# Supplementary material for: The impact of social distancing on COVID19 spread: State of Georgia case study
Source: PLoS One. 2020 Oct 12;15(10):e0239798. doi: 10.1371/journal.pone.0239798 (PMC7549801; doi:10.1371/journal.pone.0239798)
Supplement: S1 Dataset — (XLSX) [file pone.0239798.s005.xlsx]

## Sheet: cumulative_deaths
	NI	SC	Scenario 1	Scenario 2	Scenario 3	Scenario 4	Scenario 5	Scenario 6	Scenario 7	Scenario 8	Scenario 9	Georgia
2020-02-18	0	0	0	0	0	0	0	0	0	0	0	0
2020-02-19	0	0	0	0	0	0	0	0	0	0	0	0
2020-02-20	0	0	0	0	0	0	0	0	0.333333	0	0	0
2020-02-21	0.333333	0	0	0	0.333333	0	0.333333	0	0.666667	0	0	0
2020-02-22	0.333333	0	0.333333	0.333333	0.333333	0.333333	0.333333	0	1	0	0	0
2020-02-23	0.333333	0	0.333333	0.333333	0.333333	0.333333	0.333333	0	1.33333	0	0	0
2020-02-24	0.333333	0	0.333333	0.333333	0.666667	0.666667	0.666667	0.333333	1.33333	1	0.333333	0
2020-02-25	0.666667	0	2	1.33333	1	0.666667	1.33333	1.33333	1.33333	1.66667	0.666667	0
2020-02-26	1.33333	0.333333	2.66667	2	1	1.66667	2	1.66667	2	2.33333	1.66667	0
2020-02-27	1.66667	0.666667	3	2	2.66667	3	2.66667	2.33333	2.66667	4	2	0
2020-02-28	2.66667	1	4.33333	2.66667	3.66667	4	3.33333	2.33333	3.66667	6	3	0
2020-02-29	3.66667	1.66667	5	4.66667	4	4.66667	3.33333	3.66667	4.66667	7.33333	5.33333	0
2020-03-01	5.66667	3.33333	6	7	5.33333	6.33333	6	4.66667	5.66667	8.66667	7.66667	0
2020-03-02	6.33333	4.33333	6	8	6	9	7.33333	5.33333	6.66667	11	9.33333	0
2020-03-03	7.66667	6	9	8.66667	8	11	10.6667	7.66667	8	12	9.66667	0
2020-03-04	10.6667	7.66667	11.6667	11	8.66667	13	13.3333	11	11.3333	14	12	0
2020-03-05	13	11.3333	14.6667	13.3333	11	15	16.6667	14.6667	15	15	15.3333	0
2020-03-06	15.6667	13.3333	17.6667	17	14	17.3333	19.6667	17.3333	18	18.6667	18.6667	0
2020-03-07	20	16	19.3333	22	19	21.6667	24	22.3333	21	22.6667	23.3333	0
2020-03-08	25.6667	21.6667	25.3333	26	23	24.6667	28.6667	28.6667	25	25	28.3333	0
2020-03-09	32	28.3333	30	30.3333	27	29.6667	33	32.3333	28.3333	27	32.6667	0
2020-03-10	37.6667	34.3333	36	35.3333	33	37.3333	38	39	33.3333	29.6667	39	0
2020-03-11	46.3333	41.3333	40.3333	40.6667	39.3333	43.6667	43.3333	43.6667	39	35	44.3333	0
2020-03-12	57.6667	48.6667	46.6667	48.6667	46.6667	51.6667	50	50.3333	45.6667	41.3333	51.3333	0
2020-03-13	67.6667	58.3333	55.3333	55.3333	53.6667	59	57	57.6667	53.3333	49.3333	56.3333	0
2020-03-14	77.6667	66.3333	63.3333	64.3333	59	68.3333	64.3333	63	64.6667	58.6667	62.6667	1
2020-03-15	93	76.6667	70.6667	76	68.3333	75.3333	72.6667	75	72.3333	70.3333	71.3333	1
2020-03-16	107.667	94	80.3333	84.3333	77	86.3333	82.3333	81.6667	78.3333	80.3333	78.3333	1
2020-03-17	122	110.667	91.3333	96.6667	88.3333	93.6667	97.3333	92.3333	87.3333	89	90	1
2020-03-18	142	126.667	103	110	102	104.667	110.333	103.667	99.6667	98.6667	99.6667	1
2020-03-19	164.333	150	119.667	125.333	111.667	120	122.667	116.667	115.333	110.667	115.667	1
2020-03-20	191.667	171.333	137.333	139	125.333	134.667	136.667	134.333	127.667	123	129.333	10
2020-03-21	223	198.667	150.667	156	142	146.333	154	148.333	141.667	140.667	144.667	13
2020-03-22	253.667	227.667	167	168.333	158	163.667	168.667	158.333	161	158	157.667	20
2020-03-23	293.667	260.333	185.667	188.333	175	181.667	185.333	173.667	177.333	176.333	175.667	25
2020-03-24	332.333	305.333	203.667	204.333	195.333	199	199.333	191.667	193	194.333	198	26
2020-03-25	378.667	350.667	222	223.333	213.667	217.333	219.333	210.667	209.333	212.333	215	38
2020-03-26	435.333	403	245	245	230	233	243	230.667	231	232.333	242.333	47
2020-03-27	492.667	454.667	265	268.667	256.667	253.333	267	253.667	256	251.333	258.667	56
2020-03-28	562	516.333	285	293	279.667	279	288.667	278.667	278.333	276.333	283.333	65
2020-03-29	633.333	581	311	315.333	302.667	308.333	311.333	305	301.667	296.333	309	79
2020-03-30	709.333	650.333	337.333	337.667	326	335.667	335.333	325	327	319.333	330.667	83
2020-03-31	801.333	732.667	363	367.333	352.333	370.333	357.333	350.333	353.667	346.667	351.667	102
2020-04-01	908.667	810.667	390.333	392.667	374.667	401.667	382.667	378	380.667	367.667	380.333	125
2020-04-02	1031	899.667	422.667	419.333	398.667	430	412.667	405.667	403.667	401.667	413	154
2020-04-03	1174.33	1003.67	454	452.333	432.333	461	443	430	434.667	435.333	440.333	176
2020-04-04	1317	1110.33	485.333	486.667	465.333	485	474.333	458	466	468.333	472	198
2020-04-05	1479.67	1225.67	516	528	497.667	514.333	509.333	488	491	502	504	208
2020-04-06	1656	1352.33	547.667	561.667	530.333	546	546	521	518.667	537.333	533.333	219
2020-04-07	1873	1488.67	587.333	598.333	566.667	582	580.333	554.333	549.667	575	570.667	294
2020-04-08	2088	1642.33	627	645.333	596.667	622.333	614.333	582.333	583.667	608.333	612	348
2020-04-09	2310	1801.67	661.667	673	628	657	651	612.667	615.333	650.333	647.667	370
2020-04-10	2582.67	1976	697.667	713.333	665.667	696.667	686	646	648.667	680	679.333	412
2020-04-11	2887.33	2173.67	731	756.333	699.333	734.333	718.667	685	687	716.667	714	425
2020-04-12	3206.67	2374	773.333	794.667	737.667	769.333	755.333	723	718.333	757.667	757.667	432
2020-04-13	3544.67	2590.67	809.333	828.667	775.667	806	792.333	754.667	757.667	791	790.333	442
2020-04-14	3913	2827	841.333	865.667	810.667	844.333	831.333	785	794.667	820.333	823.333	480
2020-04-15	4348.67	3079.67	878	893	848.333	878.333	875.667	819.667	832	854.667	858.667	524
2020-04-16	4785	3329.33	914	932	883.333	906	908	851.667	865.333	898	890.333	576
2020-04-17	5238.33	3603.67	950	971.333	916	941.333	942.667	887.333	892	936	922.333	617
2020-04-18	5713	3909	983.667	1004	948.667	979	980.667	921.667	924	974	957.667	668
2020-04-19	6244	4211.33	1017	1039	983	1017.67	1015.33	955.667	954.333	1004	986.667	677
2020-04-20	6793	4537.33	1053.33	1071.33	1014.67	1048.67	1048.67	984.667	985.333	1041.33	1019.33	681
2020-04-21	7434.67	4869.33	1085.67	1107.67	1047.67	1080.33	1087	1016.67	1019.33	1076.33	1051.67	775
2020-04-22	8028	5251.33	1117.33	1142	1076.67	1117	1123.67	1045.67	1051.33	1108.67	1082.67	818
2020-04-23	8672.33	5613.67	1152.67	1173.33	1104	1145	1155	1080.33	1082.33	1141.67	1111	846
2020-04-24	9324	6012	1183	1208	1137	1171.67	1185.33	1109.33	1112.67	1176.33	1137.67	881
2020-04-25	10008.3	6408.33	1211.67	1242.67	1171	1203	1223.33	1136	1144.33	1205.67	1171.33	899
2020-04-26	10722.3	6820	1247.67	1278	1205.67	1228.67	1256.33	1169.67	1169.33	1234.33	1197	907
2020-04-27	11443.7	7276	1275.67	1305.67	1236	1257	1291	1199	1200	1267	1218.67	1000
2020-04-28	12190.7	7719.33	1301.33	1336.33	1262	1284.33	1315.67	1222.67	1228.33	1293.33	1255	1036
2020-04-29	12934	8165.67	1333.33	1364.33	1290.67	1311.33	1345.33	1250	1258.33	1330.33	1283.67	1096
2020-04-30	13675	8649.33	1367	1394	1317.67	1342.33	1378.33	1276.33	1287.33	1360	1313.33	1132
2020-05-01	14411.3	9137.33	1397.33	1428.67	1345.67	1375.33	1400.67	1304.33	1309.33	1386	1342.33	1165
2020-05-02	15156	9644.33	1429	1456.67	1374.33	1399.33	1427	1327.33	1341.67	1414.67	1372.67	1174
2020-05-03	15893	10142.3	1458	1486.33	1396.33	1427.33	1452.67	1358.67	1369.33	1445.67	1399.33	1179
2020-05-04	16610.7	10634.7	1484.33	1513.33	1423.33	1454.33	1479.33	1389.33	1392.67	1471	1425.33	1243
2020-05-05	17328.7	11132.3	1507	1539.67	1446.33	1480	1505.33	1419.33	1413.33	1497.67	1445.67	1294
2020-05-06	18026	11660.3	1535	1561.67	1472.67	1507.67	1534.67	1442.67	1433	1527.67	1470.67	1317
2020-05-07	18705.3	12182.7	1563.67	1588.67	1494.67	1531	1562.67	1470	1458.67	1550	1490.33	1340
2020-05-08	19368	12674.3	1587.67	1617	1521.33	1556.33	1581.33	1489	1485.67	1571.33	1519.33	1399
2020-05-09	20028.3	13193	1609.33	1641.33	1547	1579.67	1611	1510.67	1512.67	1589.33	1544.33	1404
2020-05-10	20675	13711.7	1633.33	1664.67	1568.67	1601.67	1633	1528	1537	1610.33	1565.67	1405
2020-05-11	21276.3	14224	1651.67	1689.33	1588.67	1623	1661	1551.33	1560.33	1632	1588	1444
2020-05-12	21864	14728.7	1673	1714	1608.67	1642	1683	1577	1581.67	1655.67	1615	1494
2020-05-13	22396.7	15224.7	1697	1730.67	1629.33	1664	1704	1597.33	1603.67	1675.67	1635.33	1517
2020-05-14	22912	15719	1719.67	1753.33	1655.67	1686	1729	1618.67	1622.67	1700	1659.33	1544
2020-05-15	23424.7	16190.3	1741.33	1777	1676.67	1705	1752	1642	1642.33	1718	1678.67	1588
2020-05-16	23902.7	16675.7	1762.33	1800	1699.33	1727.33	1769	1659.67	1659.33	1736.33	1699.33	1598
2020-05-17	24348.7	17135.7	1786	1824	1726	1749	1789	1679.33	1683.67	1756.67	1726.33	1609
2020-05-18	24766.3	17603.3	1806.67	1841.67	1745.67	1772	1811.33	1700.67	1704.33	1771.33	1741.33	1649
2020-05-19	25166.3	18057.3	1828.67	1858.67	1765.67	1789	1830	1720.33	1721	1790.67	1758	1675
2020-05-20	25566.3	18506.7	1852.33	1880	1788.33	1807.67	1849	1736.67	1740.67	1812.67	1783.67	1697
2020-05-21	25914.7	18926.3	1874	1898.67	1807.33	1827	1868	1754.67	1754.33	1830.67	1798	1775
2020-05-22	26255.3	19329	1895.67	1922.33	1824	1848	1890	1779.33	1777.33	1847	1816.67	1808
2020-05-23	26577.7	19728.3	1919	1942.67	1844	1865	1907	1795	1795.67	1864.67	1836	1822
2020-05-24	26867	20118.3	1941.67	1962	1865.33	1884.67	1925.33	1812.33	1809.67	1883.33	1853.67	1827
2020-05-25	27142.7	20483	1962.67	1981.33	1883.33	1901.67	1943.33	1831.67	1824.67	1903	1872.33	1848
2020-05-26	27414	20829.7	1989	2004.67	1903.33	1920	1960.67	1847.67	1844	1915.67	1884.67	1895
2020-05-27	27666.3	21167	2005	2027	1922.33	1938.33	1978	1863.67	1862.33	1932.33	1900.33	1933
2020-05-28	27878	21499	2024	2047.67	1946	1955	1993.67	1877	1878.67	1949	1912.67	1973
2020-05-29	28096.7	21795.3	2045.67	2068.67	1960.67	1972.67	2010	1891.33	1893.33	1970	1926	1984
2020-05-30	28295.7	22093	2062.67	2087	1978	1994.67	2026	1908.33	1905.67	1985	1941.33	2004
2020-05-31	28468	22377	2084	2109	2000.33	2014.67	2039	1924.67	1921.67	2000	1956	2053
2020-06-01	28641.7	22665.3	2106.33	2125.33	2017.33	2037.67	2056	1941	1939.33	2011	1967.67	2089
2020-06-02	28786.3	22920	2132.33	2147.67	2033	2054.33	2072.67	1955.33	1954.33	2024.67	1981.33	2102
2020-06-03	28922	23172.3	2157.67	2170.67	2051.67	2072.67	2091	1969.67	1969.67	2040.67	1995.33	2123
2020-06-04	29056.7	23422.3	2182.33	2193.67	2069.33	2094	2112.33	1984.33	1986.33	2060	2011.67	2147
2020-06-05	29176.3	23649	2210.33	2215.67	2091.33	2112.33	2134.33	1999.67	2000.67	2074	2024.67	2174
2020-06-06	29296.3	23845	2239.67	2242	2110.33	2132	2153	2016.67	2019.67	2089.67	2038.67	2178
2020-06-07	29404.7	24055.7	2268	2260.33	2129	2150.67	2173.33	2033	2034.67	2102.67	2056.33	2180
2020-06-08	29494.7	24249.7	2299.33	2286	2147.67	2170.67	2194.33	2048.33	2050.67	2119.67	2070.67	2208
2020-06-09	29591	24424	2333.67	2308.67	2170.33	2195.33	2210.33	2061.33	2066.33	2134	2086.33	2285
2020-06-10	29679.3	24590.3	2367	2330.33	2191	2215	2223	2081	2081	2152	2098.33	2329
2020-06-11	29752.7	24758.7	2403	2354.33	2214	2237	2242.67	2098.33	2096.67	2167	2116.67	2375
2020-06-12	29812	24927.7	2442	2380.67	2232.67	2260.33	2263.33	2117.33	2110.33	2181.67	2132.33	2418
2020-06-13	29873.3	25079.7	2480.67	2410.33	2252.33	2288.33	2283.33	2134	2122.67	2195.33	2147.67	2446
2020-06-14	29930	25213.7	2521.33	2430.33	2277	2315.33	2299.67	2150.67	2136.33	2207	2162.33	2451
2020-06-15	29987	25342.7	2571.33	2459	2295	2345.67	2318.67	2169	2155.33	2224.33	2183	2494
2020-06-16	30033.7	25465.7	2614	2479.33	2323	2377	2338	2188.33	2175	2240.67	2199.67	2529
2020-06-17	30079	25588	2659	2503.33	2343	2409.33	2359.67	2206	2192.67	2257.33	2216.67	2575
2020-06-18	30118.7	25694	2708.67	2530.33	2367.33	2439.33	2383.67	2227.33	2212.33	2274.67	2236	2605
2020-06-19	30154.7	25799.3	2753.67	2556.67	2386.67	2471.33	2402.67	2241	2231.67	2294.67	2252	2636
2020-06-20	30188.7	25894	2807	2588.67	2405.67	2508.33	2421.33	2256.33	2256.33	2313	2267.67	2642
2020-06-21	30219.3	25979.3	2864.67	2620.67	2430	2545	2441.33	2270.67	2282.67	2328.67	2282.33	2643
2020-06-22	30245.7	26051	2928.33	2648.67	2451.67	2586.67	2465	2291	2310.33	2348	2297.67	2648
2020-06-23	30275	26138.3	2993	2676.67	2476.33	2622	2487.33	2317	2335.67	2365	2315	2687
2020-06-24	30302	26210.3	3062.67	2712.67	2498.33	2663.33	2512.33	2337	2361	2380.33	2331.33	2698
2020-06-25	30329	26277	3139	2741.33	2523.33	2710.33	2534.67	2359.67	2387.33	2404.33	2350.33	2745
2020-06-26	30350.7	26335.3	3217.67	2775.33	2552.67	2756.67	2560	2379.33	2417	2424	2373	2770
2020-06-27	30372.3	26407	3294.67	2806.33	2573.67	2810.67	2575.67	2399	2446	2447.33	2388.33	2776
2020-06-28	30392.3	26460.7	3380.33	2838	2599.67	2865.33	2606	2426.33	2475.33	2465.67	2405	2778
2020-06-29	30406.3	26511.7	3466.33	2875.33	2626.33	2917.33	2633.67	2447	2512.33	2484.67	2420	2784
2020-06-30	30420	26565	3561	2912.67	2650.67	2978.33	2663.67	2467.33	2552.33	2509	2436.67	2805
2020-07-01	30430	26610.7	3646	2951.67	2680	3040	2696.67	2491.33	2596	2533	2451	2827
2020-07-02	30439.3	26656.3	3750.33	2992.33	2699	3107.33	2727.67	2514	2637.33	2555	2472.67	2849
2020-07-03	30450.7	26703.3	3866	3034.33	2724	3169.67	2755	2536.33	2681.33	2579	2490.33	2856
2020-07-04	30462.7	26742.3	3971.33	3076.33	2750	3244	2786	2560.33	2725	2602.33	2509	2857
2020-07-05	30471	26776	4088	3118	2780.33	3317.33	2826	2582.67	2767.67	2623	2527	2860
2020-07-06	30478.7	26807.7	4210.33	3167.67	2811.33	3397	2862	2611.33	2820.33	2651.67	2551	2878
2020-07-07	30488	26840.7	4327.67	3215	2840	3477	2891.33	2633	2874.67	2678.33	2572	2899
2020-07-08	30498.7	26868.7	4450	3264	2863.33	3567.33	2926.67	2656	2932.33	2706	2597	2922
2020-07-09	30503.3	26900.7	4582.67	3313.67	2884.33	3652	2959.67	2680.67	2996	2727.67	2613	2930
2020-07-10	30510.3	26926.7	4721.67	3360.67	2916	3745	3000.67	2705.67	3062.33	2758.33	2633.67	2965
2020-07-11	30515	26949.7	4875	3415.67	2941	3838	3041	2725.33	3122.67	2793.67	2653.67	2996
2020-07-12	30521.7	26969.3	5018	3466	2967	3948.67	3077.67	2747	3197	2819	2674	3001
2020-07-13	30526	26986.3	5178.33	3530.33	3002.33	4066.67	3115.33	2771.67	3267.67	2855.67	2695	3026
2020-07-14	30530.3	27003	5339	3592	3027	4162.33	3164.33	2802	3348	2883.33	2713.67	3054
2020-07-15	30533	27023.3	5505	3658	3056.33	4293	3207	2828.33	3429.33	2913	2735	3091
2020-07-16	30539	27039	5678	3716.67	3092	4410	3248.67	2854.33	3514.33	2949	2751.33	3104
2020-07-17	30543	27054.3	5841.33	3787.33	3121.67	4541.67	3294	2881.33	3598.67	2987	2769.67	3132
2020-07-18	30548.7	27072	6023.67	3858	3153.33	4676.67	3332	2908	3678.67	3027	2793	3168
2020-07-19	30551.3	27089	6210	3921.33	3193.67	4808	3377	2937.33	3768.67	3061	2816	3173
2020-07-20	30554	27102.3	6398	3999	3231.67	4949	3433.33	2968.67	3868.67	3094	2840.67	3176
2020-07-21	30556.7	27116.3	6579.33	4075.67	3271.67	5088	3496.33	2998.67	3958.67	3130.33	2865.67	3254
2020-07-22	30559.3	27125.3	6771.67	4159	3310.67	5233.33	3558.67	3031.33	4058.67	3172	2891	3335
2020-07-23	30560.3	27138	6979	4233	3345	5388.33	3613.67	3058.67	4169	3218	2913.33	3360
2020-07-24	30563	27150.3	7183	4316.33	3387	5546.67	3669.67	3088	4277	3260	2936.33	3442
2020-07-25	30564	27157.7	7410.33	4404	3422.67	5712	3738	3127.67	4394.67	3297.67	2957.67	3495
2020-07-26	30566.7	27169.7	7616.67	4496	3468.33	5886.67	3796.67	3153.33	4523.33	3341	2985.67	3498
2020-07-27	30568.7	27179	7832.33	4597.67	3506.33	6050.33	3860.67	3189.33	4646.33	3392.67	3014.67	3509
2020-07-28	30570.7	27186	8048.67	4694.67	3547.67	6246.67	3922.67	3222	4774.67	3442.33	3041	3563
2020-07-29	30573.3	27195.7	8288	4796.33	3586.67	6436.67	3988.67	3254.33	4905.67	3496.67	3066.67	3642
2020-07-30	30575	27203.3	8513	4896.67	3631.67	6623.67	4057	3289.67	5062	3552	3096.67	3671
2020-07-31	30576.7	27208.3	8763.67	4998.33	3673.33	6815.33	4132	3324	5210.67	3605.67	3123.33	3752
2020-08-01	30577.7	27214.7	9004.67	5104.67	3716	7000	4215	3367.67	5359.67	3657.67	3152
2020-08-02	30578.7	27220	9234.33	5213.33	3761.33	7210.67	4300.67	3405	5520	3722	3179.67
2020-08-03	30580.7	27224	9496.33	5343.33	3801	7432.67	4390.33	3441.33	5679.67	3782	3211.67
2020-08-04	30582.3	27232.7	9738	5469.67	3851.67	7660	4479	3483.33	5854.67	3843.67	3242.33
2020-08-05	30584.3	27237	9969.67	5595.33	3900	7879	4558	3524.67	6034.33	3916.33	3268
2020-08-06	30586	27244.3	10207.3	5720.67	3942.67	8102.67	4657	3572.33	6215	3982.33	3301.33
2020-08-07	30587.7	27248.3	10448.7	5848.67	3987	8336	4748	3610.33	6393	4060.33	3336
2020-08-08	30589	27253	10688.3	5981	4038.33	8555.33	4846.33	3658	6578.67	4138	3370
2020-08-09	30590.7	27257	10906.3	6127.33	4087	8770.67	4962.33	3702	6759.67	4211	3404
2020-08-10	30592	27260	11161.3	6277.33	4142.33	9004.67	5062.33	3743.33	6958.67	4287	3436
2020-08-11	30593	27263.3	11392.7	6423.67	4191	9256.67	5175	3791	7169.33	4364.67	3481
2020-08-12	30595.3	27266	11648.7	6570.33	4238.67	9503	5284.67	3841.33	7368.67	4456.33	3511.33
2020-08-13	30596.3	27270.3	11874.7	6707.67	4285.67	9748	5396.33	3888	7580.33	4554	3551
2020-08-14	30596.7	27274	12120.3	6867.67	4343	10003	5512.33	3930	7774.33	4649.33	3589.67
2020-08-15	30597.7	27276	12369	7025.67	4395	10254.3	5633	3972.67	7989	4752	3631.33
2020-08-16	30599.3	27279.3	12608	7189.67	4450.67	10501	5754.67	4024.67	8210	4846.67	3668.67
2020-08-17	30599.7	27281.7	12836.7	7363.67	4512.67	10736.3	5887	4073	8435.67	4939	3705
2020-08-18	30600.7	27285	13059	7533.67	4567.67	10979.7	6026	4124.33	8674.67	5044.67	3737.67
2020-08-19	30601.3	27288.7	13292	7706	4635	11223	6159.67	4175	8876.33	5153	3775.67
2020-08-20	30602.7	27290	13517	7874.67	4696.67	11469.7	6296.33	4228.33	9095.33	5268.33	3815
2020-08-21	30604	27292.7	13743	8043.67	4760	11712.3	6437.33	4287.67	9320.33	5390	3857.33
2020-08-22	30605.7	27295	13964.7	8212.67	4821.33	11951.3	6585.67	4343.33	9558.67	5505.33	3896.33
2020-08-23	30606.3	27298	14192.3	8394.67	4884.67	12192.7	6736	4399	9789	5631.33	3939.67
2020-08-24	30607.3	27301.3	14403.3	8575.33	4960.67	12415	6895.67	4452.33	10015.3	5760	3988.33
2020-08-25	30608	27303.3	14605.7	8768.33	5029.67	12647.3	7043.67	4515.67	10234.3	5893.67	4036.33
2020-08-26	30609	27304.3	14817	8946	5100.67	12881.3	7213.33	4574	10493.3	6037.67	4086.67
2020-08-27	30610	27306.3	15024.3	9137.67	5171.67	13123.7	7376.33	4641.33	10738	6178.33	4135.33
2020-08-28	30611.7	27308.3	15224.3	9320.67	5248.67	13353.3	7541.67	4699.67	10989	6316	4183.67
2020-08-29	30612	27310.3	15422.7	9510	5322	13585.7	7715	4779.67	11221	6455	4237.67
2020-08-30	30613.3	27311.7	15624.7	9702.67	5397.33	13827.7	7882	4847.67	11471.7	6612	4298.33
2020-08-31	30614	27314	15813.7	9894.33	5471	14063	8046	4916.33	11706	6751.33	4348.33
2020-09-01	30615.3	27316	15989.7	10071.3	5550	14283.3	8218.67	4980.33	11937.7	6898.67	4410.33
2020-09-02	30616.3	27317.3	16166	10266	5636	14531.7	8399	5054	12168.3	7062.67	4462.33
2020-09-03	30616.7	27318.3	16341	10459.3	5717.67	14745	8577.67	5118	12389.3	7227	4522
2020-09-04	30617.7	27319.7	16507	10650.7	5799.67	14955.7	8761	5190.67	12624.7	7398.33	4591.67
2020-09-05	30618.3	27320.3	16671.7	10858.3	5880.67	15151	8953.67	5274.33	12837.3	7555	4650.33
2020-09-06	30618.7	27322	16833.7	11041.7	5972.67	15346.7	9135.33	5358	13076	7723.33	4709.33
2020-09-07	30618.7	27324.3	16993.7	11237	6060.33	15544.7	9329	5431.67	13297	7898.33	4776
2020-09-08	30620	27326	17142.7	11430.3	6145	15738.3	9518.33	5518.67	13519.7	8064	4844.67
2020-09-09	30620.7	27328	17279	11626.3	6235	15917.7	9694.33	5601.67	13735.7	8253	4911.33
2020-09-10	30622.3	27329	17418.3	11806.7	6323.33	16085.7	9891	5692.67	13955	8438	4975.67
2020-09-11	30623	27330.3	17553.7	12002.7	6416.33	16274	10084	5780.67	14174.7	8630.67	5041
2020-09-12	30624.3	27331.3	17686	12183	6513.67	16459.3	10288.3	5862	14397	8806	5116.33
2020-09-13	30626	27332.7	17812.3	12372.7	6610.33	16630.7	10490.7	5948.67	14603.3	8998	5185.33
2020-09-14	30627.7	27333.3	17954.3	12557	6721.33	16809.7	10689.7	6048	14814	9190.67	5265.33
2020-09-15	30628.7	27335	18071.7	12742.7	6813	16974	10881.3	6143	15032.7	9367.67	5339.67
2020-09-16	30630.7	27335.7	18186.3	12913.7	6925	17134.7	11068.7	6243	15210.7	9546.67	5424.33
2020-09-17	30631.7	27338	18298.7	13101	7037.67	17276.3	11250.7	6331.33	15407.7	9750	5500.67
2020-09-18	30633	27339.7	18400.3	13278	7133.33	17427.3	11446.7	6429.33	15575.3	9934.33	5582.33
2020-09-19	30633.7	27341	18501.7	13453.7	7236.33	17563.3	11630.7	6526.33	15762.3	10132.3	5667.67
2020-09-20	30634.7	27342.7	18600.3	13636.3	7342.67	17708	11808.7	6615.67	15931.3	10317.3	5753
2020-09-21	30638.3	27345	18693.7	13814	7461	17840.7	11998.3	6718	16118.7	10506.7	5834
2020-09-22	30638.7	27346.7	18795.7	13999	7575	17970.3	12178	6821.33	16297.7	10701.7	5916.67
2020-09-23	30639.3	27347.3	18883.3	14159.3	7682.33	18094	12360	6929	16475	10880.7	6002.33
2020-09-24	30640.3	27348.3	18967.7	14328.3	7793	18210.3	12549	7047.67	16632	11067.3	6092
2020-09-25	30641.7	27349.7	19052.3	14474.3	7911.33	18323	12727.3	7164	16789	11262.3	6186.33
2020-09-26	30643	27351	19132.3	14632.3	8028.33	18434.7	12907.3	7276	16942	11449	6278
2020-09-27	30643.3	27352	19204.3	14783	8147.33	18537	13057	7386.67	17082.7	11645.3	6367.67
2020-09-28	30644.3	27353	19280.7	14933	8281.33	18645	13229.3	7486.33	17235	11829.7	6460.67
2020-09-29	30645.3	27353.7	19357.3	15070	8393.67	18756.3	13395	7617.67	17362.3	12022.7	6559.33
2020-09-30	30646.3	27356	19431	15208.7	8508.67	18850.3	13566	7733.67	17481.3	12205	6662.33

## Sheet: cumulative_hosp
	NI	SC	Scenario 1	Scenario 2	Scenario 3	Scenario 4	Scenario 5	Scenario 6	Scenario 7	Scenario 8	Scenario 9
2020-02-18	0	0	0	0	0	0	0	0	0	0	0
2020-02-19	1	0	0	1	0.666667	0	0	0.333333	0.666667	1	0.666667
2020-02-20	2.33333	0.333333	1	1.33333	1	1	1	1.33333	3	1.33333	1.33333
2020-02-21	5.66667	3.66667	3	3	3.66667	3.33333	4.66667	3.33333	4.66667	3	2
2020-02-22	10	5	7.33333	6.33333	6.66667	7.33333	7	6.33333	8.33333	5.66667	7.33333
2020-02-23	14.6667	11.3333	11	10.3333	12.3333	12.3333	11	10	14.3333	10.3333	11.6667
2020-02-24	19	15.6667	18.3333	16.3333	18.6667	19.3333	17	17	18	16.3333	18
2020-02-25	29.6667	22.3333	30.3333	24.3333	27	27.3333	24.6667	22.6667	25	26	27
2020-02-26	35	31.6667	36.3333	36.3333	37	35	34.6667	32.3333	32.6667	38	37.6667
2020-02-27	46	46	49.6667	51.6667	51	47.3333	50	44.3333	43	50.3333	48
2020-02-28	61.3333	65.6667	59.6667	66	68.3333	60.3333	69.3333	58	59.3333	66.6667	61.3333
2020-02-29	81.3333	84.6667	80.6667	85.6667	80.6667	75.3333	88.6667	81.6667	80	84	80.3333
2020-03-01	107	105.667	102	108.333	101.667	97	108.333	104.667	102	103.667	101
2020-03-02	137.667	130	126.333	137.333	127.667	119	134	130	121.667	133.333	127.667
2020-03-03	165.333	160	154	165.333	157.333	145.333	162.333	159.333	148.667	152.667	155
2020-03-04	197.667	204.667	186	201.667	194.667	179	195.667	188.333	178	182.667	186
2020-03-05	237.667	250.667	220	240.667	233	211	227.667	227.667	216	225.667	221
2020-03-06	294.667	299.333	259.667	281.333	273.667	251	269	272	261.667	264.333	261.667
2020-03-07	359.333	354.667	300	329.667	322	294.667	315	315.333	307.667	311	310.333
2020-03-08	426.667	426.667	351.333	374.667	375.333	346.667	368	362	364	365	366.667
2020-03-09	495	503.667	401.333	429.333	433.333	408.667	432	421.333	411.667	421	418.667
2020-03-10	593	586.667	461.333	495.333	491	469.333	499.667	478.333	475.667	477	474.667
2020-03-11	692.667	697.333	530	559	561.667	531.333	568.667	543.333	545	551.333	538.667
2020-03-12	804.333	796.667	605.333	640.333	631.333	609.667	640.333	620.333	621.667	632.667	615.333
2020-03-13	932.333	923.333	698	725	720.333	697	721.333	699.667	696.667	721.333	691.667
2020-03-14	1083.67	1074.67	797	814.667	812.333	776	810.667	784.667	778.667	815.667	777
2020-03-15	1248.67	1245.33	896.667	919	912.667	870	916.333	881.667	877	917.667	865
2020-03-16	1441	1439.33	1002.33	1036.67	1015.67	975.667	1029	991.667	974.667	1024.67	959.333
2020-03-17	1658.33	1664.67	1112.67	1167.33	1133.67	1091.67	1140	1105.67	1081.33	1138.67	1082
2020-03-18	1917.67	1912	1243.33	1294.67	1251.67	1218.33	1271	1215	1201	1264.67	1203
2020-03-19	2196.67	2192.33	1372.67	1436.33	1382.33	1351	1410	1346.67	1333.33	1413.67	1328
2020-03-20	2529.67	2511	1526	1590.67	1527	1488.67	1551.67	1479.33	1473.67	1554	1478.67
2020-03-21	2887.33	2866.33	1694	1742.67	1687.33	1636.33	1701.33	1612.33	1623.67	1697	1640.33
2020-03-22	3303	3249	1861.33	1887.67	1855.33	1796	1872	1773.67	1773	1858.33	1810.67
2020-03-23	3748.67	3699.33	2024.67	2068.67	2014.33	1960.67	2041.33	1932.33	1936.67	2021.33	1971.33
2020-03-24	4274	4170	2197.67	2249.67	2184.33	2130.67	2217.33	2099.33	2111.33	2205	2139.33
2020-03-25	4872	4705.33	2384	2452	2360	2305.67	2393	2268	2293.33	2379	2319.67
2020-03-26	5533.33	5287.33	2577.33	2633.67	2553	2483.33	2605.33	2446.33	2476.67	2572.67	2519.33
2020-03-27	6292.67	5904.33	2778.67	2845.33	2761	2676.67	2810.33	2628.67	2671	2765.67	2707
2020-03-28	7099.33	6587.67	3000.67	3060	2962.33	2882.67	3005.33	2841	2862	2974.33	2907
2020-03-29	8051.33	7307	3217	3274.67	3175.67	3085	3212.67	3046.67	3047.67	3194.67	3112.67
2020-03-30	9089.33	8088.67	3453.67	3510.67	3390	3307.67	3430.33	3266.67	3254	3436	3332
2020-03-31	10240	8961.67	3697.33	3772.67	3605.67	3545.67	3669	3487.33	3483	3671.33	3561
2020-04-01	11529.7	9896.33	3953.67	4020	3838.67	3793	3927	3723	3703.67	3923.33	3810.67
2020-04-02	12943.3	10900.3	4195.33	4265.33	4084	4029	4170.67	3950	3939.33	4176.67	4055
2020-04-03	14517.3	11980	4454.33	4528.67	4342.33	4268	4430.33	4187.33	4187.33	4424	4301
2020-04-04	16280	13166.3	4720	4802.33	4606.67	4535	4683.67	4435	4437	4689.67	4564.33
2020-04-05	18223	14419.3	4994.33	5063	4883.67	4796.33	4942.33	4694.33	4706	4968.33	4837
2020-04-06	20321.7	15781.7	5276	5349.67	5163.67	5056.67	5216.33	4944.33	4969	5226.33	5103.67
2020-04-07	22701.3	17200.7	5514	5623	5418.67	5317	5483.33	5194.33	5225	5483	5369.33
2020-04-08	25301.3	18778.3	5744	5889.33	5674.33	5559.67	5729	5419.67	5470.33	5729	5615.33
2020-04-09	28113.7	20459.3	5984	6138.33	5921	5802	5978.67	5651.33	5710.33	5960.67	5845.33
2020-04-10	31120.3	22245.7	6210	6378.33	6160.67	6033.33	6210	5875.67	5937.67	6188	6073.67
2020-04-11	34308	24092	6439.67	6608.67	6385.67	6259	6432	6075	6166.67	6416.33	6297.67
2020-04-12	37739.3	26117	6660	6838.33	6591.67	6482.67	6667	6289	6381	6634.33	6513.33
2020-04-13	41439.7	28215.7	6870.67	7063.33	6788.33	6694	6872.33	6492.67	6589.33	6839.67	6718.33
2020-04-14	45428	30449	7074.33	7278.33	6994.33	6900.67	7083.67	6686.33	6799	7050.67	6933.33
2020-04-15	49622.7	32787.7	7284.33	7497.33	7203.67	7109	7287.33	6885	6996.67	7261.67	7129.67
2020-04-16	54009.3	35237.3	7473	7694.67	7388.67	7304.33	7485.33	7067.33	7189.67	7482.33	7325.33
2020-04-17	58551.3	37847.3	7680.33	7893.33	7596.67	7491.33	7681	7236	7371.67	7693.33	7530.33
2020-04-18	63381.7	40534.7	7886.67	8082.67	7785	7681.67	7869.67	7426.67	7568.33	7879	7704.67
2020-04-19	68330.3	43355	8082.67	8279.33	7964	7866.67	8061.67	7597.33	7758	8065.33	7891.33
2020-04-20	73411.3	46288	8280.67	8478.67	8148.67	8037.33	8254.33	7769.67	7946.67	8254.67	8076.67
2020-04-21	78662.3	49274.3	8457.33	8654.67	8320.67	8204.33	8429.67	7944.33	8127.33	8447	8266.33
2020-04-22	83863.3	52371.7	8647.33	8836.33	8497.33	8380.67	8606.67	8124	8295	8618.67	8441.33
2020-04-23	89153.3	55596	8816.67	9007.67	8661	8549.33	8792.33	8295	8457.33	8813	8601
2020-04-24	94485	58883	8981	9184.33	8848.67	8716.67	8968	8452.67	8641.67	9004.67	8779
2020-04-25	99767.7	62256	9147	9348	9023	8872.33	9139.33	8603	8807.33	9177	8937.67
2020-04-26	105028	65693.3	9316.33	9519	9191.67	9048	9309.67	8760.67	8963	9343.67	9102.67
2020-04-27	110223	69143.7	9489.67	9678.33	9352.67	9210.67	9466.67	8929.67	9117.67	9499.33	9261.33
2020-04-28	115266	72662	9664	9834.33	9512.67	9364	9620	9078	9275	9652.33	9411.33
2020-04-29	120174	76204	9814.67	10011	9673.67	9521	9772	9227.33	9415.67	9809.33	9564.67
2020-04-30	124897	79836	9956.67	10163	9816	9653.67	9932	9389	9569.33	9946.33	9714
2020-05-01	129424	83393.3	10112	10312	9968.67	9804.33	10080.3	9527.67	9710	10096.7	9856.67
2020-05-02	133827	86986.3	10257.3	10463.3	10109	9939.67	10234	9657	9844.33	10247	10004.3
2020-05-03	137941	90544.3	10397	10616.7	10254.3	10068	10382.7	9805.33	9986.67	10393.7	10140
2020-05-04	141952	94066	10553.7	10756.7	10406.3	10197.3	10520.7	9939	10121.3	10529	10290
2020-05-05	145752	97573.7	10694.7	10892	10546.7	10321.3	10647.7	10077	10246.7	10660	10416.3
2020-05-06	149317	100905	10841.7	11028.3	10678	10446.7	10791	10207.3	10375.7	10791	10541.3
2020-05-07	152697	104244	10983.7	11164	10806.7	10568	10924.7	10343.3	10512.3	10926	10676
2020-05-08	155831	107502	11113.3	11294.7	10933.7	10699	11043.7	10476.7	10621.7	11053	10801.7
2020-05-09	158739	110704	11251.3	11436	11055.3	10826.3	11174.7	10594	10733.3	11182.3	10927.3
2020-05-10	161533	113766	11382.3	11568	11173.7	10947.7	11294.7	10719.7	10848.3	11297	11044
2020-05-11	164146	116746	11513	11688.3	11299.7	11071.7	11413.3	10828.7	10960.3	11410.3	11157.3
2020-05-12	166541	119702	11643.3	11821.7	11431.3	11194.3	11527.7	10939.3	11066.3	11526.7	11274.7
2020-05-13	168774	122583	11779	11947.3	11559.3	11304.3	11644.7	11057.3	11179.7	11640.3	11384.7
2020-05-14	170863	125339	11901	12072.7	11694.7	11426	11766	11186.7	11289.7	11749	11476.3
2020-05-15	172784	128007	12031.3	12204.7	11818	11542.3	11882.3	11294.3	11390.7	11863	11580.3
2020-05-16	174534	130556	12149	12329.3	11934.7	11645.7	11999.3	11413	11489.7	11972	11686
2020-05-17	176103	132973	12265.7	12459.7	12048.3	11758.7	12106.3	11516.7	11588.3	12077.7	11790
2020-05-18	177580	135294	12391.3	12578.7	12164	11877.7	12216	11619	11685.7	12172.3	11887.7
2020-05-19	178994	137522	12526.7	12706	12287.3	11982	12318.7	11725.3	11783	12283.3	11998
2020-05-20	180219	139601	12651	12834.3	12408.7	12084	12421.3	11839.7	11871	12396.3	12105.7
2020-05-21	181384	141607	12787.7	12968.3	12537	12189.7	12523.3	11944.3	11973.3	12492.7	12196.3
2020-05-22	182444	143519	12924	13107	12649.7	12293.3	12628	12040	12070.7	12593.3	12289
2020-05-23	183374	145333	13063	13222.7	12765.3	12393	12740.3	12134	12168.7	12691.7	12384.7
2020-05-24	184234	147036	13202.7	13344.7	12898	12498.7	12839.7	12237.3	12260	12781	12478
2020-05-25	185007	148693	13346.3	13471.7	13014	12611	12948	12338.7	12355.3	12877	12578.3
2020-05-26	185741	150248	13499.7	13600.3	13133	12721.7	13046.7	12450.3	12452.3	12969	12674
2020-05-27	186388	151678	13662.3	13744	13261.7	12828	13159.7	12540.3	12549.7	13055.7	12768.3
2020-05-28	186987	153059	13835	13866.3	13393.7	12931.3	13270	12640.7	12648	13145.3	12867
2020-05-29	187501	154387	14002.7	14014.3	13520.7	13054.7	13389	12732.7	12747.3	13237	12964.7
2020-05-30	187983	155585	14185.7	14155	13639.7	13178.3	13493.3	12827.3	12835.3	13329	13065.3
2020-05-31	188428	156697	14379.7	14298.7	13776.3	13304.7	13594.7	12923.7	12930	13414.7	13150
2020-06-01	188837	157789	14582.3	14458.3	13901.3	13435.3	13713.7	13026.3	13024.7	13501.3	13246.3
2020-06-02	189198	158773	14796	14604.7	14036	13574.7	13830.3	13128	13124.3	13601.7	13335
2020-06-03	189527	159722	15011.7	14754.3	14165.3	13715	13938.7	13233.7	13223	13698.3	13418.3
2020-06-04	189835	160589	15252.3	14902	14289.7	13863.7	14061.3	13347.7	13331.3	13802.7	13501
2020-06-05	190104	161401	15496.3	15062.7	14435	14019	14180.7	13452.7	13452.7	13896.7	13589
2020-06-06	190348	162176	15753	15227	14572.7	14181.3	14302.7	13557	13548	13991.7	13682.7
2020-06-07	190562	162920	16004.3	15399.3	14708.3	14350	14433.3	13669	13657.7	14095	13776.3
2020-06-08	190760	163590	16280.7	15574.7	14836	14524	14556.3	13785.7	13757.3	14187.3	13870.7
2020-06-09	190926	164253	16566.3	15765.7	14995.7	14705.3	14688	13895.3	13863.7	14286	13962.3
2020-06-10	191087	164841	16875.3	15939	15144.7	14897.7	14826.7	14010.3	13987.7	14390.7	14061
2020-06-11	191233	165384	17185.3	16129.7	15287.3	15095.7	14965.7	14114.3	14103	14502.7	14165
2020-06-12	191375	165893	17519.3	16314.3	15450	15306	15104.7	14236.7	14235.7	14604.7	14273.3
2020-06-13	191490	166365	17887.7	16491.3	15596	15527	15245.7	14356.3	14380.3	14725.7	14376
2020-06-14	191605	166825	18239	16680.7	15737.7	15757.7	15397	14466.3	14524.3	14837.7	14493.3
2020-06-15	191696	167240	18635.3	16877	15891	15987	15560.7	14584.3	14686	14960.7	14596.7
2020-06-16	191784	167623	19035	17065.3	16058	16243.3	15726	14702	14858	15083	14706
2020-06-17	191863	167997	19465.3	17294	16213	16518	15893	14818.3	15031	15198.3	14814.7
2020-06-18	191946	168314	19941.7	17505.7	16357	16791.3	16053.3	14954.3	15220.3	15319.7	14921
2020-06-19	192013	168618	20408.3	17723.7	16507	17096.7	16210	15084.7	15400.7	15449.3	15048.3
2020-06-20	192071	168923	20906	17950.3	16671	17426.7	16381.7	15210	15600	15587.7	15151.3
2020-06-21	192127	169197	21436	18180.7	16839.7	17749.3	16557.3	15342.7	15808	15727.7	15268.7
2020-06-22	192174	169443	21990.3	18431	16999.7	18091	16734.7	15478.7	16022.3	15860	15381.7
2020-06-23	192218	169663	22601.3	18675.3	17156.7	18457	16934.7	15602.3	16250	16006	15492.3
2020-06-24	192264	169869	23240.7	18915.3	17322.3	18850.7	17111	15733.3	16479.3	16155.7	15601.3
2020-06-25	192301	170081	23875.7	19181.7	17484	19253.3	17284	15863	16721.7	16302	15730.7
2020-06-26	192338	170260	24534.7	19454	17661	19697	17476	16001.7	16991	16454.7	15844.7
2020-06-27	192366	170438	25230.7	19737	17824.7	20155.7	17682.7	16135.3	17260.7	16626.7	15980
2020-06-28	192397	170602	25964.3	20024.7	18006.7	20643.3	17886.3	16282.7	17570.7	16781.7	16107
2020-06-29	192426	170763	26731.7	20340.7	18207.7	21129.7	18104	16431.3	17872.3	16952	16231
2020-06-30	192450	170901	27527.7	20645	18388.3	21644	18327	16574	18205.3	17124.7	16350.7
2020-07-01	192470	171035	28376.3	20955	18559	22208.3	18562.3	16726	18552	17292.7	16469
2020-07-02	192490	171154	29256.3	21293	18762	22768.7	18803	16866.3	18903	17466.3	16588
2020-07-03	192512	171271	30195.7	21633.3	18952.3	23367.3	19053.7	17015.7	19295.7	17653.7	16727
2020-07-04	192530	171368	31148	21974.3	19155.7	24003	19310.3	17177	19692.7	17847.3	16863
2020-07-05	192543	171452	32146.3	22331	19355.7	24656.3	19571.3	17333.3	20105.7	18038.3	16991.7
2020-07-06	192560	171539	33129	22703.3	19544.3	25374.7	19846.7	17501.7	20542	18239	17129.3
2020-07-07	192569	171623	34158.7	23085	19746	26072.3	20098.3	17678	21014	18450.7	17277
2020-07-08	192583	171706	35260.7	23479.7	19948	26853.7	20376.3	17830.7	21516.7	18648.7	17417.3
2020-07-09	192599	171775	36342.3	23882.7	20167.7	27641.3	20663.3	17990	22037	18874.7	17558
2020-07-10	192611	171846	37477	24316.3	20382.3	28480	20973.7	18170	22581.3	19108.7	17701.7
2020-07-11	192618	171907	38652.3	24738.3	20584.3	29354	21275	18331	23140.7	19335	17854
2020-07-12	192628	171964	39864	25182	20813.3	30256.7	21615.3	18511	23716.7	19571.7	18005.7
2020-07-13	192640	172014	41137	25651.7	21029	31184	21946.3	18701.7	24341.7	19831.7	18146
2020-07-14	192648	172059	42397.7	26144.7	21262	32102	22286	18876.7	24969.3	20089.3	18301
2020-07-15	192655	172105	43721	26656.7	21499.7	33093	22644.3	19076.3	25649.3	20356.3	18470.7
2020-07-16	192664	172148	45085.7	27199.3	21727	34085.3	23038	19271	26343	20637.3	18629
2020-07-17	192677	172193	46471	27727	21970	35148	23423	19468.3	27080	20939.3	18810
2020-07-18	192687	172230	47867.7	28276	22207	36249	23834	19668.3	27849.3	21229.7	18985
2020-07-19	192693	172265	49291.7	28836	22465.3	37385	24231.3	19889.3	28642.7	21514	19150
2020-07-20	192701	172299	50769.7	29465	22725	38549	24658.7	20108.7	29474.7	21825.7	19327.3
2020-07-21	192709	172326	52296	30069.7	22985.7	39745	25107.3	20328	30334	22168	19504.3
2020-07-22	192715	172360	53772	30708	23247.3	40969.3	25563.7	20563	31252.7	22510.3	19685
2020-07-23	192721	172391	55327.7	31340.3	23519	42287.7	26046	20785.7	32172	22866.3	19879
2020-07-24	192727	172416	56880.7	32067	23794.3	43584.3	26540	21024.7	33107.7	23255.7	20060.3
2020-07-25	192737	172442	58482	32764	24076	44913.3	27044	21259	34106	23631.3	20241.7
2020-07-26	192744	172463	60082.3	33469.7	24362	46302.7	27550	21490	35148	24013	20439
2020-07-27	192749	172491	61690	34235.7	24637.3	47672	28087.3	21745	36222	24421	20629.3
2020-07-28	192757	172517	63298	34991	24939.3	49129.7	28659.7	22013.7	37352.3	24835.7	20836
2020-07-29	192764	172538	64935.7	35778	25255.7	50614.3	29264.7	22262.3	38507	25254.7	21036.3
2020-07-30	192769	172557	66607.7	36593.3	25563	52136	29872.3	22518.7	39660.3	25684.3	21247
2020-07-31	192776	172577	68235	37459	25886.3	53664.3	30496.3	22786.3	40860.7	26147.3	21447.7
2020-08-01	192780	172594	69926	38332	26205	55202.3	31143.7	23052.7	42059.3	26659	21667
2020-08-02	192787	172616	71562	39213.3	26545.3	56724.7	31823.3	23356.3	43355.3	27139.7	21895
2020-08-03	192792	172639	73223.3	40163.3	26883	58281.7	32522.3	23646.3	44636.3	27668	22116
2020-08-04	192798	172657	74838	41120.3	27211.7	59832.3	33240.3	23922.7	45974	28188	22345.7
2020-08-05	192802	172676	76442.7	42075.7	27590.7	61446.7	33997	24232.3	47328	28766	22602
2020-08-06	192808	172689	78032	43068.7	27934.3	63027	34751.3	24539.7	48719.3	29358.3	22838
2020-08-07	192813	172703	79608.3	44081.3	28285.3	64667.7	35543.3	24850.7	50155	29956.7	23079.7
2020-08-08	192818	172720	81182	45142	28651.3	66313.3	36373.3	25161.7	51600.3	30589	23346.3
2020-08-09	192821	172734	82756.7	46238	29010.3	67987.7	37206	25497.7	53069.3	31244.3	23591
2020-08-10	192825	172750	84300.7	47334.7	29438.3	69667.7	38095	25810.3	54566	31918.7	23852.7
2020-08-11	192830	172759	85854.3	48454.7	29826	71317.3	38959.7	26161.3	56042	32599.7	24113
2020-08-12	192835	172771	87392.3	49560.7	30218	72959.7	39860.7	26515.7	57530.3	33342.7	24385.3
2020-08-13	192843	172783	88889.3	50716.7	30627.3	74568	40809	26879.3	59050	34081.3	24663.7
2020-08-14	192848	172796	90369.3	51891.7	31033.7	76177	41759.3	27251.7	60618.3	34861.7	24964.3
2020-08-15	192851	172807	91824	53074	31434.7	77806.3	42731.7	27613.7	62218.3	35655	25248
2020-08-16	192859	172815	93250	54301	31849.7	79414.7	43744.3	27978.3	63815.3	36453	25525.3
2020-08-17	192864	172827	94639	55505	32291	81023	44757.3	28360.3	65425	37266.7	25829.3
2020-08-18	192870	172838	95999.7	56691	32726	82595.3	45784.3	28786.7	67015	38116.7	26147
2020-08-19	192875	172845	97366	57905.3	33180.7	84182.3	46901	29192	68608.7	38996.3	26444.7
2020-08-20	192880	172853	98694	59134.3	33647.7	85720.7	47947	29615.7	70209.3	39924.7	26769
2020-08-21	192885	172861	99991.3	60391.7	34111.7	87245	49083.3	30036.3	71764.7	40847	27086.7
2020-08-22	192888	172871	101225	61608.3	34590.7	88741.3	50239	30469.7	73377	41825.3	27426
2020-08-23	192892	172881	102388	62901.7	35079	90191.3	51363	30899	74953.7	42823	27758.7
2020-08-24	192894	172893	103573	64172	35586.3	91650	52550	31361.3	76536.7	43804.3	28116.3
2020-08-25	192901	172900	104732	65441	36094.3	93051.7	53715.3	31809.3	78139.7	44856.7	28462.3
2020-08-26	192906	172911	105846	66714	36627	94462	54928.7	32300.3	79685.7	45923.7	28813.7
2020-08-27	192914	172920	106912	68015.3	37169.3	95844.3	56152	32785.7	81227	46971.3	29208.3
2020-08-28	192918	172931	107968	69307	37717.7	97216.3	57353.7	33273.3	82765.3	48076	29589.7
2020-08-29	192922	172940	108993	70579.7	38280.3	98514	58580.3	33770.3	84272.7	49186.7	29991.7
2020-08-30	192926	172950	109972	71834.3	38832.7	99770.3	59827.7	34279.7	85785.3	50329	30385.3
2020-08-31	192932	172955	110911	73104.3	39430.3	101021	61071.3	34819.3	87294	51469.7	30790
2020-09-01	192938	172966	111819	74344.3	39998.3	102220	62319.7	35374.7	88768	52628	31235
2020-09-02	192942	172975	112727	75615.3	40613.7	103363	63587	35927	90207.7	53832.3	31652.3
2020-09-03	192948	172981	113581	76833.7	41219.7	104497	64830	36487.7	91641.3	55020	32104
2020-09-04	192953	172990	114396	78090.3	41826.7	105619	66093.3	37047.3	93081	56212.7	32559.3
2020-09-05	192958	172998	115213	79296.7	42451	106705	67349.3	37628	94412.3	57421.3	33003.3
2020-09-06	192964	173012	115960	80479	43113.3	107758	68617.3	38230	95761.7	58577.7	33483.7
2020-09-07	192969	173020	116702	81713.3	43767.7	108735	69840.3	38818	97036.7	59817.3	33968.3
2020-09-08	192973	173027	117404	82903.7	44448	109693	71128.7	39432.3	98320.7	61077.7	34467
2020-09-09	192978	173036	118096	84062	45127.7	110621	72416.3	40055.7	99588.3	62324.3	34959
2020-09-10	192983	173043	118761	85216	45820	111523	73711.7	40687	100808	63566	35470.3
2020-09-11	192988	173052	119425	86366	46505	112430	74958	41331.3	101999	64820	35992.3
2020-09-12	192991	173058	120053	87473	47203	113271	76190	41970.7	103177	66111.3	36522
2020-09-13	192997	173066	120618	88557.3	47962	114087	77437.7	42639.7	104281	67366.7	37070.7
2020-09-14	193001	173073	121171	89670.7	48689.7	114912	78662	43335.7	105411	68656.3	37627.3
2020-09-15	193006	173079	121712	90715	49442.3	115665	79836	44012.7	106451	69933.3	38181.7
2020-09-16	193012	173086	122243	91774.7	50172	116419	81044.7	44704.7	107440	71226.3	38737.3
2020-09-17	193017	173092	122749	92770	50936.3	117116	82259.7	45428.3	108405	72481.3	39306.7
2020-09-18	193025	173104	123221	93792	51718.7	117795	83413.7	46154.7	109352	73733.3	39887.3
2020-09-19	193032	173116	123664	94788.7	52523.7	118493	84563	46906.3	110270	74982.3	40497.7
2020-09-20	193036	173122	124102	95741.7	53336.7	119129	85664.7	47634.7	111165	76209.7	41085
2020-09-21	193042	173130	124516	96673.7	54138.7	119730	86791.3	48417	112050	77481	41717
2020-09-22	193049	173138	124926	97564.3	54948.3	120308	87837.7	49169	112881	78704.7	42358
2020-09-23	193056	173147	125321	98459.3	55772.3	120890	88911.7	49935.3	113696	79934	43011.3
2020-09-24	193061	173155	125681	99345.7	56598.3	121433	89993.7	50730	114493	81119.7	43666.7
2020-09-25	193068	173164	126028	100163	57406.3	121951	91056	51563.3	115267	82309.3	44338.3
2020-09-26	193072	173172	126377	100976	58192.7	122452	92095.3	52356.3	115996	83494.7	45033
2020-09-27	193076	173177	126700	101784	59038.7	122942	93122	53188.3	116686	84686.7	45730.7
2020-09-28	193081	173183	127015	102577	59867	123406	94086.7	54040	117365	85790.3	46439.7
2020-09-29	193085	173191	127313	103325	60694	123845	95028.7	54877.3	118021	86949.3	47156.3
2020-09-30	193089	173196	127589	104050	61535	124248	95984	55673	118664	88083.3	47910

## Sheet: cumulative_inf
	NI	SC	Scenario 1	Scenario 2	Scenario 3	Scenario 4	Scenario 5	Scenario 6	Scenario 7	Scenario 8	Scenario 9
2020-02-18	130	130.333	130	130	130	130	130	130	130	130	130
2020-02-19	323	327.667	317.667	317.667	314.667	334.667	330.333	324.333	329.333	330.333	334.333
2020-02-20	536.667	562.667	570.333	562.333	565.333	572	568.667	559.333	555	562.333	589.333
2020-02-21	844.333	884.667	891	876.667	866.667	867.667	888.333	882.667	838	869	893.333
2020-02-22	1232	1269	1299	1266.67	1258.33	1235.67	1275	1229	1208	1273.67	1290.67
2020-02-23	1705	1752.33	1777.33	1765.67	1730.67	1700.67	1741.33	1668.67	1666	1753.33	1769.33
2020-02-24	2272.33	2356.67	2381.33	2347.33	2295	2248.33	2335.67	2191.67	2246	2339.67	2336.67
2020-02-25	2980	3075.33	3074	3043.67	2986	2880.33	3027.67	2852	2902.33	3042.33	3002.33
2020-02-26	3812.67	3918.67	3866.67	3871.67	3791.33	3640.33	3834	3599	3679.33	3851	3801
2020-02-27	4832	4938.67	4838.67	4800	4709.67	4535	4796.67	4461	4621	4810.67	4691.33
2020-02-28	5976.67	6117.67	5938	5895.67	5777.33	5547.67	5878.33	5460.33	5672.67	5899.67	5739
2020-02-29	7343.33	7467	7173	7169	6982	6690.33	7114.67	6569.33	6860.67	7162.33	6964.67
2020-03-01	8912.33	9075.67	8547.67	8544	8371	8042.67	8497	7861.67	8215.67	8580.67	8332.67
2020-03-02	10786.3	10911.7	10121.7	10117.3	9923.33	9527.67	10058.3	9308.67	9729.67	10191.7	9886.67
2020-03-03	12910	13032.7	11901.7	11927.7	11678	11216.3	11834.7	10949.3	11437.7	11965	11654.7
2020-03-04	15399	15462.7	13949.3	13899.3	13633.7	13109.3	13814.7	12796.3	13342	13953.7	13589.3
2020-03-05	18244.7	18307.3	16167.7	16128.7	15803.7	15180	15993.3	14841.3	15482	16163	15702
2020-03-06	21521.3	21584	18613.3	18621.3	18144.3	17493	18394.3	17092	17818	18576.7	18092.7
2020-03-07	25253.3	25332.7	21316	21332	20745.7	20021.7	21021.7	19555.7	20396.3	21296.3	20688.7
2020-03-08	29454	29628	24266	24292.7	23575.7	22816.3	23932	22271.3	23223.3	24191.3	23503.7
2020-03-09	34367.7	34523.3	27441.3	27566.7	26656.3	25852	27034.7	25237.3	26243.7	27372	26660.7
2020-03-10	39913.3	40118	30947.3	31054.7	29934.3	29206	30450.7	28408.3	29539.3	30839.3	30037.7
2020-03-11	46138	46494.3	34753	34889.7	33543.7	32861	34220	31945	33144.7	34588	33713.3
2020-03-12	53252.3	53806	38905	38986.7	37547.7	36815.7	38282	35781.7	36933.3	38728.7	37707
2020-03-13	61326.3	62066.3	43322.3	43411	41858.7	41204.3	42691	39932.3	41183.3	43117.7	41997.3
2020-03-14	70461	71323.7	48190	48215	46541.3	45869.3	47406	44368.3	45696.3	47941.3	46660
2020-03-15	80720.7	81960	53359.3	53442.3	51501.3	50949.7	52592.3	49197	50607.7	53080	51667.7
2020-03-16	92536	93911.3	59031	59103.3	56904	56407	58165.7	54348.7	55906	58701.7	57112.3
2020-03-17	105790	105880	64379	64424.3	62071.3	61569.7	63505.3	59385	60886	63967	62232.7
2020-03-18	120674	119347	70117.3	70132.3	67553	67112	69137.7	64669.7	66213.3	69681.7	67659
2020-03-19	137550	134059	75973.3	76094.3	73221.3	72784.3	74973	70090.3	71791	75511.3	73384.7
2020-03-20	156574	150037	82001	82176.3	79041.7	78593.3	80897	75698.7	77433.3	81466.3	79199
2020-03-21	178013	167423	88267.3	88420	85049.7	84573	86996	81541	83252.3	87606	85200.3
2020-03-22	202287	186352	94719	94934.7	91275	90751.7	93350.7	87512.3	89246.7	93980	91377
2020-03-23	229411	206802	101319	101628	97761.7	97137.3	99938.3	93653	95552.7	100526	97821.7
2020-03-24	260080	228941	108209	108646	104432	103724	106669	100059	101993	107314	104513
2020-03-25	294272	253044	115328	115925	111317	110541	113575	106590	108722	114402	111440
2020-03-26	332341	279270	122643	123434	118585	117538	120803	113435	115596	121711	118653
2020-03-27	375067	307494	130344	131165	126057	124850	128300	120508	122672	129186	125989
2020-03-28	422575	338033	138278	139288	133721	132400	136048	127802	129986	136932	133715
2020-03-29	475334	371013	146449	147517	141640	140214	144112	135447	137651	144996	141687
2020-03-30	533902	406708	154847	156013	149998	148323	152342	143305	145464	153239	149897
2020-03-31	598742	445197	163610	164915	158488	156694	160834	151503	153691	161863	158383
2020-04-01	669915	486371	172502	174073	167334	165310	169716	159935	162170	170779	167191
2020-04-02	748176	530510	181697	183550	176445	174386	178799	168667	170787	179919	176215
2020-04-03	833953	577974	191325	193300	185823	183670	188194	177620	179886	189505	185690
2020-04-04	927591	628709	198893	201001	193226	191018	195628	184719	187091	196959	193187
2020-04-05	1.02931e+06	682541	206628	208900	200960	198541	203276	192041	194428	204704	200763
2020-04-06	1.13914e+06	740003	214177	216724	208512	205929	210847	199158	201664	212277	208203
2020-04-07	1.25718e+06	801314	221449	224341	215839	213153	218185	206112	208692	219632	215442
2020-04-08	1.38359e+06	866497	228581	231782	223039	220150	225412	212931	215528	226809	222610
2020-04-09	1.51839e+06	935117	235683	239045	230084	227009	232481	219598	222255	233852	229583
2020-04-10	1.66084e+06	1.0078e+06	242654	246173	237014	233849	239355	226161	228824	240798	236407
2020-04-11	1.81058e+06	1.08431e+06	249432	253165	243793	240498	246088	232592	235282	247564	243066
2020-04-12	1.96748e+06	1.16446e+06	256064	259925	250443	247007	252734	238874	241714	254157	249784
2020-04-13	2130098	1.24826e+06	262681	266635	257000	253469	259328	245122	247967	260818	256245
2020-04-14	2.29894e+06	1.33545e+06	269115	273195	263419	259758	265797	251302	254166	267158	262591
2020-04-15	2471946	1.42629e+06	275435	279659	269674	265974	272212	257373	260332	273442	268875
2020-04-16	2.64892e+06	1520599	281591	286059	275871	271998	278398	263276	266340	279659	274977
2020-04-17	2.82859e+06	1.61831e+06	287720	292336	281955	277937	284610	269113	272283	285700	280849
2020-04-18	3.00905e+06	1.71914e+06	293682	298499	287887	283886	290648	274927	278029	291722	286697
2020-04-19	3.18942e+06	1.82279e+06	299630	304482	293713	289570	296610	280560	283672	297668	292478
2020-04-20	3.36888e+06	1.92861e+06	305352	310342	299346	295187	302486	286086	289252	303452	298137
2020-04-21	3.54577e+06	2.03633e+06	311000	316107	304991	300699	308219	291519	294716	309156	303610
2020-04-22	3719576	2146130	316526	321666	310521	306075	313827	296885	300047	314716	309100
2020-04-23	3889459	2.25759e+06	321941	327181	315914	311287	319263	302129	305237	320247	314433
2020-04-24	4053989	2.36945e+06	327165	332545	321220	316434	324620	307247	310329	325537	319701
2020-04-25	4212661	2.48208e+06	332370	337834	326393	321488	329865	312385	315340	330741	324792
2020-04-26	4365234	2.59514e+06	337483	342948	331483	326389	334900	317282	320285	335897	329783
2020-04-27	4.51145e+06	2.70751e+06	342447	347982	336481	331195	339918	322120	325007	340931	334637
2020-04-28	4.65044e+06	2819830	347357	352908	341338	335821	344781	326862	329728	345777	339432
2020-04-29	4.78137e+06	2.93075e+06	352084	357772	346115	340441	349590	331531	334277	350583	344082
2020-04-30	4.90527e+06	3.04083e+06	356765	362468	350722	344845	354301	336046	338758	355251	348647
2020-05-01	5.02154e+06	3.1493e+06	361377	367119	355209	349257	358985	340471	343174	359865	353055
2020-05-02	5.1304e+06	3.25604e+06	366020	371806	359888	353483	363461	344849	347458	364371	357416
2020-05-03	5.23246e+06	3.36008e+06	370620	376428	364440	357703	367961	349046	351635	368717	361673
2020-05-04	5.32766e+06	3.46221e+06	375172	381001	368947	361792	372309	353173	355818	373012	365832
2020-05-05	5.41597e+06	3.56155e+06	379563	385395	373281	365830	376557	357207	359830	377218	369902
2020-05-06	5.49812e+06	3.65816e+06	383887	389804	377629	369788	380786	361227	363808	381255	373858
2020-05-07	5.57405e+06	3.75205e+06	388121	394074	381777	373624	384852	365089	367685	385208	377773
2020-05-08	5.64413e+06	3.84241e+06	392235	398195	385835	377391	388922	368876	371485	389108	381553
2020-05-09	5.70881e+06	3.92992e+06	396658	402435	390128	381249	393040	372854	375225	392874	385222
2020-05-10	5.76811e+06	4.0141e+06	401018	406589	394200	385043	397057	376695	378841	396553	388829
2020-05-11	5.82268e+06	4.09496e+06	405226	410748	398258	388781	400933	380392	382419	400155	392398
2020-05-12	5.87258e+06	4.17246e+06	409519	414873	402206	392409	404824	384106	385850	403684	395864
2020-05-13	5.91833e+06	4246284	413652	418941	406099	395914	408569	387758	389280	407102	399306
2020-05-14	5.96006e+06	4316950	417761	422954	409973	399389	412219	391334	392603	410504	402672
2020-05-15	5.99827e+06	4384058	421788	426801	413716	402780	415777	394709	395855	413764	405893
2020-05-16	6.03326e+06	4.44782e+06	426327	431075	417749	406431	419542	398370	399195	417182	409304
2020-05-17	6.06502e+06	4.50861e+06	430740	435246	421710	409997	423181	401911	402482	420440	412626
2020-05-18	6.09389e+06	4.56608e+06	435235	439454	425722	413551	426722	405364	405724	423691	415882
2020-05-19	6.12022e+06	4.62049e+06	439865	443695	429648	417054	430161	408728	408859	426911	419058
2020-05-20	6.14425e+06	4.67204e+06	444480	447938	433553	420527	433568	412038	412031	430051	422176
2020-05-21	6.16592e+06	4.72046e+06	449236	452123	437451	423973	436986	415318	415087	433078	425243
2020-05-22	6.18558e+06	4.76623e+06	454141	456346	441298	427451	440258	418542	418122	436042	428176
2020-05-23	6.20351e+06	4.8093e+06	459478	460895	445505	431240	443869	422072	421330	439176	431315
2020-05-24	6.21967e+06	4.84971e+06	464933	465413	449710	434979	447381	425462	424484	442233	434332
2020-05-25	6.23434e+06	4.88776e+06	470641	469987	453902	438870	450996	428833	427557	445272	437298
2020-05-26	6.24746e+06	4.92329e+06	476500	474627	458191	442823	454522	432223	430694	448274	440271
2020-05-27	6.25942e+06	4.95699e+06	482593	479400	462375	446838	458145	435560	433786	451234	443186
2020-05-28	6.27028e+06	4.98835e+06	489034	484172	466693	450962	461717	438875	436860	454163	446032
2020-05-29	6.28011e+06	5.01784e+06	495804	488973	471002	455149	465307	442195	439946	457064	448859
2020-05-30	6.28891e+06	5.04529e+06	502758	493920	475310	459776	469197	445770	443290	460264	451958
2020-05-31	6.29689e+06	5.07098e+06	510068	498983	479707	464563	473135	449292	446679	463405	454977
2020-06-01	6.30411e+06	5.09505e+06	517699	504133	484108	469396	477150	452917	450151	466514	457967
2020-06-02	6.31063e+06	5.11749e+06	525796	509334	488486	474549	481205	456554	453660	469738	461012
2020-06-03	6.31653e+06	5.13847e+06	534209	514649	492955	479881	485265	460217	457204	472936	464116
2020-06-04	6.32189e+06	5.15792e+06	543016	520105	497381	485540	489479	463930	460857	476120	467182
2020-06-05	6.32672e+06	5.17607e+06	552205	525588	501875	491406	493737	467658	464495	479333	470175
2020-06-06	6.33108e+06	5.1929e+06	561997	531298	506489	497522	498011	471388	468668	482876	473386
2020-06-07	6.33502e+06	5.2088e+06	572418	537108	511124	504005	502493	475121	472879	486371	476649
2020-06-08	6.33856e+06	5.22343e+06	583261	543073	515814	510782	507088	478991	477226	489900	479948
2020-06-09	6.34183e+06	5.23702e+06	594709	549221	520507	517800	511718	482839	481818	493541	483283
2020-06-10	6.34478e+06	5.24959e+06	606715	555464	525232	525314	516528	486731	486599	497299	486642
2020-06-11	6.34737e+06	5.26138e+06	619347	561808	530043	533094	521412	490693	491595	501144	490056
2020-06-12	6.34979e+06	5.27233e+06	632641	568411	534855	541267	526384	494646	496805	505055	493475
2020-06-13	6.35197e+06	5.28248e+06	646644	575074	539801	549879	531492	498632	502298	509038	496978
2020-06-14	6.35395e+06	5.29191e+06	661482	581996	544770	559037	536779	502692	507952	513132	500539
2020-06-15	6.35573e+06	5.30068e+06	677060	589102	549808	568625	542197	506798	513988	517339	504109
2020-06-16	6.35732e+06	5.30888e+06	693421	596489	554887	578793	547689	510929	520258	521664	507639
2020-06-17	6.35884e+06	5.31648e+06	710627	604006	560067	589472	553309	515101	526769	526071	511260
2020-06-18	6.36023e+06	5.32354e+06	728671	611791	565275	600796	559054	519291	533728	530576	514907
2020-06-19	6.36147e+06	5.33013e+06	747674	619800	570632	612755	564961	523551	540904	535182	518609
2020-06-20	6.36262e+06	5.33617e+06	767544	628026	576045	625188	571070	527833	548613	539936	522344
2020-06-21	6.36365e+06	5.34171e+06	788332	636498	581483	638368	577252	532197	556586	544792	526138
2020-06-22	6.3646e+06	5.34693e+06	810232	645200	587014	652258	583622	536640	565005	549732	530007
2020-06-23	6.36545e+06	5.35179e+06	832986	654139	592695	666809	590202	541156	573935	554719	533856
2020-06-24	6.36625e+06	5.35626e+06	856637	663477	598385	682169	596914	545804	583306	559966	537758
2020-06-25	6.36698e+06	5.36044e+06	881470	673026	604173	698296	603824	550374	593250	565371	541718
2020-06-26	6.36767e+06	5.36429e+06	907207	682786	610095	715383	610964	555096	603680	570966	545736
2020-06-27	6.3683e+06	5.36792e+06	934124	692929	616147	733317	618375	559873	614733	576751	549802
2020-06-28	6.36889e+06	5.37127e+06	962372	703322	622214	751942	625963	564744	626324	582612	553967
2020-06-29	6.36942e+06	5.37442e+06	991721	714091	628325	771590	633765	569636	638541	588585	558159
2020-06-30	6.36992e+06	5.37735e+06	1022143	725238	634569	792147	641868	574646	651500	594850	562437
2020-07-01	6.3704e+06	5.38011e+06	1053575	736779	640966	813624	650215	579758	665007	601243	566769
2020-07-02	6.37084e+06	5.3826e+06	1.08621e+06	748618	647446	836026	658804	584971	679222	607864	571168
2020-07-03	6.37128e+06	5.38489e+06	1.11999e+06	760928	653959	859432	667688	590249	694212	614736	575635
2020-07-04	6.37165e+06	5.387e+06	1.15507e+06	773642	660613	883950	676926	595663	709915	621671	580266
2020-07-05	6.37203e+06	5.38903e+06	1190967	786811	667509	909650	686377	601168	726348	628893	584846
2020-07-06	6.37238e+06	5.39091e+06	1.22787e+06	800457	674386	936236	696185	606687	743605	636405	589541
2020-07-07	6.37271e+06	5.39266e+06	1.26597e+06	814407	681438	963992	706417	612357	761788	644110	594358
2020-07-08	6.37303e+06	5.39434e+06	1.30544e+06	828929	688459	992865	716920	618124	780797	652161	599251
2020-07-09	6.37332e+06	5.39585e+06	1.34591e+06	843938	695804	1.02272e+06	727757	623994	800714	660401	604178
2020-07-10	6.37361e+06	5.39729e+06	1.38738e+06	859308	703165	1.05373e+06	739074	630090	821479	668868	609196
2020-07-11	6.37389e+06	5.39866e+06	1.43012e+06	875402	710690	1.08586e+06	750673	636300	843260	677627	614318
2020-07-12	6.37413e+06	5.39992e+06	1.47379e+06	892071	718295	1119305	762725	642665	865914	686730	619486
2020-07-13	6.37437e+06	5.40112e+06	1.51849e+06	909232	726058	1.15383e+06	775203	649118	889566	696044	624821
2020-07-14	6.37459e+06	5.40228e+06	1.5643e+06	927185	733920	1.18968e+06	788152	655765	914110	705714	630288
2020-07-15	6374813	5.40332e+06	1.61083e+06	945672	742002	1226516	801555	662529	939808	715650	635777
2020-07-16	6375028	5.40437e+06	1.65819e+06	964870	750250	1.26458e+06	815325	669492	966543	725951	641489
2020-07-17	6.37525e+06	5.40534e+06	1706253	984486	758766	1.30349e+06	829648	676553	994214	736644	647269
2020-07-18	6.37544e+06	5.40624e+06	1.75521e+06	1.00484e+06	767408	1.34364e+06	844562	683722	1023061	747707	653058
2020-07-19	6375639	5.4071e+06	1.805e+06	1.0259e+06	776203	1.38494e+06	859862	691073	1052850	759073	658971
2020-07-20	6375832	5.40795e+06	1.85484e+06	1047842	785222	1427436	875645	698493	1.08388e+06	771003	665021
2020-07-21	6.37602e+06	5.40871e+06	1905418	1.07053e+06	794370	1.47089e+06	891995	706046	1.11618e+06	783253	671241
2020-07-22	6.3762e+06	5.40948e+06	1.95664e+06	1.09399e+06	803664	1.51519e+06	909035	713886	1.14941e+06	796036	677579
2020-07-23	6.37637e+06	5.41015e+06	2.00803e+06	1117960	813242	1.56034e+06	926612	721803	1183875	809231	683893
2020-07-24	6.37655e+06	5.41084e+06	2.0598e+06	1142903	822917	1606663	944871	729918	1.21939e+06	822905	690427
2020-07-25	6376711	5.4115e+06	2.11206e+06	1168682	832660	1.65375e+06	963709	738152	1.25585e+06	837078	696963
2020-07-26	6.37689e+06	5.41211e+06	2.16444e+06	1.19519e+06	842723	1.70186e+06	983306	746547	1.29354e+06	851752	703690
2020-07-27	6377063	5.41271e+06	2.21665e+06	1.22251e+06	853034	1750411	1.00353e+06	755152	1332332	866923	710548
2020-07-28	6.37723e+06	5.41328e+06	2.26907e+06	1250493	863541	1799746	1.02448e+06	763931	1.37238e+06	882552	717629
2020-07-29	6.37738e+06	5.41384e+06	2.32128e+06	1.27924e+06	874078	1.84963e+06	1.04624e+06	772997	1413534	898917	724766
2020-07-30	6.37753e+06	5.41437e+06	2.37322e+06	1.30881e+06	884970	1.9e+06	1068797	782186	1.45547e+06	915734	732043
2020-07-31	6.37769e+06	5.41489e+06	2.42522e+06	1.33914e+06	895944	1.95065e+06	1.09203e+06	791590	1.49862e+06	933200	739509
2020-08-01	6.37785e+06	5.41539e+06	2.47664e+06	1.3703e+06	907175	2.00172e+06	1.1162e+06	801226	1.54243e+06	951221	747172
2020-08-02	6.37802e+06	5.41585e+06	2.52776e+06	1.40215e+06	918573	2.05332e+06	1.14095e+06	811025	1.58743e+06	969853	754935
2020-08-03	6.37819e+06	5.41631e+06	2.57835e+06	1.43477e+06	930267	2.10513e+06	1.16653e+06	821052	1632976	989208	762976
2020-08-04	6.37834e+06	5.41675e+06	2.62858e+06	1468064	942196	2.15683e+06	1.19282e+06	831319	1.67919e+06	1009296	771072
2020-08-05	6.37851e+06	5.41719e+06	2.67822e+06	1.50206e+06	954279	2208940	1.22012e+06	841835	1.72618e+06	1.03007e+06	779356
2020-08-06	6.37867e+06	5.41761e+06	2.72739e+06	1.53664e+06	966569	2.26099e+06	1.24813e+06	852597	1.77394e+06	1051665	787726
2020-08-07	6.37883e+06	5.41802e+06	2.77583e+06	1.57192e+06	979179	2.31281e+06	1.27673e+06	863494	1.82249e+06	1074004	796421
2020-08-08	6.37899e+06	5.41838e+06	2.82344e+06	1607781	992077	2364600	1.30632e+06	874746	1871252	1097204	805165
2020-08-09	6.37915e+06	5.41875e+06	2.87022e+06	1644268	1.00515e+06	2.41642e+06	1.33651e+06	886208	1920696	1120964	814057
2020-08-10	6379300	5.41909e+06	2.9162e+06	1681428	1018541	2.46765e+06	1.36746e+06	897953	1970619	1145509	823146
2020-08-11	6.37948e+06	5.41943e+06	2.96141e+06	1718974	1.0322e+06	2.5187e+06	1.39915e+06	909866	2.02068e+06	1170756	832387
2020-08-12	6.37962e+06	5.41976e+06	3.00559e+06	1.7571e+06	1045959	2569529	1.43144e+06	922141	2.07144e+06	1.19682e+06	841861
2020-08-13	6.37978e+06	5.42007e+06	3.04895e+06	1795590	1060025	2.61983e+06	1.46457e+06	934471	2.12222e+06	1223619	851509
2020-08-14	6.37993e+06	5.42039e+06	3.09118e+06	1834644	1.07438e+06	2669203	1.49825e+06	947240	2.17319e+06	1.2511e+06	861448
2020-08-15	6.38009e+06	5.4207e+06	3.13267e+06	1.87395e+06	1089141	2.71831e+06	1.53271e+06	960279	2224263	1.27953e+06	871535
2020-08-16	6.38024e+06	5.42101e+06	3.17306e+06	1.91339e+06	1.10399e+06	2.76669e+06	1.56792e+06	973534	2.27509e+06	1.3086e+06	881932
2020-08-17	6.3804e+06	5.42131e+06	3212182	1.95319e+06	1119257	2.81438e+06	1.60359e+06	987003	2.32589e+06	1.33855e+06	892462
2020-08-18	6.38055e+06	5.42161e+06	3.25056e+06	1.99312e+06	1.13489e+06	2.86142e+06	1.64004e+06	1.00079e+06	2376540	1.36925e+06	903229
2020-08-19	6.38071e+06	5.42193e+06	3.28775e+06	2033447	1150812	2907490	1.67686e+06	1.01482e+06	2.42713e+06	1.40053e+06	914211
2020-08-20	6.38087e+06	5.42224e+06	3.32384e+06	2.0739e+06	1.16699e+06	2952727	1.71426e+06	1.02919e+06	2477418	1.43262e+06	925515
2020-08-21	6.38102e+06	5.42252e+06	3.35909e+06	2.11421e+06	1.18355e+06	2.99706e+06	1.75219e+06	1.04382e+06	2527373	1.46528e+06	937070
2020-08-22	6.38117e+06	5.4228e+06	3.39319e+06	2.15473e+06	1200319	3.04035e+06	1.79029e+06	1058844	2.57689e+06	1.49883e+06	948831
2020-08-23	6381341	5.42308e+06	3.42617e+06	2.19519e+06	1.21748e+06	3.08297e+06	1.82898e+06	1074133	2.62604e+06	1.53286e+06	960974
2020-08-24	6381492	5.42334e+06	3.4583e+06	2.23557e+06	1234958	3.1245e+06	1.86794e+06	1.08979e+06	2674416	1567657	973379
2020-08-25	6.38165e+06	5.42362e+06	3.48917e+06	2275780	1252893	3164924	1.90697e+06	1.10569e+06	2722317	1.60328e+06	985872
2020-08-26	6381805	5.42388e+06	3.51936e+06	2315852	1.27096e+06	3.20436e+06	1.94655e+06	1121935	2.76961e+06	1.63923e+06	998803
2020-08-27	6.38195e+06	5.42413e+06	3.54823e+06	2.35581e+06	1289404	3242977	1.9863e+06	1.13854e+06	2.81624e+06	1.67591e+06	1.01203e+06
2020-08-28	6.38211e+06	5.42438e+06	3.57619e+06	2395637	1308155	3280510	2.02617e+06	1.15539e+06	2.862e+06	1.71311e+06	1.0255e+06
2020-08-29	6.38225e+06	5.42463e+06	3.60343e+06	2.43501e+06	1.32732e+06	3.3169e+06	2.06618e+06	1.17283e+06	2906863	1.75085e+06	1039229
2020-08-30	6.38241e+06	5.4249e+06	3.62971e+06	2.47403e+06	1.34685e+06	3352481	2.10637e+06	1190477	2.95089e+06	1.78891e+06	1.05329e+06
2020-08-31	6.38256e+06	5.42516e+06	3.65493e+06	2.51276e+06	1366640	3.38688e+06	2.14665e+06	1208483	2994042	1827419	1.06758e+06
2020-09-01	6.38271e+06	5.42541e+06	3.67923e+06	2.55104e+06	1.38685e+06	3.42009e+06	2.18698e+06	1226785	3.03656e+06	1866224	1.08226e+06
2020-09-02	6.38286e+06	5.42569e+06	3.70272e+06	2588852	1.4075e+06	3.45225e+06	2.22734e+06	1.24537e+06	3.078e+06	1.90548e+06	1.09727e+06
2020-09-03	6.38302e+06	5.42595e+06	3.72519e+06	2.62629e+06	1.42845e+06	3.48326e+06	2.26758e+06	1.26429e+06	3.11843e+06	1.94499e+06	1.11263e+06
2020-09-04	6.38315e+06	5.42622e+06	3.74686e+06	2.66316e+06	1.44986e+06	3513343	2.30747e+06	1283706	3158049	1984657	1128279
2020-09-05	6.38331e+06	5.42649e+06	3.76756e+06	2.69949e+06	1.47161e+06	3.54255e+06	2.34723e+06	1.30358e+06	3.19653e+06	2.02461e+06	1.14418e+06
2020-09-06	6.38346e+06	5.42676e+06	3.78763e+06	2735311	1.49381e+06	3570568	2.38705e+06	1323660	3.23394e+06	2.06463e+06	1.16043e+06
2020-09-07	6.3836e+06	5.42702e+06	3.80689e+06	2.77072e+06	1516163	3.59767e+06	2.42653e+06	1344160	3.27054e+06	2.10477e+06	1.17693e+06
2020-09-08	6.38375e+06	5.42727e+06	3.82537e+06	2805428	1.53891e+06	3.62374e+06	2.46566e+06	1364935	3.30599e+06	2.14507e+06	1193923
2020-09-09	6.38391e+06	5.42754e+06	3.84295e+06	2.83953e+06	1.56192e+06	3648937	2.50444e+06	1386223	3.34055e+06	2.18531e+06	1.2112e+06
2020-09-10	6.38407e+06	5.42779e+06	3.85979e+06	2.87293e+06	1.58533e+06	3.67309e+06	2.54301e+06	1.40783e+06	3.37389e+06	2.22553e+06	1228778
2020-09-11	6.38423e+06	5.42805e+06	3.87603e+06	2.90576e+06	1.60893e+06	3.69647e+06	2.58107e+06	1429808	3.40626e+06	2.26574e+06	1.24676e+06
2020-09-12	6.38439e+06	5.42831e+06	3.89155e+06	2.93793e+06	1.63299e+06	3719049	2.6187e+06	1452240	3.43764e+06	2305711	1265043
2020-09-13	6.38454e+06	5.42856e+06	3.9065e+06	2.96937e+06	1.6573e+06	3.74074e+06	2.65595e+06	1.47507e+06	3.46812e+06	2.34557e+06	1.28377e+06
2020-09-14	6.38472e+06	5.42881e+06	3.92096e+06	2.99998e+06	1.68182e+06	3.76146e+06	2.69264e+06	1498267	3.49752e+06	2385071	1302896
2020-09-15	6.38487e+06	5.42906e+06	3.93473e+06	3.03013e+06	1.70673e+06	3781362	2.72873e+06	1.52169e+06	3.52614e+06	2.42442e+06	1.32239e+06
2020-09-16	6.38502e+06	5.4293e+06	3.94789e+06	3.05965e+06	1.73156e+06	3.80058e+06	2.76424e+06	1545645	3553694	2.46354e+06	1.3422e+06
2020-09-17	6.38517e+06	5.42957e+06	3.96058e+06	3.08829e+06	1.7569e+06	3.81917e+06	2.79935e+06	1.56992e+06	3.58014e+06	2.50237e+06	1.36242e+06
2020-09-18	6.38532e+06	5.42982e+06	3.97273e+06	3.11627e+06	1782331	3.83675e+06	2.83382e+06	1594555	3.60578e+06	2540685	1.3829e+06
2020-09-19	6.38546e+06	5.43006e+06	3.98417e+06	3.14348e+06	1808060	3.85376e+06	2.86777e+06	1.61963e+06	3630455	2.57874e+06	1.40384e+06
2020-09-20	6.38561e+06	5.43032e+06	3.99531e+06	3.16996e+06	1.83396e+06	3.87011e+06	2.90123e+06	1.64479e+06	3.65429e+06	2.61637e+06	1.42513e+06
2020-09-21	6.38576e+06	5.43054e+06	4.00595e+06	3.19595e+06	1860083	3885752	2.93386e+06	1.67041e+06	3677309	2.65371e+06	1446700
2020-09-22	6.38591e+06	5.43078e+06	4.01618e+06	3.22121e+06	1886380	3.90069e+06	2.96585e+06	1.6963e+06	3.69952e+06	2690542	1.4686e+06
2020-09-23	6.38607e+06	5.43102e+06	4.02591e+06	3.24572e+06	1912781	3.91495e+06	2.99696e+06	1.72248e+06	3720897	2726694	1.49104e+06
2020-09-24	6.38621e+06	5.43127e+06	4.03525e+06	3.26955e+06	1939192	3928539	3.02772e+06	1.74882e+06	3.74145e+06	2762492	1514050
2020-09-25	6.38636e+06	5.4315e+06	4.04417e+06	3.29273e+06	1.96588e+06	3.9416e+06	3.05785e+06	1.77561e+06	3.76114e+06	2.79783e+06	1.53717e+06
2020-09-26	6.38651e+06	5.43173e+06	4.05268e+06	3.31526e+06	1.9927e+06	3954181	3.08718e+06	1802423	3780206	2.83227e+06	1560626
2020-09-27	6.38667e+06	5.43195e+06	4.06076e+06	3.33701e+06	2019647	3.96612e+06	3.11599e+06	1829602	3.79848e+06	2.86618e+06	1.58446e+06
2020-09-28	6.38681e+06	5.43218e+06	4.0685e+06	3.35808e+06	2.04674e+06	3.97758e+06	3.14397e+06	1.85691e+06	3816019	2.89949e+06	1.60863e+06
2020-09-29	6.38695e+06	5.43239e+06	4.07585e+06	3.37856e+06	2.07365e+06	3.98853e+06	3.17139e+06	1.88435e+06	3.83288e+06	2.93182e+06	1.63326e+06
2020-09-30	6.38709e+06	5.43263e+06	4.08289e+06	3.3983e+06	2.10076e+06	3.99892e+06	3.19789e+06	1.91201e+06	3.84909e+06	2.96391e+06	1658130

## Sheet: daily_hosp
	NI	SC	Scenario 1	Scenario 2	Scenario 3	Scenario 4	Scenario 5	Scenario 6	Scenario 7	Scenario 8	Scenario 9
2020-02-18	0	0	0	0	0	0	0	0	0	0	0
2020-02-19	1	0	0	1	0.666667	0	0	0.333333	0.666667	1	0.666667
2020-02-20	1.33333	0.333333	1	0.333333	0.333333	1	1	1	2.33333	0.333333	0.666667
2020-02-21	3.33333	3.33333	2	1.66667	2.66667	2.33333	3.66667	2	1.66667	1.66667	0.666667
2020-02-22	4.33333	1.33333	4.33333	3.33333	3	4	2.33333	3	3.66667	2.66667	5.33333
2020-02-23	4.66667	6.33333	3.66667	4	5.66667	5	4	3.66667	6	4.66667	4.33333
2020-02-24	4.33333	4.33333	7.33333	6	6.33333	7	6	7	3.66667	6	6.33333
2020-02-25	10.6667	6.66667	12	8	8.33333	8	7.66667	5.66667	7	9.66667	9
2020-02-26	5.33333	9.33333	6	12	10	7.66667	10	9.66667	7.66667	12	10.6667
2020-02-27	11	14.3333	13.3333	15.3333	14	12.3333	15.3333	12	10.3333	12.3333	10.3333
2020-02-28	15.3333	19.6667	10	14.3333	17.3333	13	19.3333	13.6667	16.3333	16.3333	13.3333
2020-02-29	20	19	21	19.6667	12.3333	15	19.3333	23.6667	20.6667	17.3333	19
2020-03-01	25.6667	21	21.3333	22.6667	21	21.6667	19.6667	23	22	19.6667	20.6667
2020-03-02	30.6667	24.3333	24.3333	29	26	22	25.6667	25.3333	19.6667	29.6667	26.6667
2020-03-03	27.6667	30	27.6667	28	29.6667	26.3333	28.3333	29.3333	27	19.3333	27.3333
2020-03-04	32.3333	44.6667	32	36.3333	37.3333	33.6667	33.3333	29	29.3333	30	31
2020-03-05	40	46	34	39	38.3333	32	32	39.3333	38	43	35
2020-03-06	57	48.6667	39.6667	40.6667	40.6667	40	41.3333	44.3333	45.6667	38.6667	40.6667
2020-03-07	64.6667	55.3333	40.3333	48.3333	48.3333	43.6667	46	43.3333	46	46.6667	48.6667
2020-03-08	67.3333	72	51.3333	45	53.3333	52	53	46.6667	56.3333	54	56.3333
2020-03-09	68.3333	77	50	54.6667	58	62	64	59.3333	47.6667	56	52
2020-03-10	98	83	60	66	57.6667	60.6667	67.6667	57	64	56	56
2020-03-11	99.6667	110.667	68.6667	63.6667	70.6667	62	69	65	69.3333	74.3333	64
2020-03-12	111.667	99.3333	75.3333	81.3333	69.6667	78.3333	71.6667	77	76.6667	81.3333	76.6667
2020-03-13	128	126.667	92.6667	84.6667	89	87.3333	81	79.3333	75	88.6667	76.3333
2020-03-14	151.333	151.333	99	89.6667	92	79	89.3333	85	82	94.3333	85.3333
2020-03-15	165	170.667	99.6667	104.333	100.333	94	105.667	97	98.3333	102	88
2020-03-16	192.333	194	105.667	117.667	103	105.667	112.667	110	97.6667	107	94.3333
2020-03-17	217.333	225.333	110.333	130.667	118	116	111	114	106.667	114	122.667
2020-03-18	259.333	247.333	130.667	127.333	118	126.667	131	109.333	119.667	126	121
2020-03-19	279	280.333	129.333	141.667	130.667	132.667	139	131.667	132.333	149	125
2020-03-20	333	318.667	153.333	154.333	144.667	137.667	141.667	132.667	140.333	140.333	150.667
2020-03-21	357.667	355.333	168	152	160.333	147.667	149.667	133	150	143	161.667
2020-03-22	415.667	382.667	167.333	145	168	159.667	170.667	161.333	149.333	161.333	170.333
2020-03-23	445.667	450.333	163.333	181	159	164.667	169.333	158.667	163.667	163	160.667
2020-03-24	525.333	470.667	173	181	170	170	176	167	174.667	183.667	168
2020-03-25	598	535.333	186.333	202.333	175.667	175	175.667	168.667	182	174	180.333
2020-03-26	661.333	582	193.333	181.667	193	177.667	212.333	178.333	183.333	193.667	199.667
2020-03-27	759.333	617	201.333	211.667	208	193.333	205	182.333	194.333	193	187.667
2020-03-28	806.667	683.333	222	214.667	201.333	206	195	212.333	191	208.667	200
2020-03-29	952	719.333	216.333	214.667	213.333	202.333	207.333	205.667	185.667	220.333	205.667
2020-03-30	1038	781.667	236.667	236	214.333	222.667	217.667	220	206.333	241.333	219.333
2020-03-31	1150.67	873	243.667	262	215.667	238	238.667	220.667	229	235.333	229
2020-04-01	1289.67	934.667	256.333	247.333	233	247.333	258	235.667	220.667	252	249.667
2020-04-02	1413.67	1004	241.667	245.333	245.333	236	243.667	227	235.667	253.333	244.333
2020-04-03	1574	1079.67	259	263.333	258.333	239	259.667	237.333	248	247.333	246
2020-04-04	1762.67	1186.33	265.667	273.667	264.333	267	253.333	247.667	249.667	265.667	263.333
2020-04-05	1943	1253	274.333	260.667	277	261.333	258.667	259.333	269	278.667	272.667
2020-04-06	2098.67	1362.33	281.667	286.667	280	260.333	274	250	263	258	266.667
2020-04-07	2379.67	1419	238	273.333	255	260.333	267	250	256	256.667	265.667
2020-04-08	2600	1577.67	230	266.333	255.667	242.667	245.667	225.333	245.333	246	246
2020-04-09	2812.33	1681	240	249	246.667	242.333	249.667	231.667	240	231.667	230
2020-04-10	3006.67	1786.33	226	240	239.667	231.333	231.333	224.333	227.333	227.333	228.333
2020-04-11	3187.67	1846.33	229.667	230.333	225	225.667	222	199.333	229	228.333	224
2020-04-12	3431.33	2025	220.333	229.667	206	223.667	235	214	214.333	218	215.667
2020-04-13	3700.33	2098.67	210.667	225	196.667	211.333	205.333	203.667	208.333	205.333	205
2020-04-14	3988.33	2233.33	203.667	215	206	206.667	211.333	193.667	209.667	211	215
2020-04-15	4194.67	2338.67	210	219	209.333	208.333	203.667	198.667	197.667	211	196.333
2020-04-16	4386.67	2449.67	188.667	197.333	185	195.333	198	182.333	193	220.667	195.667
2020-04-17	4542	2610	207.333	198.667	208	187	195.667	168.667	182	211	205
2020-04-18	4830.33	2687.33	206.333	189.333	188.333	190.333	188.667	190.667	196.667	185.667	174.333
2020-04-19	4948.67	2820.33	196	196.667	179	185	192	170.667	189.667	186.333	186.667
2020-04-20	5081	2933	198	199.333	184.667	170.667	192.667	172.333	188.667	189.333	185.333
2020-04-21	5251	2986.33	176.667	176	172	167	175.333	174.667	180.667	192.333	189.667
2020-04-22	5201	3097.33	190	181.667	176.667	176.333	177	179.667	167.667	171.667	175
2020-04-23	5290	3224.33	169.333	171.333	163.667	168.667	185.667	171	162.333	194.333	159.667
2020-04-24	5331.67	3287	164.333	176.667	187.667	167.333	175.667	157.667	184.333	191.667	178
2020-04-25	5282.67	3373	166	163.667	174.333	155.667	171.333	150.333	165.667	172.333	158.667
2020-04-26	5260	3437.33	169.333	171	168.667	175.667	170.333	157.667	155.667	166.667	165
2020-04-27	5195	3450.33	173.333	159.333	161	162.667	157	169	154.667	155.667	158.667
2020-04-28	5043.67	3518.33	174.333	156	160	153.333	153.333	148.333	157.333	153	150
2020-04-29	4908	3542	150.667	176.667	161	157	152	149.333	140.667	157	153.333
2020-04-30	4723	3632	142	152	142.333	132.667	160	161.667	153.667	137	149.333
2020-05-01	4527	3557.33	155.333	149	152.667	150.667	148.333	138.667	140.667	150.333	142.667
2020-05-02	4402.33	3593	145.333	151.333	140.333	135.333	153.667	129.333	134.333	150.333	147.667
2020-05-03	4114.67	3558	139.667	153.333	145.333	128.333	148.667	148.333	142.333	146.667	135.667
2020-05-04	4010.33	3521.67	156.667	140	152	129.333	138	133.667	134.667	135.333	150
2020-05-05	3800.33	3507.67	141	135.333	140.333	124	127	138	125.333	131	126.333
2020-05-06	3565.33	3331	147	136.333	131.333	125.333	143.333	130.333	129	131	125
2020-05-07	3380	3339.67	142	135.667	128.667	121.333	133.667	136	136.667	135	134.667
2020-05-08	3134	3258	129.667	130.667	127	131	119	133.333	109.333	127	125.667
2020-05-09	2908	3201.67	138	141.333	121.667	127.333	131	117.333	111.667	129.333	125.667
2020-05-10	2794	3061.67	131	132	118.333	121.333	120	125.667	115	114.667	116.667
2020-05-11	2613	2980.67	130.667	120.333	126	124	118.667	109	112	113.333	113.333
2020-05-12	2394.33	2955.67	130.333	133.333	131.667	122.667	114.333	110.667	106	116.333	117.333
2020-05-13	2233	2881	135.667	125.667	128	110	117	118	113.333	113.667	110
2020-05-14	2089.67	2756.33	122	125.333	135.333	121.667	121.333	129.333	110	108.667	91.6667
2020-05-15	1920.67	2668	130.333	132	123.333	116.333	116.333	107.667	101	114	104
2020-05-16	1750.33	2549	117.667	124.667	116.667	103.333	117	118.667	99	109	105.667
2020-05-17	1568.33	2416.33	116.667	130.333	113.667	113	107	103.667	98.6667	105.667	104
2020-05-18	1477.33	2321.67	125.667	119	115.667	119	109.667	102.333	97.3333	94.6667	97.6667
2020-05-19	1413.67	2227.67	135.333	127.333	123.333	104.333	102.667	106.333	97.3333	111	110.333
2020-05-20	1225.33	2078.67	124.333	128.333	121.333	102	102.667	114.333	88	113	107.667
2020-05-21	1164.67	2006.67	136.667	134	128.333	105.667	102	104.667	102.333	96.3333	90.6667
2020-05-22	1060	1911.67	136.333	138.667	112.667	103.667	104.667	95.6667	97.3333	100.667	92.6667
2020-05-23	930	1814.33	139	115.667	115.667	99.6667	112.333	94	98	98.3333	95.6667
2020-05-24	860.667	1703	139.667	122	132.667	105.667	99.3333	103.333	91.3333	89.3333	93.3333
2020-05-25	772.667	1656.67	143.667	127	116	112.333	108.333	101.333	95.3333	96	100.333
2020-05-26	734	1555.33	153.333	128.667	119	110.667	98.6667	111.667	97	92	95.6667
2020-05-27	647.333	1430	162.667	143.667	128.667	106.333	113	90	97.3333	86.6667	94.3333
2020-05-28	599	1381	172.667	122.333	132	103.333	110.333	100.333	98.3333	89.6667	98.6667
2020-05-29	513.667	1327.33	167.667	148	127	123.333	119	92	99.3333	91.6667	97.6667
2020-05-30	482	1198.33	183	140.667	119	123.667	104.333	94.6667	88	92	100.667
2020-05-31	445	1112.33	194	143.667	136.667	126.333	101.333	96.3333	94.6667	85.6667	84.6667
2020-06-01	409	1092	202.667	159.667	125	130.667	119	102.667	94.6667	86.6667	96.3333
2020-06-02	361	983.333	213.667	146.333	134.667	139.333	116.667	101.667	99.6667	100.333	88.6667
2020-06-03	329.333	949	215.667	149.667	129.333	140.333	108.333	105.667	98.6667	96.6667	83.3333
2020-06-04	308	867.667	240.667	147.667	124.333	148.667	122.667	114	108.333	104.333	82.6667
2020-06-05	269	811.333	244	160.667	145.333	155.333	119.333	105	121.333	94	88
2020-06-06	243.667	775	256.667	164.333	137.667	162.333	122	104.333	95.3333	95	93.6667
2020-06-07	214	744.667	251.333	172.333	135.667	168.667	130.667	112	109.667	103.333	93.6667
2020-06-08	197.667	669.333	276.333	175.333	127.667	174	123	116.667	99.6667	92.3333	94.3333
2020-06-09	166.667	663.667	285.667	191	159.667	181.333	131.667	109.667	106.333	98.6667	91.6667
2020-06-10	161	588	309	173.333	149	192.333	138.667	115	124	104.667	98.6667
2020-06-11	145.333	542.333	310	190.667	142.667	198	139	104	115.333	112	104
2020-06-12	142.667	509.667	334	184.667	162.667	210.333	139	122.333	132.667	102	108.333
2020-06-13	114.667	471.667	368.333	177	146	221	141	119.667	144.667	121	102.667
2020-06-14	115	460	351.333	189.333	141.667	230.667	151.333	110	144	112	117.333
2020-06-15	90.6667	414.667	396.333	196.333	153.333	229.333	163.667	118	161.667	123	103.333
2020-06-16	88.3333	383	399.667	188.333	167	256.333	165.333	117.667	172	122.333	109.333
2020-06-17	78.6667	374	430.333	228.667	155	274.667	167	116.333	173	115.333	108.667
2020-06-18	83.6667	317.333	476.333	211.667	144	273.333	160.333	136	189.333	121.333	106.333
2020-06-19	67	304.333	466.667	218	150	305.333	156.667	130.333	180.333	129.667	127.333
2020-06-20	57.3333	305	497.667	226.667	164	330	171.667	125.333	199.333	138.333	103
2020-06-21	56	273.333	530	230.333	168.667	322.667	175.667	132.667	208	140	117.333
2020-06-22	47.6667	246	554.333	250.333	160	341.667	177.333	136	214.333	132.333	113
2020-06-23	43.6667	220	611	244.333	157	366	200	123.667	227.667	146	110.667
2020-06-24	45.6667	206	639.333	240	165.667	393.667	176.333	131	229.333	149.667	109
2020-06-25	37.6667	212.667	635	266.333	161.667	402.667	173	129.667	242.333	146.333	129.333
2020-06-26	37	179	659	272.333	177	443.667	192	138.667	269.333	152.667	114
2020-06-27	28	177.667	696	283	163.667	458.667	206.667	133.667	269.667	172	135.333
2020-06-28	31	164	733.667	287.667	182	487.667	203.667	147.333	310	155	127
2020-06-29	29	161	767.333	316	201	486.333	217.667	148.667	301.667	170.333	124
2020-06-30	23.6667	137.667	796	304.333	180.667	514.333	223	142.667	333	172.667	119.667
2020-07-01	20.3333	134	848.667	310	170.667	564.333	235.333	152	346.667	168	118.333
2020-07-02	20	119	880	338	203	560.333	240.667	140.333	351	173.667	119
2020-07-03	21.6667	117	939.333	340.333	190.333	598.667	250.667	149.333	392.667	187.333	139
2020-07-04	18	97.6667	952.333	341	203.333	635.667	256.667	161.333	397	193.667	136
2020-07-05	12.6667	83.6667	998.333	356.667	200	653.333	261	156.333	413	191	128.667
2020-07-06	17	87	982.667	372.333	188.667	718.333	275.333	168.333	436.333	200.667	137.667
2020-07-07	9.66667	84	1029.67	381.667	201.667	697.667	251.667	176.333	472	211.667	147.667
2020-07-08	13.3333	82.6667	1102	394.667	202	781.333	278	152.667	502.667	198	140.333
2020-07-09	16	69.6667	1081.67	403	219.667	787.667	287	159.333	520.333	226	140.667
2020-07-10	12.6667	71	1134.67	433.667	214.667	838.667	310.333	180	544.333	234	143.667
2020-07-11	7	61	1175.33	422	202	874	301.333	161	559.333	226.333	152.333
2020-07-12	9.66667	56.6667	1211.67	443.667	229	902.667	340.333	180	576	236.667	151.667
2020-07-13	12.3333	50.3333	1273	469.667	215.667	927.333	331	190.667	625	260	140.333
2020-07-14	7.33333	44.3333	1260.67	493	233	918	339.667	175	627.667	257.667	155
2020-07-15	7.33333	46.3333	1323.33	512	237.667	991	358.333	199.667	680	267	169.667
2020-07-16	9.33333	42.6667	1364.67	542.667	227.333	992.333	393.667	194.667	693.667	281	158.333
2020-07-17	12.3333	45.6667	1385.33	527.667	243	1062.67	385	197.333	737	302	181
2020-07-18	10	36.6667	1396.67	549	237	1101	411	200	769.333	290.333	175
2020-07-19	6.33333	35.3333	1424	560	258.333	1136	397.333	221	793.333	284.333	165
2020-07-20	8	33.3333	1478	629	259.667	1164	427.333	219.333	832	311.667	177.333
2020-07-21	8.33333	27	1526.33	604.667	260.667	1196	448.667	219.333	859.333	342.333	177
2020-07-22	5.66667	34.6667	1476	638.333	261.667	1224.33	456.333	235	918.667	342.333	180.667
2020-07-23	6	31	1555.67	632.333	271.667	1318.33	482.333	222.667	919.333	356	194
2020-07-24	6	24.6667	1553	726.667	275.333	1296.67	494	239	935.667	389.333	181.333
2020-07-25	10.3333	26	1601.33	697	281.667	1329	504	234.333	998.333	375.667	181.333
2020-07-26	6.66667	21	1600.33	705.667	286	1389.33	506	231	1042	381.667	197.333
2020-07-27	5.33333	28.3333	1607.67	766	275.333	1369.33	537.333	255	1074	408	190.333
2020-07-28	7.33333	25.6667	1608	755.333	302	1457.67	572.333	268.667	1130.33	414.667	206.667
2020-07-29	7	21.3333	1637.67	787	316.333	1484.67	605	248.667	1154.67	419	200.333
2020-07-30	5	18.3333	1672	815.333	307.333	1521.67	607.667	256.333	1153.33	429.667	210.667
2020-07-31	7	20.3333	1627.33	865.667	323.333	1528.33	624	267.667	1200.33	463	200.667
2020-08-01	4.33333	17.3333	1691	873	318.667	1538	647.333	266.333	1198.67	511.667	219.333
2020-08-02	6.66667	21.6667	1636	881.333	340.333	1522.33	679.667	303.667	1296	480.667	228
2020-08-03	5.66667	23.3333	1661.33	950	337.667	1557	699	290	1281	528.333	221
2020-08-04	5.66667	17.3333	1614.67	957	328.667	1550.67	718	276.333	1337.67	520	229.667
2020-08-05	4.33333	19	1604.67	955.333	379	1614.33	756.667	309.667	1354	578	256.333
2020-08-06	6	13.6667	1589.33	993	343.667	1580.33	754.333	307.333	1391.33	592.333	236
2020-08-07	4.33333	14	1576.33	1012.67	351	1640.67	792	311	1435.67	598.333	241.667
2020-08-08	5	16.3333	1573.67	1060.67	366	1645.67	830	311	1445.33	632.333	266.667
2020-08-09	3	14.3333	1574.67	1096	359	1674.33	832.667	336	1469	655.333	244.667
2020-08-10	4.66667	16	1544	1096.67	428	1680	889	312.667	1496.67	674.333	261.667
2020-08-11	4.33333	9.33333	1553.67	1120	387.667	1649.67	864.667	351	1476	681	260.333
2020-08-12	5.66667	11.3333	1538	1106	392	1642.33	901	354.333	1488.33	743	272.333
2020-08-13	7.66667	12	1497	1156	409.333	1608.33	948.333	363.667	1519.67	738.667	278.333
2020-08-14	5.33333	13.3333	1480	1175	406.333	1609	950.333	372.333	1568.33	780.333	300.667
2020-08-15	2.66667	11	1454.67	1182.33	401	1629.33	972.333	362	1600	793.333	283.667
2020-08-16	8	8.33333	1426	1227	415	1608.33	1012.67	364.667	1597	798	277.333
2020-08-17	5.33333	11.6667	1389	1204	441.333	1608.33	1013	382	1609.67	813.667	304
2020-08-18	5.33333	10.6667	1360.67	1186	435	1572.33	1027	426.333	1590	850	317.667
2020-08-19	5.66667	7.66667	1366.33	1214.33	454.667	1587	1116.67	405.333	1593.67	879.667	297.667
2020-08-20	4.33333	7.66667	1328	1229	467	1538.33	1046	423.667	1600.67	928.333	324.333
2020-08-21	5.33333	8.33333	1297.33	1257.33	464	1524.33	1136.33	420.667	1555.33	922.333	317.667
2020-08-22	3	10	1234	1216.67	479	1496.33	1155.67	433.333	1612.33	978.333	339.333
2020-08-23	3.66667	10	1162.67	1293.33	488.333	1450	1124	429.333	1576.67	997.667	332.667
2020-08-24	2	11.6667	1185	1270.33	507.333	1458.67	1187	462.333	1583	981.333	357.667
2020-08-25	7.33333	7.33333	1159	1269	508	1401.67	1165.33	448	1603	1052.33	346
2020-08-26	5.33333	10.3333	1113.67	1273	532.667	1410.33	1213.33	491	1546	1067	351.333
2020-08-27	8	9	1066.33	1301.33	542.333	1382.33	1223.33	485.333	1541.33	1047.67	394.667
2020-08-28	3.66667	11	1056	1291.67	548.333	1372	1201.67	487.667	1538.33	1104.67	381.333
2020-08-29	4	9.66667	1024.67	1272.67	562.667	1297.67	1226.67	497	1507.33	1110.67	402
2020-08-30	4	9.66667	979.333	1254.67	552.333	1256.33	1247.33	509.333	1512.67	1142.33	393.667
2020-08-31	6	5.33333	938.667	1270	597.667	1250.67	1243.67	539.667	1508.67	1140.67	404.667
2020-09-01	6	10.6667	908.333	1240	568	1199	1248.33	555.333	1474	1158.33	445
2020-09-02	4.33333	9	907.667	1271	615.333	1143.33	1267.33	552.333	1439.67	1204.33	417.333
2020-09-03	5.33333	6.33333	854	1218.33	606	1133.33	1243	560.667	1433.67	1187.67	451.667
2020-09-04	5.33333	9	815	1256.67	607	1122	1263.33	559.667	1439.67	1192.67	455.333
2020-09-05	5.33333	8	817.333	1206.33	624.333	1086.33	1256	580.667	1331.33	1208.67	444
2020-09-06	5.66667	14	746.667	1182.33	662.333	1053	1268	602	1349.33	1156.33	480.333
2020-09-07	5	7.33333	742.667	1234.33	654.333	976.667	1223	588	1275	1239.67	484.667
2020-09-08	4	7.66667	701.667	1190.33	680.333	958	1288.33	614.333	1284	1260.33	498.667
2020-09-09	5	8.33333	691.667	1158.33	679.667	928.667	1287.67	623.333	1267.67	1246.67	492
2020-09-10	4.66667	7.66667	665.667	1154	692.333	901.667	1295.33	631.333	1219.67	1241.67	511.333
2020-09-11	5.66667	8.66667	664	1150	685	906.667	1246.33	644.333	1191	1254	522
2020-09-12	2.66667	5.66667	627.667	1107	698	841.333	1232	639.333	1177.67	1291.33	529.667
2020-09-13	5.66667	8	565	1084.33	759	815.667	1247.67	669	1104.33	1255.33	548.667
2020-09-14	4.66667	7.33333	552.667	1113.33	727.667	825	1224.33	696	1130	1289.67	556.667
2020-09-15	4.66667	5.66667	541.667	1044.33	752.667	753	1174	677	1039.67	1277	554.333
2020-09-16	5.66667	7	530.333	1059.67	729.667	754	1208.67	692	989.667	1293	555.667
2020-09-17	5.33333	6.33333	506.667	995.333	764.333	697.667	1215	723.667	965	1255	569.333
2020-09-18	8	12	471.333	1022	782.333	679	1154	726.333	946.667	1252	580.667
2020-09-19	7.33333	12	443.333	996.667	805	697.667	1149.33	751.667	918	1249	610.333
2020-09-20	4	6	437.667	953	813	635.667	1101.67	728.333	895	1227.33	587.333
2020-09-21	5.33333	7.66667	414.333	932	802	601.667	1126.67	782.333	885	1271.33	632
2020-09-22	7.66667	8.66667	409.667	890.667	809.667	578	1046.33	752	831	1223.67	641
2020-09-23	7	9	395	895	824	581.333	1074	766.333	815.333	1229.33	653.333
2020-09-24	4.66667	8	360.333	886.333	826	543	1082	794.667	796.333	1185.67	655.333
2020-09-25	7	9	347.333	817.667	808	518	1062.33	833.333	774	1189.67	671.667
2020-09-26	4.33333	7.33333	348.333	812.333	786.333	501.333	1039.33	793	729	1185.33	694.667
2020-09-27	3.66667	5.33333	323.333	808	846	490	1026.67	832	690.333	1192	697.667
2020-09-28	5	6	315	793.667	828.333	463.667	964.667	851.667	679	1103.67	709
2020-09-29	4.33333	7.66667	297.667	748	827	439	942	837.333	655.667	1159	716.667
2020-09-30	4	5.33333	276.667	724.333	841	403	955.333	795.667	643.667	1134	753.667

## Sheet: daily_inf
	NI	SC	Scenario 1	Scenario 2	Scenario 3	Scenario 4	Scenario 5	Scenario 6	Scenario 7	Scenario 8	Scenario 9	Georgia
2020-02-18	130	130.333	130	130	130	130	130	130	130	130	130	0
2020-02-19	193	197.333	187.667	187.667	184.667	204.667	200.333	194.333	199.333	200.333	204.333	0
2020-02-20	213.667	235	252.667	244.667	250.667	237.333	238.333	235	225.667	232	255	0
2020-02-21	307.667	322	320.667	314.333	301.333	295.667	319.667	323.333	283	306.667	304	0
2020-02-22	387.667	384.333	408	390	391.667	368	386.667	346.333	370	404.667	397.333	0
2020-02-23	473	483.333	478.333	499	472.333	465	466.333	439.667	458	479.667	478.667	0
2020-02-24	567.333	604.333	604	581.667	564.333	547.667	594.333	523	580	586.333	567.333	0
2020-02-25	707.667	718.667	692.667	696.333	691	632	692	660.333	656.333	702.667	665.667	0
2020-02-26	832.667	843.333	792.667	828	805.333	760	806.333	747	777	808.667	798.667	0
2020-02-27	1019.33	1020	972	928.333	918.333	894.667	962.667	862	941.667	959.667	890.333	0
2020-02-28	1144.67	1179	1099.33	1095.67	1067.67	1012.67	1081.67	999.333	1051.67	1089	1047.67	0
2020-02-29	1366.67	1349.33	1235	1273.33	1204.67	1142.67	1236.33	1109	1188	1262.67	1225.67	0
2020-03-01	1569	1608.67	1374.67	1375	1389	1352.33	1382.33	1292.33	1355	1418.33	1368	0
2020-03-02	1874	1836	1574	1573.33	1552.33	1485	1561.33	1447	1514	1611	1554	0
2020-03-03	2123.67	2121	1780	1810.33	1754.67	1688.67	1776.33	1640.67	1708	1773.33	1768	0
2020-03-04	2489	2430	2047.67	1971.67	1955.67	1893	1980	1847	1904.33	1988.67	1934.67	0
2020-03-05	2845.67	2844.67	2218.33	2229.33	2170	2070.67	2178.67	2045	2140	2209.33	2112.67	2
2020-03-06	3276.67	3276.67	2445.67	2492.67	2340.67	2313	2401	2250.67	2336	2413.67	2390.67	0
2020-03-07	3732	3748.67	2702.67	2710.67	2601.33	2528.67	2627.33	2463.67	2578.33	2719.67	2596	0
2020-03-08	4200.67	4295.33	2950	2960.67	2830	2794.67	2910.33	2715.67	2827	2895	2815	0
2020-03-09	4913.67	4895.33	3175.33	3274	3080.67	3035.67	3102.67	2966	3020.33	3180.67	3157	1
2020-03-10	5545.67	5594.67	3506	3488	3278	3354	3416	3171	3295.67	3467.33	3377	5
2020-03-11	6224.67	6376.33	3805.67	3835	3609.33	3655	3769.33	3536.67	3605.33	3748.67	3675.67	3
2020-03-12	7114.33	7311.67	4152	4097	4004	3954.67	4062	3836.67	3788.67	4140.67	3993.67	4
2020-03-13	8074	8260.33	4417.33	4424.33	4311	4388.67	4409	4150.67	4250	4389	4290.33	2
2020-03-14	9134.67	9257.33	4867.67	4804	4682.67	4665	4715	4436	4513	4823.67	4662.67	10
2020-03-15	10259.7	10636.3	5169.33	5227.33	4960	5080.33	5186.33	4828.67	4911.33	5138.67	5007.67	6
2020-03-16	11815.3	11951.3	5671.67	5661	5402.67	5457.33	5573.33	5151.67	5298.33	5621.67	5444.67	31
2020-03-17	13253.7	11968.3	5348	5321	5167.33	5162.67	5339.67	5036.33	4980	5265.33	5120.33	2
2020-03-18	14884.3	13467	5738.33	5708	5481.67	5542.33	5632.33	5284.67	5327.33	5714.67	5426.33	33
2020-03-19	16876.3	14712	5856	5962	5668.33	5672.33	5835.33	5420.67	5577.67	5829.67	5725.67	22
2020-03-20	19023.7	15978.7	6027.67	6082	5820.33	5809	5924	5608.33	5642.33	5955	5814.33	25
2020-03-21	21439.3	17386	6266.33	6243.67	6008	5979.67	6099	5842.33	5819	6139.67	6001.33	51
2020-03-22	24273.3	18929	6451.67	6514.67	6225.33	6178.67	6354.67	5971.33	5994.33	6374	6176.67	90
2020-03-23	27124.3	20450	6599.67	6693.67	6486.67	6385.67	6587.67	6140.67	6306	6546.33	6444.67	133
2020-03-24	30669.3	22139	6890.67	7018	6670	6586.67	6731	6406	6440.67	6787.33	6691	135
2020-03-25	34191.3	24103	7118.33	7278.67	6885.67	6816.67	6905.67	6531	6728.67	7088.67	6927.67	65
2020-03-26	38069.3	26225.3	7315.33	7508.67	7267.67	6997.33	7228.33	6845.33	6874	7308.33	7212.67	180
2020-03-27	42726.3	28224.3	7700.67	7731.67	7472.33	7312.33	7497	7072.33	7076.33	7475.33	7336	297
2020-03-28	47507.3	30539	7934	8123	7663.33	7550	7747.33	7294	7313.67	7745.67	7726.33	290
2020-03-29	52759.7	32979.7	8171	8228.67	7919.67	7813.33	8064	7645	7665	8064.67	7971.67	256
2020-03-30	58567.3	35695.3	8398	8496.33	8358	8109	8230.67	7858	7812.67	8242.67	8209.67	555
2020-03-31	64840	38489.3	8763	8901.67	8489.67	8371	8491.33	8198.67	8227.67	8624	8486.67	248
2020-04-01	71173.3	41173.7	8892.67	9158	8846.33	8616	8882.67	8431.33	8479	8915.67	8807.33	237
2020-04-02	78261.3	44138.7	9194.67	9477	9111	9076	9082.33	8732	8616.67	9140.67	9024.67	349
2020-04-03	85776.7	47464.3	9627.67	9750	9378	9284.67	9395	8953	9099.33	9585.33	9474.67	1085
2020-04-04	93638	50734.7	7568.33	7701.33	7403	7347.33	7434.67	7099	7204.67	7454	7497	631
2020-04-05	101716	53832.7	7735.33	7898.33	7733.67	7523.67	7648	7322.33	7337	7745.33	7575.67	696
2020-04-06	109829	57462	7549	7824.67	7551.67	7387.67	7571	7117.33	7235.67	7573	7440.67	523
2020-04-07	118045	61310.3	7271.67	7616.67	7327.33	7223.67	7338	6953.67	7028.67	7355.33	7238.67	416
2020-04-08	126410	65183.3	7132	7441.33	7199.67	6997.67	7226.67	6818.67	6836	7176.33	7167.67	359
2020-04-09	134799	68620	7102	7262.67	7045.67	6858.67	7069.33	6667	6726.33	7043.33	6973.67	816
2020-04-10	142455	72686.3	6971	7128.33	6929.67	6840	6873.33	6563	6569.33	6945.67	6824	1598
2020-04-11	149736	76503	6777.67	6991.33	6779.33	6649	6733.67	6431.67	6458	6766	6658.67	1729
2020-04-12	156900	80153.3	6632.67	6760.33	6650	6509.33	6645.33	6281.67	6431.67	6593	6718	974
2020-04-13	162617	83804	6616.33	6709.67	6556.67	6461.33	6594.67	6248	6253	6661.67	6460.67	402
2020-04-14	168840	87183	6434	6560.33	6419.33	6289.33	6468.67	6180.33	6199.67	6339.67	6346	286
2020-04-15	173008	90847	6320.67	6463.67	6254.33	6216	6414.67	6070.67	6166	6283.67	6284.33	1074
2020-04-16	176977	94305.3	6156	6400.67	6197.67	6023.67	6186.67	5903	6007.67	6217.33	6102.33	957
2020-04-17	179667	97709.7	6128.33	6276.67	6084	5939.67	6211.67	5836.67	5943.33	6041.33	5872	682
2020-04-18	180463	100834	5962.67	6163.33	5931.67	5949	6038	5814	5745.67	6021.33	5847.33	1108
2020-04-19	180364	103652	5947.67	5983	5825.67	5683.67	5961.67	5633.33	5643.33	5946.67	5781.67	1064
2020-04-20	179467	105812	5722.33	5859.33	5633.67	5617.33	5876.67	5526.33	5580	5784	5658.67	409
2020-04-21	176883	107719	5647.33	5765.33	5644.33	5511.67	5732.33	5432.33	5463.33	5703.67	5473.33	316
2020-04-22	173809	109804	5526.33	5559	5530.67	5376.33	5608.33	5366.33	5331.33	5559.67	5490	1242
2020-04-23	169883	111464	5414.67	5515	5392.33	5212	5435.67	5244.33	5190	5531.67	5332.33	767
2020-04-24	164530	111857	5224	5364.33	5306.33	5146.67	5357	5117.33	5092.33	5289.33	5268	936
2020-04-25	158672	112632	5205.33	5288.67	5172.67	5054	5245.67	5138.33	5010.67	5204.33	5091	781
2020-04-26	152573	113052	5113.33	5114.33	5090	4901.33	5034.67	4897.33	4945.33	5155.67	4991.67	608
2020-04-27	146220	112376	4963.67	5034	4998	4806	5017.67	4837.33	4721.67	5034.67	4853.33	725
2020-04-28	138987	112318	4910	4925.67	4857	4626	4863.33	4742.67	4721.33	4845.67	4795.67	265
2020-04-29	130926	110920	4727	4864.33	4777.33	4619.67	4809.33	4669	4549	4805.67	4649.33	868
2020-04-30	123903	110079	4681	4695.33	4607	4404.33	4710.33	4514.33	4480.33	4668.33	4565.33	495
2020-05-01	116269	108474	4611.67	4651	4486.67	4412	4684	4425.67	4416.67	4614	4407.67	779
2020-05-02	108863	106737	4643.33	4687.33	4679.33	4225.33	4476	4377.33	4283.67	4505.67	4361	637
2020-05-03	102057	104039	4600.33	4621.67	4552.33	4220	4500.33	4197.33	4177	4346	4257.33	1232
2020-05-04	95202.7	102133	4551.33	4573.33	4506.67	4089	4348	4127	4182.67	4295	4159.33	840
2020-05-05	88305.3	99333.7	4391.67	4394.33	4333.67	4038.33	4247.67	4034.33	4012.67	4206.67	4069.33	339
2020-05-06	82153.7	96610	4324	4409	4348.67	3958.33	4229.67	4019.33	3977.67	4036.67	3956.67	766
2020-05-07	75930.3	93899.3	4233.67	4269.33	4147.33	3836	4066	3862.67	3877	3953.33	3915	402
2020-05-08	70075	90353	4114	4121	4058.67	3767	4069.67	3786.33	3799.67	3899.67	3779.67	898
2020-05-09	64679.7	87507.7	4422.67	4240	4292.33	3858	4118	3978.67	3740	3766	3669	838
2020-05-10	59304.7	84186.3	4360	4154	4072.33	3793.67	4017	3840.67	3616.67	3679	3606.67	596
2020-05-11	54570.3	80862.7	4208	4159	4057.67	3737.67	3876	3697.33	3578	3601.67	3569	419
2020-05-12	49900.7	77492	4293.33	4125	3948.67	3628.67	3891.33	3713.33	3431	3529.33	3466.67	886
2020-05-13	45747.3	73827.7	4132.67	4068	3893	3505	3744.67	3652.33	3429.67	3418.33	3441.67	526
2020-05-14	41734.3	70666	4109.33	4013.67	3873.67	3475	3650.33	3576.33	3323	3401.67	3366.33	846
2020-05-15	38210.7	67108	4027	3846.33	3743	3390.67	3557.33	3374.67	3252	3259.67	3220.33	579
2020-05-16	34990	63763.3	4539	4274	4032.67	3651	3765.67	3660.67	3339.67	3418	3411.67	550
2020-05-17	31756.7	60785.3	4412.67	4171.33	3961.33	3566	3638.67	3541.33	3287.33	3258.33	3321.33	795
2020-05-18	28872	57476.7	4495.67	4207.67	4012.33	3553.67	3540.67	3453.33	3242	3250.67	3256	440
2020-05-19	26326	54405.3	4629.67	4241.67	3925.67	3503	3439.33	3363.33	3135.33	3220	3176.33	340
2020-05-20	24032	51555.3	4615	4243	3905	3473.33	3407	3310	3171.67	3140.67	3118	731
2020-05-21	21663.7	48413.3	4756.33	4184.67	3897.67	3446.33	3418.33	3280.67	3056.33	3026.33	3067.33	572
2020-05-22	19667.3	45768.3	4905	4223.33	3847.67	3478	3271.33	3224	3034.67	2964.67	2933	946
2020-05-23	17930.7	43073.7	5336.33	4549	4206.67	3788.33	3611.33	3530	3208.33	3133.67	3139	862
2020-05-24	16157.3	40415.7	5455.67	4517.67	4205	3739.33	3512.33	3389.33	3154	3057.33	3016.67	819
2020-05-25	14665	38043	5707.33	4574	4192.33	3891.33	3615	3371.67	3072.67	3039	2966	760
2020-05-26	13129.3	35534	5859.33	4640	4289	3952.67	3525.33	3390	3137	3001.67	2973	660
2020-05-27	11950.3	33694.3	6093	4773.33	4184	4014.67	3623	3336.33	3091.67	2960	2915.33	498
2020-05-28	10863.3	31366	6441	4771.67	4318	4124	3572.33	3315.33	3074.33	2929.33	2845.67	583
2020-05-29	9832.33	29491	6770.33	4801.33	4308.67	4187	3590.33	3320	3085.67	2901	2827	655
2020-05-30	8803.67	27451.3	6953.33	4947	4308.33	4627.33	3890	3575	3344.33	3199.33	3099.33	617
2020-05-31	7971.33	25684	7310	5062.33	4397	4787	3938	3522	3388.67	3141	3018.67	608
2020-06-01	7221.33	24069	7631.33	5150	4400.33	4833	4014.67	3625.33	3472	3109.67	2989.67	468
2020-06-02	6524.67	22443.7	8096.67	5201	4378.33	5153	4055	3636.33	3509.33	3224	3045.33	732
2020-06-03	5902.67	20974.3	8413	5315.67	4468.67	5332.33	4059.67	3663.67	3543.67	3197.33	3103.67	836
2020-06-04	5359.33	19458.3	8807.67	5456	4426.67	5658.33	4214	3712.33	3653	3184.67	3066	308
2020-06-05	4825.67	18146.3	9188.33	5482.67	4494	5866	4258.67	3728.67	3638	3212.33	2993.67	687
2020-06-06	4363.67	16832.3	9792.33	5710	4613.67	6116	4274	3729.67	4173.33	3543.67	3210.33	953
2020-06-07	3939	15894.3	10421.3	5810.33	4635.33	6483.33	4481.33	3733	4211	3495	3263.67	774
2020-06-08	3536.33	14629.3	10843	5964.33	4689.33	6776.67	4595.33	3870	4347	3528.67	3298.33	738
2020-06-09	3269.67	13595.7	11448	6148.67	4693.67	7018.67	4630	3847.67	4592	3640.67	3335.67	539
2020-06-10	2949.67	12570	12006	6242.67	4725	7513.67	4809.67	3892.67	4781.33	3758.67	3359	599
2020-06-11	2594.33	11792	12631.3	6344	4810.33	7780	4884	3961.67	4995.33	3845	3413.33	752
2020-06-12	2419.33	10948.7	13294.3	6603	4812.33	8172.67	4972	3952.67	5210	3910.33	3419.67	731
2020-06-13	2175.33	10145.3	14003.3	6662.67	4945.67	8612.67	5108.67	3986.33	5493	3983.33	3502.33	993
2020-06-14	1985	9430	14837.3	6922.67	4969.67	9157.67	5287	4060	5654.67	4094.33	3561.67	810
2020-06-15	1775.33	8770.33	15578.7	7105.67	5038	9588	5417.67	4105.67	6035.33	4207	3569.67	1018
2020-06-16	1594	8204	16360.7	7387	5078.33	10167.7	5492.33	4131.67	6270.67	4325	3529.67	880
2020-06-17	1519.67	7599.33	17206.3	7516.67	5180.67	10679.7	5619.67	4171.67	6510.33	4407	3621.67	733
2020-06-18	1385	7056	18044	7785	5208	11323.3	5745	4190.33	6959.67	4505	3647	664
2020-06-19	1248.67	6591.67	19002.7	8009.33	5356.67	11959.7	5907.33	4259.67	7176	4605.33	3701.67	952
2020-06-20	1142	6039.67	19870	8226	5413.33	12432.3	6108.33	4281.67	7708.67	4754.67	3735	882
2020-06-21	1036.33	5544	20788	8471.67	5438	13180.3	6182.67	4364	7973.33	4856	3794.33	1097
2020-06-22	947.333	5222	21899.7	8702.67	5531	13890	6370	4443	8418.33	4939.67	3869	1800
2020-06-23	854.667	4851.33	22754	8938.33	5680.33	14551	6580	4516.67	8930.67	4987	3849	892
2020-06-24	790.667	4474.33	23651.7	9338.33	5690.33	15359.7	6711.67	4647.67	9370.67	5247.33	3901.67	1227
2020-06-25	739	4181.67	24833	9548.67	5788.33	16127.7	6909.67	4570.33	9944	5404.33	3960.33	1747
2020-06-26	688.333	3843.33	25736.7	9760	5922	17086.3	7140.33	4721.33	10430.3	5595.67	4018	1706
2020-06-27	622.667	3633	26917.3	10143.3	6051.33	17934.3	7410.67	4777.67	11052.3	5784.67	4066	1714
2020-06-28	595.667	3355	28247.3	10393.3	6067.33	18624.7	7588	4870.67	11591.7	5861.33	4164.67	1900
2020-06-29	525.667	3142	29349	10768.3	6111.33	19648.3	7802.33	4891.67	12217	5972.67	4192.33	1990
2020-06-30	500.333	2935	30422.3	11147.7	6244	20556.7	8103.33	5010	12959	6264.67	4277.67	2225
2020-07-01	484	2762.67	31432	11540.7	6396.67	21477	8346.67	5112	13506.7	6393.33	4332	4081
2020-07-02	440	2482.33	32635.7	11839.3	6479.67	22402	8588.67	5213.33	14214.7	6620.67	4399.33	2946
2020-07-03	435.667	2299.33	33776.7	12310	6513	23406.3	8884	5278	14990.3	6872.33	4466.67	3472
2020-07-04	377.333	2106.33	35078.3	12714	6654.67	24518	9238.33	5414	15703.3	6935	4631	2784
2020-07-05	379.333	2024.67	35901.3	13168.7	6895.67	25700.3	9450.67	5505	16432.3	7221.67	4580	5023
2020-07-06	345.667	1884.33	36899.3	13646.3	6877	26586	9808	5519	17257	7512.33	4694.67	1548
2020-07-07	332.667	1752.33	38106.3	13949.3	7052.33	27755.7	10232.7	5670.33	18183.3	7705.33	4817.67	3406
2020-07-08	314	1673.33	39472	14522	7020.33	28873	10502.7	5767	19009.3	8050.33	4892.67	3420
2020-07-09	291	1519	40461	15009	7345.67	29854.3	10837	5869.67	19917	8240.67	4927	2837
2020-07-10	289.667	1430.33	41477	15370.3	7361	31007.3	11317	6096.33	20765	8466.67	5017.67	4484
2020-07-11	279	1371	42734	16093.7	7524.33	32136	11599	6209.33	21780.7	8759	5122	3190
2020-07-12	246	1260.33	43670.7	16669.3	7605.33	33442.3	12051.7	6365.33	22653.7	9103	5168.33	2525
2020-07-13	236	1207.33	44701	17161.3	7763	34529.7	12478.3	6452.67	23652.3	9314.33	5334.67	3643
2020-07-14	225.667	1153.33	45810	17952.3	7861.67	35846	12948.7	6647.33	24543.7	9669.33	5467.67	3394
2020-07-15	219.667	1040	46531.3	18487.7	8082.67	36835.3	13403	6763.67	25698	9936	5488.33	3871
2020-07-16	215	1050.33	47359	19198	8247.33	38059.7	13770.7	6963.33	26735.3	10301	5712.33	3441
2020-07-17	219.667	968.333	48064.3	19615.7	8516.33	38913	14322.7	7061	27671	10693	5780	3908
2020-07-18	197	908	48961.3	20358.7	8642	40151.7	14913.7	7169	28847	11063.3	5789.33	4689
2020-07-19	194.333	855.333	49788.3	21058	8794.67	41297	15300.7	7350.67	29789	11366	5913	3251
2020-07-20	193	849	49837	21939.3	9019.67	42498.7	15783	7420.67	31027.7	11930	6049.33	2452
2020-07-21	190.333	761	50578.3	22692.7	9147.33	43449.7	16349.3	7552.67	32305	12249.7	6220	3413
2020-07-22	176	771.667	51223.3	23456	9294.67	44300.7	17040.7	7839.67	33231.7	12783.3	6338.33	3314
2020-07-23	168.333	673.333	51385.3	23969.3	9577.67	45157	17576.7	7917	34460.7	13194.7	6313.67	4286
2020-07-24	180.667	688.667	51772	24943	9675	46319.7	18258.7	8115.67	35518.3	13674.7	6534.33	4813
2020-07-25	163.667	655.333	52258.7	25779	9743.33	47087.3	18838.7	8234	36461.3	14173	6536	3787
2020-07-26	177.667	612.333	52382	26506.7	10062.3	48112.3	19597	8395	37682	14673.7	6726.67	2765
2020-07-27	174.333	600	52210.7	27325	10311	48548.3	20221	8605	38795.3	15171	6858	2890
2020-07-28	163.667	571.667	52422.3	27979.3	10507	49335	20953	8779	40051.7	15629.3	7081.67	4209
2020-07-29	150.667	558.333	52211	28749.3	10537.3	49885.3	21762	9065.67	41150.3	16364.7	7136.67	3271
2020-07-30	155.667	531.333	51934.7	29567	10892	50365	22554.7	9189	41939.7	16817	7276.67	3963
2020-07-31	161.667	520.333	51997.7	30334.3	10973.7	50649.3	23230.3	9404.33	43143.7	17466	7466.33	4066
2020-08-01	158	495	51428.7	31152.7	11231.7	51071.7	24168	9636	43813.3	18021.3	7662.67
2020-08-02	168	465.333	51117.7	31858.3	11398	51598	24750.3	9798.33	45004	18632	7763
2020-08-03	173	457.333	50588.3	32618	11693.3	51810.3	25581	10027	45541.3	19354.3	8041.33
2020-08-04	149.333	437.667	50230	33291.3	11929.7	51701	26294.3	10267	46210.7	20088.3	8095.67
2020-08-05	163.667	447	49644.7	33994.3	12082.7	52113.3	27303.7	10516.7	46991	20777.7	8284.67
2020-08-06	163.333	411	49165.7	34586	12290.3	52052.7	28008.3	10761.3	47761	21591.3	8369.33
2020-08-07	158.333	414.333	48441.3	35272.3	12610	51814	28600.3	10897.7	48551.7	22339	8695.67
2020-08-08	158	358	47611	35864.3	12898	51793.3	29588.3	11251.3	48761.7	23200	8744
2020-08-09	165.333	370.667	46778.3	36487	13077	51816.7	30187.7	11462.7	49444	23760	8891.33
2020-08-10	148.333	337.333	45983.3	37160	13386.7	51235	30950.3	11744.3	49923	24545	9089
2020-08-11	175.333	345	45204.3	37546	13660.7	51052	31691.3	11913.7	50061.3	25247	9241
2020-08-12	145	327.667	44181	38128.7	13757.3	50825.3	32284.7	12274.7	50763.3	26063.3	9474
2020-08-13	162	315	43355.7	38487.3	14066	50304.7	33130	12329.7	50778.7	26799.7	9648.67
2020-08-14	151.333	320.333	42238.3	39054	14359.7	49369.3	33682.3	12769	50971	27476.7	9938.67
2020-08-15	157	303	41485.3	39309.3	14756.3	49104.7	34466.3	13039	51069.7	28431.7	10087
2020-08-16	154	313	40388.3	39434.3	14850.3	48384.7	35209.3	13255.3	50823.7	29076	10396.7
2020-08-17	152.667	297.667	39124.3	39806.7	15265.7	47692	35665	13469.3	50799	29947	10530.3
2020-08-18	153.333	304.667	38376.7	39926	15630.3	47039.3	36451	13786.3	50654.3	30696.3	10767
2020-08-19	159.667	315	37191	40326.7	15924.7	46066.3	36816.7	14032	50587.7	31284	10982
2020-08-20	158	310	36090.7	40449.3	16177.3	45237	37407.7	14365.7	50290.3	32087	11303.7
2020-08-21	155	281.667	35248.7	40309	16558.3	44330.7	37928.3	14634.3	49955	32665	11555.7
2020-08-22	149	286	34105.7	40528.3	16771.3	43296	38099.7	15022.3	49515.3	33552	11760.7
2020-08-23	168.667	272.667	32980	40453	17156.3	42618	38688.3	15289	49156.3	34028	12143.3
2020-08-24	151	264.667	32121.7	40380	17482.7	41532.7	38960.3	15660.7	48371.3	34794.3	12404.3
2020-08-25	153.667	277	30876.7	40213.3	17935	40419.7	39027.3	15893.7	47901	35627.3	12493.7
2020-08-26	159.333	263	30190	40072	18070.3	39437.7	39581	16247.7	47295.7	35944	12931
2020-08-27	143.333	249.667	28868	39958.7	18440.7	38615.3	39753.7	16600.7	46626	36680.3	13224
2020-08-28	157	249	27960.3	39826.3	18751	37533	39865.7	16852.7	45759	37204.7	13471.3
2020-08-29	149	252.667	27236.3	39376.3	19168.7	36385.7	40014	17445.3	44865.3	37733	13730.3
2020-08-30	157.333	264.333	26280	39014.3	19527.7	35585.3	40185.3	17643.3	44025.7	38068	14059.3
2020-08-31	147	264.333	25224	38737	19788.7	34395.7	40281.7	18006	43153.3	38504.7	14296
2020-09-01	153	249.667	24294.7	38277.7	20211.7	33217	40334.3	18302	42518.7	38805	14672
2020-09-02	149.333	275	23496	37809.7	20644	32157.7	40361	18581.7	41442	39252.3	15014
2020-09-03	158.667	264	22468.3	37440.7	20955.7	31009.3	40237.7	18922.7	40423	39513	15356
2020-09-04	134.333	268.667	21668.7	36867.7	21407	30082.3	39890.7	19416.7	39623.3	39667.7	15652.7
2020-09-05	152.667	273.333	20700.7	36334	21747.3	29206.3	39756.7	19869.7	38476.3	39949.3	15896.3
2020-09-06	149.333	264.333	20074.7	35816.7	22206	28018.7	39820	20084.3	37413.3	40027	16257.3
2020-09-07	144	262	19252.3	35406.7	22351.3	27097.3	39482.3	20500	36602.7	40138.3	16500
2020-09-08	153.333	255.667	18482.7	34710.3	22743.7	26070.3	39131.3	20775	35445	40298.7	16990.3
2020-09-09	154.667	266.333	17580.7	34097.7	23012.7	25201.3	38780.3	21288	34561.3	40243	17272.3
2020-09-10	162.333	245.333	16837.7	33408	23407	24152.7	38567.7	21606.7	33340.3	40219	17582.7
2020-09-11	156	267.333	16245	32822	23599.3	23381.7	38060.3	21978.3	32370.7	40203	17982.7
2020-09-12	167.333	254	15521	32175.7	24066.7	22577.7	37626.7	22432	31379.7	39975.7	18282.3
2020-09-13	151.333	249	14942.7	31436.7	24307	21691.3	37248.3	22834.7	30486.3	39860.3	18723.7
2020-09-14	173.333	253	14459.7	30613	24519.3	20723.3	36694	23192.3	29396	39499.7	19129.3
2020-09-15	150	246.667	13769.3	30144.3	24912	19898.3	36090.7	23427.3	28617.7	39345.3	19491.7
2020-09-16	151.333	245	13167.7	29524	24833	19217.3	35512.7	23950.7	27555.7	39124	19814
2020-09-17	146.667	264	12687	28644	25339	18592	35104.7	24271.7	26450.7	38825	20213.7
2020-09-18	151	253.667	12146	27976.3	25428.3	17581	34474	24638.3	25630.7	38319.7	20482
2020-09-19	142.667	236	11447.7	27209.7	25729	17007	33944.3	25070.3	24679.7	38052.3	20944.3
2020-09-20	153	260	11133.7	26477.7	25904.3	16346	33459.7	25167.3	23838.7	37635.3	21284
2020-09-21	150.333	226.333	10637.7	25991	26118.7	15646.7	32635.7	25619.7	23015.3	37337	21574.3
2020-09-22	151.667	235	10231	25266	26297	14941.7	31991	25892	22212.3	36832.3	21901.7
2020-09-23	152	245.333	9732	24509	26401	14258	31102.7	26178.3	21375.7	36152	22442.7
2020-09-24	144	246.667	9342.33	23827.7	26411	13587.3	30763.7	26342	20550.7	35798	23005.7
2020-09-25	152	229.667	8915.67	23180	26683.3	13057.3	30129.3	26784	19691.7	35335.3	23116.7
2020-09-26	150.333	233	8511	22532.7	26822.3	12584.7	29329	26814.3	19066.7	34447.3	23459.3
2020-09-27	155	223.667	8085	21747.7	26949.3	11941.3	28811.7	27179	18277.3	33901.3	23834.7
2020-09-28	142.333	220.333	7742.33	21069.7	27093.3	11455.3	27977	27307.7	17535.7	33318	24165.7
2020-09-29	138.667	218.667	7346.33	20479.3	26913	10952.7	27426.7	27439	16860.7	32327	24629.3
2020-09-30	144.667	235.667	7034.33	19744.7	27107	10392.3	26493.3	27659.7	16211.7	32091.3	24874.3

## Sheet: iar
	NI	SC	Scenario 1	Scenario 2	Scenario 3	Scenario 4	Scenario 5	Scenario 6	Scenario 7	Scenario 8	Scenario 9
2020-02-18	0.00120391	0.001207	0.00120391	0.00120391	0.00120391	0.00120391	0.00120391	0.00120391	0.00120391	0.00120391	0.00120391
2020-02-19	0.00299126	0.00303447	0.00294186	0.00294186	0.00291408	0.0030993	0.00305917	0.0030036	0.00304991	0.00305917	0.00309621
2020-02-20	0.00496999	0.00521077	0.00528177	0.00520769	0.00523547	0.00529721	0.00526634	0.0051799	0.00513977	0.00520769	0.00545773
2020-02-21	0.00781925	0.00819277	0.00825142	0.00811868	0.00802607	0.00803533	0.00822673	0.00817425	0.0077606	0.00804768	0.00827303
2020-02-22	0.0114094	0.011752	0.0120298	0.0117304	0.0116532	0.0114433	0.0118076	0.0113816	0.0111871	0.0117952	0.0119527
2020-02-23	0.0157898	0.0162281	0.0164596	0.0163516	0.0160275	0.0157496	0.0161262	0.0154533	0.0154286	0.0162374	0.0163855
2020-02-24	0.0210437	0.0218247	0.0220532	0.0217383	0.0212537	0.0208215	0.0216303	0.0202967	0.0207999	0.0216673	0.0216395
2020-02-25	0.0275973	0.0284802	0.0284679	0.028187	0.0276529	0.0266743	0.0280388	0.026412	0.0268781	0.0281746	0.0278042
2020-02-26	0.0353086	0.0362902	0.0358086	0.0358549	0.035111	0.0337126	0.0355061	0.0333298	0.0340738	0.0356635	0.0352005
2020-02-27	0.0447484	0.0457363	0.0448102	0.0444521	0.0436155	0.041998	0.0444212	0.0413127	0.0427944	0.0445509	0.0434458
2020-02-28	0.055349	0.0566548	0.054991	0.0545989	0.053503	0.0513761	0.0544384	0.0505674	0.0525337	0.054636	0.053148
2020-02-29	0.0680055	0.0691508	0.0664281	0.0663911	0.0646593	0.0619582	0.0658879	0.0608376	0.0635356	0.0663293	0.0644988
2020-03-01	0.0825358	0.0840484	0.0791587	0.0791247	0.0775226	0.074482	0.0786895	0.0728057	0.0760841	0.0794643	0.0771676
2020-03-02	0.0998907	0.101051	0.0937353	0.0936951	0.0918985	0.0882343	0.0931488	0.0862062	0.090105	0.0943835	0.091559
2020-03-03	0.119558	0.120694	0.11022	0.11046	0.108148	0.103873	0.109599	0.1014	0.105923	0.110806	0.107932
2020-03-04	0.142608	0.143198	0.129183	0.12872	0.126259	0.121404	0.127936	0.118505	0.123558	0.129223	0.125849
2020-03-05	0.168961	0.169542	0.149726	0.149365	0.146355	0.14058	0.148112	0.137443	0.143377	0.149683	0.145414
2020-03-06	0.199306	0.199886	0.172375	0.172449	0.168032	0.162	0.170347	0.158287	0.16501	0.172036	0.167554
2020-03-07	0.233867	0.234602	0.197404	0.197553	0.192123	0.185418	0.194679	0.181102	0.188887	0.197222	0.191595
2020-03-08	0.272769	0.274381	0.224724	0.224971	0.218331	0.211299	0.221631	0.206252	0.215068	0.224032	0.217664
2020-03-09	0.318274	0.319716	0.25413	0.255291	0.24686	0.239412	0.250364	0.233719	0.243039	0.253488	0.246901
2020-03-10	0.369632	0.371527	0.286599	0.287593	0.277217	0.270473	0.281999	0.263085	0.273559	0.285599	0.278174
2020-03-11	0.427277	0.430577	0.321842	0.323108	0.310643	0.304321	0.316906	0.295838	0.306948	0.320314	0.312214
2020-03-12	0.493162	0.49829	0.360294	0.36105	0.347723	0.340945	0.354524	0.331369	0.342034	0.358661	0.349199
2020-03-13	0.567934	0.574787	0.401202	0.402023	0.387647	0.381587	0.395355	0.369808	0.381393	0.399306	0.388931
2020-03-14	0.652529	0.660518	0.446281	0.446512	0.431013	0.424789	0.43902	0.410889	0.423187	0.443978	0.432111
2020-03-15	0.747542	0.75902	0.494153	0.494922	0.476946	0.471837	0.48705	0.455606	0.46867	0.491566	0.478487
2020-03-16	0.856962	0.869699	0.546677	0.547347	0.52698	0.522377	0.538664	0.503315	0.517737	0.543628	0.528909
2020-03-17	0.979703	0.980536	0.596205	0.596624	0.574834	0.570188	0.588114	0.549956	0.563856	0.592389	0.576328
2020-03-18	1.11754	1.10525	0.649346	0.649485	0.625598	0.621514	0.640274	0.598896	0.613192	0.645312	0.62658
2020-03-19	1.27383	1.2415	0.703578	0.704699	0.678092	0.674045	0.694314	0.649096	0.664846	0.699299	0.679605
2020-03-20	1.45001	1.38947	0.759399	0.761023	0.731993	0.727841	0.749175	0.701034	0.717099	0.754448	0.73345
2020-03-21	1.64856	1.55048	0.817431	0.818845	0.787633	0.783218	0.805657	0.755139	0.770988	0.811306	0.789028
2020-03-22	1.87335	1.72578	0.877179	0.879176	0.845284	0.840438	0.864507	0.810439	0.8265	0.870335	0.846229
2020-03-23	2.12454	1.91517	0.938297	0.941165	0.905357	0.899575	0.925514	0.867307	0.884899	0.93096	0.905912
2020-03-24	2.40857	2.12019	1.00211	1.00616	0.967126	0.960573	0.987849	0.926632	0.944545	0.993816	0.967877
2020-03-25	2.72521	2.34341	1.06803	1.07356	1.03089	1.0237	1.0518	0.987114	1.00686	1.05946	1.03203
2020-03-26	3.07776	2.58628	1.13578	1.1431	1.0982	1.0885	1.11874	1.05051	1.07052	1.12714	1.09883
2020-03-27	3.47344	2.84766	1.20709	1.2147	1.1674	1.15622	1.18817	1.116	1.13605	1.19637	1.16677
2020-03-28	3.9134	3.13047	1.28057	1.28993	1.23837	1.22614	1.25992	1.18355	1.20378	1.2681	1.23832
2020-03-29	4.402	3.43589	1.35624	1.36613	1.31171	1.2985	1.3346	1.25435	1.27477	1.34279	1.31214
2020-03-30	4.94439	3.76646	1.43401	1.44482	1.38911	1.37359	1.41082	1.32712	1.34712	1.41912	1.38817
2020-03-31	5.54486	4.12291	1.51517	1.52725	1.46773	1.45112	1.48946	1.40305	1.42331	1.49899	1.46676
2020-04-01	6.20399	4.50421	1.59752	1.61206	1.54966	1.53091	1.57172	1.48113	1.50184	1.58156	1.54833
2020-04-02	6.92875	4.91297	1.68267	1.69983	1.63403	1.61496	1.65583	1.562	1.58163	1.66621	1.6319
2020-04-03	7.72312	5.35253	1.77183	1.79012	1.72088	1.70094	1.74283	1.64491	1.6659	1.75498	1.71965
2020-04-04	8.59028	5.82238	1.84192	1.86144	1.78944	1.76899	1.81169	1.71065	1.73262	1.82401	1.78908
2020-04-05	9.53226	6.32092	1.91355	1.93459	1.86106	1.83866	1.88251	1.77846	1.80057	1.89573	1.85923
2020-04-06	10.5494	6.85306	1.98347	2.00705	1.931	1.90708	1.95263	1.84438	1.86758	1.96587	1.92814
2020-04-07	11.6426	7.42085	2.05081	2.07759	1.99885	1.97398	2.02058	1.90877	1.93267	2.03398	1.99518
2020-04-08	12.8132	8.0245	2.11686	2.1465	2.06553	2.03878	2.08751	1.97192	1.99598	2.10044	2.06156
2020-04-09	14.0616	8.65998	2.18263	2.21376	2.13078	2.1023	2.15298	2.03366	2.05827	2.16567	2.12614
2020-04-10	15.3808	9.33312	2.24718	2.27978	2.19495	2.16564	2.21663	2.09444	2.11911	2.22999	2.18933
2020-04-11	16.7675	10.0416	2.30995	2.34452	2.25773	2.22722	2.27899	2.154	2.17891	2.29265	2.251
2020-04-12	18.2206	10.7839	2.37137	2.40713	2.31932	2.2875	2.34053	2.21218	2.23848	2.35371	2.31321
2020-04-13	19.7265	11.56	2.43265	2.46926	2.38004	2.34734	2.4016	2.27004	2.29638	2.4154	2.37304
2020-04-14	21.2901	12.3674	2.49223	2.53002	2.43949	2.40558	2.46151	2.32727	2.3538	2.47411	2.43181
2020-04-15	22.8923	13.2087	2.55077	2.58988	2.49741	2.46315	2.52091	2.38349	2.4109	2.5323	2.49001
2020-04-16	24.5313	14.082	2.60778	2.64915	2.5548	2.51893	2.57821	2.43816	2.46654	2.58988	2.54652
2020-04-17	26.1952	14.9869	2.66453	2.70728	2.61115	2.57394	2.63573	2.49221	2.52158	2.64583	2.6009
2020-04-18	27.8664	15.9207	2.71975	2.76436	2.66608	2.62903	2.69165	2.54606	2.57479	2.70159	2.65506
2020-04-19	29.5367	16.8806	2.77483	2.81977	2.72003	2.68167	2.74686	2.59823	2.62705	2.75666	2.7086
2020-04-20	31.1987	17.8605	2.82782	2.87403	2.7722	2.73369	2.80128	2.6494	2.67872	2.81023	2.761
2020-04-21	32.8368	18.8581	2.88012	2.92742	2.82447	2.78473	2.85437	2.69971	2.72932	2.86305	2.81169
2020-04-22	34.4465	19.875	2.9313	2.9789	2.87569	2.83452	2.90631	2.74941	2.77869	2.91454	2.86253
2020-04-23	36.0197	20.9073	2.98145	3.02998	2.92563	2.88279	2.95665	2.79798	2.82676	2.96576	2.91192
2020-04-24	37.5434	21.9431	3.02982	3.07965	2.97477	2.93045	3.00626	2.84537	2.87391	3.01475	2.9607
2020-04-25	39.0128	22.9862	3.07803	3.12863	3.02267	2.97725	3.05483	2.89295	2.92032	3.06294	3.00785
2020-04-26	40.4258	24.0332	3.12538	3.17599	3.06981	3.02264	3.10146	2.93831	2.96612	3.11069	3.05408
2020-04-27	41.7799	25.0739	3.17135	3.22261	3.1161	3.06715	3.14793	2.9831	3.00984	3.15732	3.09902
2020-04-28	43.0671	26.114	3.21682	3.26823	3.16108	3.10999	3.19297	3.02702	3.05357	3.20219	3.14343
2020-04-29	44.2795	27.1412	3.2606	3.31328	3.20532	3.15277	3.23751	3.07026	3.09569	3.24669	3.18649
2020-04-30	45.427	28.1607	3.30395	3.35676	3.24799	3.19356	3.28113	3.11207	3.13719	3.28993	3.22877
2020-05-01	46.5037	29.1652	3.34666	3.39983	3.28954	3.23442	3.3245	3.15306	3.17809	3.33266	3.26959
2020-05-02	47.5119	30.1537	3.38966	3.44324	3.33287	3.27355	3.36596	3.19359	3.21776	3.37438	3.30997
2020-05-03	48.4571	31.1172	3.43226	3.48604	3.37503	3.31263	3.40763	3.23246	3.25644	3.41463	3.3494
2020-05-04	49.3387	32.063	3.47441	3.52839	3.41676	3.3505	3.4479	3.27068	3.29518	3.45441	3.38792
2020-05-05	50.1565	32.983	3.51508	3.56909	3.4569	3.3879	3.48724	3.30805	3.33234	3.49336	3.42561
2020-05-06	50.9173	33.8776	3.55512	3.60992	3.49717	3.42456	3.52641	3.34527	3.36917	3.53075	3.46225
2020-05-07	51.6205	34.7472	3.59433	3.64946	3.53558	3.46008	3.56406	3.38104	3.40508	3.56736	3.4985
2020-05-08	52.2694	35.584	3.63243	3.68762	3.57316	3.49497	3.60175	3.4161	3.44027	3.60347	3.53351
2020-05-09	52.8684	36.3944	3.67339	3.72689	3.61292	3.53069	3.63989	3.45295	3.4749	3.63835	3.56748
2020-05-10	53.4176	37.174	3.71377	3.76536	3.65063	3.56583	3.67709	3.48852	3.50839	3.67242	3.60089
2020-05-11	53.923	37.9229	3.75274	3.80387	3.68821	3.60044	3.71298	3.52276	3.54153	3.70577	3.63394
2020-05-12	54.3851	38.6405	3.7925	3.84208	3.72477	3.63405	3.74902	3.55715	3.5733	3.73846	3.66604
2020-05-13	54.8088	39.3242	3.83077	3.87975	3.76083	3.6665	3.7837	3.59097	3.60507	3.77012	3.69791
2020-05-14	55.1953	39.9786	3.86882	3.91692	3.7967	3.69869	3.8175	3.62409	3.63584	3.80162	3.72909
2020-05-15	55.5492	40.6001	3.90612	3.95254	3.83136	3.73009	3.85045	3.65534	3.66596	3.8318	3.75891
2020-05-16	55.8732	41.1906	3.94815	3.99212	3.86871	3.7639	3.88532	3.68924	3.69688	3.86346	3.79051
2020-05-17	56.1673	41.7535	3.98902	4.03075	3.90539	3.79692	3.91902	3.72204	3.72733	3.89363	3.82127
2020-05-18	56.4347	42.2858	4.03065	4.06972	3.94255	3.82983	3.95181	3.75402	3.75735	3.92374	3.85142
2020-05-19	56.6785	42.7897	4.07353	4.109	3.97891	3.86227	3.98366	3.78517	3.78639	3.95356	3.88084
2020-05-20	56.901	43.2671	4.11626	4.14829	4.01507	3.89444	4.01521	3.81582	3.81576	3.98264	3.90971
2020-05-21	57.1016	43.7155	4.16031	4.18705	4.05117	3.92636	4.04687	3.8462	3.84406	4.01067	3.93812
2020-05-22	57.2838	44.1393	4.20574	4.22616	4.0868	3.95856	4.07716	3.87606	3.87217	4.03812	3.96528
2020-05-23	57.4498	44.5382	4.25516	4.26828	4.12576	3.99365	4.11061	3.90875	3.90188	4.06714	3.99435
2020-05-24	57.5995	44.9125	4.30568	4.31012	4.1647	4.02828	4.14313	3.94014	3.93109	4.09546	4.02229
2020-05-25	57.7353	45.2648	4.35853	4.35248	4.20352	4.06431	4.17661	3.97136	3.95954	4.1236	4.04975
2020-05-26	57.8569	45.5939	4.4128	4.39545	4.24324	4.10092	4.20926	4.00276	3.98859	4.1514	4.07729
2020-05-27	57.9675	45.9059	4.46922	4.43966	4.28199	4.1381	4.24281	4.03365	4.01723	4.17881	4.10428
2020-05-28	58.0681	46.1964	4.52887	4.48385	4.32198	4.17629	4.27589	4.06436	4.0457	4.20594	4.13064
2020-05-29	58.1592	46.4695	4.59157	4.52831	4.36188	4.21507	4.30914	4.0951	4.07427	4.23281	4.15682
2020-05-30	58.2407	46.7237	4.65597	4.57412	4.40178	4.25792	4.34517	4.12821	4.10524	4.26243	4.18552
2020-05-31	58.3145	46.9616	4.72366	4.62101	4.4425	4.30225	4.38164	4.16083	4.13663	4.29152	4.21348
2020-06-01	58.3814	47.1845	4.79433	4.6687	4.48325	4.34701	4.41882	4.1944	4.16878	4.32032	4.24116
2020-06-02	58.4418	47.3923	4.86932	4.71686	4.5238	4.39473	4.45637	4.22808	4.20128	4.35018	4.26936
2020-06-03	58.4965	47.5866	4.94723	4.76609	4.56518	4.44411	4.49397	4.26201	4.2341	4.37979	4.29811
2020-06-04	58.5461	47.7668	5.0288	4.81662	4.60618	4.49651	4.53299	4.29638	4.26793	4.40928	4.3265
2020-06-05	58.5908	47.9348	5.11389	4.86739	4.64779	4.55084	4.57243	4.33092	4.30162	4.43903	4.35423
2020-06-06	58.6312	48.0907	5.20457	4.92027	4.69052	4.60748	4.61201	4.36546	4.34027	4.47185	4.38396
2020-06-07	58.6677	48.2379	5.30108	4.97408	4.73345	4.66752	4.65351	4.40003	4.37926	4.50421	4.41418
2020-06-08	58.7005	48.3734	5.4015	5.02932	4.77688	4.73027	4.69607	4.43587	4.41952	4.53689	4.44473
2020-06-09	58.7307	48.4993	5.50752	5.08626	4.82034	4.79527	4.73895	4.4715	4.46205	4.57061	4.47562
2020-06-10	58.7581	48.6157	5.6187	5.14407	4.8641	4.86486	4.78349	4.50755	4.50633	4.60542	4.50672
2020-06-11	58.7821	48.7249	5.73568	5.20282	4.90865	4.93691	4.82872	4.54424	4.55259	4.64102	4.53833
2020-06-12	58.8045	48.8263	5.8588	5.26397	4.95321	5.01259	4.87476	4.58084	4.60084	4.67724	4.57
2020-06-13	58.8246	48.9203	5.98848	5.32567	4.99902	5.09235	4.92207	4.61776	4.65171	4.71413	4.60244
2020-06-14	58.843	49.0076	6.12589	5.38978	5.04504	5.17716	4.97104	4.65536	4.70407	4.75204	4.63542
2020-06-15	58.8595	49.0888	6.27016	5.45559	5.09169	5.26595	5.02121	4.69338	4.75996	4.791	4.66848
2020-06-16	58.8742	49.1648	6.42167	5.524	5.13872	5.36011	5.07207	4.73164	4.81804	4.83106	4.70117
2020-06-17	58.8883	49.2352	6.58102	5.59361	5.1867	5.45902	5.12411	4.77028	4.87833	4.87187	4.73471
2020-06-18	58.9011	49.3005	6.74812	5.6657	5.23493	5.56388	5.17732	4.80908	4.94278	4.91359	4.76848
2020-06-19	58.9127	49.3616	6.9241	5.73988	5.28454	5.67464	5.23202	4.84853	5.00924	4.95624	4.80276
2020-06-20	58.9233	49.4175	7.10811	5.81606	5.33467	5.78977	5.28859	4.88818	5.08062	5.00027	4.83735
2020-06-21	58.9329	49.4688	7.30063	5.89451	5.38503	5.91183	5.34585	4.9286	5.15446	5.04524	4.87249
2020-06-22	58.9416	49.5172	7.50344	5.97511	5.43625	6.04047	5.40484	4.96974	5.23243	5.09099	4.90832
2020-06-23	58.9496	49.5621	7.71416	6.05788	5.48886	6.17522	5.46578	5.01157	5.31513	5.13717	4.94397
2020-06-24	58.9569	49.6035	7.93319	6.14436	5.54156	6.31746	5.52793	5.05461	5.40191	5.18577	4.9801
2020-06-25	58.9637	49.6423	8.16317	6.23279	5.59516	6.46682	5.59192	5.09694	5.494	5.23582	5.01677
2020-06-26	58.9701	49.6779	8.40151	6.32318	5.65	6.62505	5.65805	5.14066	5.5906	5.28764	5.05398
2020-06-27	58.9759	49.7115	8.65079	6.41711	5.70604	6.79114	5.72668	5.18491	5.69295	5.34121	5.09164
2020-06-28	58.9814	49.7426	8.91238	6.51337	5.76223	6.96362	5.79695	5.23001	5.8003	5.39549	5.13021
2020-06-29	58.9862	49.7717	9.18418	6.61309	5.81883	7.14558	5.86921	5.27531	5.91344	5.4508	5.16903
2020-06-30	58.9909	49.7989	9.46592	6.71633	5.87665	7.33595	5.94425	5.32171	6.03345	5.50882	5.20865
2020-07-01	58.9954	49.8244	9.757	6.8232	5.93589	7.53485	6.02155	5.36905	6.15853	5.56802	5.24877
2020-07-02	58.9994	49.8474	10.0592	6.93285	5.9959	7.74231	6.10108	5.41733	6.29017	5.62934	5.28951
2020-07-03	59.0035	49.8687	10.372	7.04685	6.05622	7.95907	6.18336	5.46621	6.429	5.69298	5.33087
2020-07-04	59.007	49.8882	10.6969	7.16459	6.11784	8.18613	6.26891	5.51635	6.57442	5.7572	5.37376
2020-07-05	59.0105	49.907	11.0294	7.28654	6.1817	8.42414	6.35643	5.56733	6.7266	5.82408	5.41617
2020-07-06	59.0137	49.9244	11.3711	7.41292	6.24539	8.67035	6.44726	5.61844	6.88641	5.89365	5.45965
2020-07-07	59.0168	49.9407	11.724	7.5421	6.3107	8.92739	6.54203	5.67095	7.05481	5.96501	5.50427
2020-07-08	59.0197	49.9562	12.0895	7.67659	6.37572	9.19478	6.63929	5.72436	7.23085	6.03956	5.54958
2020-07-09	59.0224	49.9702	12.4642	7.81558	6.44374	9.47125	6.73965	5.77872	7.4153	6.11588	5.5952
2020-07-10	59.025	49.9835	12.8483	7.95793	6.51191	9.75841	6.84446	5.83517	7.6076	6.19429	5.64167
2020-07-11	59.0276	49.9962	13.2441	8.10697	6.58159	10.056	6.95187	5.89268	7.80931	6.2754	5.68911
2020-07-12	59.0299	50.0078	13.6485	8.26134	6.65203	10.3657	7.06348	5.95163	8.0191	6.35971	5.73697
2020-07-13	59.0321	50.019	14.0625	8.42027	6.72392	10.6855	7.17904	6.01138	8.23814	6.44597	5.78637
2020-07-14	59.0342	50.0297	14.4867	8.58652	6.79672	11.0175	7.29896	6.07294	8.46544	6.53551	5.83701
2020-07-15	59.0362	50.0393	14.9177	8.75773	6.87158	11.3586	7.42308	6.13558	8.70342	6.62753	5.88784
2020-07-16	59.0382	50.0491	15.3562	8.93552	6.94795	11.7111	7.55061	6.20007	8.95101	6.72292	5.94074
2020-07-17	59.0402	50.058	15.8014	9.11718	7.02682	12.0714	7.68325	6.26546	9.20727	6.82195	5.99426
2020-07-18	59.0421	50.0664	16.2548	9.30572	7.10685	12.4433	7.82136	6.33185	9.47442	6.92441	6.04788
2020-07-19	59.0439	50.0744	16.7159	9.50074	7.1883	12.8257	7.96306	6.39992	9.75029	7.02966	6.10264
2020-07-20	59.0457	50.0822	17.1774	9.70391	7.27183	13.2193	8.10922	6.46864	10.0376	7.14015	6.15866
2020-07-21	59.0474	50.0893	17.6458	9.91407	7.35654	13.6217	8.26063	6.53859	10.3368	7.25359	6.21626
2020-07-22	59.049	50.0964	18.1202	10.1313	7.44262	14.0319	8.41844	6.61119	10.6446	7.37197	6.27496
2020-07-23	59.0506	50.1027	18.596	10.3533	7.53132	14.4501	8.58122	6.68451	10.9637	7.49417	6.33343
2020-07-24	59.0523	50.109	19.0755	10.5843	7.62091	14.8791	8.75031	6.75967	11.2926	7.62081	6.39394
2020-07-25	59.0538	50.1151	19.5595	10.823	7.71115	15.3151	8.92477	6.83592	11.6303	7.75206	6.45447
2020-07-26	59.0554	50.1208	20.0446	11.0685	7.80433	15.7607	9.10626	6.91367	11.9793	7.88795	6.51677
2020-07-27	59.0571	50.1263	20.5281	11.3215	7.89982	16.2103	9.29352	6.99336	12.3385	8.02845	6.58028
2020-07-28	59.0586	50.1316	21.0135	11.5806	7.99712	16.6672	9.48756	7.07466	12.7094	8.17319	6.64586
2020-07-29	59.06	50.1368	21.4971	11.8469	8.09471	17.1292	9.6891	7.15861	13.0905	8.32474	6.71195
2020-07-30	59.0614	50.1417	21.978	12.1207	8.19558	17.5956	9.89797	7.24371	13.4789	8.48048	6.77934
2020-07-31	59.0629	50.1465	22.4596	12.4016	8.2972	18.0646	10.1131	7.3308	13.8785	8.64223	6.84849
2020-08-01	59.0644	50.1511	22.9358	12.6901	8.40122	18.5376	10.3369	7.42004	14.2842	8.80912	6.91945
2020-08-02	59.0659	50.1554	23.4092	12.9851	8.50677	19.0155	10.5661	7.51078	14.701	8.98167	6.99134
2020-08-03	59.0675	50.1597	23.8777	13.2872	8.61506	19.4953	10.803	7.60364	15.1228	9.16091	7.06581
2020-08-04	59.0689	50.1637	24.3429	13.5955	8.72554	19.9741	11.0465	7.69872	15.5507	9.34694	7.14078
2020-08-05	59.0704	50.1678	24.8027	13.9103	8.83744	20.4567	11.2994	7.79611	15.9859	9.53936	7.21751
2020-08-06	59.0719	50.1717	25.258	14.2306	8.95126	20.9387	11.5588	7.89577	16.4282	9.73932	7.29501
2020-08-07	59.0734	50.1755	25.7066	14.5573	9.06804	21.4186	11.8236	7.9967	16.8778	9.94619	7.37554
2020-08-08	59.0749	50.1788	26.1475	14.8894	9.18748	21.8982	12.0977	8.10089	17.3294	10.161	7.45652
2020-08-09	59.0764	50.1822	26.5807	15.2273	9.30859	22.3781	12.3772	8.20705	17.7873	10.3811	7.53886
2020-08-10	59.0778	50.1854	27.0065	15.5715	9.43256	22.8526	12.6638	8.31581	18.2496	10.6084	7.62303
2020-08-11	59.0794	50.1886	27.4252	15.9192	9.55907	23.3253	12.9573	8.42614	18.7132	10.8422	7.70861
2020-08-12	59.0807	50.1916	27.8343	16.2723	9.68647	23.796	13.2563	8.53981	19.1833	11.0836	7.79635
2020-08-13	59.0822	50.1945	28.2358	16.6287	9.81674	24.2619	13.5631	8.654	19.6536	11.3318	7.8857
2020-08-14	59.0836	50.1975	28.627	16.9904	9.94972	24.7191	13.8751	8.77225	20.1256	11.5862	7.97774
2020-08-15	59.0851	50.2003	29.0112	17.3544	10.0864	25.1739	14.1942	8.893	20.5986	11.8495	8.07116
2020-08-16	59.0865	50.2032	29.3852	17.7196	10.2239	25.6219	14.5203	9.01576	21.0692	12.1188	8.16744
2020-08-17	59.0879	50.2059	29.7475	18.0882	10.3653	26.0636	14.8506	9.14049	21.5397	12.3961	8.26496
2020-08-18	59.0893	50.2088	30.1029	18.458	10.51	26.4992	15.1882	9.26817	22.0088	12.6804	8.36467
2020-08-19	59.0908	50.2117	30.4474	18.8315	10.6575	26.9258	15.5291	9.39812	22.4773	12.9701	8.46637
2020-08-20	59.0923	50.2145	30.7816	19.2061	10.8073	27.3448	15.8755	9.53115	22.943	13.2673	8.57106
2020-08-21	59.0937	50.2172	31.108	19.5793	10.9607	27.7553	16.2268	9.66668	23.4056	13.5698	8.67807
2020-08-22	59.0951	50.2198	31.4239	19.9547	11.116	28.1563	16.5796	9.8058	23.8642	13.8805	8.78699
2020-08-23	59.0967	50.2223	31.7293	20.3293	11.2749	28.551	16.9379	9.94739	24.3194	14.1956	8.89944
2020-08-24	59.0981	50.2248	32.0268	20.7033	11.4368	28.9356	17.2987	10.0924	24.7674	14.5178	9.01432
2020-08-25	59.0995	50.2273	32.3127	21.0757	11.6029	29.3099	17.6602	10.2396	25.211	14.8478	9.13002
2020-08-26	59.101	50.2298	32.5923	21.4468	11.7702	29.6751	18.0267	10.3901	25.649	15.1807	9.24977
2020-08-27	59.1023	50.2321	32.8596	21.8168	11.941	30.0327	18.3949	10.5438	26.0808	15.5203	9.37224
2020-08-28	59.1037	50.2344	33.1186	22.1856	12.1146	30.3803	18.764	10.6999	26.5045	15.8649	9.49699
2020-08-29	59.1051	50.2367	33.3708	22.5503	12.2922	30.7173	19.1346	10.8614	26.92	16.2143	9.62415
2020-08-30	59.1066	50.2392	33.6142	22.9116	12.473	31.0468	19.5068	11.0248	27.3277	16.5669	9.75435
2020-08-31	59.1079	50.2416	33.8478	23.2703	12.6563	31.3654	19.8798	11.1916	27.7274	16.9235	9.88674
2020-09-01	59.1094	50.2439	34.0728	23.6248	12.8434	31.673	20.2533	11.3611	28.1211	17.2828	10.0226
2020-09-02	59.1107	50.2465	34.2904	23.975	13.0346	31.9708	20.6271	11.5332	28.5049	17.6463	10.1617
2020-09-03	59.1122	50.2489	34.4984	24.3217	13.2287	32.258	20.9997	11.7084	28.8793	18.0123	10.3039
2020-09-04	59.1135	50.2514	34.6991	24.6631	13.4269	32.5366	21.3692	11.8882	29.2462	18.3796	10.4488
2020-09-05	59.1149	50.254	34.8908	24.9996	13.6283	32.807	21.7374	12.0722	29.6026	18.7496	10.596
2020-09-06	59.1163	50.2564	35.0767	25.3313	13.834	33.0665	22.1061	12.2582	29.949	19.1203	10.7466
2020-09-07	59.1176	50.2588	35.255	25.6592	14.041	33.3175	22.4718	12.4481	30.288	19.492	10.8994
2020-09-08	59.119	50.2612	35.4262	25.9807	14.2516	33.5589	22.8341	12.6405	30.6163	19.8652	11.0567
2020-09-09	59.1204	50.2637	35.589	26.2964	14.4647	33.7923	23.1933	12.8376	30.9363	20.2379	11.2167
2020-09-10	59.1219	50.2659	35.7449	26.6058	14.6815	34.0159	23.5505	13.0377	31.2451	20.6103	11.3795
2020-09-11	59.1234	50.2684	35.8954	26.9098	14.9	34.2325	23.9029	13.2412	31.5449	20.9826	11.5461
2020-09-12	59.1249	50.2708	36.0391	27.2078	15.1229	34.4416	24.2514	13.449	31.8355	21.3529	11.7154
2020-09-13	59.1263	50.2731	36.1775	27.4989	15.348	34.6425	24.5963	13.6605	32.1178	21.722	11.8888
2020-09-14	59.1279	50.2754	36.3114	27.7824	15.5751	34.8344	24.9362	13.8752	32.39	22.0878	12.0659
2020-09-15	59.1293	50.2777	36.4389	28.0615	15.8058	35.0186	25.2704	14.0922	32.6551	22.4522	12.2464
2020-09-16	59.1307	50.28	36.5609	28.335	16.0358	35.1966	25.5993	14.314	32.9102	22.8145	12.4299
2020-09-17	59.1321	50.2824	36.6784	28.6002	16.2704	35.3688	25.9244	14.5388	33.1552	23.174	12.6171
2020-09-18	59.1335	50.2848	36.7908	28.8593	16.5059	35.5316	26.2436	14.7669	33.3926	23.5289	12.8068
2020-09-19	59.1348	50.287	36.8969	29.1113	16.7442	35.6891	26.558	14.9991	33.6211	23.8813	13.0008
2020-09-20	59.1362	50.2894	37	29.3565	16.9841	35.8405	26.8678	15.2322	33.8419	24.2298	13.1979
2020-09-21	59.1376	50.2915	37.0985	29.5972	17.226	35.9854	27.1701	15.4694	34.055	24.5756	13.3977
2020-09-22	59.139	50.2936	37.1932	29.8312	17.4695	36.1238	27.4663	15.7092	34.2607	24.9167	13.6005
2020-09-23	59.1404	50.2959	37.2834	30.0582	17.714	36.2558	27.7544	15.9517	34.4587	25.2515	13.8083
2020-09-24	59.1418	50.2982	37.3699	30.2788	17.9586	36.3816	28.0393	16.1956	34.649	25.583	14.0214
2020-09-25	59.1432	50.3003	37.4524	30.4935	18.2057	36.5025	28.3183	16.4437	34.8314	25.9103	14.2355
2020-09-26	59.1446	50.3025	37.5313	30.7022	18.4541	36.6191	28.5899	16.692	35.0079	26.2293	14.4527
2020-09-27	59.146	50.3045	37.6061	30.9036	18.7037	36.7297	28.8567	16.9437	35.1772	26.5432	14.6735
2020-09-28	59.1473	50.3066	37.6778	31.0987	18.9546	36.8358	29.1158	17.1966	35.3396	26.8518	14.8973
2020-09-29	59.1486	50.3086	37.7459	31.2884	19.2038	36.9372	29.3698	17.4507	35.4957	27.1512	15.1253
2020-09-30	59.1499	50.3108	37.811	31.4712	19.4548	37.0334	29.6152	17.7068	35.6459	27.4484	15.3557

## Sheet: car
	NI	SC	Scenario 1	Scenario 2	Scenario 3	Scenario 4	Scenario 5	Scenario 6	Scenario 7	Scenario 8	Scenario 9
2020-02-18	0	0	0	0	0	0	0	0	0	0	0
2020-02-19	0.000481564	0.000459956	0.000456869	0.000475391	0.000459956	0.000444521	0.000481564	0.000500086	0.000558738	0.000456869	0.000472304
2020-02-20	0.00107117	0.00110204	0.00102795	0.00109278	0.00101252	0.00107426	0.00103104	0.00108352	0.00109587	0.00108043	0.001136
2020-02-21	0.00200652	0.00217939	0.00213308	0.00221952	0.00196639	0.00215161	0.00224113	0.0020343	0.00208369	0.00205282	0.00222878
2020-02-22	0.00339565	0.00359012	0.00360556	0.00359939	0.00351912	0.00356234	0.0035963	0.00351295	0.00344504	0.00356234	0.00361482
2020-02-23	0.0052509	0.00550403	0.00549169	0.0054639	0.0053929	0.00538056	0.00555651	0.00522312	0.00513051	0.00559973	0.00546082
2020-02-24	0.00750438	0.00774207	0.00794581	0.00780999	0.00788716	0.00764638	0.00796433	0.00741486	0.00741794	0.00797668	0.00776986
2020-02-25	0.0102641	0.0106222	0.0108568	0.0107333	0.0106623	0.0103536	0.010934	0.00998937	0.0102981	0.0106068	0.0106253
2020-02-26	0.0139067	0.0140703	0.0143759	0.0142278	0.0139561	0.0135023	0.0144346	0.0132461	0.013419	0.0142216	0.0141228
2020-02-27	0.0180834	0.0184908	0.0184168	0.0185248	0.018034	0.0174135	0.0183951	0.0170708	0.0173672	0.018355	0.018071
2020-02-28	0.0231274	0.0232849	0.023291	0.0232417	0.0227879	0.021868	0.0232231	0.0214975	0.0222199	0.0230595	0.0226953
2020-02-29	0.0289278	0.029184	0.0288414	0.0288599	0.028329	0.0272084	0.028792	0.0266497	0.0274307	0.028755	0.027906
2020-03-01	0.0356882	0.0362069	0.0350986	0.0355462	0.0346665	0.0331477	0.0350492	0.0325488	0.0335768	0.0352067	0.034259
2020-03-02	0.0434982	0.0442885	0.0427234	0.0429704	0.0417263	0.0399482	0.0424672	0.0391086	0.0406335	0.0426617	0.0415226
2020-03-03	0.0528239	0.0536666	0.0509903	0.0510427	0.0497431	0.0477737	0.050555	0.0465667	0.0485269	0.0512341	0.0495919
2020-03-04	0.0638073	0.0646253	0.060177	0.0601029	0.0592633	0.0567042	0.059893	0.0551947	0.0575933	0.0607728	0.0588188
2020-03-05	0.0764669	0.0772787	0.0711573	0.0708208	0.0696416	0.0667677	0.0702251	0.0648075	0.0676691	0.0711604	0.0691076
2020-03-06	0.0911175	0.0919665	0.0830236	0.0825358	0.0810633	0.0781863	0.0819586	0.0756427	0.0788068	0.0827612	0.0802546
2020-03-07	0.108411	0.108642	0.0960906	0.0958437	0.0939637	0.0903427	0.0948404	0.0876571	0.0913768	0.0958714	0.0928524
2020-03-08	0.127485	0.127966	0.110433	0.11005	0.107759	0.104015	0.108969	0.101181	0.104873	0.110195	0.106756
2020-03-09	0.149649	0.150044	0.126602	0.126306	0.123166	0.119298	0.124506	0.11556	0.120227	0.125932	0.121956
2020-03-10	0.17453	0.175376	0.14404	0.144003	0.139425	0.1359	0.141342	0.131896	0.136227	0.14288	0.139147
2020-03-11	0.202779	0.204301	0.162939	0.162948	0.157873	0.154085	0.159802	0.148896	0.1544	0.161738	0.156934
2020-03-12	0.235655	0.237402	0.183306	0.183658	0.177527	0.1739	0.180148	0.167924	0.174033	0.181846	0.177494
2020-03-13	0.272945	0.275263	0.205958	0.205961	0.198843	0.195259	0.202016	0.188829	0.194904	0.203618	0.199136
2020-03-14	0.315085	0.318191	0.230265	0.230216	0.222566	0.218723	0.22611	0.211518	0.217571	0.228166	0.22244
2020-03-15	0.362812	0.366631	0.255825	0.256847	0.248055	0.244141	0.251824	0.235281	0.242174	0.25421	0.247737
2020-03-16	0.416451	0.421573	0.284024	0.284966	0.27556	0.271605	0.279937	0.261527	0.268509	0.282157	0.274899
2020-03-17	0.477162	0.483982	0.314391	0.315804	0.304744	0.301398	0.310044	0.289988	0.297875	0.312748	0.304185
2020-03-18	0.546829	0.55341	0.347291	0.348233	0.3359	0.332989	0.341923	0.319932	0.328239	0.34464	0.335224
2020-03-19	0.624984	0.626512	0.380087	0.381072	0.366961	0.36427	0.374064	0.349804	0.358525	0.376837	0.366551
2020-03-20	0.713036	0.705652	0.413312	0.414358	0.399186	0.396642	0.407687	0.380723	0.389922	0.409793	0.398402
2020-03-21	0.811732	0.792069	0.447522	0.448627	0.432423	0.429691	0.441267	0.412611	0.422128	0.444018	0.431136
2020-03-22	0.924314	0.885443	0.48225	0.483818	0.466077	0.463432	0.476144	0.445503	0.455159	0.478879	0.465102
2020-03-23	1.05065	0.986867	0.518509	0.520654	0.501145	0.498549	0.511906	0.479354	0.489106	0.51461	0.500682
2020-03-24	1.19383	1.09719	0.555796	0.558846	0.537339	0.534654	0.548721	0.513851	0.524439	0.551898	0.53679
2020-03-25	1.35415	1.2176	0.59488	0.598535	0.57501	0.572256	0.587123	0.549771	0.561205	0.590284	0.574343
2020-03-26	1.5343	1.34839	0.635156	0.639431	0.614069	0.610932	0.626179	0.586691	0.59894	0.629704	0.613377
2020-03-27	1.73444	1.48988	0.67662	0.681793	0.654412	0.650865	0.666689	0.625787	0.637928	0.670625	0.654088
2020-03-28	1.96079	1.64304	0.719618	0.725807	0.696833	0.691641	0.708462	0.665649	0.677916	0.713388	0.695941
2020-03-29	2.2125	1.80827	0.764527	0.771374	0.740662	0.735179	0.752627	0.7066	0.71951	0.757053	0.739504
2020-03-30	2.4923	1.98752	0.810982	0.818632	0.785796	0.779091	0.798224	0.749614	0.762279	0.802768	0.785058
2020-03-31	2.80279	2.18117	0.858639	0.866486	0.832687	0.82496	0.84547	0.794069	0.807161	0.84948	0.831446
2020-04-01	3.14798	2.39024	0.908539	0.916025	0.881315	0.872496	0.893694	0.840867	0.852952	0.898695	0.879892
2020-04-02	3.52755	2.61597	0.959113	0.967716	0.931324	0.921427	0.943613	0.888236	0.901356	0.949176	0.929814
2020-04-03	3.9465	2.85866	1.01146	1.02165	0.983534	0.972346	0.995097	0.937498	0.950994	1.00055	0.981404
2020-04-04	4.40707	3.11838	1.0658	1.07658	1.03643	1.02519	1.04852	0.988112	1.00183	1.05506	1.03509
2020-04-05	4.91165	3.39639	1.11989	1.13214	1.08928	1.07725	1.10098	1.03854	1.05286	1.10824	1.08764
2020-04-06	5.46114	3.69286	1.16736	1.18006	1.13595	1.12414	1.14785	1.08402	1.09863	1.15576	1.13499
2020-04-07	6.05686	4.0094	1.2124	1.22686	1.1813	1.16793	1.19318	1.12652	1.14168	1.20123	1.17893
2020-04-08	6.70102	4.34684	1.25663	1.27204	1.22508	1.21096	1.23722	1.16737	1.18328	1.2453	1.22202
2020-04-09	7.3938	4.7069	1.29878	1.31602	1.26797	1.25242	1.27978	1.20783	1.22376	1.28787	1.26433
2020-04-10	8.13487	5.09009	1.34027	1.35924	1.30976	1.2933	1.32211	1.24743	1.26398	1.32948	1.30588
2020-04-11	8.92207	5.49278	1.3817	1.40169	1.3509	1.33335	1.36301	1.28571	1.30333	1.37062	1.34621
2020-04-12	9.7527	5.9184	1.42194	1.44245	1.39112	1.3732	1.40283	1.32457	1.3417	1.41075	1.38616
2020-04-13	10.6284	6.36486	1.46107	1.48298	1.43038	1.41169	1.44254	1.36174	1.37945	1.45006	1.42532
2020-04-14	11.5462	6.83322	1.50013	1.52235	1.46926	1.4493	1.4808	1.3985	1.4165	1.48877	1.46413
2020-04-15	12.4972	7.32476	1.53836	1.56148	1.50686	1.48714	1.51947	1.43491	1.45293	1.52674	1.50143
2020-04-16	13.4819	7.83676	1.57554	1.59954	1.5439	1.52342	1.55688	1.47038	1.48981	1.56405	1.53843
2020-04-17	14.4945	8.36902	1.61232	1.63756	1.58028	1.55951	1.59412	1.50603	1.52492	1.60066	1.5746
2020-04-18	15.5279	8.92167	1.64823	1.67461	1.61609	1.59473	1.63055	1.54013	1.56004	1.63636	1.60972
2020-04-19	16.5721	9.49264	1.6838	1.71128	1.65121	1.62957	1.66627	1.57468	1.59463	1.67203	1.64447
2020-04-20	17.624	10.0824	1.71864	1.74683	1.68599	1.66364	1.70181	1.60847	1.62789	1.70715	1.67839
2020-04-21	18.6751	10.6863	1.75262	1.78143	1.71999	1.69668	1.73631	1.64143	1.66082	1.74149	1.71169
2020-04-22	19.7171	11.3063	1.78601	1.81517	1.75322	1.72936	1.77074	1.6736	1.6929	1.77584	1.74452
2020-04-23	20.7481	11.9353	1.81809	1.84843	1.78571	1.76109	1.80359	1.70542	1.72483	1.80897	1.77703
2020-04-24	21.7633	12.5761	1.85027	1.88079	1.81802	1.79274	1.83549	1.73629	1.75544	1.84161	1.8087
2020-04-25	22.7519	13.2267	1.88215	1.91263	1.84931	1.82326	1.86746	1.76684	1.78552	1.8737	1.84004
2020-04-26	23.7078	13.8811	1.91285	1.94433	1.88039	1.85314	1.89818	1.79665	1.81526	1.90489	1.8701
2020-04-27	24.631	14.5365	1.94306	1.97423	1.91045	1.88246	1.9285	1.82577	1.84406	1.93514	1.90016
2020-04-28	25.5194	15.1929	1.97307	2.00431	1.94014	1.91021	1.95797	1.85471	1.87262	1.9648	1.92921
2020-04-29	26.3677	15.8491	2.00205	2.03416	1.96927	1.93834	1.98735	1.88245	1.90062	1.99382	1.95749
2020-04-30	27.1742	16.5021	2.03039	2.06256	1.99743	1.96516	2.0158	1.91048	1.92775	2.02218	1.98513
2020-05-01	27.9339	17.1522	2.05827	2.09059	2.02509	1.99162	2.04397	1.93718	1.95417	2.0501	2.0119
2020-05-02	28.654	17.7917	2.08532	2.11795	2.05157	2.01746	2.07169	1.96331	1.98036	2.07731	2.03884
2020-05-03	29.3276	18.4262	2.11214	2.14507	2.07821	2.04307	2.09882	1.98933	2.00609	2.10428	2.06478
2020-05-04	29.9623	19.0461	2.13901	2.17199	2.10492	2.06784	2.12505	2.01457	2.0309	2.13037	2.09002
2020-05-05	30.5552	19.6553	2.16539	2.19937	2.13147	2.09229	2.15098	2.0391	2.05538	2.156	2.11462
2020-05-06	31.1067	20.2516	2.19162	2.22584	2.15775	2.11613	2.17624	2.06303	2.07934	2.18068	2.13878
2020-05-07	31.6205	20.8297	2.2176	2.25188	2.18344	2.13925	2.20091	2.08672	2.10252	2.20499	2.16252
2020-05-08	32.0978	21.3942	2.24281	2.27738	2.20842	2.16223	2.2254	2.10987	2.12578	2.22888	2.18545
2020-05-09	32.5391	21.9386	2.26744	2.30221	2.23266	2.18421	2.24908	2.13307	2.14795	2.25178	2.20803
2020-05-10	32.9462	22.4663	2.29199	2.32602	2.25655	2.20654	2.27273	2.15556	2.17027	2.27374	2.23008
2020-05-11	33.3211	22.9757	2.31732	2.35013	2.2805	2.22864	2.2967	2.17795	2.19171	2.29563	2.25159
2020-05-12	33.6661	23.4652	2.34268	2.37461	2.30491	2.25027	2.32002	2.20035	2.21252	2.3167	2.27275
2020-05-13	33.9824	23.9362	2.36728	2.39847	2.32821	2.27172	2.3429	2.22208	2.2333	2.33811	2.29331
2020-05-14	34.2743	24.3858	2.39189	2.42286	2.35158	2.29263	2.36532	2.2439	2.25334	2.35859	2.31378
2020-05-15	34.5387	24.8146	2.41603	2.44648	2.37411	2.31333	2.38681	2.26534	2.27329	2.3786	2.33342
2020-05-16	34.7814	25.2251	2.44007	2.46939	2.39633	2.33336	2.40841	2.28554	2.2924	2.39831	2.35307
2020-05-17	35.0032	25.6156	2.4638	2.49253	2.41855	2.35356	2.42927	2.30578	2.31157	2.41783	2.37253
2020-05-18	35.2056	25.9865	2.48859	2.51649	2.44152	2.37409	2.45051	2.32637	2.3307	2.43717	2.39198
2020-05-19	35.391	26.3385	2.51462	2.54082	2.46486	2.39462	2.47133	2.34674	2.3498	2.45664	2.41135
2020-05-20	35.559	26.6725	2.54143	2.56543	2.48762	2.41488	2.49182	2.36684	2.36888	2.47577	2.43032
2020-05-21	35.7123	26.99	2.56808	2.59018	2.51075	2.43557	2.51165	2.38664	2.38727	2.49425	2.44838
2020-05-22	35.8503	27.2887	2.59516	2.61501	2.53386	2.45572	2.53136	2.40592	2.40548	2.51225	2.46668
2020-05-23	35.976	27.57	2.62278	2.6395	2.55658	2.47571	2.55102	2.42497	2.42286	2.53002	2.48451
2020-05-24	36.0902	27.8358	2.65201	2.66434	2.57928	2.49591	2.57051	2.44419	2.44072	2.54765	2.50187
2020-05-25	36.1944	28.0863	2.68217	2.68988	2.60342	2.51758	2.59097	2.46399	2.45933	2.56558	2.51955
2020-05-26	36.2875	28.3204	2.71354	2.71623	2.62834	2.53985	2.61186	2.48368	2.47768	2.58333	2.53724
2020-05-27	36.3728	28.5417	2.74717	2.74325	2.65283	2.56239	2.63254	2.5033	2.49598	2.60096	2.55481
2020-05-28	36.4495	28.7494	2.78185	2.77053	2.67759	2.58545	2.65344	2.5226	2.51382	2.61815	2.57199
2020-05-29	36.519	28.944	2.81799	2.79792	2.70219	2.60898	2.67458	2.54204	2.53207	2.63575	2.58907
2020-05-30	36.582	29.1266	2.856	2.8258	2.72738	2.63298	2.6954	2.56131	2.54993	2.65257	2.60589
2020-05-31	36.639	29.2976	2.89499	2.8544	2.75233	2.65805	2.71651	2.58115	2.56791	2.66975	2.62262
2020-06-01	36.6902	29.4575	2.9359	2.8837	2.77756	2.68439	2.73909	2.60119	2.58737	2.68808	2.64025
2020-06-02	36.7362	29.607	2.97876	2.91276	2.80366	2.71171	2.7621	2.62201	2.60709	2.70671	2.65756
2020-06-03	36.7784	29.7466	3.02376	2.94281	2.82923	2.74074	2.78499	2.64321	2.6273	2.72493	2.67536
2020-06-04	36.8161	29.8767	3.07109	2.97285	2.85468	2.77075	2.8087	2.66497	2.64783	2.74349	2.69328
2020-06-05	36.8507	29.9979	3.12029	3.00422	2.88067	2.80265	2.83228	2.6863	2.66849	2.76226	2.71107
2020-06-06	36.8813	30.1115	3.17189	3.03599	2.90635	2.83556	2.85683	2.70806	2.68933	2.78058	2.72853
2020-06-07	36.9094	30.2164	3.22623	3.069	2.93302	2.87003	2.8819	2.72995	2.71128	2.79972	2.74645
2020-06-08	36.9345	30.315	3.28319	3.10222	2.9595	2.90654	2.90741	2.75211	2.7351	2.81948	2.76495
2020-06-09	36.9572	30.4057	3.34329	3.13643	2.98664	2.94468	2.93314	2.77429	2.75989	2.83971	2.78443
2020-06-10	36.9778	30.4911	3.40708	3.17125	3.01378	2.98422	2.96019	2.79694	2.7854	2.86057	2.80369
2020-06-11	36.9967	30.5703	3.47454	3.20733	3.04112	3.02581	2.9873	2.81942	2.81216	2.88213	2.82338
2020-06-12	37.0138	30.6436	3.54539	3.24355	3.06933	3.06914	3.01526	2.84234	2.84017	2.90428	2.84348
2020-06-13	37.0291	30.7117	3.6196	3.28077	3.09713	3.11481	3.04359	2.86527	2.86928	2.92672	2.86337
2020-06-14	37.0428	30.7748	3.69766	3.31942	3.12551	3.16329	3.07243	2.88809	2.89959	2.94969	2.88328
2020-06-15	37.0556	30.8336	3.77996	3.35795	3.15409	3.21408	3.10236	2.91078	2.93155	2.97304	2.9034
2020-06-16	37.067	30.8887	3.86623	3.39846	3.1829	3.26755	3.1333	2.93477	2.96447	2.9967	2.92413
2020-06-17	37.0774	30.9399	3.95713	3.43998	3.21216	3.32367	3.16425	2.95851	2.99944	3.02126	2.94454
2020-06-18	37.087	30.9879	4.05402	3.48289	3.24153	3.38323	3.19648	2.98247	3.03698	3.04674	2.96579
2020-06-19	37.0956	31.0318	4.15485	3.52764	3.27221	3.44549	3.22942	3.00631	3.07503	3.07246	2.98636
2020-06-20	37.1036	31.0729	4.26119	3.57336	3.30261	3.51185	3.26323	3.0311	3.11574	3.0989	3.00763
2020-06-21	37.1109	31.1109	4.37262	3.61997	3.3334	3.58181	3.29714	3.05544	3.15826	3.12598	3.02923
2020-06-22	37.1178	31.1458	4.4889	3.66772	3.36506	3.6551	3.33284	3.08027	3.20285	3.15325	3.05128
2020-06-23	37.1239	31.1778	4.61111	3.7172	3.39696	3.73241	3.36876	3.10647	3.24974	3.18179	3.07348
2020-06-24	37.1295	31.2078	4.73892	3.76867	3.42973	3.81378	3.40608	3.13216	3.29923	3.2108	3.0959
2020-06-25	37.1343	31.2365	4.87324	3.82094	3.46315	3.8993	3.44432	3.15868	3.35117	3.24031	3.11847
2020-06-26	37.139	31.2624	5.01172	3.87519	3.49634	3.98846	3.48397	3.18528	3.40565	3.27082	3.14148
2020-06-27	37.1433	31.2865	5.15758	3.9307	3.53063	4.08337	3.52424	3.21199	3.46448	3.30232	3.16436
2020-06-28	37.1474	31.309	5.3088	3.98798	3.56456	4.18339	3.5656	3.23944	3.52564	3.33507	3.18816
2020-06-29	37.151	31.33	5.46696	4.04706	3.59998	4.2879	3.60911	3.26727	3.59043	3.36857	3.21216
2020-06-30	37.1543	31.3494	5.63179	4.10855	3.63532	4.39774	3.6531	3.29556	3.65818	3.40264	3.23674
2020-07-01	37.1575	31.3674	5.8026	4.17152	3.67158	4.51307	3.69849	3.32454	3.72988	3.43774	3.261
2020-07-02	37.1604	31.3845	5.9816	4.23731	3.70777	4.63337	3.74594	3.35394	3.80555	3.47433	3.28593
2020-07-03	37.1632	31.4	6.16492	4.30465	3.74498	4.75975	3.79507	3.38372	3.88514	3.51176	3.31115
2020-07-04	37.1658	31.4142	6.35589	4.37426	3.78282	4.89091	3.84565	3.41398	3.96816	3.55054	3.33661
2020-07-05	37.1683	31.4278	6.55297	4.44625	3.82142	5.02849	3.89737	3.44441	4.0564	3.59066	3.36319
2020-07-06	37.1707	31.4403	6.75744	4.52088	3.8605	5.1712	3.95165	3.47602	4.14862	3.63145	3.39
2020-07-07	37.1728	31.4521	6.96698	4.59805	3.90008	5.32089	4.00695	3.50785	4.24487	3.67357	3.41707
2020-07-08	37.1749	31.4628	7.18465	4.67673	3.94031	5.47629	4.06449	3.54004	4.34614	3.71734	3.44464
2020-07-09	37.1767	31.4729	7.40754	4.75884	3.9816	5.63846	4.12413	3.57308	4.45234	3.76235	3.47291
2020-07-10	37.1786	31.4827	7.63688	4.84413	4.0233	5.80684	4.18519	3.60678	4.56317	3.80911	3.50107
2020-07-11	37.1802	31.4917	7.87329	4.93189	4.06579	5.98349	4.249	3.642	4.67957	3.85684	3.52972
2020-07-12	37.1819	31.5	8.11588	5.02239	4.10914	6.16542	4.31563	3.67719	4.80109	3.90649	3.55924
2020-07-13	37.1836	31.5083	8.36549	5.11664	4.15262	6.35508	4.38356	3.71369	4.92838	3.95767	3.58908
2020-07-14	37.185	31.5156	8.62168	5.21539	4.1972	6.54972	4.45398	3.75086	5.06144	4.01089	3.61914
2020-07-15	37.1864	31.5223	8.88212	5.31624	4.24335	6.7518	4.52761	3.78858	5.19956	4.06569	3.65078
2020-07-16	37.1877	31.5289	9.14795	5.42096	4.28913	6.9596	4.60344	3.8281	5.34392	4.12166	3.68257
2020-07-17	37.189	31.5351	9.42156	5.52937	4.33608	7.17456	4.68145	3.86804	5.49457	4.17991	3.7149
2020-07-18	37.1902	31.5411	9.69786	5.64122	4.385	7.39645	4.76224	3.90882	5.64962	4.24032	3.74839
2020-07-19	37.1915	31.5467	9.97714	5.75663	4.43452	7.62566	4.846	3.95019	5.81167	4.30322	3.782
2020-07-20	37.1927	31.552	10.2619	5.87562	4.48508	7.86017	4.93222	3.99201	5.98051	4.36803	3.81582
2020-07-21	37.1938	31.557	10.5518	5.99968	4.53657	8.10123	5.02196	4.0342	6.15539	4.43466	3.85026
2020-07-22	37.1949	31.5619	10.8459	6.12879	4.58907	8.34932	5.11449	4.07706	6.33696	4.50414	3.88542
2020-07-23	37.1961	31.5665	11.1406	6.26072	4.64282	8.60184	5.21059	4.12245	6.52536	4.57624	3.92152
2020-07-24	37.1971	31.5709	11.4394	6.39805	4.69702	8.86055	5.31044	4.1675	6.71903	4.65108	3.95799
2020-07-25	37.1981	31.5748	11.7401	6.53899	4.75244	9.12678	5.41298	4.21382	6.92197	4.72851	3.99487
2020-07-26	37.1991	31.579	12.0428	6.68473	4.80906	9.39794	5.52032	4.26131	7.12954	4.80867	4.03259
2020-07-27	37.2002	31.5826	12.3477	6.83542	4.86612	9.67299	5.63065	4.30898	7.3437	4.89145	4.07093
2020-07-28	37.2012	31.5862	12.6526	6.99024	4.92556	9.95259	5.7452	4.35875	7.56473	4.9768	4.11045
2020-07-29	37.2022	31.5897	12.958	7.15034	4.98545	10.2373	5.8637	4.40914	7.79245	5.06513	4.15124
2020-07-30	37.2032	31.593	13.2632	7.31364	5.04657	10.525	5.98676	4.46117	8.02659	5.15728	4.19204
2020-07-31	37.2041	31.5962	13.5675	7.48192	5.10841	10.8162	6.11436	4.51377	8.26659	5.25245	4.23389
2020-08-01	37.205	31.5993	13.8718	7.65412	5.17102	11.1107	6.24702	4.56777	8.51316	5.35076	4.27679
2020-08-02	37.2059	31.6023	14.1742	7.83189	5.23485	11.4067	6.38368	4.6221	8.76372	5.45251	4.32037
2020-08-03	37.2069	31.6051	14.4741	8.0134	5.30085	11.705	6.52347	4.67801	9.02066	5.55781	4.36499
2020-08-04	37.2079	31.6079	14.773	8.19993	5.3679	12.0029	6.66965	4.73528	9.28216	5.66607	4.4108
2020-08-05	37.2089	31.6105	15.0688	8.38925	5.43589	12.3057	6.8189	4.79356	9.54791	5.77921	4.45667
2020-08-06	37.2098	31.6131	15.3616	8.58477	5.50584	12.6082	6.97207	4.85359	9.8181	5.89544	4.50505
2020-08-07	37.2108	31.6156	15.6508	8.78446	5.57658	12.9118	7.13176	4.91509	10.093	6.01765	4.55312
2020-08-08	37.2116	31.6181	15.9356	8.98657	5.64874	13.2143	7.29701	4.97854	10.3722	6.14418	4.60276
2020-08-09	37.2125	31.6204	16.2187	9.19209	5.72214	13.5178	7.46521	5.0425	10.6548	6.27545	4.65239
2020-08-10	37.2134	31.6224	16.4966	9.40144	5.79772	13.8209	7.63669	5.10848	10.9408	6.41035	4.70358
2020-08-11	37.2144	31.6245	16.7695	9.61547	5.87377	14.1222	7.81308	5.17537	11.229	6.54953	4.7555
2020-08-12	37.2153	31.6264	17.0386	9.83201	5.95183	14.4229	7.99423	5.24342	11.5202	6.69258	4.80789
2020-08-13	37.2163	31.6284	17.3002	10.0517	6.0319	14.7191	8.17873	5.31299	11.8131	6.84129	4.86195
2020-08-14	37.2172	31.6302	17.5584	10.2741	6.11223	15.0142	8.36754	5.38466	12.1089	6.99303	4.91763
2020-08-15	37.2181	31.6321	17.8106	10.4985	6.1944	15.3075	8.56098	5.4576	12.4037	7.15034	4.97387
2020-08-16	37.2189	31.6339	18.0569	10.7261	6.27872	15.5974	8.75798	5.53214	12.7009	7.31109	5.03141
2020-08-17	37.2198	31.6358	18.2978	10.9541	6.36384	15.8822	8.96	5.60875	12.9982	7.47622	5.09158
2020-08-18	37.2207	31.6376	18.5321	11.1849	6.45074	16.1649	9.16535	5.68564	13.2957	7.64674	5.15248
2020-08-19	37.2217	31.6393	18.7598	11.4176	6.54065	16.4436	9.37436	5.76389	13.5926	7.8215	5.21387
2020-08-20	37.2226	31.6411	18.9839	11.652	6.63147	16.7171	9.58557	5.84475	13.8888	8.0006	5.27697
2020-08-21	37.2236	31.6429	19.2009	11.8862	6.72412	16.9857	9.79967	5.92732	14.1829	8.18277	5.34137
2020-08-22	37.2244	31.6446	19.4111	12.1211	6.81873	17.2487	10.0176	6.01108	14.475	8.37067	5.40758
2020-08-23	37.2253	31.6463	19.6151	12.3575	6.91552	17.5073	10.2397	6.09635	14.7658	8.56178	5.47588
2020-08-24	37.2262	31.648	19.8129	12.5944	7.01335	17.7613	10.4619	6.18373	15.0554	8.75711	5.54397
2020-08-25	37.2271	31.6496	20.0059	12.8307	7.11406	18.0087	10.687	6.27312	15.3394	8.95706	5.61573
2020-08-26	37.2281	31.6512	20.1918	13.0651	7.21658	18.2493	10.9141	6.36421	15.6218	9.16153	5.68821
2020-08-27	37.2291	31.6528	20.373	13.2999	7.32058	18.485	11.1434	6.45808	15.9015	9.36851	5.76139
2020-08-28	37.2299	31.6543	20.5481	13.5336	7.42692	18.7159	11.3732	6.55265	16.1773	9.57951	5.83725
2020-08-29	37.2307	31.6558	20.7165	13.7657	7.53338	18.9396	11.6061	6.64956	16.449	9.79367	5.91406
2020-08-30	37.2315	31.6573	20.8802	13.9969	7.64278	19.158	11.8384	6.74798	16.7145	10.0113	5.9925
2020-08-31	37.2324	31.6588	21.0388	14.2268	7.75422	19.3698	12.0712	6.85077	16.9763	10.2305	6.07277
2020-09-01	37.2333	31.6603	21.1916	14.4546	7.86864	19.5756	12.3064	6.95343	17.2337	10.4526	6.15495
2020-09-02	37.2343	31.6618	21.3386	14.6808	7.98408	19.7742	12.5408	7.05863	17.4858	10.678	6.2396
2020-09-03	37.2351	31.6633	21.48	14.9037	8.10146	19.9675	12.776	7.16532	17.7329	10.9054	6.32476
2020-09-04	37.2361	31.6648	21.616	15.1243	8.22323	20.1547	13.0118	7.27458	17.9744	11.1343	6.41214
2020-09-05	37.2369	31.6663	21.7472	15.3428	8.34472	20.3348	13.2447	7.38581	18.209	11.3648	6.50122
2020-09-06	37.2376	31.668	21.8728	15.5591	8.46967	20.5094	13.4789	7.49935	18.4393	11.596	6.59326
2020-09-07	37.2385	31.6695	21.9934	15.7711	8.59704	20.6788	13.7121	7.61409	18.6623	11.8294	6.68657
2020-09-08	37.2393	31.671	22.1096	15.9803	8.72556	20.8423	13.9442	7.73172	18.8819	12.0623	6.7811
2020-09-09	37.2402	31.6725	22.2218	16.1851	8.85616	20.9988	14.175	7.85165	19.0934	12.2961	6.87785
2020-09-10	37.2411	31.6741	22.3287	16.3865	8.98968	21.1504	14.404	7.97442	19.3015	12.5313	6.9771
2020-09-11	37.242	31.6756	22.4309	16.586	9.12344	21.2968	14.63	8.09768	19.5019	12.7656	7.0777
2020-09-12	37.243	31.6771	22.5291	16.7806	9.26119	21.4377	14.8545	8.22399	19.6956	12.9999	7.17976
2020-09-13	37.244	31.6787	22.6233	16.9714	9.39862	21.5731	15.0766	8.3539	19.8847	13.2343	7.28462
2020-09-14	37.2449	31.6801	22.7141	17.1586	9.53869	21.7032	15.2972	8.4849	20.0685	13.467	7.39105
2020-09-15	37.2458	31.6816	22.8013	17.3413	9.68032	21.8287	15.5141	8.61835	20.245	13.699	7.50048
2020-09-16	37.2467	31.6829	22.8853	17.52	9.82338	21.95	15.7263	8.75357	20.416	13.93	7.61246
2020-09-17	37.2476	31.6844	22.966	17.6947	9.96803	22.0656	15.9374	8.89128	20.5818	14.1589	7.72601
2020-09-18	37.2485	31.686	23.0428	17.8659	10.1141	22.1775	16.1427	9.03071	20.7415	14.3859	7.84167
2020-09-19	37.2494	31.6875	23.1171	18.0339	10.2615	22.2854	16.3476	9.17262	20.8953	14.6127	7.95941
2020-09-20	37.2503	31.6889	23.187	18.1965	10.4096	22.3878	16.5501	9.31665	21.0447	14.837	8.08019
2020-09-21	37.2511	31.6903	23.2538	18.3554	10.56	22.4863	16.7475	9.46265	21.189	15.0589	8.20152
2020-09-22	37.2519	31.6917	23.3188	18.5105	10.7106	22.5811	16.942	9.61039	21.3285	15.2778	8.32564
2020-09-23	37.2529	31.6931	23.3804	18.6604	10.8631	22.6713	17.1325	9.75967	21.4624	15.4949	8.45174
2020-09-24	37.2538	31.6945	23.4394	18.8083	11.017	22.7577	17.3181	9.91062	21.5916	15.7092	8.58106
2020-09-25	37.2546	31.6958	23.4965	18.9503	11.1709	22.8407	17.5012	10.0632	21.7159	15.9202	8.71211
2020-09-26	37.2553	31.6971	23.5507	19.0892	11.3264	22.9199	17.6796	10.2178	21.8351	16.129	8.8453
2020-09-27	37.2563	31.6985	23.6028	19.2234	11.4826	22.996	17.8551	10.3731	21.9492	16.3345	8.98119
2020-09-28	37.2572	31.6998	23.6523	19.3538	11.6377	23.0684	18.0266	10.5303	22.0595	16.5365	9.11803
2020-09-29	37.258	31.701	23.6993	19.481	11.7946	23.1376	18.1934	10.6883	22.1668	16.7336	9.25689
2020-09-30	37.2589	31.7023	23.7439	19.6032	11.953	23.2038	18.3575	10.848	22.2697	16.927	9.39825
