# Supplementary material for: The impact of social distancing on COVID19 spread: State of Georgia case study
Source: PLoS One. 2020 Oct 12;15(10):e0239798. doi: 10.1371/journal.pone.0239798 (PMC7549801; doi:10.1371/journal.pone.0239798)
Supplement: S3 Dataset — The number of people that need hospital beds, ICU beds, and ventilators is recorded for each hospital region under SC. (XLSX) [file pone.0239798.s007.xlsx]

## Sheet: Sheet1
Date	Region	Curr_Hosp	Curr_Vent	Curr_ICU
2020-02-18	A	0	0	0
2020-02-19	A	0	0	0
2020-02-20	A	0	0	0
2020-02-21	A	0	0	0
2020-02-22	A	0	0	0
2020-02-23	A	0.333333	0.07488	0.117
2020-02-24	A	0.285714	0.0624	0.102375
2020-02-25	A	0.244898	0.052	0.0895781
2020-02-26	A	0.209913	0.0433333	0.0783809
2020-02-27	A	0.179925	0.0361111	0.0685833
2020-02-28	A	0.487555	0.104973	0.17701
2020-02-29	A	0.751237	0.151264	0.254551
2020-03-01	A	1.64392	0.328507	0.539065
2020-03-02	A	1.40907	0.273755	0.471682
2020-03-03	A	1.54111	0.30301	0.529722
2020-03-04	A	3.32095	0.646321	1.07884
2020-03-05	A	6.17986	1.18756	1.95799
2020-03-06	A	7.96369	1.51102	2.5279
2020-03-07	A	9.15936	1.66409	2.84458
2020-03-08	A	10.8509	1.9525	3.37301
2020-03-09	A	11.9674	2.14847	3.76605
2020-03-10	A	13.2578	2.38666	4.22696
2020-03-11	A	15.0305	2.57406	4.61292
2020-03-12	A	15.8833	2.75241	4.98531
2020-03-13	A	16.9476	2.94263	5.37614
2020-03-14	A	18.5265	3.25091	5.95213
2020-03-15	A	22.5465	4.0292	7.27078
2020-03-16	A	24.3256	4.29505	7.8266
2020-03-17	A	30.1838	5.27095	9.49161
2020-03-18	A	34.5385	6.07309	10.9312
2020-03-19	A	38.9378	6.83862	12.3424
2020-03-20	A	45.7086	8.1588	14.6433
2020-03-21	A	52.8454	9.55846	17.1245
2020-03-22	A	57.9628	10.3588	18.7236
2020-03-23	A	64.6824	11.6026	21.0242
2020-03-24	A	73.442	13.0245	23.6395
2020-03-25	A	79.9503	14.2178	25.9409
2020-03-26	A	91.8622	16.3937	29.8006
2020-03-27	A	99.739	17.6661	32.3329
2020-03-28	A	110.157	19.4586	35.6926
2020-03-29	A	115.42	20.2618	37.5534
2020-03-30	A	129.932	22.8586	42.1932
2020-03-31	A	137.037	24.0935	44.8014
2020-04-01	A	146.793	25.8409	48.2059
2020-04-02	A	157.49	27.7297	51.8608
2020-04-03	A	177.324	31.4531	58.4172
2020-04-04	A	196.992	34.9192	64.7217
2020-04-05	A	212.184	37.6939	70.0605
2020-04-06	A	225.539	39.7676	74.3593
2020-04-07	A	244.319	43.0987	80.6254
2020-04-08	A	263.416	46.4459	87.0009
2020-04-09	A	284.119	50.0146	93.7971
2020-04-10	A	301.197	52.7389	99.3538
2020-04-11	A	330.169	57.9932	108.879
2020-04-12	A	354.002	62.1999	116.944
2020-04-13	A	370.43	65.0343	122.953
2020-04-14	A	391.512	68.7497	130.325
2020-04-15	A	413.915	72.4616	137.738
2020-04-16	A	451.784	78.8329	149.346
2020-04-17	A	476.91	82.9386	157.622
2020-04-18	A	509.113	88.393	168.04
2020-04-19	A	537.05	93.5733	178.149
2020-04-20	A	571.662	99.8927	190.122
2020-04-21	A	602.996	105.261	200.759
2020-04-22	A	635.52	110.956	211.973
2020-04-23	A	667.065	116.325	222.761
2020-04-24	A	698.436	121.673	233.565
2020-04-25	A	720.327	125.228	241.61
2020-04-26	A	747.423	129.802	251.167
2020-04-27	A	765.648	132.912	258.433
2020-04-28	A	808.936	140.745	272.981
2020-04-29	A	834.374	144.805	281.854
2020-04-30	A	861.178	148.85	290.653
2020-05-01	A	887.486	153.059	299.661
2020-05-02	A	910.035	156.387	307.261
2020-05-03	A	925.03	158.297	312.564
2020-05-04	A	946.216	161.658	319.968
2020-05-05	A	948.376	161.037	321.1
2020-05-06	A	959.227	162.577	325.306
2020-05-07	A	972.195	164.323	329.709
2020-05-08	A	980.976	165.992	333.896
2020-05-09	A	982.17	165.733	334.981
2020-05-10	A	984.527	165.706	336.225
2020-05-11	A	982.547	164.612	335.641
2020-05-12	A	988.85	165.687	338.232
2020-05-13	A	986.919	165.015	338.052
2020-05-14	A	971.264	161.624	333.469
2020-05-15	A	956.512	158.89	329.603
2020-05-16	A	942.534	156.206	325.587
2020-05-17	A	933.553	154.413	322.766
2020-05-18	A	917.521	151.466	318.027
2020-05-19	A	893.447	147.46	311.458
2020-05-20	A	863.478	141.942	302.305
2020-05-21	A	841.124	137.809	295.023
2020-05-22	A	826.63	135.527	290.468
2020-05-23	A	807.54	132.253	284.337
2020-05-24	A	790.177	129.15	278.387
2020-05-25	A	766.295	125.299	271.205
2020-05-26	A	737.158	120.321	262.156
2020-05-27	A	715.516	116.542	254.814
2020-05-28	A	695.966	113.347	248.321
2020-05-29	A	670.542	109.025	240.044
2020-05-30	A	644.084	104.404	231.211
2020-05-31	A	621.739	100.757	223.799
2020-06-01	A	593.252	95.3788	213.66
2020-06-02	A	564.835	90.4481	204.087
2020-06-03	A	541.478	86.708	196.286
2020-06-04	A	507.79	80.7903	185.084
2020-06-05	A	478.249	75.7728	175.148
2020-06-06	A	457.594	72.59	168.014
2020-06-07	A	442.224	70.2149	162.205
2020-06-08	A	414.049	65.3848	152.667
2020-06-09	A	391.566	61.6453	144.768
2020-06-10	A	370.294	58.0936	137.176
2020-06-11	A	349.062	54.729	129.9
2020-06-12	A	323.196	50.2417	120.904
2020-06-13	A	303.025	46.8962	113.647
2020-06-14	A	286.069	44.2358	107.497
2020-06-15	A	267.202	41.3171	101.019
2020-06-16	A	253.364	39.3314	96.0487
2020-06-17	A	242.169	37.7183	91.7647
2020-06-18	A	225.24	34.563	85.1864
2020-06-19	A	210.063	32.1693	79.7988
2020-06-20	A	197.054	30.1857	75.1019
2020-06-21	A	183.237	27.9974	70.1559
2020-06-22	A	172.06	26.2182	65.8974
2020-06-23	A	159.813	24.2253	61.3739
2020-06-24	A	147.983	22.2843	56.9781
2020-06-25	A	138.176	20.7973	53.3355
2020-06-26	A	129.436	19.5691	50.1656
2020-06-27	A	122.279	18.5651	47.4222
2020-06-28	A	112.81	17.0573	43.9731
2020-06-29	A	104.028	15.6538	40.7255
2020-06-30	A	99.5002	15.0471	38.7635
2020-07-01	A	92.2858	13.8594	35.9807
2020-07-02	A	84.7688	12.6893	33.2641
2020-07-03	A	80.9923	12.1747	31.6064
2020-07-04	A	75.422	11.3492	29.5363
2020-07-05	A	68.9807	10.3202	27.1919
2020-07-06	A	65.4597	9.87863	25.7906
2020-07-07	A	63.775	9.76585	24.9631
2020-07-08	A	58.3309	8.87314	22.991
2020-07-09	A	54.998	8.41765	21.7162
2020-07-10	A	50.8078	7.74964	20.15
2020-07-11	A	47.8829	7.32054	18.9789
2020-07-12	A	44.7091	6.79378	17.6899
2020-07-13	A	40.6554	6.11909	16.1936
2020-07-14	A	36.8475	5.50414	14.8021
2020-07-15	A	34.9169	5.29121	14.0525
2020-07-16	A	31.5955	4.75046	12.8289
2020-07-17	A	29.7485	4.50229	12.0747
2020-07-18	A	27.4987	4.13463	11.1633
2020-07-19	A	24.9036	3.72286	10.2012
2020-07-20	A	24.0126	3.62377	9.74075
2020-07-21	A	21.5823	3.22226	8.8395
2020-07-22	A	20.8324	3.16501	8.48423
2020-07-23	A	19.523	2.96753	7.93936
2020-07-24	A	17.4007	2.60052	7.14628
2020-07-25	A	16.9149	2.572	6.88566
2020-07-26	A	15.8318	2.39848	6.42362
2020-07-27	A	14.5701	2.20119	5.937
2020-07-28	A	14.4887	2.22814	5.81021
2020-07-29	A	13.0855	2.00654	5.31793
2020-07-30	A	11.8828	1.81078	4.86986
2020-07-31	A	12.1853	1.92499	4.91112
2020-08-01	A	12.4445	1.93418	4.8129
2020-08-02	A	12.6667	1.88915	4.64462
2020-08-03	A	10.8572	1.57429	4.06404
2020-08-04	A	10.3062	1.50327	3.85504
2020-08-05	A	9.83386	1.45518	3.68949
2020-08-06	A	8.76236	1.27644	3.32797
2020-08-07	A	7.84393	1.12748	3.01164
2020-08-08	A	7.39003	1.07824	2.85185
2020-08-09	A	7.66764	1.16477	2.91137
2020-08-10	A	8.57226	1.37555	3.18011
2020-08-11	A	8.01432	1.21008	2.88227
2020-08-12	A	7.53608	1.13597	2.72132
2020-08-13	A	6.79283	1.01043	2.48082
2020-08-14	A	6.15576	0.842023	2.17072
2020-08-15	A	5.94303	0.829259	2.09871
2020-08-16	A	5.42736	0.754836	1.93604
2020-08-17	A	4.65202	0.62903	1.69403
2020-08-18	A	4.65412	0.651766	1.68161
2020-08-19	A	3.98924	0.543138	1.47141
2020-08-20	A	3.75269	0.527495	1.40448
2020-08-21	A	3.54992	0.514459	1.34592
2020-08-22	A	3.70946	0.556291	1.37702
2020-08-23	A	3.51287	0.527361	1.30456
2020-08-24	A	3.67769	0.56704	1.34082
2020-08-25	A	3.48565	0.536321	1.27288
2020-08-26	A	3.32102	0.51072	1.21344
2020-08-27	A	3.17993	0.489386	1.16143
2020-08-28	A	3.39232	0.535395	1.21558
2020-08-29	A	3.57436	0.584828	1.2803
2020-08-30	A	4.06375	0.689812	1.4366
2020-08-31	A	3.81654	0.63863	1.35669
2020-09-01	A	3.93798	0.659763	1.38643
2020-09-02	A	3.70875	0.61359	1.3128
2020-09-03	A	3.8456	0.638899	1.34803
2020-09-04	A	4.62955	0.787561	1.57819
2020-09-05	A	4.30152	0.731181	1.49792
2020-09-06	A	5.35369	0.928252	1.80901
2020-09-07	A	5.58888	0.975996	1.89922
2020-09-08	A	5.45714	0.951998	1.87848
2020-09-09	A	4.67754	0.793331	1.64367
2020-09-10	A	4.00932	0.661109	1.43821
2020-09-11	A	4.43657	0.753379	1.57477
2020-09-12	A	4.13611	0.691602	1.47759
2020-09-13	A	3.87857	0.640123	1.39256
2020-09-14	A	3.32449	0.533435	1.21849
2020-09-15	A	3.1829	0.519409	1.18318
2020-09-16	A	2.7282	0.432841	1.03528
2020-09-17	A	2.33845	0.360701	0.905872
2020-09-18	A	2.33772	0.36437	0.892303
2020-09-19	A	2.33709	0.303642	0.780765
2020-09-20	A	2.00322	0.253035	0.68317
2020-09-21	A	2.05037	0.274648	0.697439
2020-09-22	A	2.42413	0.292659	0.709924
2020-09-23	A	2.74448	0.382548	0.837848
2020-09-24	A	2.35241	0.31879	0.733117
2020-09-25	A	2.01635	0.265658	0.641478
2020-09-26	A	1.7283	0.221382	0.561293
2020-09-27	A	1.81474	0.248273	0.590799
2020-09-28	A	1.88883	0.27068	0.616616
2020-09-29	A	1.95233	0.300447	0.656539
2020-09-30	A	2.00676	0.325252	0.691471
2020-02-18	B	0	0	0
2020-02-19	B	0	0	0
2020-02-20	B	0	0	0
2020-02-21	B	0.333333	0.0637867	0.0996667
2020-02-22	B	0.619048	0.128036	0.204208
2020-02-23	B	1.53061	0.298056	0.477682
2020-02-24	B	1.64529	0.312167	0.517639
2020-02-25	B	2.41025	0.462592	0.769267
2020-02-26	B	3.39926	0.64064	1.07178
2020-02-27	B	2.91365	0.533867	0.937804
2020-02-28	B	3.16408	0.594649	1.05458
2020-02-29	B	3.37874	0.623114	1.12209
2020-03-01	B	4.22939	0.774409	1.38049
2020-03-02	B	4.29186	0.784007	1.4246
2020-03-03	B	4.3454	0.780913	1.44586
2020-03-04	B	7.3913	1.38569	2.41346
2020-03-05	B	7.66873	1.43208	2.54511
2020-03-06	B	8.5732	1.52343	2.74264
2020-03-07	B	9.68179	1.72712	3.11481
2020-03-08	B	11.632	2.12151	3.79146
2020-03-09	B	12.9703	2.36419	4.24919
2020-03-10	B	13.1174	2.38616	4.36804
2020-03-11	B	15.9101	2.86207	5.18704
2020-03-12	B	18.3039	3.28916	5.95132
2020-03-13	B	19.3558	3.44262	6.30374
2020-03-14	B	23.5906	4.17786	7.56111
2020-03-15	B	27.8872	4.97083	8.94297
2020-03-16	B	34.57	6.20849	11.0534
2020-03-17	B	40.6314	7.30367	12.9998
2020-03-18	B	45.8269	7.8946	14.2001
2020-03-19	B	52.6136	9.14417	16.4334
2020-03-20	B	57.0973	9.98302	18.0713
2020-03-21	B	63.9406	11.2894	20.4533
2020-03-22	B	71.1395	12.6998	23.0403
2020-03-23	B	79.6434	14.2356	25.8673
2020-03-24	B	88.2658	15.8234	28.8219
2020-03-25	B	103.323	18.5498	33.5998
2020-03-26	B	114.229	20.4307	37.1695
2020-03-27	B	125.577	22.4974	41.073
2020-03-28	B	139.638	25.0183	45.7365
2020-03-29	B	153.356	27.2689	50.0511
2020-03-30	B	164.448	29.0029	53.6054
2020-03-31	B	182.622	32.1757	59.4151
2020-04-01	B	191.867	33.7686	62.8562
2020-04-02	B	209.457	36.9125	68.7055
2020-04-03	B	220.201	38.7893	72.6623
2020-04-04	B	241.411	42.4831	79.4525
2020-04-05	B	252.59	44.3466	83.496
2020-04-06	B	273.839	48.3067	90.7953
2020-04-07	B	291.053	51.091	96.3762
2020-04-08	B	315.474	55.4386	104.427
2020-04-09	B	345.739	60.6063	113.885
2020-04-10	B	368.015	64.4912	121.503
2020-04-11	B	389.108	67.7591	128.216
2020-04-12	B	416.188	72.4902	137.227
2020-04-13	B	441.732	77.0735	146.112
2020-04-14	B	471.628	82.0909	155.759
2020-04-15	B	499.919	87.2234	165.687
2020-04-16	B	533.502	93.0618	176.813
2020-04-17	B	568.954	99.422	188.884
2020-04-18	B	604.675	105.285	200.326
2020-04-19	B	630.959	109.605	209.453
2020-04-20	B	674.822	117.377	223.957
2020-04-21	B	709.753	123.148	235.548
2020-04-22	B	728.359	126.017	242.656
2020-04-23	B	766.975	132.312	254.977
2020-04-24	B	798.74	137.658	265.914
2020-04-25	B	827.301	142.223	275.657
2020-04-26	B	850.115	145.975	284.1
2020-04-27	B	878.004	151.093	294.599
2020-04-28	B	893.574	153.278	300.535
2020-04-29	B	914.921	156.736	308.286
2020-04-30	B	930.218	159.256	314.505
2020-05-01	B	940.663	160.718	318.95
2020-05-02	B	953.616	162.45	323.641
2020-05-03	B	956.052	162.598	325.722
2020-05-04	B	968.473	164.355	330.095
2020-05-05	B	967.786	164.08	331.204
2020-05-06	B	966.531	163.41	331.486
2020-05-07	B	958.455	161.521	329.653
2020-05-08	B	953.533	160.268	328.551
2020-05-09	B	939.647	157.332	324.632
2020-05-10	B	919.745	153.244	318.637
2020-05-11	B	909.02	151.568	316.096
2020-05-12	B	899.827	149.947	313.521
2020-05-13	B	889.613	147.902	310.185
2020-05-14	B	871.859	144.296	304.293
2020-05-15	B	846.308	140.065	297.223
2020-05-16	B	825.073	136.142	290.416
2020-05-17	B	799.206	131.742	282.692
2020-05-18	B	770.7	126.489	273.456
2020-05-19	B	754.933	124.1	268.48
2020-05-20	B	731.752	119.848	260.595
2020-05-21	B	705.216	115.16	251.906
2020-05-22	B	674.805	109.933	242.241
2020-05-23	B	653.737	106.271	234.867
2020-05-24	B	630.68	102.259	226.915
2020-05-25	B	602.582	97.3828	217.561
2020-05-26	B	566.499	90.8784	205.563
2020-05-27	B	540.571	86.4593	196.629
2020-05-28	B	515.013	82.075	187.715
2020-05-29	B	483.106	76.5466	176.986
2020-05-30	B	460.758	73.0213	169.289
2020-05-31	B	432.269	68.2642	159.711
2020-06-01	B	417.516	66.233	154.35
2020-06-02	B	390.871	61.8002	145.378
2020-06-03	B	366.699	57.6792	136.861
2020-06-04	B	342.98	53.8428	128.78
2020-06-05	B	322.649	50.3852	121.301
2020-06-06	B	302.89	47.1211	114.159
2020-06-07	B	282.287	43.8269	107.014
2020-06-08	B	264.627	40.9099	100.492
2020-06-09	B	252.49	39.2167	95.9386
2020-06-10	B	235.086	36.3885	89.74
2020-06-11	B	219.169	33.893	84.0995
2020-06-12	B	204.526	31.428	78.5617
2020-06-13	B	198.641	30.8547	76.0302
2020-06-14	B	185.264	28.774	71.3104
2020-06-15	B	174.131	26.8543	66.8903
2020-06-16	B	159.589	24.4142	61.7096
2020-06-17	B	150.457	23.0492	58.2209
2020-06-18	B	141.296	21.6177	54.709
2020-06-19	B	131.778	20.1474	51.2027
2020-06-20	B	126.952	19.5379	49.0967
2020-06-21	B	117.15	17.9983	45.6419
2020-06-22	B	111.747	17.098	43.217
2020-06-23	B	105.117	16.1453	40.7789
2020-06-24	B	99.1001	15.2765	38.5285
2020-06-25	B	91.9429	14.1392	35.9138
2020-06-26	B	86.4749	13.3164	33.8209
2020-06-27	B	80.4547	12.3755	31.591
2020-06-28	B	75.9611	11.719	29.8391
2020-06-29	B	71.4429	11.0665	28.1415
2020-06-30	B	65.9034	10.1817	26.1232
2020-07-01	B	60.4886	9.23074	24.0234
2020-07-02	B	56.5141	8.64076	22.5025
2020-07-03	B	55.1073	8.53184	21.7697
2020-07-04	B	49.9015	7.56747	19.7635
2020-07-05	B	46.7727	7.04115	18.4414
2020-07-06	B	43.0909	6.4639	17.0679
2020-07-07	B	39.9351	5.95234	15.8184
2020-07-08	B	38.8967	5.88658	15.2884
2020-07-09	B	39.0067	6.04532	15.1584
2020-07-10	B	38.101	5.97516	14.7282
2020-07-11	B	33.3247	5.11796	13.1039
2020-07-12	B	31.8973	4.93612	12.5146
2020-07-13	B	29.3406	4.52943	11.6002
2020-07-14	B	27.1491	4.19052	10.8002
2020-07-15	B	24.9373	3.84432	10.0005
2020-07-16	B	24.0415	3.75826	9.61712
2020-07-17	B	23.2737	3.67546	9.26432
2020-07-18	B	20.9488	3.25424	8.40527
2020-07-19	B	20.9561	3.34142	8.33828
2020-07-20	B	20.2958	3.25321	8.02833
2020-07-21	B	20.3964	3.30727	7.95646
2020-07-22	B	19.8159	3.21366	7.6769
2020-07-23	B	17.9851	2.8805	7.03362
2020-07-24	B	17.0825	2.75263	6.70475
2020-07-25	B	15.6421	2.5185	6.21766
2020-07-26	B	14.7408	2.38718	5.89112
2020-07-27	B	15.635	2.62995	6.15573
2020-07-28	B	14.7348	2.46896	5.81959
2020-07-29	B	13.2965	2.19613	5.30881
2020-07-30	B	12.397	2.04366	4.97887
2020-07-31	B	10.9593	1.77793	4.47352
2020-08-01	B	10.727	1.74785	4.33032
2020-08-02	B	9.52792	1.52032	3.8887
2020-08-03	B	10.1668	1.69403	4.06995
2020-08-04	B	11.0477	1.82769	4.21121
2020-08-05	B	11.1362	1.8642	4.2178
2020-08-06	B	10.5453	1.76705	4.02425
2020-08-07	B	9.37214	1.53633	3.62088
2020-08-08	B	9.03326	1.47163	3.46727
2020-08-09	B	9.40947	1.56748	3.56686
2020-08-10	B	8.73192	1.43381	3.32034
2020-08-11	B	7.81784	1.25863	3.00496
2020-08-12	B	7.36767	1.18752	2.84601
2020-08-13	B	7.31515	1.21424	2.84126
2020-08-14	B	7.27013	1.15053	2.70277
2020-08-15	B	6.8982	1.10854	2.59892
2020-08-16	B	6.24607	0.987568	2.37372
2020-08-17	B	6.02044	0.950545	2.27634
2020-08-18	B	6.16038	0.994575	2.30813
2020-08-19	B	6.28034	1.02017	2.31862
2020-08-20	B	5.71648	0.913933	2.12846
2020-08-21	B	4.89984	0.761611	1.8624
2020-08-22	B	4.5332	0.709556	1.7466
2020-08-23	B	4.55226	0.729962	1.74494
2020-08-24	B	5.23526	0.885634	1.96015
2020-08-25	B	5.15403	0.876694	1.9318
2020-08-26	B	4.75107	0.794365	1.78999
2020-08-27	B	4.40568	0.725756	1.66591
2020-08-28	B	4.10963	0.679677	1.57467
2020-08-29	B	4.1892	0.69397	1.57717
2020-08-30	B	3.59074	0.578308	1.38002
2020-08-31	B	3.41112	0.545711	1.30719
2020-09-01	B	3.25715	0.518546	1.24346
2020-09-02	B	2.79184	0.432122	1.08802
2020-09-03	B	2.39301	0.360102	0.952021
2020-09-04	B	2.38449	0.363872	0.932686
2020-09-05	B	2.71051	0.441893	1.03277
2020-09-06	B	2.3233	0.368244	0.903671
2020-09-07	B	1.9914	0.30687	0.790712
2020-09-08	B	2.04025	0.255725	0.691873
2020-09-09	B	2.08211	0.276891	0.705056
2020-09-10	B	1.78467	0.230743	0.616924
2020-09-11	B	1.52972	0.192285	0.539808
2020-09-12	B	1.64452	0.224025	0.572
2020-09-13	B	1.74292	0.250474	0.600167
2020-09-14	B	1.49394	0.208729	0.525146
2020-09-15	B	1.61385	0.24882	0.576503
2020-09-16	B	1.3833	0.20735	0.50444
2020-09-17	B	1.18569	0.172792	0.441385
2020-09-18	B	1.0163	0.143993	0.386212
2020-09-19	B	0.871116	0.119994	0.337935
2020-09-20	B	1.08001	0.163783	0.395361
2020-09-21	B	1.25905	0.200271	0.445606
2020-09-22	B	2.07918	0.358253	0.688905
2020-09-23	B	1.78216	0.298544	0.602792
2020-09-24	B	2.19423	0.376359	0.726775
2020-09-25	B	1.88076	0.313632	0.635928
2020-09-26	B	1.61208	0.26136	0.556437
2020-09-27	B	1.71512	0.281587	0.586549
2020-09-28	B	1.4701	0.234656	0.513231
2020-09-29	B	1.26009	0.195547	0.449077
2020-09-30	B	1.41341	0.226743	0.49261
2020-02-18	C	0	0	0
2020-02-19	C	0	0	0
2020-02-20	C	0	0	0
2020-02-21	C	0	0	0
2020-02-22	C	0	0	0
2020-02-23	C	0.666667	0.138667	0.216667
2020-02-24	C	1.2381	0.243129	0.388917
2020-02-25	C	1.06122	0.202607	0.340302
2020-02-26	C	1.57629	0.296413	0.497098
2020-02-27	C	2.68444	0.449464	0.751294
2020-02-28	C	2.96761	0.51322	0.874049
2020-02-29	C	4.21033	0.746617	1.26313
2020-03-01	C	5.27553	0.952207	1.6209
2020-03-02	C	5.52188	0.984866	1.71729
2020-03-03	C	6.73304	1.15075	2.01829
2020-03-04	C	7.77118	1.28898	2.28167
2020-03-05	C	9.32768	1.60663	2.82847
2020-03-06	C	10.3285	1.79646	3.18991
2020-03-07	C	10.5197	1.77438	3.2245
2020-03-08	C	13.0168	2.20249	3.95244
2020-03-09	C	13.1573	2.21813	4.05638
2020-03-10	C	14.611	2.48631	4.546
2020-03-11	C	17.5237	3.09528	5.57675
2020-03-12	C	20.687	3.5473	6.39199
2020-03-13	C	22.0651	3.74371	6.82366
2020-03-14	C	25.5796	4.3428	7.8817
2020-03-15	C	30.592	5.28022	9.49216
2020-03-16	C	32.8884	5.74248	10.403
2020-03-17	C	37.5234	6.5742	11.8976
2020-03-18	C	44.1629	7.84138	14.1024
2020-03-19	C	49.1872	8.67272	15.6806
2020-03-20	C	57.4938	10.1559	18.2965
2020-03-21	C	67.2804	11.9438	21.4478
2020-03-22	C	77.0023	13.5391	24.3698
2020-03-23	C	85.3353	14.8047	26.8269
2020-03-24	C	92.8112	16.0091	29.2109
2020-03-25	C	106.886	18.6436	33.8449
2020-03-26	C	118.95	20.8361	37.8953
2020-03-27	C	130.957	23.0904	42.1067
2020-03-28	C	147.582	26.0533	47.486
2020-03-29	C	166.166	29.249	53.3283
2020-03-30	C	177.761	31.1217	57.2052
2020-03-31	C	202.7	35.769	65.4206
2020-04-01	C	221.409	39.2202	71.9503
2020-04-02	C	237.113	41.8993	77.3562
2020-04-03	C	256.906	45.1441	83.668
2020-04-04	C	280.205	48.9686	90.9415
2020-04-05	C	307.176	53.803	99.8798
2020-04-06	C	322.96	56.5005	105.621
2020-04-07	C	352.49	61.6576	115.19
2020-04-08	C	381.468	67.0091	125.21
2020-04-09	C	414.639	72.9912	136.356
2020-04-10	C	448.071	78.9247	147.591
2020-04-11	C	470.728	82.4772	155.246
2020-04-12	C	511.814	89.7584	168.695
2020-04-13	C	545.365	95.4517	179.879
2020-04-14	C	585.455	102.442	193.174
2020-04-15	C	615.152	107.187	203.118
2020-04-16	C	649.607	112.74	214.319
2020-04-17	C	694.472	120.297	228.696
2020-04-18	C	735.595	127.171	242.177
2020-04-19	C	786.51	136.061	258.913
2020-04-20	C	839.818	145	275.948
2020-04-21	C	875.511	150.758	288.212
2020-04-22	C	921.105	158.573	303.656
2020-04-23	C	969.518	166.827	319.892
2020-04-24	C	1013.68	174.23	334.917
2020-04-25	C	1059.2	182.188	350.859
2020-04-26	C	1105.89	189.771	366.295
2020-04-27	C	1148.57	196.861	381.006
2020-04-28	C	1165.82	199.039	388.049
2020-04-29	C	1201.94	204.823	400.413
2020-04-30	C	1251.9	213.933	417.936
2020-05-01	C	1280.73	218.566	428.644
2020-05-02	C	1311.77	223.63	439.895
2020-05-03	C	1339.7	228.075	450.09
2020-05-04	C	1359.98	231.027	457.836
2020-05-05	C	1378.37	233.715	464.97
2020-05-06	C	1383.46	233.484	467.35
2020-05-07	C	1389.15	234.115	470.721
2020-05-08	C	1383.37	232.1	469.7
2020-05-09	C	1365.75	228.644	466.03
2020-05-10	C	1366.31	228.284	466.757
2020-05-11	C	1357.45	226.318	464.789
2020-05-12	C	1343.2	223.492	461.212
2020-05-13	C	1323.98	220.026	456.345
2020-05-14	C	1306.51	216.834	451.614
2020-05-15	C	1289.2	213.54	446.482
2020-05-16	C	1255.02	206.698	435.591
2020-05-17	C	1224.07	201.155	426.308
2020-05-18	C	1187.54	194.286	414.672
2020-05-19	C	1148.55	187.22	402.393
2020-05-20	C	1106.81	180.231	389.928
2020-05-21	C	1067.36	173.294	377.284
2020-05-22	C	1027.55	166.543	364.703
2020-05-23	C	993.754	160.526	353.084
2020-05-24	C	947.122	152.309	337.913
2020-05-25	C	908.486	145.475	324.659
2020-05-26	C	858.702	137.054	308.803
2020-05-27	C	817.03	129.492	294.079
2020-05-28	C	771.645	121.722	278.899
2020-05-29	C	737.077	116.327	267.307
2020-05-30	C	699.78	109.783	253.961
2020-05-31	C	662.145	103.777	241.421
2020-06-01	C	631.553	98.9249	230.687
2020-06-02	C	595.331	92.6488	217.807
2020-06-03	C	559.284	86.6644	205.358
2020-06-04	C	529.053	82.0712	195.08
2020-06-05	C	503.14	77.5364	184.982
2020-06-06	C	471.93	72.4733	174.14
2020-06-07	C	441.511	67.4331	163.37
2020-06-08	C	413.772	63.1054	153.748
2020-06-09	C	388.328	59.1579	144.795
2020-06-10	C	364.186	55.5521	136.467
2020-06-11	C	339.159	51.6182	127.729
2020-06-12	C	318.041	48.2013	119.866
2020-06-13	C	294.94	44.6855	111.942
2020-06-14	C	273.473	41.262	104.237
2020-06-15	C	256.072	38.7974	98.1015
2020-06-16	C	239.49	36.2721	91.9965
2020-06-17	C	228.611	34.7667	87.5906
2020-06-18	C	214.285	32.4112	82.0151
2020-06-19	C	200.673	30.365	77.0065
2020-06-20	C	185.672	27.9888	71.5754
2020-06-21	C	170.814	25.6231	66.2208
2020-06-22	C	156.412	23.3022	60.9895
2020-06-23	C	144.734	21.4514	56.5422
2020-06-24	C	131.725	19.4098	51.8707
2020-06-25	C	123.573	18.1772	48.5156
2020-06-26	C	113.587	16.6591	44.8128
2020-06-27	C	104.027	15.1278	41.1568
2020-06-28	C	96.4991	14.0875	38.3262
2020-06-29	C	91.3802	13.4008	36.1311
2020-06-30	C	84.6592	12.4236	33.5777
2020-07-01	C	79.8984	11.834	31.6945
2020-07-02	C	69.8177	10.1168	28.1314
2020-07-03	C	65.177	9.42075	26.1619
2020-07-04	C	57.866	8.25554	23.5244
2020-07-05	C	53.9328	7.7754	21.9835
2020-07-06	C	50.8948	7.45016	20.7522
2020-07-07	C	45.6241	6.61338	18.7909
2020-07-08	C	41.773	6.04363	17.274
2020-07-09	C	37.4721	5.37747	15.6477
2020-07-10	C	34.1189	4.88614	14.3244
2020-07-11	C	32.2448	4.59317	13.3486
2020-07-12	C	29.9717	4.29633	12.4123
2020-07-13	C	29.0234	4.17655	11.7925
2020-07-14	C	26.8772	3.81048	10.8341
2020-07-15	C	23.7043	3.30297	9.67914
2020-07-16	C	22.3179	3.15738	9.10191
2020-07-17	C	20.7963	2.96118	8.47984
2020-07-18	C	20.1588	2.96962	8.20419
2020-07-19	C	17.9456	2.62445	7.41267
2020-07-20	C	16.7153	2.44219	6.88475
2020-07-21	C	15.6607	2.3014	6.44016
2020-07-22	C	14.0901	2.0454	5.83447
2020-07-23	C	14.0773	2.08722	5.70316
2020-07-24	C	14.0662	2.12207	5.58827
2020-07-25	C	13.0568	1.95976	5.18874
2020-07-26	C	12.5249	1.88828	4.93881
2020-07-27	C	12.4023	1.92578	4.87179
2020-07-28	C	11.6305	1.79617	4.56182
2020-07-29	C	10.3023	1.5606	4.09126
2020-07-30	C	9.49725	1.42807	3.77919
2020-07-31	C	9.14051	1.38142	3.60579
2020-08-01	C	8.83472	1.35364	3.4714
2020-08-02	C	8.57262	1.33049	3.35381
2020-08-03	C	8.01463	1.23631	3.13392
2020-08-04	C	7.20301	1.09405	2.84184
2020-08-05	C	6.50734	0.975491	2.58628
2020-08-06	C	6.57772	1.00427	2.56199
2020-08-07	C	6.63805	1.03934	2.55808
2020-08-08	C	6.68974	1.06857	2.55465
2020-08-09	C	6.40073	1.02914	2.45198
2020-08-10	C	7.15301	1.19874	2.67849
2020-08-11	C	6.46448	1.06274	2.44334
2020-08-12	C	5.87432	0.949401	2.23759
2020-08-13	C	6.36846	1.07959	2.40856
2020-08-14	C	6.79202	1.1659	2.52349
2020-08-15	C	6.15507	1.03537	2.30772
2020-08-16	C	5.6091	0.926596	2.11892
2020-08-17	C	5.47447	0.921923	2.08806
2020-08-18	C	6.35906	1.0872	2.32538
2020-08-19	C	5.78396	0.969789	2.13438
2020-08-20	C	4.95768	0.808157	1.86758
2020-08-21	C	4.58278	0.748344	1.75113
2020-08-22	C	5.26143	0.912047	1.98291
2020-08-23	C	4.84313	0.834919	1.85204
2020-08-24	C	4.48458	0.759552	1.7202
2020-08-25	C	4.84393	0.760534	1.70451
2020-08-26	C	4.8186	0.761351	1.69078
2020-08-27	C	4.46356	0.698245	1.5791
2020-08-28	C	4.15924	0.656751	1.49871
2020-08-29	C	3.56506	0.547292	1.31137
2020-08-30	C	3.05577	0.456077	1.14745
2020-08-31	C	3.28591	0.518733	1.22069
2020-09-01	C	3.48316	0.570944	1.28477
2020-09-02	C	3.3189	0.539573	1.22384
2020-09-03	C	2.84477	0.449644	1.07086
2020-09-04	C	2.43837	0.374703	0.937002
2020-09-05	C	2.42337	0.376039	0.919543
2020-09-06	C	3.07717	0.515819	1.12093
2020-09-07	C	3.63758	0.568516	1.19748
2020-09-08	C	3.45126	0.548644	1.1648
2020-09-09	C	3.29155	0.532083	1.1362
2020-09-10	C	3.82132	0.634761	1.29317
2020-09-11	C	3.27542	0.528968	1.13153
2020-09-12	C	3.47417	0.579473	1.20675
2020-09-13	C	2.97786	0.482894	1.05591
2020-09-14	C	2.88578	0.466198	1.02358
2020-09-15	C	2.47353	0.388498	0.895636
2020-09-16	C	2.12016	0.323748	0.783682
2020-09-17	C	2.48395	0.419551	0.919722
2020-09-18	C	3.46244	0.604773	1.20342
2020-09-19	C	3.30114	0.503978	1.053
2020-09-20	C	3.16288	0.483768	1.02104
2020-09-21	C	3.04437	0.466927	0.993075
2020-09-22	C	2.94279	0.452891	0.968606
2020-09-23	C	2.52239	0.377409	0.84753
2020-09-24	C	2.16205	0.314508	0.741589
2020-09-25	C	2.18651	0.325875	0.748556
2020-09-26	C	2.20749	0.33535	0.754654
2020-09-27	C	1.89214	0.279459	0.660322
2020-09-28	C	1.62183	0.232882	0.577782
2020-09-29	C	2.72347	0.471401	0.938891
2020-09-30	C	2.3344	0.392834	0.821529
2020-02-18	D	0	0	0
2020-02-19	D	0	0	0
2020-02-20	D	0.333333	0.0637867	0.0996667
2020-02-21	D	1.61905	0.308302	0.485875
2020-02-22	D	2.05442	0.395585	0.641807
2020-02-23	D	4.09427	0.787254	1.27658
2020-02-24	D	5.17604	0.997165	1.65001
2020-02-25	D	6.10327	1.17209	1.97676
2020-02-26	D	8.56471	1.6257	2.74366
2020-02-27	D	13.6745	2.62217	4.38104
2020-02-28	D	20.721	3.94066	6.57641
2020-02-29	D	24.7609	4.60399	7.81702
2020-03-01	D	27.2236	5.007	8.66856
2020-03-02	D	32.0012	5.88642	10.263
2020-03-03	D	38.7629	7.04359	12.3211
2020-03-04	D	46.892	8.54038	14.954
2020-03-05	D	54.1932	9.7877	17.2577
2020-03-06	D	66.118	11.8477	20.8682
2020-03-07	D	78.3392	13.8417	24.4607
2020-03-08	D	96.4812	17.1314	30.1477
2020-03-09	D	111.032	19.7784	34.9766
2020-03-10	D	132.503	23.5596	41.6632
2020-03-11	D	153.241	27.2846	48.411
2020-03-12	D	173.016	30.6107	54.6619
2020-03-13	D	201.966	35.4901	63.4249
2020-03-14	D	228.78	39.6756	71.2787
2020-03-15	D	265.431	46.0893	82.7226
2020-03-16	D	297.512	51.5395	92.9006
2020-03-17	D	346.344	60.4909	108.696
2020-03-18	D	392.533	68.2638	123.007
2020-03-19	D	444.123	77.1513	139.295
2020-03-20	D	497.344	86.6846	156.871
2020-03-21	D	559.295	97.5466	176.808
2020-03-22	D	622.395	108.761	197.633
2020-03-23	D	705.148	123.551	224.361
2020-03-24	D	802.746	141.112	255.93
2020-03-25	D	893.068	156.545	284.8
2020-03-26	D	991.154	173.652	316.696
2020-03-27	D	1094.56	191.548	350.295
2020-03-28	D	1202.19	210.309	385.704
2020-03-29	D	1316.79	230.514	423.828
2020-03-30	D	1440.34	251.874	464.255
2020-03-31	D	1584.24	276.627	510.491
2020-04-01	D	1723.59	300.471	555.975
2020-04-02	D	1885.36	328.806	608.999
2020-04-03	D	2055.69	357.216	662.892
2020-04-04	D	2237.69	389.206	723.039
2020-04-05	D	2419.02	419.566	781.453
2020-04-06	D	2630.78	456.903	851.371
2020-04-07	D	2825.62	490.49	916.416
2020-04-08	D	3065.63	531.642	993.895
2020-04-09	D	3299.68	571.709	1070.71
2020-04-10	D	3549.63	614.273	1152.26
2020-04-11	D	3793.21	655.838	1233.14
2020-04-12	D	4066.32	702.324	1322.42
2020-04-13	D	4344.42	749.518	1413.76
2020-04-14	D	4619.45	795.749	1504.46
2020-04-15	D	4915.2	845.368	1601.16
2020-04-16	D	5202.36	892.786	1695.25
2020-04-17	D	5520.17	947.046	1800.62
2020-04-18	D	5821.9	999.499	1904.13
2020-04-19	D	6116.87	1048.35	2002.72
2020-04-20	D	6388.7	1092.93	2095.06
2020-04-21	D	6674.03	1138.83	2189.5
2020-04-22	D	6947.93	1183.49	2282.17
2020-04-23	D	7192.7	1223.61	2367.79
2020-04-24	D	7441.5	1263.74	2453.16
2020-04-25	D	7690.77	1304.26	2538.93
2020-04-26	D	7938.75	1345.27	2625.29
2020-04-27	D	8107.31	1370.81	2687.37
2020-04-28	D	8286.46	1398.41	2751.55
2020-04-29	D	8429.34	1419.35	2804.5
2020-04-30	D	8568.49	1440.1	2855.98
2020-05-01	D	8667.42	1453.79	2895.4
2020-05-02	D	8748.21	1465.42	2930.24
2020-05-03	D	8781.47	1466.76	2947.67
2020-05-04	D	8782.31	1464.29	2957.33
2020-05-05	D	8793.02	1462.88	2966.78
2020-05-06	D	8689.88	1439.8	2940.83
2020-05-07	D	8594.13	1419.48	2916.43
2020-05-08	D	8461.73	1392.76	2879.77
2020-05-09	D	8318.58	1364.93	2839.01
2020-05-10	D	8096.88	1322.88	2773.88
2020-05-11	D	7882.85	1283.51	2710.14
2020-05-12	D	7690.39	1249.24	2652.07
2020-05-13	D	7484.1	1213.03	2589.3
2020-05-14	D	7275.61	1175.63	2523.1
2020-05-15	D	7038.57	1133.96	2448.76
2020-05-16	D	6787.06	1088.8	2367.4
2020-05-17	D	6518.15	1041.72	2281.46
2020-05-18	D	6251.65	995.814	2195.83
2020-05-19	D	5977.56	948.571	2106.86
2020-05-20	D	5681.29	897.557	2010.81
2020-05-21	D	5401.34	850.117	1919.08
2020-05-22	D	5129.39	804.144	1828.74
2020-05-23	D	4862.28	759.915	1740.46
2020-05-24	D	4588.01	713.348	1648.03
2020-05-25	D	4334.91	671.406	1562.26
2020-05-26	D	4100.64	633.578	1482.72
2020-05-27	D	3872.16	596.569	1404.55
2020-05-28	D	3652	561.166	1329.02
2020-05-29	D	3447.95	528.455	1257.92
2020-05-30	D	3233.05	493.707	1184
2020-05-31	D	3031.86	461.9	1114.87
2020-06-01	D	2835.07	430.191	1046.25
2020-06-02	D	2656.06	402.14	983.671
2020-06-03	D	2482.95	374.262	921.877
2020-06-04	D	2312.91	347.45	862.213
2020-06-05	D	2146.5	321.665	804.63
2020-06-06	D	1995.52	297.862	750.625
2020-06-07	D	1861.45	276.795	701.448
2020-06-08	D	1727.53	256.022	653.391
2020-06-09	D	1609.07	237.593	609.595
2020-06-10	D	1497.2	220.342	568.313
2020-06-11	D	1379.32	202.111	526.169
2020-06-12	D	1275.6	186.286	488.304
2020-06-13	D	1180.38	172.15	453.691
2020-06-14	D	1098.75	160.431	423.5
2020-06-15	D	1017.79	148.219	393.26
2020-06-16	D	942.721	137.272	365.596
2020-06-17	D	869.047	125.977	337.997
2020-06-18	D	804.231	116.407	313.601
2020-06-19	D	744.341	107.706	291.119
2020-06-20	D	691.006	100.027	270.779
2020-06-21	D	637.958	92.2999	250.907
2020-06-22	D	592.488	85.8246	233.462
2020-06-23	D	544.846	78.5786	215.308
2020-06-24	D	503.011	72.4682	199.31
2020-06-25	D	465.486	67.1599	184.974
2020-06-26	D	430.655	62.226	171.632
2020-06-27	D	398.466	57.6041	159.161
2020-06-28	D	369.542	53.6055	148.02
2020-06-29	D	343.084	49.6744	137.334
2020-06-30	D	317.405	45.8964	127.201
2020-07-01	D	296.061	42.8369	118.472
2020-07-02	D	273.434	39.4775	109.57
2020-07-03	D	250.038	35.8043	100.415
2020-07-04	D	229.319	32.699	92.3348
2020-07-05	D	211.559	30.0253	85.1307
2020-07-06	D	196.003	27.9719	79.1
2020-07-07	D	180.002	25.6728	72.9045
2020-07-08	D	169.621	24.1951	68.1681
2020-07-09	D	157.056	22.4201	63.1744
2020-07-10	D	144.953	20.6746	58.389
2020-07-11	D	132.912	18.8568	53.634
2020-07-12	D	124.258	17.758	50.1234
2020-07-13	D	115.84	16.6204	46.705
2020-07-14	D	107.292	15.3313	43.1809
2020-07-15	D	100.964	14.404	40.3269
2020-07-16	D	92.8741	13.2153	37.1797
2020-07-17	D	89.9396	13.0789	35.7606
2020-07-18	D	82.7578	11.9002	32.8548
2020-07-19	D	76.9353	11.0456	30.5117
2020-07-20	D	71.9445	10.2585	28.3444
2020-07-21	D	65.6667	9.3475	26.0493
2020-07-22	D	61.2857	8.76857	24.3228
2020-07-23	D	57.8639	8.29721	22.8295
2020-07-24	D	53.2643	7.58549	21.0244
2020-07-25	D	50.3218	7.23644	19.8264
2020-07-26	D	46.133	6.54066	18.1454
2020-07-27	D	43.5425	6.1522	16.9736
2020-07-28	D	41.6555	5.97825	16.1822
2020-07-29	D	41.7048	6.18551	16.0401
2020-07-30	D	39.0803	5.79247	15.0318
2020-07-31	D	38.4974	5.76444	14.6175
2020-08-01	D	36.3311	5.31399	13.5876
2020-08-02	D	36.1409	5.37681	13.3712
2020-08-03	D	36.3113	5.55673	13.3811
2020-08-04	D	33.7906	5.17418	12.5578
2020-08-05	D	32.9634	5.12163	12.2534
2020-08-06	D	31.2544	4.8116	11.5711
2020-08-07	D	29.1228	4.47836	10.857
2020-08-08	D	27.2957	4.13687	10.1326
2020-08-09	D	24.063	3.58606	9.08266
2020-08-10	D	25.2921	3.87308	9.32965
2020-08-11	D	25.0122	3.88761	9.19478
2020-08-12	D	24.7724	3.91082	9.09409
2020-08-13	D	23.9001	3.81369	8.824
2020-08-14	D	22.1525	3.51919	8.254
2020-08-15	D	21.3212	3.41245	7.97192
2020-08-16	D	20.942	3.38728	7.82476
2020-08-17	D	19.2836	3.02519	7.163
2020-08-18	D	18.8621	2.97859	6.98262
2020-08-19	D	18.8342	3.04791	6.99379
2020-08-20	D	18.4769	2.99753	6.83456
2020-08-21	D	17.504	2.81687	6.47858
2020-08-22	D	19.0034	3.08233	6.81709
2020-08-23	D	17.2887	2.78215	6.29862
2020-08-24	D	19.1522	3.16987	6.84162
2020-08-25	D	17.7495	2.9078	6.40242
2020-08-26	D	18.2138	3.04162	6.56845
2020-08-27	D	18.6119	3.13095	6.67906
2020-08-28	D	18.6197	3.13051	6.65885
2020-08-29	D	19.2931	3.27991	6.87516
2020-08-30	D	20.2036	3.45709	7.14676
2020-08-31	D	17.984	3.00849	6.45275
2020-09-01	D	16.7482	2.76222	6.04482
2020-09-02	D	17.3556	2.88702	6.20355
2020-09-03	D	17.2096	2.79966	6.04344
2020-09-04	D	15.7511	2.5466	5.62168
2020-09-05	D	15.1676	2.4411	5.4173
2020-09-06	D	16.6674	2.75809	5.87114
2020-09-07	D	15.9531	2.62844	5.65292
2020-09-08	D	17.0074	2.85042	5.97763
2020-09-09	D	15.9111	2.64158	5.64643
2020-09-10	D	15.6381	2.61732	5.59062
2020-09-11	D	16.4041	2.78846	5.84079
2020-09-12	D	15.7273	2.64265	5.60902
2020-09-13	D	15.8139	2.6709	5.64023
2020-09-14	D	16.5547	2.83311	5.8842
2020-09-15	D	16.5231	2.81853	5.86368
2020-09-16	D	16.1627	2.73149	5.72871
2020-09-17	D	17.1871	2.8836	5.96163
2020-09-18	D	18.3984	3.13794	6.36476
2020-09-19	D	18.7701	3.18903	6.46617
2020-09-20	D	17.422	2.93486	6.09123
2020-09-21	D	17.2664	2.90331	6.04482
2020-09-22	D	16.4665	2.73836	5.78756
2020-09-23	D	17.1141	2.80336	5.87878
2020-09-24	D	17.3359	2.72994	5.75927
2020-09-25	D	18.526	3.02098	6.20502
2020-09-26	D	18.2128	2.97508	6.14439
2020-09-27	D	17.2776	2.80926	5.892
2020-09-28	D	16.476	2.68217	5.6885
2020-09-29	D	16.1223	2.64005	5.61011
2020-09-30	D	15.1525	2.46628	5.32485
2020-02-18	E	0	0	0
2020-02-19	E	0	0	0
2020-02-20	E	0	0	0
2020-02-21	E	0	0	0
2020-02-22	E	0	0	0
2020-02-23	E	0.333333	0.07488	0.117
2020-02-24	E	0.619048	0.13728	0.219375
2020-02-25	E	0.863946	0.18928	0.308953
2020-02-26	E	0.740525	0.157733	0.270334
2020-02-27	E	1.3014	0.259018	0.435876
2020-02-28	E	1.44882	0.279635	0.481058
2020-02-29	E	1.90851	0.371696	0.637592
2020-03-01	E	3.30254	0.564893	0.95656
2020-03-02	E	3.16408	0.545624	0.95399
2020-03-03	E	4.0454	0.709834	1.23341
2020-03-04	E	5.46749	1.00753	1.72923
2020-03-05	E	6.68642	1.22233	2.11108
2020-03-06	E	6.73121	1.23215	2.18086
2020-03-07	E	9.10295	1.67575	2.92225
2020-03-08	E	11.8025	2.17299	3.7703
2020-03-09	E	13.1165	2.38491	4.19602
2020-03-10	E	14.9093	2.62529	4.66818
2020-03-11	E	18.4461	3.14732	5.58399
2020-03-12	E	18.4776	3.16634	5.73533
2020-03-13	E	20.1713	3.50112	6.36608
2020-03-14	E	22.623	3.85499	7.03498
2020-03-15	E	28.3911	4.89313	8.78161
2020-03-16	E	31.0019	5.32283	9.62958
2020-03-17	E	37.5731	6.55452	11.7365
2020-03-18	E	39.2055	6.846	12.4318
2020-03-19	E	49.9381	8.93038	15.9175
2020-03-20	E	62.1374	11.0917	19.6305
2020-03-21	E	75.5939	13.6499	24.0623
2020-03-22	E	85.4615	15.0357	26.7745
2020-03-23	E	93.2527	16.4152	29.4987
2020-03-24	E	97.9309	17.2042	31.3191
2020-03-25	E	109.274	19.3178	35.1868
2020-03-26	E	120.997	21.5616	39.3252
2020-03-27	E	131.045	23.2068	42.5952
2020-03-28	E	147.991	26.3029	48.1518
2020-03-29	E	161.849	28.4891	52.3985
2020-03-30	E	180.395	31.8307	58.489
2020-03-31	E	194.957	34.4019	63.4845
2020-04-01	E	217.106	38.5801	71.0363
2020-04-02	E	228.758	40.5061	75.2131
2020-04-03	E	243.745	43.1456	80.4841
2020-04-04	E	256.591	45.1677	84.8189
2020-04-05	E	283.935	50.1198	93.7166
2020-04-06	E	305.706	53.689	100.631
2020-04-07	E	329.7	57.867	108.562
2020-04-08	E	366.934	64.7433	120.805
2020-04-09	E	393.515	69.4612	129.937
2020-04-10	E	427.298	75.4479	141.138
2020-04-11	E	452.256	79.4078	149.331
2020-04-12	E	490.314	86.3464	162.185
2020-04-13	E	526.936	92.6611	174.265
2020-04-14	E	562.326	98.4225	185.614
2020-04-15	E	593.994	103.898	196.598
2020-04-16	E	634.471	110.842	209.931
2020-04-17	E	670.832	117.165	222.434
2020-04-18	E	702.666	121.913	232.56
2020-04-19	E	740.618	128.423	245.41
2020-04-20	E	777.149	134.464	257.617
2020-04-21	E	833.128	144.743	276.492
2020-04-22	E	870.776	151.092	289.545
2020-04-23	E	920.713	159.961	306.556
2020-04-24	E	951.849	164.911	317.628
2020-04-25	E	986.204	170.423	329.483
2020-04-26	E	1021.32	176.184	341.68
2020-04-27	E	1061.08	182.194	354.241
2020-04-28	E	1085.5	185.691	362.871
2020-04-29	E	1113.09	190.258	373.005
2020-04-30	E	1143.41	195.431	384.008
2020-05-01	E	1152.74	196.297	388.254
2020-05-02	E	1173.39	199.493	395.835
2020-05-03	E	1200.43	204.105	405.514
2020-05-04	E	1217.94	206.843	412.255
2020-05-05	E	1240.95	210.918	420.956
2020-05-06	E	1236.67	209.059	420.358
2020-05-07	E	1241.34	209.387	422.769
2020-05-08	E	1238.34	208.36	422.846
2020-05-09	E	1259.43	211.825	429.664
2020-05-10	E	1251.85	209.507	427.497
2020-05-11	E	1227.68	204.658	421.042
2020-05-12	E	1219.96	203.248	419.506
2020-05-13	E	1205.35	200.843	416.238
2020-05-14	E	1181.82	196.042	409.011
2020-05-15	E	1159.32	192.067	402.726
2020-05-16	E	1136.71	187.872	395.848
2020-05-17	E	1102.32	181.307	385.034
2020-05-18	E	1083.18	178.298	379.419
2020-05-19	E	1055.77	173.251	370.536
2020-05-20	E	1030.28	168.731	362.275
2020-05-21	E	984.431	160.635	348.281
2020-05-22	E	951.465	154.66	337.242
2020-05-23	E	916.875	148.757	326.139
2020-05-24	E	877.559	141.985	313.53
2020-05-25	E	843.194	136.021	301.994
2020-05-26	E	807.737	130.101	290.418
2020-05-27	E	765.346	122.529	276.164
2020-05-28	E	728.011	116.185	263.639
2020-05-29	E	692.01	110.01	251.294
2020-05-30	E	650.484	102.869	237.371
2020-05-31	E	617.225	97.5382	226.16
2020-06-01	E	587.05	92.83	215.934
2020-06-02	E	552.519	87.1898	204.304
2020-06-03	E	528.254	82.9555	194.856
2020-06-04	E	499.123	78.0653	184.461
2020-06-05	E	477.486	74.8221	176.665
2020-06-06	E	447.94	69.9035	166.382
2020-06-07	E	423.949	66.1348	157.899
2020-06-08	E	401.385	62.4949	149.697
2020-06-09	E	376.377	58.5021	141.021
2020-06-10	E	357.276	55.3412	133.689
2020-06-11	E	338.57	52.5629	127.049
2020-06-12	E	315.203	48.6197	118.695
2020-06-13	E	295.174	45.4141	111.511
2020-06-14	E	276.673	42.3518	104.613
2020-06-15	E	257.148	39.2978	97.7941
2020-06-16	E	236.746	36.0401	90.7135
2020-06-17	E	224.925	34.4874	86.3336
2020-06-18	E	210.46	32.1369	80.8503
2020-06-19	E	200.061	30.7133	76.8886
2020-06-20	E	189.147	29.0639	72.6986
2020-06-21	E	173.46	26.372	66.9739
2020-06-22	E	163.346	24.897	63.1652
2020-06-23	E	150.678	22.8469	58.5499
2020-06-24	E	139.819	21.2134	54.6285
2020-06-25	E	129.845	19.5526	50.7292
2020-06-26	E	116.962	17.4558	46.2038
2020-06-27	E	108.253	16.1551	42.9416
2020-06-28	E	101.789	15.1876	40.2692
2020-06-29	E	96.914	14.5949	38.2646
2020-06-30	E	89.7358	13.4825	35.5442
2020-07-01	E	83.9164	12.6415	33.2982
2020-07-02	E	78.595	11.802	31.1162
2020-07-03	E	71.7005	10.6864	28.557
2020-07-04	E	67.7909	10.1312	26.9027
2020-07-05	E	62.7732	9.30513	24.8876
2020-07-06	E	59.8056	8.84142	23.4753
2020-07-07	E	55.9286	8.30524	22.0055
2020-07-08	E	52.9388	7.91111	20.8018
2020-07-09	E	48.0428	7.11398	19.0163
2020-07-10	E	42.5129	6.21675	17.0899
2020-07-11	E	38.7729	5.64931	15.686
2020-07-12	E	36.2339	5.29293	14.6396
2020-07-13	E	35.7243	5.27328	14.1573
2020-07-14	E	32.9542	4.77712	12.9856
2020-07-15	E	30.5798	4.46072	12.1121
2020-07-16	E	28.2112	4.08058	11.1658
2020-07-17	E	26.5144	3.86917	10.5024
2020-07-18	E	24.7266	3.64031	9.83957
2020-07-19	E	23.5276	3.50229	9.34196
2020-07-20	E	21.4998	3.19591	8.60755
2020-07-21	E	19.4284	2.85461	7.83061
2020-07-22	E	18.3196	2.70887	7.36745
2020-07-23	E	16.7025	2.44875	6.74552
2020-07-24	E	15.6498	2.30687	6.31833
2020-07-25	E	14.4141	2.12484	5.84487
2020-07-26	E	13.3549	1.96206	5.41326
2020-07-27	E	12.1138	1.77372	4.95327
2020-07-28	E	11.7166	1.76653	4.78478
2020-07-29	E	10.3761	1.53589	4.28635
2020-07-30	E	9.22713	1.3437	3.85022
2020-07-31	E	9.2423	1.39708	3.80228
2020-08-01	E	8.58864	1.3029	3.54366
2020-08-02	E	7.36169	1.08575	3.1007
2020-08-03	E	8.31003	1.32079	3.36312
2020-08-04	E	8.12287	1.29202	3.24172
2020-08-05	E	7.96246	1.29023	3.17017
2020-08-06	E	8.82496	1.4801	3.40657
2020-08-07	E	9.89759	1.69101	3.69575
2020-08-08	E	10.1503	1.7392	3.74944
2020-08-09	E	9.36693	1.57691	3.4801
2020-08-10	E	8.69546	1.45276	3.26175
2020-08-11	E	7.78659	1.28551	2.97103
2020-08-12	E	7.34088	1.19883	2.79899
2020-08-13	E	6.29219	0.999028	2.44911
2020-08-14	E	6.05997	0.89631	2.24264
2020-08-15	E	6.5276	1.00207	2.36098
2020-08-16	E	5.92842	0.898847	2.16552
2020-08-17	E	6.0815	0.9404	2.19383
2020-08-18	E	5.21272	0.783666	1.9196
2020-08-19	E	4.46804	0.653055	1.67965
2020-08-20	E	3.82975	0.544213	1.4697
2020-08-21	E	4.61598	0.730844	1.71932
2020-08-22	E	4.28989	0.609037	1.5044
2020-08-23	E	4.34371	0.571317	1.41602
2020-08-24	E	3.72318	0.476098	1.23902
2020-08-25	E	3.1913	0.396748	1.08414
2020-08-26	E	3.06873	0.394409	1.04829
2020-08-27	E	3.297	0.456247	1.11658
2020-08-28	E	2.826	0.380205	0.977011
2020-08-29	E	2.42228	0.316838	0.854884
2020-08-30	E	2.40958	0.338912	0.865024
2020-08-31	E	2.39868	0.346213	0.856562
2020-09-01	E	2.05602	0.288511	0.749492
2020-09-02	E	2.42896	0.367998	0.855137
2020-09-03	E	2.4153	0.370452	0.847913
2020-09-04	E	2.73693	0.436284	0.941258
2020-09-05	E	3.01261	0.502237	1.04027
2020-09-06	E	4.2489	0.759651	1.44323
2020-09-07	E	3.64191	0.633042	1.26283
2020-09-08	E	3.12164	0.527535	1.10498
2020-09-09	E	2.67569	0.439613	0.966854
2020-09-10	E	2.62678	0.430131	0.945664
2020-09-11	E	2.58486	0.433322	0.944456
2020-09-12	E	2.54893	0.424888	0.926065
2020-09-13	E	2.85146	0.481647	1.00964
2020-09-14	E	2.44411	0.401372	0.883435
2020-09-15	E	2.42828	0.398264	0.872672
2020-09-16	E	2.08139	0.331886	0.763588
2020-09-17	E	1.78405	0.276572	0.66814
2020-09-18	E	1.86252	0.294264	0.68429
2020-09-19	E	2.26312	0.372794	0.798089
2020-09-20	E	1.93981	0.310662	0.698328
2020-09-21	E	1.99603	0.322671	0.710703
2020-09-22	E	2.04422	0.33268	0.721532
2020-09-23	E	2.08552	0.34102	0.731007
2020-09-24	E	2.78759	0.475543	0.938631
2020-09-25	E	2.38936	0.396286	0.821302
2020-09-26	E	2.04802	0.330238	0.718639
2020-09-27	E	2.75545	0.488745	0.962476
2020-09-28	E	2.36181	0.407288	0.842167
2020-09-29	E	2.02441	0.339406	0.736896
2020-09-30	E	1.73521	0.282839	0.644784
2020-02-18	F	0	0	0
2020-02-19	F	0	0	0
2020-02-20	F	0	0	0
2020-02-21	F	0.333333	0.07488	0.117
2020-02-22	F	0.285714	0.0624	0.102375
2020-02-23	F	0.244898	0.052	0.0895781
2020-02-24	F	0.209913	0.0433333	0.0783809
2020-02-25	F	0.513258	0.0998978	0.16825
2020-02-26	F	1.1066	0.210821	0.346552
2020-02-27	F	1.94852	0.389231	0.6369
2020-02-28	F	2.67016	0.526813	0.873621
2020-02-29	F	4.62204	0.832824	1.37975
2020-03-01	F	4.62841	0.757807	1.30695
2020-03-02	F	6.30055	1.07801	1.84125
2020-03-03	F	8.40047	1.48352	2.52542
2020-03-04	F	9.86707	1.76874	3.04175
2020-03-05	F	11.7908	2.1451	3.7102
2020-03-06	F	12.7731	2.24518	3.96142
2020-03-07	F	15.615	2.73349	4.81391
2020-03-08	F	17.3843	3.05444	5.4255
2020-03-09	F	21.5675	3.72681	6.59332
2020-03-10	F	21.8198	3.74354	6.76582
2020-03-11	F	28.3693	5.05818	8.94909
2020-03-12	F	30.6499	5.3439	9.59412
2020-03-13	F	34.6047	5.99522	10.8042
2020-03-14	F	38.9945	6.75154	12.1967
2020-03-15	F	43.0905	7.46777	13.5494
2020-03-16	F	51.2681	8.92714	16.0807
2020-03-17	F	56.6107	9.94083	17.9793
2020-03-18	F	63.1901	11.1711	20.2429
2020-03-19	F	75.163	13.3971	24.0999
2020-03-20	F	87.4254	15.6793	28.1421
2020-03-21	F	102.603	18.2688	32.7536
2020-03-22	F	117.279	20.865	37.4734
2020-03-23	F	135.524	24.2653	43.5359
2020-03-24	F	146.497	26.0756	47.2416
2020-03-25	F	167.569	29.9166	54.1284
2020-03-26	F	189.964	33.783	61.1943
2020-03-27	F	211.16	37.6289	68.3521
2020-03-28	F	228.994	40.7563	74.4937
2020-03-29	F	254.947	44.8822	82.2423
2020-03-30	F	268.859	46.8838	86.7777
2020-03-31	F	296.118	51.6386	95.5692
2020-04-01	F	323.482	56.3359	104.41
2020-04-02	F	356.603	62.0418	114.945
2020-04-03	F	379.66	65.8788	122.729
2020-04-04	F	408.756	71.3338	133.067
2020-04-05	F	441.363	76.9113	143.725
2020-04-06	F	486.644	85.0924	158.571
2020-04-07	F	527.123	92.2955	172.164
2020-04-08	F	557.487	97.0529	182.112
2020-04-09	F	594.179	103.125	194.11
2020-04-10	F	630.296	109.192	206.182
2020-04-11	F	672.921	116.611	220.436
2020-04-12	F	728.456	126.548	238.776
2020-04-13	F	772.724	134.477	254.273
2020-04-14	F	825.668	143.1	270.983
2020-04-15	F	877.382	152.037	288.339
2020-04-16	F	927.709	160.058	304.422
2020-04-17	F	972.512	167.516	319.704
2020-04-18	F	1038.92	178.903	341.157
2020-04-19	F	1096.83	188.974	360.839
2020-04-20	F	1150.14	197.784	378.71
2020-04-21	F	1213.17	208.774	400.051
2020-04-22	F	1260.19	216.621	416.674
2020-04-23	F	1317.83	226.441	436.345
2020-04-24	F	1359.57	233.052	451.101
2020-04-25	F	1413.68	242.086	469.519
2020-04-26	F	1453.72	248.386	483.716
2020-04-27	F	1503.72	257.166	501.655
2020-04-28	F	1549.23	264.597	517.528
2020-04-29	F	1596.58	272.065	533.411
2020-04-30	F	1645.83	280.03	550.03
2020-05-01	F	1679.05	284.895	561.803
2020-05-02	F	1701.52	288.045	570.691
2020-05-03	F	1706.78	287.891	574.126
2020-05-04	F	1716.28	288.831	578.801
2020-05-05	F	1736.43	292.024	586.656
2020-05-06	F	1762.37	295.72	595.146
2020-05-07	F	1772.27	297.285	600.209
2020-05-08	F	1776.76	297.155	602.398
2020-05-09	F	1763.6	293.792	599.227
2020-05-10	F	1753.66	291.258	596.872
2020-05-11	F	1722.8	285.23	588.693
2020-05-12	F	1710.02	282.292	584.795
2020-05-13	F	1705.4	282.093	584.899
2020-05-14	F	1680.1	277.255	577.688
2020-05-15	F	1653.42	272.144	569.693
2020-05-16	F	1627.89	267.335	561.839
2020-05-17	F	1595.33	261.628	552.31
2020-05-18	F	1546.76	252.779	537.577
2020-05-19	F	1493.13	242.798	520.612
2020-05-20	F	1451.49	236.299	508.61
2020-05-21	F	1405.13	228.318	494.1
2020-05-22	F	1359.4	220.242	479.176
2020-05-23	F	1297.2	208.556	458.375
2020-05-24	F	1257.89	201.76	444.771
2020-05-25	F	1217.19	195.018	431.182
2020-05-26	F	1173.97	188.066	417.207
2020-05-27	F	1115.26	177.999	398.302
2020-05-28	F	1060.94	168.758	380.429
2020-05-29	F	1021.38	162.619	367.23
2020-05-30	F	970.131	153.75	349.818
2020-05-31	F	913.541	144.374	331.48
2020-06-01	F	865.702	136.469	315.291
2020-06-02	F	815.697	128.09	298.326
2020-06-03	F	768.835	120.095	281.9
2020-06-04	F	724.668	112.837	266.596
2020-06-05	F	683.811	106.441	252.663
2020-06-06	F	647.79	100.59	239.657
2020-06-07	F	608.916	94.4223	226.258
2020-06-08	F	570.928	88.1617	212.783
2020-06-09	F	532.7	81.9462	199.432
2020-06-10	F	495.6	75.9262	186.437
2020-06-11	F	463.467	70.8763	175.014
2020-06-12	F	437.257	66.7624	165.167
2020-06-13	F	414.125	63.3313	156.546
2020-06-14	F	387.964	59.1215	146.892
2020-06-15	F	363.541	55.1973	137.795
2020-06-16	F	330.94	49.6419	126.265
2020-06-17	F	310.663	46.535	118.555
2020-06-18	F	289.616	43.3662	110.903
2020-06-19	F	267.575	39.9851	103.05
2020-06-20	F	247.684	36.8237	95.6421
2020-06-21	F	233.634	34.6467	89.8748
2020-06-22	F	216.257	32.1559	83.7711
2020-06-23	F	202.03	29.9915	78.2917
2020-06-24	F	190.169	28.3486	73.7486
2020-06-25	F	179.668	26.8603	69.587
2020-06-26	F	168.668	25.3233	65.482
2020-06-27	F	156.239	23.3603	60.8241
2020-06-28	F	145.253	21.5219	56.4321
2020-06-29	F	137.502	20.4809	53.356
2020-06-30	F	125.859	18.6426	49.1479
2020-07-01	F	117.213	17.3132	45.7821
2020-07-02	F	111.468	16.5243	43.3353
2020-07-03	F	102.877	15.2623	40.2497
2020-07-04	F	96.8473	14.3161	37.7145
2020-07-05	F	87.3453	12.751	34.2829
2020-07-06	F	77.8674	11.1472	30.8122
2020-07-07	F	72.0768	10.3654	28.642
2020-07-08	F	66.7801	9.55301	26.4917
2020-07-09	F	62.2401	9.01748	24.8313
2020-07-10	F	61.0153	9.04822	24.1237
2020-07-11	F	55.6322	8.21133	22.1569
2020-07-12	F	49.6847	7.25878	20.0373
2020-07-13	F	44.5869	6.4317	18.1306
2020-07-14	F	41.5507	6.05309	16.9476
2020-07-15	F	38.9482	5.70429	15.8605
2020-07-16	F	35.3842	5.15848	14.5106
2020-07-17	F	32.996	4.82012	13.5115
2020-07-18	F	28.9489	4.14434	12.0219
2020-07-19	F	27.48	3.97501	11.3338
2020-07-20	F	27.221	4.02526	11.0307
2020-07-21	F	25.3323	3.74819	10.2672
2020-07-22	F	26.0467	3.96381	10.2968
2020-07-23	F	25.3257	3.89944	9.94139
2020-07-24	F	23.0411	3.51577	9.11471
2020-07-25	F	21.0828	3.20714	8.4087
2020-07-26	F	19.071	2.87507	7.67395
2020-07-27	F	18.6799	2.86458	7.44703
2020-07-28	F	18.678	2.91963	7.34815
2020-07-29	F	17.0097	2.63548	6.74597
2020-07-30	F	14.9131	2.26002	6.00239
2020-07-31	F	15.4493	2.40474	6.06676
2020-08-01	F	13.9089	2.13152	5.50775
2020-08-02	F	12.5886	1.90384	5.01861
2020-08-03	F	12.1236	1.85278	4.80729
2020-08-04	F	12.0583	1.86291	4.70471
2020-08-05	F	11.0024	1.68	4.31596
2020-08-06	F	9.76394	1.47488	3.89346
2020-08-07	F	10.0358	1.57019	3.93978
2020-08-08	F	9.26874	1.44716	3.66397
2020-08-09	F	8.94462	1.39732	3.50497
2020-08-10	F	8.00015	1.22822	3.16652
2020-08-11	F	6.85727	1.02352	2.7707
2020-08-12	F	6.54433	0.980505	2.6237
2020-08-13	F	6.2761	0.955755	2.5124
2020-08-14	F	5.71284	0.860249	2.29802
2020-08-15	F	5.23006	0.791754	2.12777
2020-08-16	F	4.81624	0.723582	1.96146
2020-08-17	F	5.46153	0.880317	2.14961
2020-08-18	F	5.68132	0.924959	2.17991
2020-08-19	F	5.20304	0.845679	2.02442
2020-08-20	F	4.79308	0.768519	1.87104
2020-08-21	F	5.44169	0.939952	2.10516
2020-08-22	F	5.33098	0.91087	2.04135
2020-08-23	F	4.90275	0.833938	1.90318
2020-08-24	F	5.53568	0.961187	2.08128
2020-08-25	F	5.41154	0.950749	2.05512
2020-08-26	F	6.30513	1.12232	2.3139
2020-08-27	F	6.07106	1.07393	2.24133
2020-08-28	F	6.87044	1.22497	2.47683
2020-08-29	F	5.88895	1.02081	2.16723
2020-08-30	F	6.04768	1.04204	2.19533
2020-08-31	F	5.18373	0.868364	1.92091
2020-09-01	F	6.4432	1.11745	2.29613
2020-09-02	F	5.85609	0.994998	2.10879
2020-09-03	F	5.35283	0.892951	1.94485
2020-09-04	F	4.58814	0.744126	1.70175
2020-09-05	F	4.93269	0.811463	1.78803
2020-09-06	F	5.89468	0.878673	1.88086
2020-09-07	F	5.71926	0.859802	1.84508
2020-09-08	F	5.23556	0.780289	1.71412
2020-09-09	F	5.82096	0.905388	1.89852
2020-09-10	F	5.32273	0.82937	1.7782
2020-09-11	F	4.56234	0.691141	1.55593
2020-09-12	F	4.2439	0.639737	1.4611
2020-09-13	F	3.63763	0.533114	1.27846
2020-09-14	F	3.78464	0.582929	1.33532
2020-09-15	F	4.24397	0.688227	1.48474
2020-09-16	F	4.30436	0.71219	1.51582
2020-09-17	F	3.68945	0.593491	1.32634
2020-09-18	F	3.49572	0.569456	1.27755
2020-09-19	F	4.66299	0.804571	1.63352
2020-09-20	F	4.66352	0.79805	1.62866
2020-09-21	F	4.9973	0.889682	1.77608
2020-09-22	F	5.28339	0.868973	1.7534
2020-09-23	F	4.86195	0.78793	1.63389
2020-09-24	F	5.16738	0.881248	1.78065
2020-09-25	F	5.09585	0.873039	1.77474
2020-09-26	F	5.03454	0.866199	1.76956
2020-09-27	F	4.31532	0.721833	1.54837
2020-09-28	F	4.36551	0.740195	1.57149
2020-09-29	F	4.0752	0.691709	1.49205
2020-09-30	F	4.1597	0.715092	1.52221
2020-02-18	G	0	0	0
2020-02-19	G	0	0	0
2020-02-20	G	0	0	0
2020-02-21	G	0	0	0
2020-02-22	G	0	0	0
2020-02-23	G	0	0	0
2020-02-24	G	0	0	0
2020-02-25	G	0.666667	0.127573	0.199333
2020-02-26	G	0.571429	0.106311	0.174417
2020-02-27	G	0.489796	0.0885926	0.152615
2020-02-28	G	1.08649	0.201401	0.332871
2020-02-29	G	1.59795	0.295407	0.490596
2020-03-01	G	3.03633	0.523506	0.862604
2020-03-02	G	3.93591	0.702495	1.17078
2020-03-03	G	5.0403	0.904346	1.52276
2020-03-04	G	5.32026	0.944982	1.63142
2020-03-05	G	6.22689	1.1397	1.97783
2020-03-06	G	7.67067	1.42953	2.48026
2020-03-07	G	8.90819	1.64888	2.88523
2020-03-08	G	10.6356	1.90655	3.35658
2020-03-09	G	12.1162	2.17396	3.85134
2020-03-10	G	12.7187	2.25814	4.06759
2020-03-11	G	12.9017	2.2645	4.15714
2020-03-12	G	14.0586	2.43066	4.48683
2020-03-13	G	16.3836	2.87696	5.25631
2020-03-14	G	22.7097	4.15576	7.3466
2020-03-15	G	27.1321	4.96351	8.77261
2020-03-16	G	32.2561	5.91396	10.4537
2020-03-17	G	31.9814	5.73812	10.4123
2020-03-18	G	39.746	7.08086	12.7031
2020-03-19	G	40.4013	7.04055	12.8962
2020-03-20	G	47.2964	8.28548	15.0629
2020-03-21	G	50.8731	8.92632	16.339
2020-03-22	G	56.6055	9.99562	18.292
2020-03-23	G	63.519	11.2361	20.5468
2020-03-24	G	68.1115	12.0896	22.2381
2020-03-25	G	75.7146	13.3001	24.498
2020-03-26	G	81.8983	14.3948	26.6098
2020-03-27	G	90.8652	16.0613	29.6362
2020-03-28	G	100.218	17.6748	32.6354
2020-03-29	G	107.234	18.9999	35.2293
2020-03-30	G	116.248	20.6006	38.2746
2020-03-31	G	124.642	22.0538	41.1256
2020-04-01	G	142.836	25.4141	46.9786
2020-04-02	G	148.764	26.1261	48.8369
2020-04-03	G	161.512	28.2863	52.9113
2020-04-04	G	169.772	29.4985	55.5577
2020-04-05	G	185.186	32.1283	60.404
2020-04-06	G	193.064	33.5655	63.4658
2020-04-07	G	205.817	35.7005	67.6096
2020-04-08	G	221.414	38.5336	72.8821
2020-04-09	G	241.45	42.1591	79.4715
2020-04-10	G	262.291	45.7129	86.0692
2020-04-11	G	280.487	49.0404	92.4142
2020-04-12	G	294.751	51.3086	97.1775
2020-04-13	G	325.31	56.7542	106.901
2020-04-14	G	349.837	60.8678	114.745
2020-04-15	G	375.861	65.2721	123.135
2020-04-16	G	392.5	68.0438	129.072
2020-04-17	G	419.428	72.9909	138.387
2020-04-18	G	443.177	76.9194	146.235
2020-04-19	G	466.199	80.8421	154.116
2020-04-20	G	490.266	84.8682	162.195
2020-04-21	G	504.228	86.9697	167.305
2020-04-22	G	533.529	91.9851	176.877
2020-04-23	G	567.644	98.106	188.286
2020-04-24	G	590.885	101.917	196.253
2020-04-25	G	624.473	107.794	207.446
2020-04-26	G	658.262	113.227	218.075
2020-04-27	G	688.892	118.517	228.568
2020-04-28	G	723.145	124.285	239.872
2020-04-29	G	752.505	129.349	250.167
2020-04-30	G	773.671	132.407	257.358
2020-05-01	G	790.147	134.545	263.01
2020-05-02	G	806.602	137.191	269.307
2020-05-03	G	834.373	141.075	277.439
2020-05-04	G	861.177	145.64	286.63
2020-05-05	G	864.485	146.027	289.333
2020-05-06	G	861.654	144.824	289.315
2020-05-07	G	878.56	147.913	295.691
2020-05-08	G	890.718	150.09	300.65
2020-05-09	G	906.14	152.714	306.255
2020-05-10	G	918.358	154.87	311.111
2020-05-11	G	931.164	156.639	315.317
2020-05-12	G	941.474	157.997	318.816
2020-05-13	G	942.978	158.149	320.347
2020-05-14	G	945.266	158.343	321.791
2020-05-15	G	951.228	159.592	324.753
2020-05-16	G	956.672	160.532	327.189
2020-05-17	G	931.338	155.542	320.298
2020-05-18	G	926.623	154.154	318.598
2020-05-19	G	925.915	154.273	319.104
2020-05-20	G	908.975	150.756	313.895
2020-05-21	G	896.121	148.099	309.767
2020-05-22	G	884.104	145.678	305.83
2020-05-23	G	878.47	144.963	304.421
2020-05-24	G	860.974	141.927	299.376
2020-05-25	G	844.978	138.895	294.177
2020-05-26	G	829.6	136.147	289.28
2020-05-27	G	804.753	131.524	281.352
2020-05-28	G	790.121	128.983	276.464
2020-05-29	G	763.58	124.17	267.976
2020-05-30	G	735.164	119.061	258.832
2020-05-31	G	695.807	111.85	246.216
2020-06-01	G	668.406	107.139	237.206
2020-06-02	G	648.92	103.923	230.431
2020-06-03	G	622.883	99.615	221.959
2020-06-04	G	593.567	94.7381	212.535
2020-06-05	G	572.105	91.4312	205.473
2020-06-06	G	550.376	87.8851	198.058
2020-06-07	G	526.417	83.865	189.906
2020-06-08	G	501.881	79.791	181.642
2020-06-09	G	485.851	77.2974	175.82
2020-06-10	G	460.11	72.8427	167.011
2020-06-11	G	439.713	69.8099	160.365
2020-06-12	G	418.897	66.0733	152.661
2020-06-13	G	397.388	62.4188	145.075
2020-06-14	G	383.952	60.6768	140.473
2020-06-15	G	362.768	57.1451	133.197
2020-06-16	G	345.611	54.374	127.099
2020-06-17	G	324.904	50.7197	119.662
2020-06-18	G	303.156	46.9311	111.993
2020-06-19	G	286.515	44.3703	106.214
2020-06-20	G	276.251	42.9046	102.202
2020-06-21	G	258.453	39.9305	95.9527
2020-06-22	G	237.531	36.462	88.9376
2020-06-23	G	219.598	33.4717	82.6434
2020-06-24	G	203.894	30.8744	76.9713
2020-06-25	G	195.766	29.7611	73.6506
2020-06-26	G	182.799	27.3995	68.5046
2020-06-27	G	174.352	26.05	64.9682
2020-06-28	G	165.111	24.7978	61.6745
2020-06-29	G	152.191	22.7005	57.1458
2020-06-30	G	145.449	21.879	54.6306
2020-07-01	G	137.004	20.6287	51.5458
2020-07-02	G	129.432	19.62	48.8986
2020-07-03	G	119.608	18.0528	45.4469
2020-07-04	G	109.855	16.525	42.08
2020-07-05	G	101.495	15.0493	38.8177
2020-07-06	G	92.662	13.6172	35.6468
2020-07-07	G	87.0912	12.7343	33.3576
2020-07-08	G	82.983	12.1983	31.6666
2020-07-09	G	75.1283	10.975	28.9736
2020-07-10	G	70.3957	10.3162	27.1806
2020-07-11	G	64.6725	9.40665	25.0483
2020-07-12	G	63.4335	9.49178	24.5
2020-07-13	G	59.3716	8.94427	23.0538
2020-07-14	G	56.2233	8.51852	21.8361
2020-07-15	G	52.1914	7.88639	20.3372
2020-07-16	G	50.4021	7.71183	19.5761
2020-07-17	G	44.8685	6.75655	17.6447
2020-07-18	G	41.1254	6.11025	16.1888
2020-07-19	G	39.2503	5.86009	15.3655
2020-07-20	G	35.3098	5.16074	13.8782
2020-07-21	G	31.9322	4.55576	12.5421
2020-07-22	G	28.3705	3.99892	11.2907
2020-07-23	G	25.3175	3.46001	10.0787
2020-07-24	G	23.7007	3.29934	9.46882
2020-07-25	G	22.6482	3.20705	9.00021
2020-07-26	G	21.0795	2.99147	8.37352
2020-07-27	G	20.0681	2.87561	7.92483
2020-07-28	G	19.8679	2.92882	7.76622
2020-07-29	G	17.6963	2.57935	7.01211
2020-07-30	G	16.8349	2.46839	6.63393
2020-07-31	G	15.0966	2.19566	6.02136
2020-08-01	G	14.9399	2.17084	5.80169
2020-08-02	G	14.4723	2.13906	5.59214
2020-08-03	G	13.0715	1.92122	5.10979
2020-08-04	G	11.8708	1.72859	4.6704
2020-08-05	G	11.175	1.63185	4.3856
2020-08-06	G	9.57857	1.35987	3.8374
2020-08-07	G	8.54354	1.19702	3.4574
2020-08-08	G	9.9897	1.52999	3.85722
2020-08-09	G	9.89593	1.53014	3.77373
2020-08-10	G	10.1489	1.54136	3.71802
2020-08-11	G	9.36571	1.41204	3.4526
2020-08-12	G	9.36108	1.44294	3.43702
2020-08-13	G	8.69045	1.33002	3.20673
2020-08-14	G	8.44896	1.24702	3.02255
2020-08-15	G	8.24196	1.24163	2.96107
2020-08-16	G	8.39787	1.22605	2.88993
2020-08-17	G	9.19819	1.41553	3.14403
2020-08-18	G	8.88416	1.30718	2.95036
2020-08-19	G	7.94833	1.1531	2.68123
2020-08-20	G	7.47952	1.08849	2.54541
2020-08-21	G	7.07768	1.03465	2.42657
2020-08-22	G	6.06659	0.862209	2.12325
2020-08-23	G	5.53326	0.782294	1.95751
2020-08-24	G	5.07613	0.726792	1.82982
2020-08-25	G	4.35097	0.60566	1.60109
2020-08-26	G	3.7294	0.504716	1.40095
2020-08-27	G	3.52997	0.484385	1.3255
2020-08-28	G	3.35903	0.467441	1.25948
2020-08-29	G	3.2125	0.464414	1.21905
2020-08-30	G	3.0869	0.450799	1.16633
2020-08-31	G	2.97925	0.439453	1.12021
2020-09-01	G	2.88698	0.429997	1.07985
2020-09-02	G	3.47455	0.560784	1.2612
2020-09-03	G	3.31152	0.531108	1.20322
2020-09-04	G	3.17178	0.51747	1.16982
2020-09-05	G	3.38534	0.569891	1.24026
2020-09-06	G	2.90172	0.47491	1.08522
2020-09-07	G	3.48719	0.598212	1.26591
2020-09-08	G	2.98902	0.49851	1.10767
2020-09-09	G	2.89535	0.490306	1.08621
2020-09-10	G	3.48174	0.59995	1.24944
2020-09-11	G	3.65101	0.649718	1.32726
2020-09-12	G	3.46277	0.616311	1.27835
2020-09-13	G	3.63476	0.641167	1.31789
2020-09-14	G	3.44884	0.609186	1.27015
2020-09-15	G	2.95615	0.507655	1.11138
2020-09-16	G	2.53384	0.423046	0.972462
2020-09-17	G	2.17187	0.352538	0.850904
2020-09-18	G	2.8616	0.485142	1.04354
2020-09-19	G	2.78614	0.468072	1.01277
2020-09-20	G	2.72145	0.46494	1.00317
2020-09-21	G	2.33267	0.38745	0.877774
2020-09-22	G	2.33276	0.386661	0.867717
2020-09-23	G	1.99951	0.322217	0.759253
2020-09-24	G	2.38053	0.407181	0.881013
2020-09-25	G	2.04046	0.339317	0.770886
2020-09-26	G	1.74896	0.282765	0.674525
2020-09-27	G	1.49911	0.235637	0.59021
2020-09-28	G	1.61828	0.260151	0.6161
2020-09-29	G	2.05376	0.344365	0.738419
2020-09-30	G	2.42703	0.425637	0.862783
2020-02-18	H	0	0	0
2020-02-19	H	0	0	0
2020-02-20	H	0	0	0
2020-02-21	H	0	0	0
2020-02-22	H	0	0	0
2020-02-23	H	0	0	0
2020-02-24	H	0.666667	0.138667	0.216667
2020-02-25	H	0.904762	0.179342	0.28925
2020-02-26	H	1.10884	0.149452	0.253094
2020-02-27	H	1.28377	0.199423	0.338457
2020-02-28	H	1.43371	0.229973	0.395817
2020-02-29	H	2.22889	0.405191	0.680006
2020-03-01	H	2.24381	0.401445	0.694672
2020-03-02	H	2.92327	0.536991	0.924171
2020-03-03	H	3.50566	0.649946	1.12498
2020-03-04	H	4.00485	0.732982	1.28336
2020-03-05	H	4.43273	0.824365	1.45661
2020-03-06	H	4.79948	0.878331	1.57353
2020-03-07	H	4.44717	0.806822	1.49384
2020-03-08	H	5.1452	0.927499	1.70578
2020-03-09	H	4.7435	0.772915	1.49255
2020-03-10	H	4.73253	0.77167	1.50532
2020-03-11	H	6.38978	1.10066	2.03215
2020-03-12	H	8.14362	1.4386	2.5928
2020-03-13	H	8.98025	1.58155	2.8667
2020-03-14	H	11.0307	1.97802	3.5397
2020-03-15	H	13.1215	2.38328	4.24557
2020-03-16	H	17.247	3.12591	5.49587
2020-03-17	H	20.1165	3.65879	6.45555
2020-03-18	H	20.2427	3.64526	6.58028
2020-03-19	H	25.0176	4.48539	8.01974
2020-03-20	H	30.4436	5.49335	9.76027
2020-03-21	H	31.7612	5.69544	10.2866
2020-03-22	H	35.5572	6.31036	11.4448
2020-03-23	H	40.1443	7.1972	13.0432
2020-03-24	H	43.0761	7.70326	14.0778
2020-03-25	H	44.589	7.95304	14.7144
2020-03-26	H	51.5525	9.26775	17.0004
2020-03-27	H	57.5212	10.3633	19.0007
2020-03-28	H	62.6372	11.2874	20.7683
2020-03-29	H	67.3557	12.1213	22.4146
2020-03-30	H	73.7335	13.2543	24.5398
2020-03-31	H	75.2001	13.3971	25.1469
2020-04-01	H	81.7906	14.4645	27.1602
2020-04-02	H	86.1062	15.2043	28.6879
2020-04-03	H	95.472	16.7775	31.5196
2020-04-04	H	102.5	18.169	34.123
2020-04-05	H	105.19	18.5909	35.2483
2020-04-06	H	117.496	20.8699	39.2446
2020-04-07	H	124.711	22.0008	41.541
2020-04-08	H	137.562	24.2745	45.6304
2020-04-09	H	151.91	26.649	49.9582
2020-04-10	H	163.542	28.6056	53.7105
2020-04-11	H	171.512	30.0919	56.7683
2020-04-12	H	183.344	31.9738	60.4493
2020-04-13	H	196.485	34.1856	64.6754
2020-04-14	H	210.083	36.3975	68.9497
2020-04-15	H	230.071	40.0629	75.5366
2020-04-16	H	244.537	42.5405	80.3989
2020-04-17	H	255.936	44.4471	84.4064
2020-04-18	H	267.374	46.2051	88.1772
2020-04-19	H	277.511	47.9364	91.8927
2020-04-20	H	298.533	51.9139	99.1045
2020-04-21	H	312.886	54.5934	104.422
2020-04-22	H	332.521	58.0161	110.935
2020-04-23	H	343.351	59.4762	114.457
2020-04-24	H	364.635	63.3996	121.769
2020-04-25	H	382.211	66.5277	127.946
2020-04-26	H	384.942	66.4721	129.191
2020-04-27	H	398.617	68.5945	133.669
2020-04-28	H	418.339	72.2296	140.503
2020-04-29	H	450.576	78.1875	151.059
2020-04-30	H	476.541	82.7891	159.728
2020-05-01	H	491.131	85.1178	164.96
2020-05-02	H	505.969	87.4162	170.098
2020-05-03	H	517.688	89.057	174.164
2020-05-04	H	526.399	90.1636	177.314
2020-05-05	H	549.533	94.4249	185.288
2020-05-06	H	554.695	94.9752	187.577
2020-05-07	H	569.452	97.6025	192.968
2020-05-08	H	581.435	99.3482	196.992
2020-05-09	H	587.04	99.9044	199.109
2020-05-10	H	595.177	101.122	202.14
2020-05-11	H	599.152	101.757	204.199
2020-05-12	H	596.559	101.149	204.223
2020-05-13	H	607.003	103.008	207.941
2020-05-14	H	609.288	103.251	209.153
2020-05-15	H	608.247	102.633	208.931
2020-05-16	H	603.688	101.909	208.412
2020-05-17	H	596.113	100.472	206.653
2020-05-18	H	583.288	97.7096	202.67
2020-05-19	H	572.627	95.6325	199.536
2020-05-20	H	559.157	93.1111	195.558
2020-05-21	H	552.611	92.1748	193.898
2020-05-22	H	546.333	90.9619	191.77
2020-05-23	H	527.952	87.5744	186.193
2020-05-24	H	511.53	84.6211	181.111
2020-05-25	H	499.788	82.4263	177.079
2020-05-26	H	486.723	80.1175	172.802
2020-05-27	H	470.191	77.1063	167.361
2020-05-28	H	457.688	74.8217	162.951
2020-05-29	H	450.97	73.9079	160.639
2020-05-30	H	433.879	70.7142	154.816
2020-05-31	H	420.23	68.3744	150.223
2020-06-01	H	408.53	66.4136	146.187
2020-06-02	H	396.502	64.272	141.863
2020-06-03	H	380.859	61.6859	136.827
2020-06-04	H	359.117	57.7641	129.66
2020-06-05	H	348.481	56.2211	126.084
2020-06-06	H	331.698	53.4486	120.632
2020-06-07	H	312.98	49.9263	113.969
2020-06-08	H	298.268	47.3655	108.723
2020-06-09	H	278.992	44.1804	102.49
2020-06-10	H	263.803	41.6232	97.1889
2020-06-11	H	252.45	39.7972	93.0266
2020-06-12	H	240.386	37.818	88.6696
2020-06-13	H	228.711	35.9773	84.5582
2020-06-14	H	215.705	33.8249	79.9944
2020-06-15	H	203.89	31.9481	75.8711
2020-06-16	H	192.763	30.1705	71.9296
2020-06-17	H	181.892	28.4562	68.1167
2020-06-18	H	165.907	25.6937	62.6961
2020-06-19	H	158.54	24.7588	60.0895
2020-06-20	H	150.225	23.2836	56.7209
2020-06-21	H	142.431	22.0543	53.7735
2020-06-22	H	133.083	20.5085	50.3798
2020-06-23	H	122.738	18.882	46.8817
2020-06-24	H	115.204	17.6736	44.0505
2020-06-25	H	112.413	17.4431	42.7865
2020-06-26	H	106.687	16.4745	40.4672
2020-06-27	H	98.7796	15.1764	37.6708
2020-06-28	H	92.0016	14.0531	35.1589
2020-06-29	H	85.8585	13.031	32.8267
2020-06-30	H	80.2597	12.2126	30.838
2020-07-01	H	72.794	10.901	28.1143
2020-07-02	H	66.3949	9.85236	25.8003
2020-07-03	H	62.2432	9.27526	24.2393
2020-07-04	H	59.018	8.86922	22.9904
2020-07-05	H	53.9202	8.05107	21.1479
2020-07-06	H	51.2173	7.7104	20.0688
2020-07-07	H	48.5672	7.40709	19.0942
2020-07-08	H	44.2957	6.69396	17.5221
2020-07-09	H	40.6344	6.11078	16.1638
2020-07-10	H	39.1628	5.92432	15.4433
2020-07-11	H	36.9015	5.5332	14.4446
2020-07-12	H	32.9632	4.88833	13.0723
2020-07-13	H	30.2541	4.47851	12.071
2020-07-14	H	27.5988	3.99834	10.9781
2020-07-15	H	24.6561	3.52331	9.90483
2020-07-16	H	21.8005	3.07476	8.88339
2020-07-17	H	22.0194	3.14747	8.6873
2020-07-18	H	20.8738	2.9751	8.15172
2020-07-19	H	19.2252	2.7344	7.53142
2020-07-20	H	18.1454	2.61979	7.12299
2020-07-21	H	17.8865	2.61025	6.89995
2020-07-22	H	16.998	2.51633	6.57046
2020-07-23	H	16.5697	2.50184	6.38182
2020-07-24	H	15.8692	2.4149	6.09976
2020-07-25	H	14.9355	2.27865	5.75329
2020-07-26	H	13.8019	2.09024	5.33313
2020-07-27	H	13.8302	2.12459	5.26449
2020-07-28	H	13.1878	2.02564	5.00509
2020-07-29	H	12.3038	1.8156	4.57879
2020-07-30	H	11.8795	1.71546	4.32278
2020-07-31	H	10.5157	1.49333	3.88209
2020-08-01	H	9.01348	1.24444	3.39683
2020-08-02	H	9.39251	1.37816	3.50523
2020-08-03	H	9.38406	1.4147	3.48307
2020-08-04	H	8.37681	1.24271	3.14736
2020-08-05	H	8.51346	1.29074	3.1526
2020-08-06	H	7.63058	1.1394	2.85819
2020-08-07	H	6.87383	1.01329	2.60059
2020-08-08	H	5.89186	0.844405	2.27551
2020-08-09	H	5.71682	0.831243	2.19041
2020-08-10	H	5.23347	0.756489	2.01627
2020-08-11	H	5.1525	0.694194	1.8639
2020-08-12	H	5.08309	0.706069	1.83025
2020-08-13	H	4.35693	0.58839	1.60147
2020-08-14	H	4.40119	0.617899	1.60062
2020-08-15	H	4.10578	0.578703	1.50021
2020-08-16	H	4.18591	0.632012	1.54668
2020-08-17	H	3.92125	0.601557	1.47035
2020-08-18	H	3.69441	0.565084	1.38622
2020-08-19	H	3.16663	0.470903	1.21294
2020-08-20	H	3.0476	0.456207	1.16099
2020-08-21	H	2.94556	0.443959	1.11554
2020-08-22	H	2.8581	0.444846	1.09309
2020-08-23	H	3.11647	0.520466	1.19046
2020-08-24	H	3.00459	0.497508	1.14132
2020-08-25	H	2.57536	0.41459	0.998652
2020-08-26	H	2.20745	0.345492	0.873821
2020-08-27	H	1.8921	0.28791	0.764593
2020-08-28	H	1.95514	0.303712	0.768687
2020-08-29	H	2.67583	0.455547	0.988934
2020-08-30	H	2.62691	0.443409	0.964984
2020-08-31	H	2.25163	0.369507	0.844361
2020-09-01	H	1.92997	0.307923	0.738816
2020-09-02	H	2.32093	0.384176	0.845797
2020-09-03	H	1.98937	0.320146	0.740073
2020-09-04	H	2.0385	0.330575	0.74723
2020-09-05	H	2.08062	0.350359	0.770826
2020-09-06	H	2.11672	0.366846	0.791473
2020-09-07	H	2.14767	0.369492	0.792205
2020-09-08	H	1.84086	0.30791	0.69318
2020-09-09	H	1.91123	0.320381	0.706203
2020-09-10	H	1.63819	0.266984	0.617928
2020-09-11	H	1.7375	0.297367	0.657687
2020-09-12	H	1.48928	0.247805	0.575476
2020-09-13	H	1.27653	0.206505	0.503541
2020-09-14	H	1.09417	0.172087	0.440599
2020-09-15	H	0.937858	0.143406	0.385524
2020-09-16	H	1.13721	0.119505	0.337333
2020-09-17	H	1.30809	0.163374	0.394833
2020-09-18	H	1.45454	0.199931	0.445144
2020-09-19	H	1.58009	0.241489	0.506501
2020-09-20	H	1.35436	0.201241	0.443188
2020-09-21	H	1.16088	0.167701	0.38779
2020-09-22	H	1.66171	0.278417	0.555983
2020-09-23	H	1.75765	0.295801	0.586151
2020-09-24	H	1.50656	0.246501	0.512882
2020-09-25	H	1.62467	0.269204	0.548439
2020-09-26	H	1.39257	0.224337	0.479884
2020-09-27	H	1.19363	0.186947	0.419898
2020-09-28	H	1.68978	0.294456	0.584078
2020-09-29	H	1.44838	0.24538	0.511068
2020-09-30	H	1.24147	0.204483	0.447185
2020-02-18	I	0	0	0
2020-02-19	I	0	0	0
2020-02-20	I	0	0	0
2020-02-21	I	0	0	0
2020-02-22	I	0	0	0
2020-02-23	I	0.333333	0.0637867	0.0996667
2020-02-24	I	0.285714	0.0531556	0.0872083
2020-02-25	I	0.244898	0.0442963	0.0763073
2020-02-26	I	0.543246	0.1007	0.166436
2020-02-27	I	0.798973	0.0839169	0.145631
2020-02-28	I	2.01817	0.347264	0.560761
2020-02-29	I	2.39652	0.41696	0.689999
2020-03-01	I	2.72083	0.486133	0.820416
2020-03-02	I	2.99881	0.532685	0.917197
2020-03-03	I	2.90374	0.518784	0.919547
2020-03-04	I	3.82225	0.62368	1.1036
2020-03-05	I	6.27622	1.10491	1.87999
2020-03-06	I	7.04628	1.187	2.06099
2020-03-07	I	6.70634	1.11674	2.0027
2020-03-08	I	8.41496	1.39931	2.48469
2020-03-09	I	10.2128	1.77345	3.12311
2020-03-10	I	11.0872	1.94657	3.46505
2020-03-11	I	12.17	2.15462	3.86392
2020-03-12	I	12.4314	2.17824	3.97893
2020-03-13	I	14.6555	2.6361	4.76423
2020-03-14	I	17.2285	3.11195	5.5987
2020-03-15	I	19.7673	3.59447	6.4632
2020-03-16	I	24.6101	4.46526	7.95197
2020-03-17	I	29.0943	5.16873	9.21997
2020-03-18	I	31.938	5.74663	10.3165
2020-03-19	I	37.0421	6.68305	11.9866
2020-03-20	I	44.7504	8.15673	14.5313
2020-03-21	I	48.0241	8.61658	15.5575
2020-03-22	I	53.4969	9.59606	17.3872
2020-03-23	I	56.5211	10.0407	18.4074
2020-03-24	I	59.4467	10.4112	19.3002
2020-03-25	I	67.2876	11.7821	21.741
2020-03-26	I	73.6751	12.883	23.8117
2020-03-27	I	78.8168	13.7254	25.5066
2020-03-28	I	88.8906	15.5036	28.6709
2020-03-29	I	95.8586	16.7302	31.041
2020-03-30	I	105.831	18.4984	34.2806
2020-03-31	I	111.712	19.567	36.4825
2020-04-01	I	118.754	20.7016	38.7905
2020-04-02	I	132.122	23.2334	43.2887
2020-04-03	I	140.247	24.6416	46.1283
2020-04-04	I	151.545	26.4641	49.6269
2020-04-05	I	169.229	29.7078	55.3836
2020-04-06	I	179.387	31.2045	58.5356
2020-04-07	I	187.094	32.1994	60.8993
2020-04-08	I	198.699	34.2293	64.8439
2020-04-09	I	206.98	35.5714	67.7494
2020-04-10	I	220.078	37.9684	72.2894
2020-04-11	I	236.305	40.7702	77.5186
2020-04-12	I	247.881	42.5115	81.1667
2020-04-13	I	261.469	45.0386	86.0402
2020-04-14	I	285.116	49.2717	93.6282
2020-04-15	I	301.052	51.8646	98.8073
2020-04-16	I	322.045	55.5674	105.748
2020-04-17	I	345.038	59.3492	112.91
2020-04-18	I	353.747	60.6342	116.259
2020-04-19	I	375.545	64.6642	123.814
2020-04-20	I	389.229	67.1544	129.068
2020-04-21	I	413.625	71.6563	137.457
2020-04-22	I	439.202	75.8488	145.486
2020-04-23	I	458.126	79.0071	151.987
2020-04-24	I	485.679	83.9796	161.333
2020-04-25	I	508.963	87.9875	169.298
2020-04-26	I	533.921	92.0789	177.442
2020-04-27	I	560.646	96.9833	186.904
2020-04-28	I	584.554	101.109	195.244
2020-04-29	I	607.713	104.963	203.191
2020-04-30	I	635.564	109.759	212.619
2020-05-01	I	657.102	113.311	220.175
2020-05-02	I	675.897	116.535	227.199
2020-05-03	I	693.007	118.958	232.933
2020-05-04	I	715.006	122.566	240.433
2020-05-05	I	723.862	123.593	243.901
2020-05-06	I	743.787	126.942	250.832
2020-05-07	I	762.198	130.043	257.382
2020-05-08	I	783.646	133.793	264.933
2020-05-09	I	798.697	135.874	269.91
2020-05-10	I	810.264	137.906	274.73
2020-05-11	I	817.845	139.266	278.426
2020-05-12	I	830.343	141.056	282.688
2020-05-13	I	829.056	140.283	282.877
2020-05-14	I	833.62	140.625	284.584
2020-05-15	I	844.531	142.47	288.514
2020-05-16	I	837.884	141.011	287.272
2020-05-17	I	848.853	142.586	290.545
2020-05-18	I	832.588	139.497	286.532
2020-05-19	I	834.647	140.164	288.086
2020-05-20	I	824.745	138.283	285.637
2020-05-21	I	816.258	136.258	282.779
2020-05-22	I	813.983	135.58	281.856
2020-05-23	I	801.699	133.137	278.114
2020-05-24	I	776.504	128.441	270.685
2020-05-25	I	772.908	127.358	268.604
2020-05-26	I	749.493	123.104	261.548
2020-05-27	I	726.089	118.875	254.304
2020-05-28	I	706.362	115.319	247.918
2020-05-29	I	696.787	113.882	244.714
2020-05-30	I	679.246	110.912	239.141
2020-05-31	I	656.211	106.579	231.361
2020-06-01	I	643.8	104.727	227.302
2020-06-02	I	617.495	99.8742	218.579
2020-06-03	I	598.948	96.5987	212.148
2020-06-04	I	582.051	94.0328	206.776
2020-06-05	I	556.901	89.8173	198.83
2020-06-06	I	542.343	87.325	193.472
2020-06-07	I	522.532	83.9723	186.79
2020-06-08	I	501.552	80.3381	179.631
2020-06-09	I	481.568	76.888	172.708
2020-06-10	I	464.773	74.1461	166.858
2020-06-11	I	438.043	69.5066	158.06
2020-06-12	I	415.466	65.5821	150.271
2020-06-13	I	390.447	61.4991	142.187
2020-06-14	I	376.669	59.3114	137.01
2020-06-15	I	362.859	57.2969	132.182
2020-06-16	I	344.355	54.2536	125.825
2020-06-17	I	328.828	51.9339	120.601
2020-06-18	I	308.519	48.628	113.885
2020-06-19	I	289.112	45.2186	106.986
2020-06-20	I	279.477	43.9027	103.332
2020-06-21	I	266.885	41.8383	98.6229
2020-06-22	I	251.759	39.3497	93.3021
2020-06-23	I	234.46	36.4328	87.329
2020-06-24	I	217.632	33.5778	81.4395
2020-06-25	I	202.542	31.0793	76.0999
2020-06-26	I	188.274	28.817	71.1461
2020-06-27	I	171.044	25.9111	65.2168
2020-06-28	I	161.276	24.5212	61.6407
2020-06-29	I	152.237	23.1383	58.1606
2020-06-30	I	146.155	22.3493	55.6832
2020-07-01	I	136.276	20.8625	52.2198
2020-07-02	I	130.808	20.1975	50.0863
2020-07-03	I	122.788	18.8225	46.9369
2020-07-04	I	116.247	17.8154	44.3978
2020-07-05	I	109.64	16.8485	41.9767
2020-07-06	I	103.31	15.8625	39.5766
2020-07-07	I	96.8851	14.8356	37.1559
2020-07-08	I	89.7111	13.6609	34.5394
2020-07-09	I	82.8952	12.5877	32.1026
2020-07-10	I	79.3864	12.0012	30.4515
2020-07-11	I	76.0455	11.5985	29.141
2020-07-12	I	69.1818	10.4752	26.7637
2020-07-13	I	61.632	9.19803	24.1506
2020-07-14	I	55.8275	8.2502	22.0461
2020-07-15	I	54.1855	8.10098	21.2057
2020-07-16	I	52.1113	7.84628	20.2666
2020-07-17	I	48.6669	7.3151	18.9466
2020-07-18	I	43.7145	6.43704	17.1113
2020-07-19	I	41.4695	6.16292	16.2204
2020-07-20	I	37.8786	5.58227	14.8905
2020-07-21	I	34.8007	5.15387	13.8135
2020-07-22	I	33.8292	5.09361	13.3348
2020-07-23	I	33.6631	5.19315	13.15
2020-07-24	I	29.8541	4.51899	11.8052
2020-07-25	I	28.2559	4.3094	11.1789
2020-07-26	I	26.2193	4.00716	10.4316
2020-07-27	I	25.1404	3.91616	10.0289
2020-07-28	I	25.2156	3.91242	9.78933
2020-07-29	I	24.6134	3.70686	9.26333
2020-07-30	I	22.7638	3.43017	8.63841
2020-07-31	I	20.8452	3.13581	7.99194
2020-08-01	I	18.534	2.74075	7.19228
2020-08-02	I	17.2196	2.47532	6.59225
2020-08-03	I	15.7597	2.27631	6.10189
2020-08-04	I	15.8416	2.27965	5.93715
2020-08-05	I	14.5785	2.09107	5.49401
2020-08-06	I	13.4959	1.94501	5.12359
2020-08-07	I	12.5679	1.82329	4.79947
2020-08-08	I	12.1058	1.79674	4.63287
2020-08-09	I	11.7097	1.78571	4.50443
2020-08-10	I	11.0369	1.69055	4.25771
2020-08-11	I	9.79355	1.47258	3.82516
2020-08-12	I	9.06115	1.36581	3.56369
2020-08-13	I	9.43336	1.46821	3.63389
2020-08-14	I	8.7524	1.36217	3.39632
2020-08-15	I	8.16873	1.27381	3.18845
2020-08-16	I	8.00177	1.27505	3.12356
2020-08-17	I	7.19199	1.12633	2.83278
2020-08-18	I	6.83123	1.07728	2.69535
2020-08-19	I	5.85534	0.89773	2.35843
2020-08-20	I	5.35219	0.811895	2.16329
2020-08-21	I	4.5876	0.676579	1.89288
2020-08-22	I	3.93222	0.563816	1.65627
2020-08-23	I	4.70381	0.724993	1.8479
2020-08-24	I	4.03184	0.604161	1.61691
2020-08-25	I	3.78919	0.567254	1.51447
2020-08-26	I	4.58121	0.727857	1.72382
[truncated: 1,165 more rows]
