# Supplementary material for: The impact of social distancing on COVID19 spread: State of Georgia case study
Source: PLoS One. 2020 Oct 12;15(10):e0239798. doi: 10.1371/journal.pone.0239798 (PMC7549801; doi:10.1371/journal.pone.0239798)
Supplement: S4 Dataset — The number of people that need hospital beds, ICU beds, and ventilators is recorded for each hospital region under Scenario 1. (XLSX) [file pone.0239798.s008.xlsx]

## Sheet: Sheet1
Date	Region	Curr_Hosp	Curr_Vent	Curr_ICU
2020-02-18	A	0	0	0
2020-02-19	A	0	0	0
2020-02-20	A	0	0	0
2020-02-21	A	0.333333	0.07488	0.117
2020-02-22	A	0.952381	0.189973	0.301708
2020-02-23	A	0.816327	0.158311	0.263995
2020-02-24	A	1.03304	0.195713	0.330662
2020-02-25	A	1.88546	0.354454	0.588329
2020-02-26	A	1.61611	0.295378	0.514788
2020-02-27	A	2.71857	0.512389	0.86644
2020-02-28	A	2.66354	0.490777	0.857801
2020-02-29	A	3.28303	0.600341	1.04958
2020-03-01	A	3.14736	0.564071	1.01805
2020-03-02	A	4.03107	0.747392	1.32412
2020-03-03	A	4.12187	0.761494	1.37527
2020-03-04	A	4.86637	0.889725	1.60203
2020-03-05	A	4.83784	0.880104	1.61844
2020-03-06	A	5.14672	0.946967	1.74981
2020-03-07	A	5.74481	1.04429	1.92975
2020-03-08	A	7.92412	1.40272	2.52053
2020-03-09	A	7.12544	1.23272	2.30513
2020-03-10	A	8.44085	1.40999	2.61499
2020-03-11	A	10.235	1.78235	3.23711
2020-03-12	A	12.1062	2.08156	3.76414
2020-03-13	A	12.0434	2.06466	3.80929
2020-03-14	A	14.3229	2.43329	4.4468
2020-03-15	A	16.9435	2.90135	5.25595
2020-03-16	A	16.8563	2.87539	5.31395
2020-03-17	A	19.7816	3.36405	6.16204
2020-03-18	A	22.289	3.85724	7.03845
2020-03-19	A	21.1048	3.59709	6.75665
2020-03-20	A	22.7565	3.94605	7.39407
2020-03-21	A	27.8389	4.86363	8.93114
2020-03-22	A	27.1953	4.71308	8.84608
2020-03-23	A	30.6436	5.39743	10.037
2020-03-24	A	30.2659	5.30767	10.0477
2020-03-25	A	33.9422	5.89293	11.0884
2020-03-26	A	36.0933	6.30576	11.882
2020-03-27	A	37.9371	6.55272	12.4248
2020-03-28	A	37.1842	6.38689	12.319
2020-03-29	A	41.5388	7.1639	13.6565
2020-03-30	A	45.9381	8.00555	15.1301
2020-03-31	A	50.3755	8.8123	16.5841
2020-04-01	A	52.8457	9.18508	17.3885
2020-04-02	A	59.6296	10.4969	19.6566
2020-04-03	A	60.1111	10.5057	19.9468
2020-04-04	A	61.1905	10.6628	20.4348
2020-04-05	A	63.449	11.0905	21.3255
2020-04-06	A	69.0515	12.0875	23.1058
2020-04-07	A	70.187	12.1917	23.5282
2020-04-08	A	70.4936	12.2037	23.7809
2020-04-09	A	69.4231	11.8199	23.3866
2020-04-10	A	69.5055	11.819	23.5399
2020-04-11	A	69.9095	11.8959	23.7954
2020-04-12	A	67.5891	11.4358	23.2
2020-04-13	A	63.9335	10.6059	21.9813
2020-04-14	A	63.1335	10.5327	21.8813
2020-04-15	A	63.4477	10.6216	22.0278
2020-04-16	A	62.0504	10.2685	21.4887
2020-04-17	A	62.8528	10.3791	21.6496
2020-04-18	A	63.2071	10.3854	21.6561
2020-04-19	A	62.1775	10.1992	21.3627
2020-04-20	A	58.295	9.48112	20.2264
2020-04-21	A	59.6338	9.74243	20.5754
2020-04-22	A	60.4481	9.90749	20.7985
2020-04-23	A	58.146	9.50424	20.1487
2020-04-24	A	56.8394	9.31519	19.8098
2020-04-25	A	58.3861	9.64852	20.2802
2020-04-26	A	56.0453	9.0527	19.3269
2020-04-27	A	54.0388	8.76973	18.8263
2020-04-28	A	56.6523	9.40752	19.7534
2020-04-29	A	56.2258	9.29838	19.5635
2020-04-30	A	53.1935	8.72763	18.6478
2020-05-01	A	51.5945	8.42396	18.1151
2020-05-02	A	49.8905	8.10711	17.5494
2020-05-03	A	47.0966	7.64062	16.7381
2020-05-04	A	46.0352	7.45433	16.3445
2020-05-05	A	44.7921	7.17152	15.8007
2020-05-06	A	43.7265	7.00794	15.4376
2020-05-07	A	41.8132	6.73574	14.9076
2020-05-08	A	41.1732	6.58378	14.5608
2020-05-09	A	42.958	7.02014	15.1371
2020-05-10	A	44.1545	7.2562	15.4419
2020-05-11	A	41.5134	6.72907	14.5777
2020-05-12	A	41.2496	6.75849	14.5538
2020-05-13	A	41.3568	6.8357	14.6152
2020-05-14	A	42.4487	7.15797	15.072
2020-05-15	A	41.3846	6.94396	14.7177
2020-05-16	A	40.8058	6.8405	14.5246
2020-05-17	A	38.3097	6.30778	13.6581
2020-05-18	A	40.1703	6.66256	14.1478
2020-05-19	A	39.0983	6.42573	13.7443
2020-05-20	A	39.1795	6.40864	13.6729
2020-05-21	A	36.5824	5.9368	12.8955
2020-05-22	A	37.6897	6.19256	13.2292
2020-05-23	A	37.3055	6.06458	12.9882
2020-05-24	A	37.9761	6.11877	13.0287
2020-05-25	A	38.8843	6.38858	13.4151
2020-05-26	A	39.9961	6.52744	13.6189
2020-05-27	A	39.6157	6.4934	13.5632
2020-05-28	A	38.623	6.34855	13.3325
2020-05-29	A	39.4387	6.54678	13.6289
2020-05-30	A	42.8046	7.25554	14.7376
2020-05-31	A	42.6897	7.22773	14.7414
2020-06-01	A	44.9245	7.59836	15.3601
2020-06-02	A	45.1734	7.62989	15.4681
2020-06-03	A	45.0534	7.58405	15.4499
2020-06-04	A	47.9505	8.02287	16.1793
2020-06-05	A	52.1004	8.89052	17.6019
2020-06-06	A	52.6575	8.94242	17.798
2020-06-07	A	52.8017	8.95239	17.9176
2020-06-08	A	53.9252	9.03558	18.1392
2020-06-09	A	56.555	9.5736	19.0655
2020-06-10	A	57.1424	9.66141	19.3126
2020-06-11	A	62.3125	10.7247	21.0759
2020-06-12	A	64.744	11.1614	21.9167
2020-06-13	A	68.1616	11.6752	22.8865
2020-06-14	A	74.4242	12.816	24.8487
2020-06-15	A	75.1255	12.8821	25.1832
2020-06-16	A	79.7266	13.4695	26.308
2020-06-17	A	84.0038	14.2143	27.6908
2020-06-18	A	93.3366	16.0829	30.8508
2020-06-19	A	95.3361	16.4392	31.7395
2020-06-20	A	100.717	17.3657	33.5007
2020-06-21	A	101.995	17.6136	34.2228
2020-06-22	A	106.424	18.3721	35.7169
2020-06-23	A	112.554	19.4506	37.722
2020-06-24	A	116.142	19.9778	38.8957
2020-06-25	A	117.883	20.3118	39.7581
2020-06-26	A	125.376	21.7604	42.3413
2020-06-27	A	130.799	22.5155	43.8953
2020-06-28	A	138.113	23.852	46.3601
2020-06-29	A	142.049	24.5636	47.8884
2020-06-30	A	149.757	25.7501	50.153
2020-07-01	A	158.029	27.1188	52.7282
2020-07-02	A	169.121	29.0525	56.2209
2020-07-03	A	178.96	30.8859	59.6236
2020-07-04	A	182.728	31.4679	61.1233
2020-07-05	A	191.957	33.1011	64.2296
2020-07-06	A	199.202	34.0267	66.2672
2020-07-07	A	210.411	35.9157	69.7965
2020-07-08	A	219.019	37.5121	72.9192
2020-07-09	A	227.064	38.9366	75.799
2020-07-10	A	238.293	41.1277	79.8875
2020-07-11	A	251.251	43.4417	84.2275
2020-07-12	A	257.691	44.2802	86.3221
2020-07-13	A	265.212	45.5668	89.0735
2020-07-14	A	271.324	46.5253	91.3033
2020-07-15	A	288.23	49.4734	96.6127
2020-07-16	A	295.388	50.5213	99.0571
2020-07-17	A	301.523	51.6302	101.564
2020-07-18	A	314.115	53.7719	105.66
2020-07-19	A	329.908	56.6187	110.904
2020-07-20	A	337.445	57.9151	113.811
2020-07-21	A	352.239	60.7231	119.054
2020-07-22	A	359.252	61.7653	121.614
2020-07-23	A	369.597	63.5434	125.276
2020-07-24	A	387.464	66.6032	130.945
2020-07-25	A	400.445	68.6427	135.108
2020-07-26	A	407.239	69.6933	137.737
2020-07-27	A	415.729	70.9904	140.696
2020-07-28	A	427.339	73.0254	144.775
2020-07-29	A	434.624	73.9751	147.18
2020-07-30	A	440.535	74.8581	149.426
2020-07-31	A	446.601	75.8629	151.812
2020-08-01	A	460.134	78.0925	156.075
2020-08-02	A	467.734	79.1545	158.562
2020-08-03	A	484.915	82.2554	164.2
2020-08-04	A	488.308	82.4739	165.437
2020-08-05	A	481.55	81.0696	164.041
2020-08-06	A	481.09	80.9753	164.5
2020-08-07	A	473.363	79.316	162.432
2020-08-08	A	478.073	79.919	163.726
2020-08-09	A	475.444	79.3177	163.133
2020-08-10	A	476.523	79.7734	164.109
2020-08-11	A	477.448	79.8758	164.529
2020-08-12	A	473.908	79.1291	163.598
2020-08-13	A	473.54	78.9562	163.484
2020-08-14	A	468.892	78.055	162.202
2020-08-15	A	475.574	79.1482	163.962
2020-08-16	A	472.635	78.9194	163.721
2020-08-17	A	468.115	78.0104	162.387
2020-08-18	A	466.908	77.9685	162.338
2020-08-19	A	468.207	78.0056	162.408
2020-08-20	A	464.654	77.3571	161.408
2020-08-21	A	461.608	76.8167	160.533
2020-08-22	A	453.331	75.074	157.747
2020-08-23	A	438.903	72.2849	153.222
2020-08-24	A	438.869	72.5843	153.361
2020-08-25	A	432.507	71.4527	151.325
2020-08-26	A	421.053	69.3726	147.767
2020-08-27	A	407.236	66.907	143.509
2020-08-28	A	400.06	65.4598	140.733
2020-08-29	A	387.908	63.3024	136.817
2020-08-30	A	386.159	63.2297	136.086
2020-08-31	A	374.327	61.4163	132.708
2020-09-01	A	368.518	60.5735	130.797
2020-09-02	A	363.873	59.7658	128.959
2020-09-03	A	352.558	57.6479	125.094
2020-09-04	A	345.526	56.6677	122.938
2020-09-05	A	340.165	55.679	120.783
2020-09-06	A	325.237	52.7861	115.665
2020-09-07	A	315.441	51.0688	112.27
2020-09-08	A	300.378	48.1151	106.92
2020-09-09	A	296.133	47.6477	105.355
2020-09-10	A	285.829	45.9048	101.871
2020-09-11	A	280.329	45.2844	100.122
2020-09-12	A	275.282	44.4651	98.1192
2020-09-13	A	268.29	43.2748	95.574
2020-09-14	A	257.296	41.4537	92.0512
2020-09-15	A	249.539	40.2301	89.4281
2020-09-16	A	238.557	38.298	85.7073
2020-09-17	A	236.478	38.1744	84.7742
2020-09-18	A	229.029	36.8928	82.1161
2020-09-19	A	218.31	34.8013	78.1913
2020-09-20	A	211.123	33.7075	75.771
2020-09-21	A	199.296	31.5424	71.6946
2020-09-22	A	190.492	30.2179	68.8775
2020-09-23	A	180.279	28.4402	65.3595
2020-09-24	A	176.525	27.9184	63.7805
2020-09-25	A	169.973	26.7293	61.2203
2020-09-26	A	164.025	25.619	58.7938
2020-09-27	A	158.926	25.046	57.2209
2020-09-28	A	156.556	24.6212	55.9269
2020-09-29	A	152.857	24.1702	54.6431
2020-09-30	A	140.354	22.0277	50.7593
2020-02-18	B	0	0	0
2020-02-19	B	0	0	0
2020-02-20	B	0	0	0
2020-02-21	B	0	0	0
2020-02-22	B	0	0	0
2020-02-23	B	1	0.19136	0.299
2020-02-24	B	1.52381	0.309227	0.495625
2020-02-25	B	1.97279	0.385262	0.633005
2020-02-26	B	2.35763	0.448625	0.753213
2020-02-27	B	2.68749	0.501428	0.858395
2020-02-28	B	2.30356	0.417856	0.751095
2020-02-29	B	4.30782	0.805814	1.37221
2020-03-01	B	5.35908	0.990445	1.69902
2020-03-02	B	5.5935	1.03892	1.82031
2020-03-03	B	5.46109	0.940644	1.70977
2020-03-04	B	7.3476	1.23038	2.19371
2020-03-05	B	7.63128	1.29155	2.3355
2020-03-06	B	8.87443	1.55608	2.79323
2020-03-07	B	11.2733	2.04276	3.60974
2020-03-08	B	12.9962	2.28747	4.07286
2020-03-09	B	16.1396	2.9074	5.12808
2020-03-10	B	15.8339	2.81665	5.10241
2020-03-11	B	17.2386	3.01835	5.51327
2020-03-12	B	18.4426	3.03668	5.63878
2020-03-13	B	22.4746	3.80907	6.9316
2020-03-14	B	24.264	4.16431	7.61215
2020-03-15	B	27.131	4.74876	8.6583
2020-03-16	B	30.2552	5.2885	9.65601
2020-03-17	B	31.933	5.44986	10.0783
2020-03-18	B	34.0378	5.80896	10.7989
2020-03-19	B	36.1753	6.23579	11.6287
2020-03-20	B	36.0074	6.12278	11.6224
2020-03-21	B	37.5301	6.37805	12.163
2020-03-22	B	41.502	7.17872	13.5546
2020-03-23	B	43.5732	7.45214	14.1569
2020-03-24	B	47.0151	8.10707	15.3513
2020-03-25	B	48.9653	8.35334	15.9284
2020-03-26	B	51.3036	8.82479	16.8494
2020-03-27	B	57.3078	10.0053	18.8859
2020-03-28	B	57.7877	10.0517	19.2031
2020-03-29	B	60.199	10.4619	20.0614
2020-03-30	B	65.9324	11.4972	21.8957
2020-03-31	B	67.8469	11.6776	22.4348
2020-04-01	B	69.4878	11.9029	23.0234
2020-04-02	B	72.2276	12.465	24.1235
2020-04-03	B	76.2427	13.2301	25.5497
2020-04-04	B	77.0176	13.2715	25.866
2020-04-05	B	76.6817	13.0592	25.7571
2020-04-06	B	78.0605	13.2788	26.2815
2020-04-07	B	76.2424	12.8323	25.7566
2020-04-08	B	76.0173	12.7486	25.748
2020-04-09	B	76.491	12.8508	26.0092
2020-04-10	B	73.2304	12.19	25.072
2020-04-11	B	72.7689	12.2161	25.1534
2020-04-12	B	73.7067	12.4515	25.5582
2020-04-13	B	72.8438	12.165	25.1584
2020-04-14	B	71.4376	11.8736	24.7263
2020-04-15	B	72.2322	11.9497	24.8465
2020-04-16	B	71.9133	11.8634	24.7177
2020-04-17	B	69.9733	11.4503	24.072
2020-04-18	B	65.9771	10.6097	22.7313
2020-04-19	B	64.2185	10.375	22.2862
2020-04-20	B	63.0444	10.1046	21.7798
2020-04-21	B	64.3714	10.531	22.355
2020-04-22	B	60.5088	9.79923	21.1596
2020-04-23	B	58.8647	9.60538	20.7637
2020-04-24	B	58.7888	9.59083	20.6469
2020-04-25	B	61.0571	9.86713	20.9953
2020-04-26	B	59.668	9.6592	20.6156
2020-04-27	B	55.144	8.79536	19.2043
2020-04-28	B	57.2663	9.354	19.9671
2020-04-29	B	55.752	9.14839	19.5859
2020-04-30	B	53.1208	8.7108	18.8363
2020-05-01	B	49.1988	7.96343	17.5824
2020-05-02	B	47.5037	7.63736	16.949
2020-05-03	B	47.0508	7.557	16.6937
2020-05-04	B	45.3293	7.30977	16.1886
2020-05-05	B	45.187	7.35889	16.1454
2020-05-06	B	46.3984	7.60227	16.4239
2020-05-07	B	44.77	7.35859	15.9699
2020-05-08	B	43.3743	7.08064	15.4557
2020-05-09	B	44.5113	7.39258	15.855
2020-05-10	B	41.4859	6.83163	14.9218
2020-05-11	B	41.226	6.76908	14.7379
2020-05-12	B	40.0032	6.56719	14.343
2020-05-13	B	39.9552	6.57922	14.2791
2020-05-14	B	39.2473	6.49495	14.0759
2020-05-15	B	37.9739	6.29715	13.6988
2020-05-16	B	36.8824	6.12123	13.3514
2020-05-17	B	37.6134	6.36012	13.6498
2020-05-18	B	38.2401	6.48431	13.7939
2020-05-19	B	37.1106	6.2661	13.4174
2020-05-20	B	37.4757	6.3394	13.4865
2020-05-21	B	36.7887	6.20913	13.248
2020-05-22	B	37.1998	6.28083	13.321
2020-05-23	B	39.5522	6.74549	14.0176
2020-05-24	B	38.9019	6.61133	13.8124
2020-05-25	B	39.3445	6.70197	13.9492
2020-05-26	B	40.7239	6.96887	14.3678
2020-05-27	B	43.5728	7.36046	14.9985
2020-05-28	B	44.3481	7.36785	15.052
2020-05-29	B	45.6794	7.40729	15.1509
2020-05-30	B	46.1537	7.42906	15.22
2020-05-31	B	48.5603	7.96027	16.0822
2020-06-01	B	51.9565	8.62481	17.1832
2020-06-02	B	57.2008	9.56132	18.7447
2020-06-03	B	55.6959	9.29896	18.4816
2020-06-04	B	59.0727	9.81527	19.3997
2020-06-05	B	58.6337	9.75464	19.4361
2020-06-06	B	61.5908	10.3531	20.4819
2020-06-07	B	61.7921	10.3859	20.669
2020-06-08	B	63.298	10.635	21.1794
2020-06-09	B	71.2554	12.0352	23.4893
2020-06-10	B	69.7428	11.7128	23.1835
2020-06-11	B	76.4462	12.9777	25.3122
2020-06-12	B	79.192	13.5964	26.4945
2020-06-13	B	82.2122	14.1175	27.5377
2020-06-14	B	83.8009	14.3965	28.2078
2020-06-15	B	92.496	15.8382	30.6835
2020-06-16	B	98.2823	16.9147	32.6547
2020-06-17	B	104.909	18.2417	35.0512
2020-06-18	B	103.255	17.703	34.5785
2020-06-19	B	105.838	18.0223	35.3652
2020-06-20	B	112.718	19.4171	37.8172
2020-06-21	B	114.282	19.642	38.498
2020-06-22	B	117.289	20.2344	39.7265
2020-06-23	B	124.2	21.4102	41.8673
2020-06-24	B	130.791	22.6342	44.1219
2020-06-25	B	135.773	23.4822	45.826
2020-06-26	B	140.71	24.2637	47.4341
2020-06-27	B	153.609	26.4237	51.1985
2020-06-28	B	162.331	27.8632	53.929
2020-06-29	B	172.808	29.7783	57.4362
2020-06-30	B	189.121	32.7137	62.598
2020-07-01	B	201.104	34.8132	66.5729
2020-07-02	B	216.708	37.6804	71.7973
2020-07-03	B	225.416	38.9937	74.6873
2020-07-04	B	230.214	39.65	76.5314
2020-07-05	B	241.993	41.883	80.7796
2020-07-06	B	248.423	42.6346	82.7635
2020-07-07	B	254.934	43.663	85.1278
2020-07-08	B	261.181	44.789	87.6168
2020-07-09	B	268.87	46.1711	90.488
2020-07-10	B	274.126	47.0261	92.5367
2020-07-11	B	281.632	48.26	95.1439
2020-07-12	B	289.399	49.7181	98.0969
2020-07-13	B	302.723	52.1784	102.626
2020-07-14	B	310.477	53.5159	105.476
2020-07-15	B	320.456	54.7886	108.217
2020-07-16	B	336.677	57.5825	113.323
2020-07-17	B	344.58	58.9124	116.231
2020-07-18	B	351.021	59.6489	118.195
2020-07-19	B	356.875	60.5373	120.342
2020-07-20	B	358.893	60.8838	121.606
2020-07-21	B	366.289	62.1821	124.289
2020-07-22	B	376.962	64.1486	128.018
2020-07-23	B	388.444	66.3587	132.175
2020-07-24	B	395.952	67.5099	134.733
2020-07-25	B	401.387	68.472	136.975
2020-07-26	B	409.713	69.8312	139.808
2020-07-27	B	421.516	71.8125	143.613
2020-07-28	B	433.966	73.9517	147.705
2020-07-29	B	441.971	75.2574	150.54
2020-07-30	B	443.165	75.164	151.175
2020-07-31	B	439.189	73.9685	149.984
2020-08-01	B	443.781	74.761	151.737
2020-08-02	B	436.384	73.1529	149.726
2020-08-03	B	446.043	75.0077	152.959
2020-08-04	B	440.323	73.8494	151.562
2020-08-05	B	436.086	72.9368	150.423
2020-08-06	B	440.788	73.8486	152.039
2020-08-07	B	439.152	73.427	151.606
2020-08-08	B	437.083	72.8261	150.838
2020-08-09	B	432.976	72.2976	150.123
2020-08-10	B	428.455	71.0917	148.301
2020-08-11	B	426.581	70.6165	147.534
2020-08-12	B	425.307	70.0597	146.612
2020-08-13	B	424.882	70.2724	146.863
2020-08-14	B	420.852	69.6065	145.764
2020-08-15	B	418.063	68.8991	144.565
2020-08-16	B	410.007	67.4387	142.155
2020-08-17	B	402.768	66.3271	140.211
2020-08-18	B	399.229	65.9139	139.312
2020-08-19	B	397.53	65.8136	138.906
2020-08-20	B	392.74	65.1892	137.706
2020-08-21	B	385.968	63.8951	135.447
2020-08-22	B	386.829	64.256	135.72
2020-08-23	B	376.235	62.4103	132.604
2020-08-24	B	368.487	60.9664	130.025
2020-08-25	B	365.846	60.2513	128.531
2020-08-26	B	355.916	58.5599	125.513
2020-08-27	B	352.07	57.8299	123.933
2020-08-28	B	341.441	55.6907	120.159
2020-08-29	B	334.664	54.7733	118.208
2020-08-30	B	326.855	53.3238	115.431
2020-08-31	B	313.495	50.9233	111.138
2020-09-01	B	298.043	48.2185	106.281
2020-09-02	B	289.465	47.1099	103.82
2020-09-03	B	280.113	45.6064	100.762
2020-09-04	B	268.097	43.4161	96.6208
2020-09-05	B	257.131	41.5076	92.8676
2020-09-06	B	249.398	40.361	90.2768
2020-09-07	B	243.103	39.4831	88.1312
2020-09-08	B	240.707	39.3589	87.2028
2020-09-09	B	229.321	37.1865	83.1578
2020-09-10	B	221.56	35.8421	80.3464
2020-09-11	B	209.576	33.8426	76.5127
2020-09-12	B	198.303	31.9212	72.7597
2020-09-13	B	187.307	30.0205	69.0077
2020-09-14	B	186.882	30.1533	68.4071
2020-09-15	B	182.518	29.5928	66.8329
2020-09-16	B	173.111	27.7779	63.3494
2020-09-17	B	163.381	25.9909	59.8724
2020-09-18	B	153.041	24.1856	56.336
2020-09-19	B	144.511	22.7949	53.4194
2020-09-20	B	141.867	22.6843	52.5053
2020-09-21	B	135.267	21.6325	50.2061
2020-09-22	B	131.609	21.0861	48.71
2020-09-23	B	129.475	20.8637	47.7649
2020-09-24	B	121.645	19.3444	44.8536
2020-09-25	B	111.267	17.5264	41.4439
2020-09-26	B	105.039	16.5772	39.3444
2020-09-27	B	100.7	16.0108	37.8584
2020-09-28	B	94.6474	14.973	35.6741
2020-09-29	B	91.793	14.5021	34.3782
2020-09-30	B	90.6797	14.2899	33.5259
2020-02-18	C	0	0	0
2020-02-19	C	0	0	0
2020-02-20	C	0	0	0
2020-02-21	C	0.333333	0.07488	0.117
2020-02-22	C	0.285714	0.0624	0.102375
2020-02-23	C	0.244898	0.052	0.0895781
2020-02-24	C	0.876579	0.170907	0.277714
2020-02-25	C	2.41802	0.472449	0.758667
2020-02-26	C	2.40592	0.468587	0.780833
2020-02-27	C	2.72889	0.518063	0.882562
2020-02-28	C	2.67238	0.506599	0.889242
2020-02-29	C	3.95728	0.752193	1.29375
2020-03-01	C	4.72528	0.90416	1.56537
2020-03-02	C	5.71691	1.0724	1.86803
2020-03-03	C	6.90021	1.28748	2.24986
2020-03-04	C	6.58113	1.20047	2.16796
2020-03-05	C	5.64097	1.00039	1.89697
2020-03-06	C	6.16845	1.0999	2.07584
2020-03-07	C	7.62058	1.38528	2.5487
2020-03-08	C	9.19859	1.70907	3.09678
2020-03-09	C	9.55117	1.69046	3.12568
2020-03-10	C	11.1867	2.00498	3.66664
2020-03-11	C	12.5886	2.2033	4.04031
2020-03-12	C	15.1236	2.57102	4.6836
2020-03-13	C	16.2964	2.83585	5.18149
2020-03-14	C	18.9683	3.26731	5.94647
2020-03-15	C	22.9252	4.06505	7.30049
2020-03-16	C	27.9835	4.98221	8.8796
2020-03-17	C	30.9859	5.49414	9.86698
2020-03-18	C	35.5593	6.41162	11.4979
2020-03-19	C	38.1461	6.7796	12.3054
2020-03-20	C	40.3633	7.05575	12.9642
2020-03-21	C	40.9305	7.11392	13.272
2020-03-22	C	46.7499	8.22736	15.2053
2020-03-23	C	48.0714	8.43139	15.766
2020-03-24	C	49.5374	8.56813	16.2046
2020-03-25	C	52.4606	9.15355	17.325
2020-03-26	C	54.6329	9.56652	18.1884
2020-03-27	C	54.8282	9.33381	18.0425
2020-03-28	C	57.6623	9.82212	18.9809
2020-03-29	C	57.0915	9.69656	18.9699
2020-03-30	C	64.2689	11.0923	21.3047
2020-03-31	C	66.4209	11.4373	22.0693
2020-04-01	C	72.2656	12.4569	23.8823
2020-04-02	C	72.2752	12.3499	23.9737
2020-04-03	C	75.6169	12.9845	25.1846
2020-04-04	C	77.8145	13.2886	25.8932
2020-04-05	C	84.0314	14.4157	27.8782
2020-04-06	C	88.6936	15.2829	29.5024
2020-04-07	C	91.3564	15.7392	30.5076
2020-04-08	C	91.9722	15.7036	30.7372
2020-04-09	C	91.5	15.5157	30.691
2020-04-10	C	92.0952	15.6893	31.1663
2020-04-11	C	92.9388	15.856	31.6169
2020-04-12	C	91.9951	15.5568	31.3264
2020-04-13	C	90.5196	15.2326	30.9553
2020-04-14	C	91.2549	15.2592	31.0942
2020-04-15	C	90.5518	15.0262	30.8171
2020-04-16	C	89.2825	14.8542	30.6093
2020-04-17	C	88.8612	14.7774	30.5315
2020-04-18	C	89.5001	14.6885	30.4244
2020-04-19	C	87.381	14.1263	29.568
2020-04-20	C	87.5647	14.2845	29.798
2020-04-21	C	87.3888	14.3221	29.8519
2020-04-22	C	85.238	13.9485	29.2664
2020-04-23	C	83.7278	13.7648	28.9534
2020-04-24	C	80.4334	13.229	28.0816
2020-04-25	C	78.9429	12.9627	27.6004
2020-04-26	C	76.9987	12.5605	26.8977
2020-04-27	C	78.6655	13.0352	27.5481
2020-04-28	C	78.4276	12.9066	27.2983
2020-04-29	C	76.8903	12.6941	26.915
2020-04-30	C	73.906	12.101	25.9296
2020-05-01	C	72.6813	11.9145	25.5484
2020-05-02	C	71.9649	11.7925	25.2669
2020-05-03	C	68.3509	11.1804	24.2232
2020-05-04	C	68.5865	11.2029	24.1419
2020-05-05	C	66.1218	10.6253	23.1392
2020-05-06	C	64.0091	10.2494	22.4265
2020-05-07	C	66.1983	10.746	23.0682
2020-05-08	C	66.4081	10.8936	23.2136
2020-05-09	C	63.5879	10.301	22.2229
2020-05-10	C	61.8372	9.96807	21.6074
2020-05-11	C	61.0033	9.91526	21.4198
2020-05-12	C	60.9552	9.97663	21.4203
2020-05-13	C	61.2473	10.1248	21.5725
2020-05-14	C	58.8311	9.71588	20.8736
2020-05-15	C	58.0933	9.63022	20.6607
2020-05-16	C	56.7942	9.22881	19.9588
2020-05-17	C	58.0141	9.56545	20.3933
2020-05-18	C	56.3931	9.34678	19.9934
2020-05-19	C	58.0036	9.68317	20.4539
2020-05-20	C	55.7173	9.19805	19.6609
2020-05-21	C	56.4244	9.35678	19.8466
2020-05-22	C	55.0304	9.10633	19.4111
2020-05-23	C	58.5023	9.68525	20.2607
2020-05-24	C	56.1448	9.24139	19.5568
2020-05-25	C	55.1241	8.99076	19.1272
2020-05-26	C	55.9159	9.20622	19.4143
2020-05-27	C	55.2613	9.08902	19.2018
2020-05-28	C	57.7001	9.56544	19.9129
2020-05-29	C	61.1239	10.1316	20.7995
2020-05-30	C	60.3919	10.0516	20.7129
2020-05-31	C	61.7645	10.1762	20.9361
2020-06-01	C	63.2743	10.4936	21.4651
2020-06-02	C	65.2352	10.8524	22.0753
2020-06-03	C	69.2492	11.5119	23.1725
2020-06-04	C	69.3564	11.5845	23.3873
2020-06-05	C	71.7817	12.0693	24.2382
2020-06-06	C	73.1938	12.2515	24.6361
2020-06-07	C	78.4042	13.1992	26.2279
2020-06-08	C	82.2036	14.0029	27.6424
2020-06-09	C	81.4603	13.7435	27.4285
2020-06-10	C	90.1564	15.3273	30.0536
2020-06-11	C	94.2769	16.1479	31.5705
2020-06-12	C	100.809	17.2865	33.6086
2020-06-13	C	108.074	18.5765	35.9248
2020-06-14	C	111.968	19.3021	37.4056
2020-06-15	C	114.64	19.7459	38.4499
2020-06-16	C	116.929	20.063	39.2813
2020-06-17	C	124.225	21.2758	41.4908
2020-06-18	C	133.145	22.8189	44.2561
2020-06-19	C	141.124	24.1658	46.7711
2020-06-20	C	143.631	24.3509	47.507
2020-06-21	C	153.779	26.3161	50.9807
2020-06-22	C	162.144	27.5516	53.3918
2020-06-23	C	173.98	29.8375	57.4644
2020-06-24	C	178.459	30.6026	59.2471
2020-06-25	C	188.298	32.1221	62.1848
2020-06-26	C	200.065	34.287	66.1594
2020-06-27	C	211.818	36.5708	70.3868
2020-06-28	C	221.558	38.1827	73.6308
2020-06-29	C	231.24	39.7285	76.7856
2020-06-30	C	251.539	43.4322	83.3204
2020-07-01	C	269.272	46.6074	89.177
2020-07-02	C	285.138	49.5584	94.7782
2020-07-03	C	297.404	51.646	99.0986
2020-07-04	C	312.918	54.0873	103.975
2020-07-05	C	330.215	57.2449	109.997
2020-07-06	C	328.708	56.5843	110.123
2020-07-07	C	335.416	57.5952	112.673
2020-07-08	C	350.5	60.3678	117.92
2020-07-09	C	355.428	60.8896	119.716
2020-07-10	C	360.32	61.3992	121.404
2020-07-11	C	379.179	64.919	127.718
2020-07-12	C	394.01	67.6219	132.882
2020-07-13	C	406.39	69.6303	137.02
2020-07-14	C	419.001	71.7283	141.303
2020-07-15	C	431.81	73.7013	145.403
2020-07-16	C	447.456	76.4353	150.692
2020-07-17	C	468.534	80.1669	157.591
2020-07-18	C	478.934	81.7097	161.18
2020-07-19	C	494.848	84.2738	166.317
2020-07-20	C	510.822	86.5021	170.956
2020-07-21	C	520.181	87.9458	174.369
2020-07-22	C	530.203	89.612	178.078
2020-07-23	C	530.126	89.3559	178.755
2020-07-24	C	535.06	90.0327	180.738
2020-07-25	C	562.623	95.1118	189.528
2020-07-26	C	585.582	99.3443	197.219
2020-07-27	C	603.927	102.411	203.229
2020-07-28	C	604.652	102.218	204.194
2020-07-29	C	612.606	103.497	207.287
2020-07-30	C	628.758	106.368	212.814
2020-07-31	C	633.602	107.044	214.969
2020-08-01	C	650.087	109.898	220.433
2020-08-02	C	647.218	109.054	220.179
2020-08-03	C	654.758	109.834	222.275
2020-08-04	C	643.888	107.661	219.697
2020-08-05	C	656.237	109.998	223.925
2020-08-06	C	654.489	109.343	223.555
2020-08-07	C	657.324	110.041	225.177
2020-08-08	C	653.421	109.123	224.252
2020-08-09	C	647.408	107.837	222.628
2020-08-10	C	648.588	107.818	222.853
2020-08-11	C	640.932	106.275	220.663
2020-08-12	C	633.371	104.92	218.638
2020-08-13	C	629.222	104.106	217.36
2020-08-14	C	620	102.558	214.882
2020-08-15	C	615.762	102.08	213.982
2020-08-16	C	617.796	102.55	214.552
2020-08-17	C	610.206	101.15	212.251
2020-08-18	C	594.034	98.1108	207.313
2020-08-19	C	584.839	96.4022	204.278
2020-08-20	C	579.624	95.7216	202.785
2020-08-21	C	578.487	95.4401	201.925
2020-08-22	C	560.179	92.0051	196.171
2020-08-23	C	548.154	89.7916	192.151
2020-08-24	C	534.179	87.2508	187.545
2020-08-25	C	520.201	84.7647	182.939
2020-08-26	C	505.22	82.3851	178.428
2020-08-27	C	492.046	79.9833	173.826
2020-08-28	C	480.754	78.0012	169.83
2020-08-29	C	473.741	76.8543	167.122
2020-08-30	C	457.731	74.1291	161.987
2020-08-31	C	446.674	72.2741	158.145
2020-09-01	C	433.197	70.0044	153.652
2020-09-02	C	415.978	66.951	147.905
2020-09-03	C	398.886	63.9377	142.144
2020-09-04	C	378.569	60.2758	135.304
2020-09-05	C	363.821	57.7483	130.139
2020-09-06	C	351.847	56.0803	126.304
2020-09-07	C	339.249	54.2327	122.233
2020-09-08	C	326.119	52.1688	117.852
2020-09-09	C	322.197	51.5555	115.748
2020-09-10	C	306.169	48.6594	110.18
2020-09-11	C	298.097	47.5688	107.375
2020-09-12	C	284.845	45.2428	102.707
2020-09-13	C	265.82	41.8346	96.3252
2020-09-14	C	255.179	40.2951	92.7735
2020-09-15	C	247.725	39.0954	89.7958
2020-09-16	C	233.002	36.5953	84.846
2020-09-17	C	225.716	35.3716	81.8583
2020-09-18	C	218.138	34.3851	79.296
2020-09-19	C	204.975	32.2125	74.9437
2020-09-20	C	197.36	31.1673	72.3314
2020-09-21	C	187.832	29.5809	68.9276
2020-09-22	C	176.332	27.6876	65.0567
2020-09-23	C	174.475	27.6961	64.1482
2020-09-24	C	166.217	26.3166	61.1867
2020-09-25	C	160.138	25.2418	58.7124
2020-09-26	C	153.595	24.1216	56.1963
2020-09-27	C	144.986	22.6999	53.2321
2020-09-28	C	137.607	21.4182	50.4868
2020-09-29	C	131.949	20.5746	48.4356
2020-09-30	C	125.099	19.4668	46.0081
2020-02-18	D	0	0	0
2020-02-19	D	0	0	0
2020-02-20	D	0.666667	0.138667	0.216667
2020-02-21	D	0.904762	0.179342	0.28925
2020-02-22	D	2.77551	0.565452	0.903094
2020-02-23	D	4.04568	0.73745	1.20621
2020-02-24	D	4.46772	0.816995	1.37176
2020-02-25	D	8.49614	1.54334	2.54796
2020-02-26	D	9.61574	1.69102	2.86213
2020-02-27	D	13.2421	2.34657	3.96903
2020-02-28	D	15.3503	2.59334	4.46957
2020-02-29	D	23.1574	4.13018	6.98754
2020-03-01	D	27.5159	4.98657	8.52776
2020-03-02	D	31.5851	5.74182	9.94046
2020-03-03	D	35.4062	6.43498	11.2762
2020-03-04	D	42.0149	7.56451	13.3074
2020-03-05	D	46.3461	8.08147	14.4216
2020-03-06	D	54.0585	9.56613	17.0433
2020-03-07	D	60.0026	10.6425	19.0858
2020-03-08	D	65.7641	11.5201	20.8428
2020-03-09	D	75.0359	13.0168	23.5761
2020-03-10	D	85.9832	14.8798	26.9298
2020-03-11	D	100.367	17.6913	31.8315
2020-03-12	D	114.362	20.0759	36.1856
2020-03-13	D	130.691	22.8396	41.2087
2020-03-14	D	147.688	25.8554	46.7176
2020-03-15	D	163.589	28.4767	51.7069
2020-03-16	D	173.886	30.1508	55.2752
2020-03-17	D	190.712	33.0325	60.7202
2020-03-18	D	209.467	36.0939	66.5158
2020-03-19	D	226.543	38.9557	72.0723
2020-03-20	D	253.513	43.3817	80.1236
2020-03-21	D	283.297	48.7645	89.8162
2020-03-22	D	300.826	51.675	95.8358
2020-03-23	D	317.518	54.472	101.684
2020-03-24	D	342.825	59.0464	110.306
2020-03-25	D	363.516	62.6394	117.509
2020-03-26	D	381.919	65.7722	124.027
2020-03-27	D	408.692	69.6475	131.707
2020-03-28	D	432.974	73.7477	139.788
2020-03-29	D	449.454	76.2383	145.411
2020-03-30	D	468.913	79.4481	152.104
2020-03-31	D	490.259	83.1712	159.598
2020-04-01	D	516.889	87.8269	168.582
2020-04-02	D	531.381	90.2506	174.168
2020-04-03	D	552.469	93.8235	181.482
2020-04-04	D	568.212	96.5873	187.548
2020-04-05	D	584.039	98.8711	192.826
2020-04-06	D	601.604	102.042	199.425
2020-04-07	D	609.994	103.086	202.702
2020-04-08	D	609.852	102.637	203.507
2020-04-09	D	612.397	102.7	204.897
2020-04-10	D	607.579	101.095	203.521
2020-04-11	D	611.115	101.102	204.419
2020-04-12	D	608.479	100.234	203.839
2020-04-13	D	594.221	97.2012	199.723
2020-04-14	D	584.665	95.2837	197.074
2020-04-15	D	581.142	94.7673	196.447
2020-04-16	D	562.121	91.303	191.157
2020-04-17	D	553.818	89.9303	188.894
2020-04-18	D	554.701	90.3617	189.376
2020-04-19	D	546.792	88.7021	186.642
2020-04-20	D	546.012	88.7308	186.456
2020-04-21	D	531.677	86.2476	182.376
2020-04-22	D	529.056	85.981	181.623
2020-04-23	D	507.144	81.8428	174.845
2020-04-24	D	495.361	79.9446	171.337
2020-04-25	D	481.929	77.4199	166.794
2020-04-26	D	476.415	76.4253	164.552
2020-04-27	D	475.356	76.2842	163.665
2020-04-28	D	471.114	75.5066	161.857
2020-04-29	D	459.812	73.4608	158.092
2020-04-30	D	448.125	71.756	154.797
2020-05-01	D	436.107	69.7751	151.039
2020-05-02	D	428.473	68.3241	148.062
2020-05-03	D	423.262	67.9718	146.797
2020-05-04	D	424.13	68.416	146.842
2020-05-05	D	420.873	67.4688	144.824
2020-05-06	D	423.748	67.933	145.016
2020-05-07	D	414.546	66.5227	142.376
2020-05-08	D	406.325	65.292	139.98
2020-05-09	D	398.279	64.2249	137.818
2020-05-10	D	387.382	62.2706	134.263
2020-05-11	D	384.375	61.707	132.815
2020-05-12	D	385.798	62.2801	133.178
2020-05-13	D	376.684	60.7969	130.432
2020-05-14	D	368.205	59.4778	127.9
2020-05-15	D	367.938	59.3352	127.179
2020-05-16	D	363.042	58.5453	125.499
2020-05-17	D	354.512	57.1633	122.898
2020-05-18	D	346.867	55.7869	120.272
2020-05-19	D	354.982	57.5907	122.584
2020-05-20	D	350.27	56.8503	121.102
2020-05-21	D	354.231	57.5478	121.859
2020-05-22	D	357.96	58.1652	122.577
2020-05-23	D	362.156	59.2565	124.107
2020-05-24	D	366.753	60.1714	125.455
2020-05-25	D	368.026	60.5429	126.023
2020-05-26	D	377.451	62.117	128.496
2020-05-27	D	389.53	64.3052	132.03
2020-05-28	D	400.883	66.4005	135.546
2020-05-29	D	409.614	67.6695	137.877
2020-05-30	D	417.764	68.9794	140.312
2020-05-31	D	429.417	71.0306	143.941
2020-06-01	D	451.072	74.7922	150.323
2020-06-02	D	469.633	78.3761	156.61
2020-06-03	D	485.542	81.396	162.163
2020-06-04	D	513.512	85.9204	170.159
2020-06-05	D	534.487	89.4246	176.739
2020-06-06	D	562.132	94.347	185.626
2020-06-07	D	582.827	97.9166	192.57
2020-06-08	D	603.566	101.49	199.581
2020-06-09	D	637.009	107.391	210.284
2020-06-10	D	670.674	113.485	221.486
2020-06-11	D	695.197	117.717	229.966
2020-06-12	D	734.55	124.71	242.803
2020-06-13	D	781.281	132.871	257.68
2020-06-14	D	809.336	137.119	266.71
2020-06-15	D	849.717	143.874	279.634
2020-06-16	D	891.662	151.062	293.378
2020-06-17	D	930.948	157.775	306.535
2020-06-18	D	990.622	168.623	326.254
2020-06-19	D	1037.1	176.428	341.58
2020-06-20	D	1089.95	185.761	359.411
2020-06-21	D	1151.91	196.196	379.164
2020-06-22	D	1214.68	207.745	400.907
2020-06-23	D	1288.16	220.573	424.937
2020-06-24	D	1371.13	235.3	452.272
2020-06-25	D	1430.59	245.033	472.222
2020-06-26	D	1486.22	254.067	491.12
2020-06-27	D	1560.9	266.587	515.456
2020-06-28	D	1639.58	279.872	541.205
2020-06-29	D	1721.02	293.932	568.407
2020-06-30	D	1791.16	305.638	592.191
2020-07-01	D	1866.28	318.377	617.665
2020-07-02	D	1946.34	331.558	643.963
2020-07-03	D	2065.62	352.407	682.387
2020-07-04	D	2157.53	367.582	712.572
2020-07-05	D	2238.65	381.034	740.245
2020-07-06	D	2309.84	392.284	764.519
2020-07-07	D	2406.53	408.753	796.844
2020-07-08	D	2512.74	426.481	831.386
2020-07-09	D	2584.44	438.069	856.63
2020-07-10	D	2675.9	453.379	887.555
2020-07-11	D	2757.97	466.998	915.958
2020-07-12	D	2857.64	483.181	948.363
2020-07-13	D	2956.4	498.755	979.981
2020-07-14	D	3036.39	512.111	1008.24
2020-07-15	D	3122.96	526.616	1038.23
2020-07-16	D	3206.49	539.643	1065.95
2020-07-17	D	3304.08	556.24	1099.17
2020-07-18	D	3365.07	565.187	1120.61
2020-07-19	D	3445.35	578.634	1148.73
2020-07-20	D	3542.49	594.828	1181.12
2020-07-21	D	3624.42	608.099	1209.12
2020-07-22	D	3664.98	614.105	1225.73
2020-07-23	D	3726.08	623.078	1246.45
2020-07-24	D	3769.11	629.694	1263.24
2020-07-25	D	3827.67	638.859	1283.64
2020-07-26	D	3895.53	649.917	1306.83
2020-07-27	D	3949.69	659.128	1327.12
2020-07-28	D	3989.78	665.049	1342.13
2020-07-29	D	4013.48	667.59	1351.52
2020-07-30	D	4063.46	675.071	1368.12
2020-07-31	D	4073.96	676.412	1375
2020-08-01	D	4087.97	678.393	1382.37
2020-08-02	D	4089.64	678.205	1385.95
2020-08-03	D	4089.07	677.044	1387.51
2020-08-04	D	4086.92	675.395	1387.8
2020-08-05	D	4070.74	671.766	1384.54
2020-08-06	D	4046.54	666.853	1378.74
2020-08-07	D	4031.13	663.607	1374.98
2020-08-08	D	4007.25	659.71	1369.84
2020-08-09	D	3976.12	653.24	1360.3
2020-08-10	D	3930.44	644.473	1346.67
2020-08-11	D	3901.61	639.288	1338.07
2020-08-12	D	3858.24	630.872	1324.14
2020-08-13	D	3790.06	617.848	1302.57
2020-08-14	D	3744.63	609.131	1287.02
2020-08-15	D	3697.01	600.519	1271.32
2020-08-16	D	3625.53	588.541	1250.07
2020-08-17	D	3553.93	576.166	1227.74
2020-08-18	D	3477.9	562.828	1203.48
2020-08-19	D	3400.05	549.949	1179.49
2020-08-20	D	3313.33	534.519	1151.16
2020-08-21	D	3243.33	522.456	1127.61
2020-08-22	D	3147.67	506.023	1097.04
2020-08-23	D	3051.33	489.521	1065.9
2020-08-24	D	2967.76	474.799	1037.14
2020-08-25	D	2892.13	462.14	1011.37
2020-08-26	D	2824.63	451.505	988.676
2020-08-27	D	2730.45	435.315	957.374
2020-08-28	D	2637.72	419.882	926.952
2020-08-29	D	2559.9	408.028	901.905
2020-08-30	D	2464.87	392.359	870.941
2020-08-31	D	2374.41	376.345	839.229
2020-09-01	D	2290.54	362.953	811.406
2020-09-02	D	2207.65	349.2	783.01
2020-09-03	D	2129.94	336.785	756.673
2020-09-04	D	2045.66	322.77	727.895
2020-09-05	D	1978.76	311.792	703.81
2020-09-06	D	1885.75	296.277	672.787
2020-09-07	D	1809.02	283.957	646.595
2020-09-08	D	1728.59	271.42	620.128
2020-09-09	D	1661.65	261.158	597.26
2020-09-10	D	1603.6	251.688	575.816
2020-09-11	D	1540.52	241.603	553.624
2020-09-12	D	1488.44	234.069	535.568
2020-09-13	D	1409.48	220.83	508.891
2020-09-14	D	1340.12	209.296	484.765
2020-09-15	D	1270.34	197.74	460.617
2020-09-16	D	1217.53	189.225	441.23
2020-09-17	D	1150.6	177.977	417.779
2020-09-18	D	1110.89	172.212	402.897
2020-09-19	D	1061.19	164.401	385.178
2020-09-20	D	1017.6	157.796	369.522
2020-09-21	D	970.558	150.81	353.509
2020-09-22	D	923.907	143.014	336.412
2020-09-23	D	881.587	136.389	321.253
2020-09-24	D	840.313	129.921	306.507
2020-09-25	D	797.601	123.171	291.481
2020-09-26	D	764.658	118.151	279.278
2020-09-27	D	723.088	111.316	264.458
2020-09-28	D	690.456	106.231	252.443
2020-09-29	D	654.486	100.545	239.668
2020-09-30	D	622.988	95.6023	228.17
2020-02-18	E	0	0	0
2020-02-19	E	0	0	0
2020-02-20	E	0	0	0
2020-02-21	E	0	0	0
2020-02-22	E	0	0	0
2020-02-23	E	0	0	0
2020-02-24	E	0.333333	0.07488	0.117
2020-02-25	E	0.952381	0.189973	0.301708
2020-02-26	E	1.14966	0.222098	0.363661
2020-02-27	E	1.98542	0.387535	0.634537
2020-02-28	E	2.36846	0.450519	0.754553
2020-02-29	E	2.69677	0.503006	0.859568
2020-03-01	E	3.31152	0.610532	1.05112
2020-03-02	E	3.50511	0.63635	1.11906
2020-03-03	E	4.67105	0.860318	1.49485
2020-03-04	E	5.00376	0.930478	1.64166
2020-03-05	E	5.9556	1.10543	1.95212
2020-03-06	E	7.1048	1.30391	2.3061
2020-03-07	E	8.08983	1.4804	2.63317
2020-03-08	E	11.6008	2.15996	3.75136
2020-03-09	E	11.2769	2.0773	3.71577
2020-03-10	E	12.3326	2.18869	3.9663
2020-03-11	E	14.5708	2.58934	4.66651
2020-03-12	E	16.8226	2.95651	5.3312
2020-03-13	E	20.4193	3.6452	6.5108
2020-03-14	E	22.5023	4.02774	7.24395
2020-03-15	E	22.621	3.95272	7.27012
2020-03-16	E	24.3894	4.26183	7.87369
2020-03-17	E	25.2386	4.33915	8.12015
2020-03-18	E	27.9664	4.81958	8.98579
2020-03-19	E	33.6379	5.94379	10.8742
2020-03-20	E	36.8325	6.52841	11.9763
2020-03-21	E	39.904	7.10157	13.0749
2020-03-22	E	44.2034	7.86763	14.4869
2020-03-23	E	44.222	7.79049	14.6044
2020-03-24	E	46.9046	8.14221	15.3572
2020-03-25	E	49.5372	8.58507	16.2498
2020-03-26	E	52.4605	9.13438	17.3126
2020-03-27	E	56.9661	9.98596	18.8579
2020-03-28	E	59.8281	10.5153	19.9283
2020-03-29	E	61.9479	10.7845	20.5963
2020-03-30	E	61.0982	10.5513	20.4657
2020-03-31	E	64.3699	11.1889	21.6515
2020-04-01	E	66.1742	11.3985	22.1864
2020-04-02	E	71.3874	12.2971	23.7854
2020-04-03	E	74.5225	12.7491	24.7209
2020-04-04	E	76.2098	12.9344	25.2405
2020-04-05	E	84.3227	14.2897	27.5714
2020-04-06	E	88.2766	14.9837	28.9307
2020-04-07	E	82.6656	13.8814	27.494
2020-04-08	E	79.8563	13.2513	26.6876
2020-04-09	E	79.4482	13.2586	26.814
2020-04-10	E	81.0985	13.6586	27.5399
2020-04-11	E	80.8463	13.6091	27.5771
2020-04-12	E	78.6302	13.1824	27.0073
2020-04-13	E	77.7306	12.9655	26.7254
2020-04-14	E	77.9596	12.9456	26.73
2020-04-15	E	74.4892	12.2912	25.7374
2020-04-16	E	74.8479	12.428	25.9349
2020-04-17	E	74.1553	12.4145	25.9084
2020-04-18	E	76.2284	12.7	26.3488
2020-04-19	E	79.0053	13.2901	27.2846
2020-04-20	E	77.0521	12.8777	26.6907
2020-04-21	E	75.378	12.5202	26.1493
2020-04-22	E	74.9431	12.2972	25.7927
2020-04-23	E	75.5702	12.1446	25.5326
2020-04-24	E	75.1078	11.9509	25.201
2020-04-25	E	70.3781	11.1516	23.9142
2020-04-26	E	68.9908	11.0181	23.6203
2020-04-27	E	69.4683	11.2367	23.8787
2020-04-28	E	67.5442	11.0058	23.4592
2020-04-29	E	64.5617	10.5138	22.6242
2020-04-30	E	63.3386	10.3589	22.2921
2020-05-01	E	63.2903	10.2493	22.032
2020-05-02	E	59.5821	9.62822	20.9766
2020-05-03	E	58.4037	9.4185	20.5342
2020-05-04	E	56.727	9.16886	20.0301
2020-05-05	E	55.6231	9.03847	19.7103
2020-05-06	E	53.677	8.74678	19.1445
2020-05-07	E	54.0088	8.76717	19.0611
2020-05-08	E	54.6266	8.95611	19.2568
2020-05-09	E	57.4895	9.49905	20.0304
2020-05-10	E	57.9434	9.5771	20.1223
2020-05-11	E	55.9991	9.20673	19.5223
2020-05-12	E	53.9992	8.86481	18.9454
2020-05-13	E	51.6184	8.4523	18.2412
2020-05-14	E	50.5777	8.2583	17.859
2020-05-15	E	50.6856	8.18261	17.659
2020-05-16	E	48.7781	7.80892	16.9986
2020-05-17	E	48.1432	7.75266	16.8195
2020-05-18	E	51.2656	8.22717	17.4774
2020-05-19	E	49.2753	7.82387	16.805
2020-05-20	E	47.9026	7.64863	16.4681
2020-05-21	E	46.726	7.37504	15.9739
2020-05-22	E	47.0509	7.52976	16.1395
2020-05-23	E	47.996	7.79736	16.501
2020-05-24	E	47.1394	7.55166	16.0851
2020-05-25	E	48.0719	7.80452	16.4361
2020-05-26	E	48.2045	7.79059	16.3923
2020-05-27	E	50.6515	8.32533	17.2076
2020-05-28	E	54.4155	8.97063	18.233
2020-05-29	E	55.6419	9.14785	18.5668
2020-05-30	E	56.693	9.40091	19.0236
2020-05-31	E	62.9274	10.4521	20.7364
2020-06-01	E	63.6044	10.6376	21.156
2020-06-02	E	67.1847	11.3995	22.4722
2020-06-03	E	68.2536	11.4686	22.7398
2020-06-04	E	71.5031	12.0892	23.8537
2020-06-05	E	74.2883	12.5121	24.6809
2020-06-06	E	77.3424	12.9921	25.6042
2020-06-07	E	82.6268	13.9135	27.2266
2020-06-08	E	88.1563	14.9586	29.0796
2020-06-09	E	90.2292	15.2111	29.7347
2020-06-10	E	100.673	17.2408	33.1505
2020-06-11	E	101.291	17.3376	33.6477
2020-06-12	E	102.154	17.3434	33.9657
2020-06-13	E	106.894	18.2329	35.6264
2020-06-14	E	106.623	18.0894	35.6971
2020-06-15	E	115.058	19.6755	38.4239
2020-06-16	E	124.288	21.3355	41.3386
2020-06-17	E	127.533	21.8481	42.5283
2020-06-18	E	131.98	22.669	44.1846
2020-06-19	E	141.459	24.4486	47.3455
2020-06-20	E	144.917	24.9082	48.5123
2020-06-21	E	151.882	26.0678	50.7466
2020-06-22	E	159.851	27.5999	53.5856
2020-06-23	E	172.015	29.8001	57.5127
2020-06-24	E	176.775	30.638	59.3933
2020-06-25	E	182.855	31.6247	61.4895
2020-06-26	E	197.733	34.294	66.2096
2020-06-27	E	202.152	34.8571	67.7441
2020-06-28	E	212.606	36.5079	70.9328
2020-06-29	E	219.567	37.6672	73.3848
2020-06-30	E	226.867	38.9716	76.0591
2020-07-01	E	238.458	41.0792	79.9937
2020-07-02	E	247.059	42.3447	82.6695
2020-07-03	E	252.765	43.2828	84.8288
2020-07-04	E	271.989	46.5993	90.6789
2020-07-05	E	290.467	49.8956	96.6297
2020-07-06	E	304.638	52.1738	101.104
2020-07-07	E	321.118	55.1567	106.714
2020-07-08	E	326.911	55.9812	109.027
2020-07-09	E	336.209	57.3838	112.168
2020-07-10	E	355.846	60.9571	118.674
2020-07-11	E	367.344	63.0002	122.907
2020-07-12	E	376.2	64.3812	126.107
2020-07-13	E	394.457	67.7145	132.318
2020-07-14	E	404.439	69.2055	135.742
2020-07-15	E	420.662	71.9817	141.134
2020-07-16	E	436.901	74.7416	146.55
2020-07-17	E	444.82	76.1042	149.824
2020-07-18	E	457.274	78.2631	154.288
2020-07-19	E	468.616	79.818	157.813
2020-07-20	E	490.004	83.5738	164.741
2020-07-21	E	507.337	86.7286	170.841
2020-07-22	E	517.86	88.3481	174.602
2020-07-23	E	529.547	90.3993	178.989
2020-07-24	E	537.564	91.7897	182.33
2020-07-25	E	538.102	91.1928	182.509
2020-07-26	E	541.231	91.594	184.071
2020-07-27	E	555.579	94.1886	188.969
2020-07-28	E	563.544	95.419	191.798
2020-07-29	E	575.371	97.523	195.96
2020-07-30	E	578.175	97.9869	197.586
2020-07-31	E	581.578	98.3845	199.027
2020-08-01	E	587.829	99.3204	201.232
2020-08-02	E	590.854	99.6538	202.463
2020-08-03	E	598.446	101.08	205.335
2020-08-04	E	596.62	100.172	204.572
2020-08-05	E	593.722	99.3703	203.835
2020-08-06	E	592.905	98.9604	203.593
2020-08-07	E	597.871	99.8863	205.361
2020-08-08	E	596.461	99.7122	205.431
2020-08-09	E	595.252	99.4312	205.28
2020-08-10	E	591.216	98.8116	204.545
2020-08-11	E	585.757	97.5242	202.698
2020-08-12	E	594.41	99.1609	205.315
2020-08-13	E	595.495	99.2963	205.685
2020-08-14	E	594.424	98.9737	205.329
2020-08-15	E	586.173	97.1934	202.655
2020-08-16	E	581.101	96.0259	200.81
2020-08-17	E	572.42	94.235	197.917
2020-08-18	E	568.645	93.6993	196.881
2020-08-19	E	568.077	93.7826	196.802
2020-08-20	E	551.923	90.5129	191.515
2020-08-21	E	539.077	88.1931	187.522
2020-08-22	E	523.066	85.2698	182.481
2020-08-23	E	505.676	82.0655	176.87
2020-08-24	E	492.77	79.803	172.597
2020-08-25	E	486.374	78.9714	170.505
2020-08-26	E	478.225	77.843	167.994
2020-08-27	E	463.907	75.5382	163.666
2020-08-28	E	459.635	75.0374	162.096
2020-08-29	E	440.973	71.8052	156.325
2020-08-30	E	429.643	70.0158	152.688
2020-08-31	E	422.266	68.6855	149.756
2020-09-01	E	417.942	68.3479	148.396
2020-09-02	E	404.236	66.0226	144.012
2020-09-03	E	389.821	63.4636	139.206
2020-09-04	E	373.799	60.5629	133.8
2020-09-05	E	365.399	58.9694	130.356
2020-09-06	E	354.533	57.1089	126.512
2020-09-07	E	341.885	55.0455	122.346
2020-09-08	E	323.378	51.6564	116.092
2020-09-09	E	307.848	49.043	110.949
2020-09-10	E	298.203	47.5279	107.485
2020-09-11	E	286.936	45.6469	103.487
2020-09-12	E	277.945	44.1293	100.067
2020-09-13	E	268.572	42.7288	96.8624
2020-09-14	E	261.204	41.6893	94.2576
2020-09-15	E	252.556	40.3959	91.3111
2020-09-16	E	243.143	38.8688	88.0309
2020-09-17	E	236.742	37.8541	85.5637
2020-09-18	E	227.922	36.2653	82.2436
2020-09-19	E	222.361	35.4793	80.1791
2020-09-20	E	212.262	33.7622	76.7131
2020-09-21	E	201.272	32.0233	73.1993
2020-09-22	E	195.519	31.2122	71.1214
2020-09-23	E	190.921	30.6971	69.5545
2020-09-24	E	184.647	29.5856	67.1175
2020-09-25	E	175.935	28.1574	64.2008
2020-09-26	E	169.468	27.0615	61.7961
2020-09-27	E	164.259	26.3008	59.9302
2020-09-28	E	154.126	24.4411	56.3823
2020-09-29	E	144.775	22.797	53.1305
2020-09-30	E	136.093	21.2328	49.9819
2020-02-18	F	0	0	0
2020-02-19	F	0	0	0
2020-02-20	F	0	0	0
2020-02-21	F	0	0	0
2020-02-22	F	0	0	0
2020-02-23	F	0	0	0
2020-02-24	F	1.33333	0.26624	0.416
2020-02-25	F	1.80952	0.34944	0.563333
2020-02-26	F	1.88435	0.36608	0.609917
2020-02-27	F	2.28183	0.43264	0.73301
2020-02-28	F	2.95585	0.4992	0.858051
2020-02-29	F	3.86692	0.68224	1.16679
2020-03-01	F	4.98117	0.89856	1.53661
2020-03-02	F	6.60291	1.2064	2.05954
2020-03-03	F	7.65964	1.39915	2.41743
2020-03-04	F	7.5654	1.36841	2.43158
2020-03-05	F	8.81796	1.52306	2.72563
2020-03-06	F	9.22492	1.58815	2.88326
2020-03-07	F	8.57374	1.45103	2.72219
2020-03-08	F	11.3489	2.00791	3.62992
2020-03-09	F	13.061	2.3555	4.24218
2020-03-10	F	17.5285	3.16654	5.59257
2020-03-11	F	18.6911	3.37372	6.04183
2020-03-12	F	20.3542	3.61015	6.5346
2020-03-13	F	24.1132	4.24537	7.65044
2020-03-14	F	25.0018	4.4225	8.07647
2020-03-15	F	27.4301	4.86686	8.91291
2020-03-16	F	30.8448	5.46179	9.9958
2020-03-17	F	34.7718	6.16835	11.2727
2020-03-18	F	39.471	6.85421	12.5416
2020-03-19	F	42.8323	7.33979	13.5175
2020-03-20	F	48.7134	8.41558	15.4202
2020-03-21	F	53.421	9.33427	17.1197
2020-03-22	F	56.4561	9.70602	17.9914
2020-03-23	F	61.391	10.6343	19.7205
2020-03-24	F	66.6208	11.4799	21.3461
2020-03-25	F	69.1036	11.8768	22.2875
2020-03-26	F	72.2316	12.3989	23.4102
2020-03-27	F	77.5795	13.4191	25.3069
2020-03-28	F	84.83	14.7602	27.7336
2020-03-29	F	85.3781	14.8239	28.2102
2020-03-30	F	91.1813	15.9336	30.2783
2020-03-31	F	96.822	16.9305	32.2005
2020-04-01	F	98.9903	17.2814	33.1328
2020-04-02	F	100.849	17.585	33.9658
2020-04-03	F	109.442	19.158	36.7574
2020-04-04	F	113.807	19.7867	38.1341
2020-04-05	F	116.549	20.2246	39.2043
2020-04-06	F	120.899	21.0083	40.7951
2020-04-07	F	122.961	21.384	41.7537
2020-04-08	F	127.062	21.9939	43.0562
2020-04-09	F	128.244	22.161	43.6628
2020-04-10	F	128.59	22.1643	43.9813
2020-04-11	F	127.22	21.6125	43.3933
2020-04-12	F	125.046	21.0888	42.7791
2020-04-13	F	122.182	20.4305	41.8951
2020-04-14	F	118.727	19.796	40.9872
2020-04-15	F	117.433	19.5085	40.5698
2020-04-16	F	118.657	19.9234	41.2272
2020-04-17	F	120.039	20.2775	41.8155
2020-04-18	F	118.224	19.882	41.2512
2020-04-19	F	116.335	19.3473	40.4368
2020-04-20	F	112.716	18.6492	39.3299
2020-04-21	F	107.28	17.5545	37.5597
2020-04-22	F	103.954	16.8557	36.3444
2020-04-23	F	101.104	16.3566	35.411
2020-04-24	F	94.6603	15.056	33.2119
2020-04-25	F	92.8041	14.6877	32.4058
2020-04-26	F	91.213	14.5305	31.9344
2020-04-27	F	90.8493	14.5798	31.8036
2020-04-28	F	88.8708	14.3435	31.2558
2020-04-29	F	85.5083	13.8277	30.2782
2020-04-30	F	81.9595	13.1094	28.9721
2020-05-01	F	83.251	13.4899	29.3589
2020-05-02	F	84.358	13.7459	29.602
2020-05-03	F	80.6402	13.0745	28.4324
2020-05-04	F	79.1202	12.6842	27.6734
2020-05-05	F	76.1506	12.212	26.7795
2020-05-06	F	75.6053	12.2123	26.6128
2020-05-07	F	74.1379	11.9546	26.0638
2020-05-08	F	71.2134	11.3877	25.0332
2020-05-09	F	71.0401	11.2979	24.7294
2020-05-10	F	73.2248	11.556	24.9835
2020-05-11	F	68.4308	10.706	23.5419
2020-05-12	F	66.9883	10.5496	23.1429
2020-05-13	F	65.7519	10.4637	22.863
2020-05-14	F	66.3588	10.6472	23.0168
2020-05-15	F	62.8789	10.0014	21.9034
2020-05-16	F	62.5629	9.88758	21.5921
2020-05-17	F	61.9587	9.88978	21.4714
2020-05-18	F	61.1074	9.78623	21.2012
2020-05-19	F	64.0445	10.4016	22.061
2020-05-20	F	60.2286	9.72186	20.9501
2020-05-21	F	58.9578	9.56033	20.6106
2020-05-22	F	60.5353	9.74464	20.812
2020-05-23	F	59.2207	9.62368	20.5591
2020-05-24	F	61.7606	10.1275	21.2826
2020-05-25	F	62.6043	10.27	21.4823
2020-05-26	F	63.6609	10.4969	21.826
2020-05-27	F	66.5665	11.0243	22.6554
2020-05-28	F	68.057	11.3473	23.1991
2020-05-29	F	71.0012	11.8079	23.9739
2020-05-30	F	77.5248	13.0237	25.9518
2020-05-31	F	79.1165	13.13	26.2655
2020-06-01	F	80.4808	13.3572	26.7567
2020-06-02	F	86.9836	14.484	28.6511
2020-06-03	F	87.224	14.358	28.6447
2020-06-04	F	93.7634	15.5509	30.6671
2020-06-05	F	100.035	16.5478	32.4411
2020-06-06	F	102.078	16.8544	33.1743
2020-06-07	F	104.495	17.2929	34.1018
2020-06-08	F	111.567	18.6789	36.5081
2020-06-09	F	115.963	19.4928	38.0806
2020-06-10	F	120.063	20.2459	39.5735
2020-06-11	F	124.578	20.9817	41.0488
2020-06-12	F	128.781	21.8167	42.6864
2020-06-13	F	134.384	22.7787	44.5352
2020-06-14	F	140.519	23.7857	46.4737
2020-06-15	F	144.779	24.3031	47.6671
2020-06-16	F	150.429	25.3306	49.6431
2020-06-17	F	161.273	27.1214	52.8324
2020-06-18	F	170.9	28.7746	55.8743
2020-06-19	F	171.819	28.8349	56.4777
2020-06-20	F	183.274	31.0873	60.4463
2020-06-21	F	191.425	32.3762	63.0002
2020-06-22	F	199.412	33.8581	65.8718
2020-06-23	F	211.258	35.9943	69.7929
2020-06-24	F	221.745	37.938	73.4794
2020-06-25	F	239.4	41.0471	79.0322
2020-06-26	F	252.534	43.3718	83.4748
2020-06-27	F	263.457	45.151	87.1151
2020-06-28	F	273.154	46.7279	90.4477
2020-06-29	F	288.465	49.4897	95.6258
2020-06-30	F	301.923	51.6719	99.9702
2020-07-01	F	326.791	56.1223	107.884
2020-07-02	F	345.44	59.3512	114.059
2020-07-03	F	355.758	60.7607	117.46
2020-07-04	F	372.935	63.6852	123.17
2020-07-05	F	390.326	66.946	129.453
2020-07-06	F	405.231	69.4165	134.566
2020-07-07	F	406.008	69.129	135.373
2020-07-08	F	420.007	71.4242	140.04
2020-07-09	F	440.006	74.9677	146.672
2020-07-10	F	447.148	76.104	149.636
2020-07-11	F	466.27	79.3888	155.883
2020-07-12	F	483.326	82.398	161.774
2020-07-13	F	502.613	85.7543	168.254
2020-07-14	F	519.811	88.6427	174.067
2020-07-15	F	536.886	90.9943	179.067
2020-07-16	F	561.854	95.4	187.264
2020-07-17	F	573.923	96.947	191.117
2020-07-18	F	600.267	101.112	198.982
2020-07-19	F	622.181	105.174	206.787
2020-07-20	F	640.965	108.137	212.958
2020-07-21	F	663.065	111.974	220.493
2020-07-22	F	665.342	112.056	222.221
2020-07-23	F	688.96	115.955	229.716
2020-07-24	F	711.537	120.05	237.597
2020-07-25	F	726.555	122.37	242.785
2020-07-26	F	729.762	122.78	244.945
2020-07-27	F	745.51	125.583	250.68
2020-07-28	F	754.009	126.875	254.068
2020-07-29	F	771.626	130.204	260.551
2020-07-30	F	786.394	132.565	265.578
2020-07-31	F	798.052	134.238	269.517
2020-08-01	F	811.711	136.395	274.156
2020-08-02	F	816.419	136.997	276.347
2020-08-03	F	820.788	137.283	277.926
2020-08-04	F	833.199	139.673	282.671
2020-08-05	F	842.171	140.891	285.613
2020-08-06	F	849.194	141.637	287.768
2020-08-07	F	836.88	139.058	284.652
2020-08-08	F	837.659	139.275	285.622
2020-08-09	F	848.661	141.533	289.717
2020-08-10	F	845.757	140.355	288.52
2020-08-11	F	848.601	141.396	290.632
2020-08-12	F	854.039	142.424	292.731
2020-08-13	F	853.367	142.238	292.938
2020-08-14	F	845.457	140.541	290.71
2020-08-15	F	847.678	140.776	291.339
2020-08-16	F	830.581	137.049	285.758
2020-08-17	F	823.926	135.359	283.088
2020-08-18	F	816.889	134.19	281.125
2020-08-19	F	808.524	132.661	278.541
2020-08-20	F	803.021	131.95	277.159
2020-08-21	F	802.97	132.608	277.905
2020-08-22	F	803.593	132.51	277.547
2020-08-23	F	785.461	129.018	271.905
2020-08-24	F	768.252	125.644	266.243
2020-08-25	F	746.169	121.979	259.955
2020-08-26	F	723.906	118.089	253.149
2020-08-27	F	700.825	114.182	246.153
2020-08-28	F	684.04	111.359	240.708
2020-08-29	F	666.32	108.63	235.354
2020-08-30	F	650.132	105.928	230.002
2020-08-31	F	633.589	103.238	224.635
2020-09-01	F	616.076	100.109	218.551
2020-09-02	F	600.732	97.571	213.337
2020-09-03	F	589.58	95.8193	209.342
2020-09-04	F	575.354	93.4443	204.416
2020-09-05	F	564.827	91.6787	200.44
2020-09-06	F	538.471	86.8987	191.791
2020-09-07	F	516.547	83.19	184.652
2020-09-08	F	501.754	80.8038	179.506
2020-09-09	F	489.742	78.7211	174.856
2020-09-10	F	471.112	75.6542	168.707
2020-09-11	F	459.144	73.6393	164.172
2020-09-12	F	452.885	72.9836	161.803
2020-09-13	F	437.854	70.3904	156.532
2020-09-14	F	417.303	66.6459	149.446
2020-09-15	F	406.355	65.0508	145.628
2020-09-16	F	397.971	63.8546	142.496
2020-09-17	F	383.118	61.5766	137.753
2020-09-18	F	374.054	60.2079	134.431
2020-09-19	F	355.951	57.1288	128.495
2020-09-20	F	346.767	55.5695	124.874
2020-09-21	F	338.229	54.1343	121.494
2020-09-22	F	324.244	51.926	116.954
2020-09-23	F	308.59	49.0762	111.404
2020-09-24	F	295.506	46.9233	106.895
2020-09-25	F	284.291	45.1847	103.036
2020-09-26	F	269.011	42.5627	97.8268
2020-09-27	F	259.581	41.0683	94.3474
2020-09-28	F	248.165	39.4014	90.6443
2020-09-29	F	240.046	37.9014	87.2308
2020-09-30	F	230.42	36.3851	83.8279
2020-02-18	G	0	0	0
2020-02-19	G	0	0	0
2020-02-20	G	0	0	0
2020-02-21	G	0	0	0
2020-02-22	G	0	0	0
2020-02-23	G	0	0	0
2020-02-24	G	0	0	0
2020-02-25	G	0	0	0
2020-02-26	G	0	0	0
2020-02-27	G	0.666667	0.127573	0.199333
2020-02-28	G	0.571429	0.106311	0.174417
2020-02-29	G	0.489796	0.0885926	0.152615
2020-03-01	G	0.419825	0.0738272	0.133538
2020-03-02	G	1.35985	0.252883	0.415846
2020-03-03	G	2.49892	0.476976	0.779865
2020-03-04	G	3.8086	0.727506	1.19805
2020-03-05	G	5.93118	1.12764	1.86296
2020-03-06	G	8.08387	1.54706	2.57909
2020-03-07	G	8.5957	1.61924	2.77237
2020-03-08	G	9.03441	1.61561	2.84182
2020-03-09	G	9.74378	1.74016	3.10193
2020-03-10	G	12.3518	2.27104	3.99685
2020-03-11	G	12.5873	2.22256	4.01291
2020-03-12	G	13.7891	2.4373	4.42563
2020-03-13	G	15.8192	2.75493	5.00343
2020-03-14	G	18.8927	3.33855	6.00733
2020-03-15	G	20.527	3.56975	6.48708
2020-03-16	G	21.5946	3.69863	6.8072
2020-03-17	G	21.5097	3.61467	6.7883
2020-03-18	G	24.1035	4.06609	7.58643
2020-03-19	G	25.3268	4.3258	8.10279
2020-03-20	G	27.7087	4.78627	8.93594
2020-03-21	G	32.417	5.60819	10.3496
2020-03-22	G	33.4527	5.72736	10.7026
2020-03-23	G	33.007	5.6353	10.7124
2020-03-24	G	35.6251	6.13267	11.618
2020-03-25	G	38.5358	6.64421	12.5621
2020-03-26	G	39.6973	6.84586	13.0372
2020-03-27	G	40.3596	6.9723	13.3879
2020-03-28	G	43.2606	7.35222	14.1237
2020-03-29	G	47.7472	8.24568	15.6689
2020-03-30	G	51.2595	8.89316	16.8693
2020-03-31	G	55.6034	9.66846	18.288
2020-04-01	G	56.66	9.72659	18.6106
2020-04-02	G	57.5658	9.91648	19.114
2020-04-03	G	61.0087	10.499	20.2174
2020-04-04	G	62.9599	10.7183	20.7669
2020-04-05	G	66.2989	11.3586	21.9627
2020-04-06	G	66.4943	11.2848	22.06
2020-04-07	G	66.9951	11.3314	22.3142
2020-04-08	G	66.4244	11.1235	22.1509
2020-04-09	G	66.6019	11.2192	22.4284
2020-04-10	G	64.0873	10.7665	21.8392
2020-04-11	G	62.5987	10.4004	21.3409
2020-04-12	G	63.9893	10.6361	21.75
2020-04-13	G	61.1813	9.98103	20.7776
2020-04-14	G	57.7745	9.39358	19.8617
2020-04-15	G	56.521	9.21188	19.5413
2020-04-16	G	57.4465	9.3156	19.6597
2020-04-17	G	60.2399	9.90402	20.5475
2020-04-18	G	59.9675	9.83969	20.4578
2020-04-19	G	57.0674	9.37286	19.7335
2020-04-20	G	55.2483	9.08923	19.2645
2020-04-21	G	54.0223	8.89446	18.9191
2020-04-22	G	53.9715	8.97899	19.0026
2020-04-23	G	52.5946	8.62233	18.4082
2020-04-24	G	51.0811	8.37781	17.9705
2020-04-25	G	51.1171	8.39868	17.9386
2020-04-26	G	52.148	8.54365	18.1099
2020-04-27	G	51.0316	8.38712	17.8265
2020-04-28	G	50.0747	8.15961	17.4269
2020-04-29	G	49.2545	8.11146	17.2982
2020-04-30	G	47.2182	7.69694	16.6006
2020-05-01	G	46.8061	7.68153	16.5058
2020-05-02	G	44.4528	7.24159	15.7556
2020-05-03	G	42.1024	6.84448	15.0515
2020-05-04	G	44.0878	7.31226	15.6834
2020-05-05	G	43.4562	7.18902	15.4346
2020-05-06	G	43.2482	7.18338	15.3686
2020-05-07	G	43.0699	7.1565	15.2762
2020-05-08	G	39.917	6.50732	14.216
2020-05-09	G	39.2146	6.34906	13.8864
2020-05-10	G	35.9458	5.74848	12.8656
2020-05-11	G	37.1441	6.01622	13.1727
2020-05-12	G	36.8378	6.03687	13.1251
2020-05-13	G	38.5752	6.43681	13.6815
2020-05-14	G	36.7311	6.12113	13.1543
2020-05-15	G	35.4838	5.88857	12.7407
2020-05-16	G	34.0814	5.61989	12.2618
2020-05-17	G	32.8793	5.40708	11.86
2020-05-18	G	32.8489	5.29352	11.6082
2020-05-19	G	31.8229	5.1046	11.2405
2020-05-20	G	31.9434	5.16904	11.2654
2020-05-21	G	33.7134	5.51948	11.7509
2020-05-22	G	32.8972	5.3761	11.4954
2020-05-23	G	33.5309	5.54504	11.7225
2020-05-24	G	34.7408	5.79121	12.0858
2020-05-25	G	36.7778	6.19881	12.7201
2020-05-26	G	36.8572	6.14466	12.6598
2020-05-27	G	38.2585	6.45175	13.1573
2020-05-28	G	39.793	6.74926	13.6576
2020-05-29	G	41.1083	6.99718	14.0954
2020-05-30	G	38.569	6.43835	13.2825
2020-05-31	G	38.0592	6.37756	13.2038
2020-06-01	G	43.6221	7.36967	14.7644
2020-06-02	G	43.0571	7.24795	14.6478
2020-06-03	G	44.5727	7.42385	14.9792
2020-06-04	G	46.5385	7.81449	15.6504
2020-06-05	G	46.8902	7.91816	15.8911
2020-06-06	G	46.8582	7.94076	16.0021
2020-06-07	G	48.4975	8.25634	16.5628
2020-06-08	G	49.236	8.33905	16.7718
2020-06-09	G	48.5356	8.18334	16.6037
2020-06-10	G	51.9353	8.79961	17.6222
2020-06-11	G	54.8493	9.39914	18.6478
2020-06-12	G	56.0137	9.55486	19.0078
2020-06-13	G	59.6784	10.1533	20.0551
2020-06-14	G	60.8196	10.4329	20.6293
2020-06-15	G	65.4644	11.2484	22.0416
2020-06-16	G	69.1123	11.8752	23.1951
2020-06-17	G	72.5725	12.3864	24.187
2020-06-18	G	78.5383	13.4725	26.0863
2020-06-19	G	84.9852	14.6023	28.0992
2020-06-20	G	88.8445	15.1804	29.2928
2020-06-21	G	91.1524	15.6538	30.3242
2020-06-22	G	94.7973	16.3451	31.6903
2020-06-23	G	100.255	17.3039	33.4837
2020-06-24	G	105.266	18.0918	35.0356
2020-06-25	G	111.561	19.206	37.1085
2020-06-26	G	115.957	19.921	38.5886
2020-06-27	G	122.059	21.1602	40.889
2020-06-28	G	126.622	21.9432	42.5119
2020-06-29	G	130.2	22.5542	43.8669
2020-06-30	G	134.6	22.9662	44.9009
2020-07-01	G	136.371	23.2042	45.6409
2020-07-02	G	142.223	24.2124	47.5538
2020-07-03	G	148.905	25.316	49.6392
2020-07-04	G	159.966	27.3034	53.1323
2020-07-05	G	172.447	29.5752	57.1508
2020-07-06	G	178.145	30.6087	59.3236
2020-07-07	G	186.363	31.9885	62.0352
2020-07-08	G	196.406	33.632	65.1791
2020-07-09	G	203.348	34.8186	67.644
2020-07-10	G	213.965	36.7559	71.2829
2020-07-11	G	227.732	39.0303	75.4982
2020-07-12	G	232.532	39.808	77.4402
2020-07-13	G	248.98	42.8745	82.9182
2020-07-14	G	256.745	44.3982	86.0994
2020-07-15	G	263.067	45.1327	88.0467
2020-07-16	G	271.819	46.3521	90.6995
2020-07-17	G	284.988	48.8271	95.3001
2020-07-18	G	286.275	48.9371	96.2749
2020-07-19	G	297.046	50.7178	99.7669
2020-07-20	G	300.944	51.403	101.574
2020-07-21	G	308.285	52.5979	104.131
2020-07-22	G	320.244	54.789	108.236
2020-07-23	G	324.495	55.037	109.361
2020-07-24	G	338.472	57.5343	113.926
2020-07-25	G	346.119	58.6947	116.481
2020-07-26	G	355.007	60.1553	119.488
2020-07-27	G	361.625	61.3115	122.024
2020-07-28	G	372.297	63.2734	125.803
2020-07-29	G	372.445	63.0557	126.215
2020-07-30	G	388.906	65.8335	131.199
2020-07-31	G	387.348	65.3139	131.132
2020-08-01	G	392.346	66.1706	133.088
2020-08-02	G	401.63	67.6055	135.926
2020-08-03	G	407.587	68.3132	137.646
2020-08-04	G	419.361	70.5392	141.708
2020-08-05	G	414.785	69.5321	140.791
2020-08-06	G	421.197	70.6869	143.104
2020-08-07	G	431.693	72.4479	146.375
2020-08-08	G	436.355	73.1056	147.973
2020-08-09	G	436.352	72.9299	148.24
2020-08-10	G	444.016	74.3282	150.887
2020-08-11	G	448.919	75.0663	152.535
2020-08-12	G	459.121	76.9489	155.959
2020-08-13	G	460.199	76.9175	156.453
2020-08-14	G	465.456	77.726	158.191
2020-08-15	G	453.962	75.2937	154.858
2020-08-16	G	455.111	75.6186	155.616
2020-08-17	G	466.428	77.7696	159.217
2020-08-18	G	469.796	78.2171	160.267
2020-08-19	G	470.015	78.3099	160.747
2020-08-20	G	465.537	77.3971	159.621
2020-08-21	G	459.365	76.1345	157.851
2020-08-22	G	451.741	74.8188	155.891
2020-08-23	G	444.54	73.6892	154.123
2020-08-24	G	446.034	74.1206	154.722
2020-08-25	G	434.649	71.7235	150.938
2020-08-26	G	425.889	70.2694	148.477
2020-08-27	G	424.048	70.0921	147.94
2020-08-28	G	421.803	69.7808	147.214
2020-08-29	G	413.212	68.3426	144.737
2020-08-30	G	400.848	66.0432	140.85
2020-08-31	G	395.918	64.9923	138.8
2020-09-01	G	388.025	63.4758	136.006
2020-09-02	G	388.259	63.4657	135.519
2020-09-03	G	383.46	62.7057	133.919
2020-09-04	G	382.014	62.652	133.425
2020-09-05	G	370.774	60.7186	130.042
2020-09-06	G	370.139	60.7159	129.595
2020-09-07	G	359.596	58.6559	125.988
2020-09-08	G	348.891	56.8117	122.633
2020-09-09	G	342.716	55.9459	120.746
2020-09-10	G	331.757	54.0125	117.201
2020-09-11	G	329.363	53.7021	116.131
2020-09-12	G	322.978	52.8249	114.229
2020-09-13	G	315.172	51.5725	111.75
2020-09-14	G	304.147	49.6941	108.277
2020-09-15	G	298.364	48.7195	106.161
2020-09-16	G	294.741	48.3621	105.019
2020-09-17	G	285.968	46.7193	101.919
2020-09-18	G	276.782	45.0368	98.7171
2020-09-19	G	266.575	43.2798	95.3605
2020-09-20	G	258.16	41.8267	92.4408
2020-09-21	G	253.946	41.054	90.5707
2020-09-22	G	243.335	39.1621	86.9843
2020-09-23	G	234.573	37.6382	83.9286
2020-09-24	G	228.062	36.518	81.4889
2020-09-25	G	214.149	34.0619	76.9751
2020-09-26	G	207.556	33.1468	74.7935
2020-09-27	G	200.239	32.1401	72.5034
2020-09-28	G	193.966	31.0737	70.1441
2020-09-29	G	187.257	29.8357	67.5338
2020-09-30	G	182.839	29.3586	66.1164
2020-02-18	H	0	0	0
2020-02-19	H	0	0	0
2020-02-20	H	0	0	0
2020-02-21	H	0	0	0
2020-02-22	H	0.333333	0.0637867	0.0996667
2020-02-23	H	0.285714	0.0531556	0.0872083
2020-02-24	H	0.578231	0.108083	0.175974
2020-02-25	H	0.495627	0.0900691	0.153977
2020-02-26	H	0.424823	0.0750576	0.13473
2020-02-27	H	0.364134	0.062548	0.117889
2020-02-28	H	0.978782	0.201883	0.337153
2020-02-29	H	1.17229	0.232023	0.394675
2020-03-01	H	1.67149	0.320926	0.544674
2020-03-02	H	2.4327	0.469891	0.792923
2020-03-03	H	4.08517	0.721603	1.20947
2020-03-04	H	3.50158	0.601336	1.05829
2020-03-05	H	5.00135	0.894926	1.54134
2020-03-06	H	5.28687	0.937132	1.64767
2020-03-07	H	6.19827	1.11097	1.95738
2020-03-08	H	5.97947	1.05338	1.91204
2020-03-09	H	5.45859	0.941605	1.7727
2020-03-10	H	5.34546	0.923337	1.76778
2020-03-11	H	6.91516	1.15217	2.14481
2020-03-12	H	7.26061	1.23747	2.31004
2020-03-13	H	9.22338	1.54152	2.81862
2020-03-14	H	11.2391	1.94465	3.49762
2020-03-15	H	11.6335	2.01436	3.67575
2020-03-16	H	13.6382	2.41357	4.36462
2020-03-17	H	14.3566	2.53269	4.63371
2020-03-18	H	15.9723	2.87879	5.25483
2020-03-19	H	16.6906	2.98416	5.51231
2020-03-20	H	15.9729	2.82792	5.35627
2020-03-21	H	17.3577	3.06935	5.8004
2020-03-22	H	18.5447	3.29272	6.22369
2020-03-23	H	17.2288	2.99908	5.84439
2020-03-24	H	17.4342	3.04281	5.96318
2020-03-25	H	17.6103	3.07925	6.06711
2020-03-26	H	18.4278	3.07633	6.10606
2020-03-27	H	19.462	3.22366	6.37413
2020-03-28	H	21.3483	3.59049	6.99003
2020-03-29	H	21.9652	3.72701	7.26461
2020-03-30	H	23.8274	4.07374	7.86887
2020-03-31	H	25.0901	4.32107	8.33259
2020-04-01	H	28.1725	4.90991	9.33635
2020-04-02	H	29.1478	5.08167	9.71631
2020-04-03	H	30.6505	5.35238	10.2481
2020-04-04	H	32.9385	5.79152	11.0471
2020-04-05	H	33.5664	5.85794	11.2782
2020-04-06	H	33.1045	5.68034	11.1164
2020-04-07	H	33.042	5.671	11.1915
2020-04-08	H	29.9883	5.06696	10.3256
2020-04-09	H	30.0376	5.08497	10.3826
2020-04-10	H	30.4132	5.19705	10.5841
2020-04-11	H	28.4018	4.83285	10.0454
2020-04-12	H	28.6777	4.87879	10.1201
2020-04-13	H	28.5809	4.85328	10.0857
2020-04-14	H	27.4979	4.51309	9.55734
2020-04-15	H	27.5697	4.42097	9.394
2020-04-16	H	25.6311	4.07795	8.83509
2020-04-17	H	25.9695	4.2192	9.01337
2020-04-18	H	25.5929	4.18715	8.93536
2020-04-19	H	24.2701	3.96908	8.56811
2020-04-20	H	26.803	4.52228	9.3951
2020-04-21	H	25.6406	4.28996	9.03538
2020-04-22	H	26.6444	4.46798	9.30129
2020-04-23	H	26.5047	4.45825	9.28696
2020-04-24	H	25.0516	4.19499	8.87576
2020-04-25	H	24.4728	4.10319	8.71529
2020-04-26	H	24.6434	4.09047	8.67454
2020-04-27	H	22.7896	3.74984	8.12322
2020-04-28	H	20.2006	3.26354	7.32449
2020-04-29	H	18.9814	3.04964	6.92459
2020-04-30	H	17.9365	2.87139	6.57469
2020-05-01	H	19.0408	3.11667	6.88385
2020-05-02	H	17.9873	2.92725	6.53904
2020-05-03	H	18.7511	3.09943	6.75299
2020-05-04	H	19.0723	3.10424	6.72353
2020-05-05	H	18.681	3.07775	6.65009
2020-05-06	H	17.3457	2.83103	6.23483
2020-05-07	H	18.201	3.05253	6.53881
2020-05-08	H	18.2676	3.07625	6.55346
2020-05-09	H	17.6579	2.96845	6.36694
2020-05-10	H	17.802	2.99509	6.38574
2020-05-11	H	16.5922	2.77325	6.02086
2020-05-12	H	15.5552	2.58837	5.70158
2020-05-13	H	15.6664	2.61458	5.70389
2020-05-14	H	15.095	2.49775	5.48923
2020-05-15	H	15.9386	2.711	5.78675
2020-05-16	H	14.3283	2.38674	5.26274
2020-05-17	H	14.2814	2.38277	5.22023
2020-05-18	H	13.5745	2.25188	4.9837
2020-05-19	H	13.302	2.21768	4.89374
2020-05-20	H	13.4017	2.25298	4.91469
2020-05-21	H	14.4872	2.49593	5.26668
2020-05-22	H	14.0842	2.43216	5.15868
2020-05-23	H	13.4055	2.30413	4.94718
2020-05-24	H	12.4905	2.11147	4.62778
2020-05-25	H	13.3728	2.22825	4.78164
2020-05-26	H	13.4624	2.25069	4.79927
2020-05-27	H	13.5392	2.2056	4.71503
2020-05-28	H	13.9383	2.30669	4.85798
2020-05-29	H	13.9472	2.32715	4.8834
2020-05-30	H	14.9547	2.47177	5.10498
2020-05-31	H	16.8183	2.88072	5.74952
2020-06-01	H	18.749	3.18822	6.2615
2020-06-02	H	18.4039	3.12555	6.21114
2020-06-03	H	21.4415	3.68068	7.11608
2020-06-04	H	22.3784	3.85486	7.45724
2020-06-05	H	24.1815	4.0527	7.83809
2020-06-06	H	26.3937	4.506	8.62199
2020-06-07	H	24.6231	4.14881	8.15958
2020-06-08	H	27.4389	4.71366	9.10263
2020-06-09	H	27.519	4.74896	9.24747
2020-06-10	H	27.2544	4.6924	9.23987
2020-06-11	H	26.6943	4.51769	9.03388
2020-06-12	H	28.8808	4.89349	9.66832
2020-06-13	H	30.4216	5.18447	10.1888
2020-06-14	H	31.7424	5.47132	10.7135
2020-06-15	H	34.5411	6.05149	11.7057
2020-06-16	H	36.94	6.4684	12.4698
2020-06-17	H	42.6628	7.58404	14.3387
2020-06-18	H	45.2348	8.00345	15.1767
2020-06-19	H	46.106	8.11722	15.5416
2020-06-20	H	52.1861	9.19379	17.3949
2020-06-21	H	55.0643	9.68325	18.3796
2020-06-22	H	59.198	10.4212	19.7568
2020-06-23	H	65.7411	11.6878	21.9802
2020-06-24	H	71.3495	12.6574	23.7913
2020-06-25	H	70.1567	12.3034	23.5604
2020-06-26	H	69.4677	12.1498	23.5794
2020-06-27	H	73.2104	12.851	24.8916
2020-06-28	H	72.0851	12.4647	24.5232
2020-06-29	H	75.4539	13.1134	25.7174
2020-06-30	H	82.0081	14.2919	27.7591
2020-07-01	H	86.9593	15.1159	29.2985
2020-07-02	H	88.5366	15.3228	29.8959
2020-07-03	H	89.2218	15.4757	30.3882
2020-07-04	H	91.8092	15.8223	31.1614
2020-07-05	H	94.0269	16.0917	31.8075
2020-07-06	H	101.261	17.3257	33.9503
2020-07-07	H	102.462	17.4305	34.3821
2020-07-08	H	107.491	18.4996	36.294
2020-07-09	H	109.802	18.8664	37.148
2020-07-10	H	119.116	20.6835	40.2568
2020-07-11	H	125.433	21.9121	42.5307
2020-07-12	H	132.18	23.0718	44.7327
2020-07-13	H	142.964	25.0311	48.2108
2020-07-14	H	145.541	25.352	49.2044
2020-07-15	H	153.083	26.5208	51.4822
2020-07-16	H	155.88	26.8403	52.4526
2020-07-17	H	160.612	27.6058	54.0817
2020-07-18	H	163.334	27.9774	55.0911
2020-07-19	H	165.334	28.1678	55.7881
2020-07-20	H	172.715	29.4137	58.0966
2020-07-21	H	184.374	31.4198	61.6288
2020-07-22	H	187.702	32.0071	63.0252
2020-07-23	H	194.221	33.0846	65.1657
2020-07-24	H	204.475	34.734	68.213
2020-07-25	H	207.931	35.2682	69.5664
2020-07-26	H	214.56	36.5564	72.0679
2020-07-27	H	219.242	37.3721	73.8538
2020-07-28	H	223.588	37.9131	75.1997
2020-07-29	H	226.98	38.4527	76.5161
2020-07-30	H	233.221	39.5292	78.6472
2020-07-31	H	235.904	40.0657	79.9487
2020-08-01	H	240.537	40.8844	81.6681
2020-08-02	H	247.174	42.1296	84.0522
2020-08-03	H	252.197	43.073	85.991
2020-08-04	H	249.169	42.3145	85.2738
2020-08-05	H	258.573	43.8954	88.1043
2020-08-06	H	259.634	44.1618	88.9386
2020-08-07	H	258.544	43.7543	88.6849
2020-08-08	H	260.942	44.108	89.5463
2020-08-09	H	271.665	46.2331	93.16
2020-08-10	H	273.522	46.451	93.8953
2020-08-11	H	285.448	48.7098	97.7844
2020-08-12	H	286.003	48.7923	98.375
2020-08-13	H	294.478	50.3308	101.188
2020-08-14	H	293.743	50.0793	101.254
2020-08-15	H	291.447	49.5397	100.796
2020-08-16	H	293.478	50.008	101.829
2020-08-17	H	287.553	48.7231	100.115
2020-08-18	H	294.807	49.9266	102.17
2020-08-19	H	299.358	50.9155	103.946
2020-08-20	H	298.26	50.4251	103.445
2020-08-21	H	285.651	47.9004	99.7013
2020-08-22	H	289.844	48.8333	101.17
2020-08-23	H	289.771	48.4986	100.718
2020-08-24	H	298.375	50.258	103.507
2020-08-25	H	295.75	49.9271	103.14
2020-08-26	H	296.167	49.9287	103.252
2020-08-27	H	294.857	49.7026	102.994
2020-08-28	H	283.735	47.5091	99.636
2020-08-29	H	284.201	47.5143	99.5618
2020-08-30	H	277.934	46.4149	97.7722
2020-08-31	H	276.896	46.0367	97.047
2020-09-01	H	276.006	45.9878	96.8285
2020-09-02	H	273.91	45.7252	96.2906
2020-09-03	H	266.113	44.1114	93.6403
2020-09-04	H	257.097	42.3173	90.6192
2020-09-05	H	253.369	41.7179	89.3755
2020-09-06	H	255.84	42.4443	90.2026
2020-09-07	H	248.625	41.0251	87.7629
2020-09-08	H	240.44	39.4042	84.9435
2020-09-09	H	234.092	38.3419	82.9273
2020-09-10	H	231.317	38.1001	82.1684
2020-09-11	H	222.605	36.5202	79.3507
2020-09-12	H	214.804	35.2397	76.9415
2020-09-13	H	209.784	34.3612	75.1281
2020-09-14	H	203.815	33.1465	72.7875
2020-09-15	H	200.365	32.4865	71.2897
2020-09-16	H	194.408	31.5011	69.2988
2020-09-17	H	185.636	29.9145	66.3608
2020-09-18	H	177.783	28.6034	63.8074
2020-09-19	H	170.719	27.3195	61.2741
2020-09-20	H	162.33	25.9611	58.6068
2020-09-21	H	152.474	24.3078	55.4583
2020-09-22	H	149.692	23.8452	54.1334
2020-09-23	H	143.641	22.8745	52.0597
2020-09-24	H	138.787	22.1072	50.3102
2020-09-25	H	134.96	21.6175	49.0135
2020-09-26	H	132.68	21.2095	47.8788
2020-09-27	H	125.059	19.835	45.2696
2020-09-28	H	121.86	19.4162	44.1219
2020-09-29	H	117.785	18.8232	42.7363
2020-09-30	H	115.292	18.4593	41.7276
2020-02-18	I	0	0	0
2020-02-19	I	0	0	0
2020-02-20	I	0	0	0
2020-02-21	I	0.333333	0.07488	0.117
2020-02-22	I	0.619048	0.126187	0.202042
2020-02-23	I	0.530612	0.105156	0.176786
2020-02-24	I	1.12148	0.215203	0.354022
2020-02-25	I	0.961266	0.179336	0.309769
2020-02-26	I	1.49061	0.27702	0.470381
2020-02-27	I	1.611	0.294637	0.51125
2020-02-28	I	1.38086	0.24553	0.447344
2020-02-29	I	1.51692	0.268395	0.491093
2020-03-01	I	2.30022	0.426116	0.746039
2020-03-02	I	2.63828	0.493763	0.869451
2020-03-03	I	3.92805	0.741496	1.27644
2020-03-04	I	6.70024	1.28906	2.16555
2020-03-05	I	6.74306	1.26558	2.19385
2020-03-06	I	6.77977	1.24601	2.21862
2020-03-07	I	7.47789	1.37946	2.4743
2020-03-08	I	7.74296	1.4047	2.56368
2020-03-09	I	7.30349	1.29815	2.44255
2020-03-10	I	7.59347	1.34803	2.55323
2020-03-11	I	9.17535	1.53936	2.88408
2020-03-12	I	11.5313	1.92067	3.52023
2020-03-13	I	12.8839	2.12194	3.89487
2020-03-14	I	13.3767	2.21479	4.10568
2020-03-15	I	14.7991	2.49462	4.60647
2020-03-16	I	16.3516	2.71672	5.02733
2020-03-17	I	19.6823	3.35108	6.09758
2020-03-18	I	21.8706	3.77155	6.86505
2020-03-19	I	23.0795	3.99437	7.33725
2020-03-20	I	25.1158	4.30763	7.94976
2020-03-21	I	27.8611	4.81273	8.86704
2020-03-22	I	30.881	5.3945	9.92099
2020-03-23	I	34.1361	6.06235	11.1292
2020-03-24	I	33.5928	5.94775	11.1377
2020-03-25	I	35.4605	6.22387	11.7258
2020-03-26	I	36.3947	6.37909	12.1234
2020-03-27	I	35.8622	6.2422	12.0553
2020-03-28	I	39.4057	6.86306	13.1441
2020-03-29	I	41.4429	6.97554	13.4641
2020-03-30	I	41.1892	6.91951	13.5101
2020-03-31	I	45.9717	7.8102	15.015
2020-04-01	I	44.4043	7.48749	14.6678
2020-04-02	I	45.7275	7.70944	15.131
2020-04-03	I	44.8617	7.58656	15.0553
2020-04-04	I	47.7862	8.14144	16.016
2020-04-05	I	50.2929	8.64821	16.926
2020-04-06	I	53.1082	9.12322	17.8046
2020-04-07	I	50.188	8.48738	16.9614
2020-04-08	I	49.0183	8.13777	16.5052
2020-04-09	I	47.6823	7.89913	16.1884
2020-04-10	I	46.5372	7.65866	15.8462
2020-04-11	I	45.8891	7.55257	15.6941
2020-04-12	I	47.6668	7.95503	16.328
2020-04-13	I	47.5239	7.92989	16.3193
2020-04-14	I	49.0681	8.21677	16.7927
2020-04-15	I	47.7251	7.99824	16.492
2020-04-16	I	45.9072	7.5804	15.8605
2020-04-17	I	45.349	7.55391	15.8106
2020-04-18	I	45.5373	7.43476	15.6153
2020-04-19	I	44.0319	7.19681	15.2277
2020-04-20	I	41.7417	6.76278	14.5202
2020-04-21	I	40.7786	6.64792	14.2869
2020-04-22	I	40.2864	6.5938	14.1477
2020-04-23	I	41.5312	6.62358	14.1429
2020-04-24	I	40.9315	6.64008	14.1257
2020-04-25	I	38.4175	6.21564	13.426
2020-04-26	I	40.5959	6.61628	13.9924
2020-04-27	I	39.1298	6.28178	13.4437
2020-04-28	I	39.8732	6.35247	13.5096
2020-04-29	I	38.5104	6.16733	13.1859
2020-04-30	I	36.3422	5.79949	12.569
2020-05-01	I	34.1505	5.42918	11.9295
2020-05-02	I	32.9385	5.23706	11.552
2020-05-03	I	31.233	4.90779	10.9573
2020-05-04	I	31.4378	5.0494	11.087
2020-05-05	I	31.9467	5.15631	11.1831
2020-05-06	I	32.0495	5.21213	11.2152
2020-05-07	I	31.1377	5.05619	10.927
2020-05-08	I	30.0228	4.86245	10.5751
2020-05-09	I	30.4005	4.97833	10.7006
2020-05-10	I	30.3909	5.0333	10.7453
2020-05-11	I	28.716	4.73799	10.2515
2020-05-12	I	26.9471	4.34214	9.58539
2020-05-13	I	27.0975	4.41717	9.63521
2020-05-14	I	27.2264	4.49079	9.69615
2020-05-15	I	26.6703	4.33859	9.41579
2020-05-16	I	26.8602	4.42531	9.50415
2020-05-17	I	26.023	4.26183	9.21313
2020-05-18	I	26.3055	4.22268	9.11016
2020-05-19	I	25.8809	4.17895	9.00272
2020-05-20	I	27.5169	4.48363	9.44172
2020-05-21	I	27.2526	4.39641	9.29283
2020-05-22	I	27.3594	4.4513	9.3619
2020-05-23	I	25.1176	4.03945	8.70733
2020-05-24	I	26.5293	4.36738	9.18324
2020-05-25	I	26.0728	4.31063	9.084
2020-05-26	I	25.0148	4.10248	8.74584
2020-05-27	I	24.7746	4.07879	8.68394
2020-05-28	I	24.902	4.12283	8.72945
2020-05-29	I	25.6779	4.27601	8.95127
2020-05-30	I	28.0096	4.75588	9.69569
2020-05-31	I	29.3416	5.05038	10.1824
2020-06-01	I	29.1499	4.98518	10.1229
2020-06-02	I	30.319	5.20818	10.5042
2020-06-03	I	33.6544	5.82943	11.5182
2020-06-04	I	36.1799	6.25285	12.2581
2020-06-05	I	34.3447	5.89295	11.7918
2020-06-06	I	36.4383	6.2614	12.4282
2020-06-07	I	37.5662	6.46306	12.8203
2020-06-08	I	36.5329	6.1957	12.4831
2020-06-09	I	36.6473	6.25023	12.6214
2020-06-10	I	37.7453	6.37887	12.8724
2020-06-11	I	40.3531	6.87989	13.7073
2020-06-12	I	41.255	7.06444	14.0739
2020-06-13	I	44.6948	7.70634	15.1574
2020-06-14	I	48.9765	8.52968	16.556
2020-06-15	I	55.9798	9.73719	18.5945
2020-06-16	I	57.3161	9.92254	19.0955
2020-06-17	I	59.128	10.2489	19.8026
2020-06-18	I	62.6812	10.8094	20.8719
2020-06-19	I	65.0601	11.232	21.7383
2020-06-20	I	70.0991	12.0418	23.2113
2020-06-21	I	74.7516	12.9746	24.9032
2020-06-22	I	76.7395	13.3054	25.686
2020-06-23	I	86.4434	15.0565	28.6763
2020-06-24	I	93.0943	16.2633	30.8984
2020-06-25	I	100.462	17.5991	33.3584
2020-06-26	I	108.777	18.934	35.8576
2020-06-27	I	108.571	18.7708	36.0511
2020-06-28	I	109.394	18.6237	36.203
2020-06-29	I	117.766	20.1845	38.9663
2020-06-30	I	117.276	20.0458	39.1352
2020-07-01	I	122.855	21.0589	41.0466
2020-07-02	I	130.305	22.3082	43.3518
2020-07-03	I	133.356	22.7307	44.4025
2020-07-04	I	140.639	24.0646	46.8558
2020-07-05	I	147.881	25.387	49.3319
2020-07-06	I	157.422	27.246	52.6814
2020-07-07	I	155.266	26.7402	52.4012
2020-07-08	I	166.419	28.7565	55.9651
2020-07-09	I	174.978	30.4284	59.0704
2020-07-10	I	181.648	31.572	61.3976
2020-07-11	I	191.365	33.1851	64.4653
2020-07-12	I	197.694	34.0718	66.4344
2020-07-13	I	205.118	35.3015	68.9245
2020-07-14	I	206.816	35.3362	69.5562
2020-07-15	I	221.937	37.9305	74.1174
2020-07-16	I	227.232	38.8388	76.1497
2020-07-17	I	230.77	39.4155	77.6463
2020-07-18	I	244.47	41.6516	81.6989
2020-07-19	I	250.212	42.4583	83.5938
2020-07-20	I	250.468	42.3014	83.9563
2020-07-21	I	263.686	44.675	88.1864
2020-07-22	I	265.35	44.903	89.1534
2020-07-23	I	274.11	46.3853	92.0189
2020-07-24	I	282.951	47.8841	94.9379
2020-07-25	I	290.863	49.2329	97.648
2020-07-26	I	303.644	51.5023	101.809
2020-07-27	I	305.933	51.9901	103.257
2020-07-28	I	311.229	52.8987	105.309
2020-07-29	I	326.767	55.7746	110.414
2020-07-30	I	332.086	56.6348	112.481
2020-07-31	I	340.979	58.3139	115.793
2020-08-01	I	352.601	60.1126	119.316
2020-08-02	I	356.229	60.6491	120.894
2020-08-03	I	365.673	62.0059	123.696
2020-08-04	I	370.434	62.6873	125.446
2020-08-05	I	372.181	62.9417	126.488
2020-08-06	I	377.013	63.9441	128.634
2020-08-07	I	383.487	64.9569	130.789
2020-08-08	I	391.036	66.1837	133.273
2020-08-09	I	393.174	66.2852	134.008
2020-08-10	I	399.006	67.1963	135.943
2020-08-11	I	400.672	66.9516	136.066
2020-08-12	I	394.433	65.4997	134.225
2020-08-13	I	403.419	67.3515	137.397
2020-08-14	I	402.788	67.4331	137.89
2020-08-15	I	407.58	68.1834	139.386
2020-08-16	I	405.688	67.7242	139.002
2020-08-17	I	411.399	68.7338	140.841
2020-08-18	I	415.294	69.4892	142.315
2020-08-19	I	426.966	71.4914	145.75
2020-08-20	I	431.638	72.0007	146.945
2020-08-21	I	429.309	71.4267	146.43
2020-08-22	I	425.312	70.6711	145.546
2020-08-23	I	421.887	70.1939	145.011
2020-08-24	I	411.284	68.0574	141.826
2020-08-25	I	403.196	66.5182	139.416
2020-08-26	I	399.263	65.8041	138.196
[truncated: 1,165 more rows]
