# Supplementary material for: The impact of social distancing on COVID19 spread: State of Georgia case study
Source: PLoS One. 2020 Oct 12;15(10):e0239798. doi: 10.1371/journal.pone.0239798 (PMC7549801; doi:10.1371/journal.pone.0239798)
Supplement: S5 Dataset — The number of people that need hospital beds, ICU beds, and ventilators is recorded for each hospital region under Scenario 2. (XLSX) [file pone.0239798.s009.xlsx]

## Sheet: Sheet1
Date	Region	Curr_Hosp	Curr_Vent	Curr_ICU
2020-02-18	A	0	0	0
2020-02-19	A	0	0	0
2020-02-20	A	0	0	0
2020-02-21	A	0.333333	0.0637867	0.0996667
2020-02-22	A	0.619048	0.116942	0.186875
2020-02-23	A	0.530612	0.0974519	0.163516
2020-02-24	A	1.12148	0.219877	0.359743
2020-02-25	A	1.62793	0.25811	0.431775
2020-02-26	A	1.7287	0.289972	0.494803
2020-02-27	A	1.81508	0.30543	0.532619
2020-02-28	A	2.88912	0.520765	0.882042
2020-02-29	A	3.14305	0.572638	0.988453
2020-03-01	A	3.02738	0.540985	0.964563
2020-03-02	A	3.92823	0.717061	1.25999
2020-03-03	A	4.36705	0.800004	1.41883
2020-03-04	A	6.07652	1.11318	1.93914
2020-03-05	A	5.87511	1.05522	1.89608
2020-03-06	A	6.70248	1.20938	2.17474
2020-03-07	A	8.41165	1.5292	2.71756
2020-03-08	A	9.87665	1.81791	3.2272
2020-03-09	A	10.799	1.97252	3.5388
2020-03-10	A	11.2563	2.03758	3.71178
2020-03-11	A	12.6483	2.21937	4.06248
2020-03-12	A	13.8414	2.45684	4.50367
2020-03-13	A	14.1974	2.49387	4.63838
2020-03-14	A	14.8358	2.5802	4.84291
2020-03-15	A	15.3831	2.68265	5.06955
2020-03-16	A	19.5188	3.50295	6.41619
2020-03-17	A	20.3971	3.65406	6.7625
2020-03-18	A	22.1499	3.85486	7.18252
2020-03-19	A	26.319	4.60737	8.46437
2020-03-20	A	29.8924	5.17068	9.48632
2020-03-21	A	35.2888	6.1393	11.1605
2020-03-22	A	38.2475	6.68024	12.2095
2020-03-23	A	40.7836	7.05615	13.0103
2020-03-24	A	41.2907	7.06156	13.23
2020-03-25	A	41.7254	7.11877	13.5046
2020-03-26	A	41.4313	7.00836	13.4978
2020-03-27	A	41.1792	6.95795	13.5569
2020-03-28	A	46.9631	7.98923	15.2857
2020-03-29	A	48.5874	8.28841	15.923
2020-03-30	A	50.6464	8.64312	16.6453
2020-03-31	A	50.7445	8.48942	16.5753
2020-04-01	A	51.4953	8.57767	16.852
2020-04-02	A	55.4721	9.04224	17.7052
2020-04-03	A	57.2142	9.46267	18.5037
2020-04-04	A	56.0408	9.19457	18.2361
2020-04-05	A	59.3683	9.85585	19.3842
2020-04-06	A	64.2204	10.6842	20.8222
2020-04-07	A	62.7127	10.4483	20.6331
2020-04-08	A	60.4204	10.0048	20.082
2020-04-09	A	62.1223	10.3286	20.683
2020-04-10	A	61.581	10.249	20.663
2020-04-11	A	59.1171	9.77773	20.0128
2020-04-12	A	62.3384	10.45	21.1079
2020-04-13	A	63.0996	10.6802	21.5504
2020-04-14	A	63.0854	10.6473	21.5866
2020-04-15	A	64.7398	10.9805	22.1816
2020-04-16	A	61.8246	10.3846	21.3372
2020-04-17	A	59.6592	9.99609	20.7674
2020-04-18	A	56.8031	9.45882	19.9351
2020-04-19	A	56.0217	9.20246	19.5059
2020-04-20	A	55.352	9.12749	19.347
2020-04-21	A	54.1112	8.86256	18.8916
2020-04-22	A	55.0477	9.12157	19.2428
2020-04-23	A	51.8504	8.45272	18.1678
2020-04-24	A	47.7765	7.6513	16.8458
2020-04-25	A	45.618	7.23859	16.0878
2020-04-26	A	45.1011	7.09712	15.7408
2020-04-27	A	44.6581	7.03192	15.5195
2020-04-28	A	43.6117	6.89161	15.1916
2020-04-29	A	42.0481	6.55282	14.558
2020-04-30	A	43.0413	6.90005	14.9872
2020-05-01	A	42.5592	6.87878	14.8775
2020-05-02	A	38.8126	6.18992	13.7328
2020-05-03	A	37.6013	6.03187	13.3812
2020-05-04	A	36.563	5.83637	12.9739
2020-05-05	A	35.3397	5.5126	12.3662
2020-05-06	A	35.6245	5.69207	12.5364
2020-05-07	A	34.202	5.47833	12.1177
2020-05-08	A	33.6493	5.34181	11.8163
2020-05-09	A	34.8423	5.65513	12.2199
2020-05-10	A	33.5315	5.44754	11.8408
2020-05-11	A	32.7413	5.33834	11.6087
2020-05-12	A	34.7306	5.72712	12.1553
2020-05-13	A	35.4358	5.84866	12.3172
2020-05-14	A	35.0402	5.7142	12.0905
2020-05-15	A	35.0344	5.61325	11.9095
2020-05-16	A	33.0295	5.26288	11.3352
2020-05-17	A	30.9777	4.83224	10.616
2020-05-18	A	31.8856	5.06964	10.9183
2020-05-19	A	30.6639	4.89585	10.6022
2020-05-20	A	30.6167	4.95347	10.6419
2020-05-21	A	30.2428	4.93771	10.577
2020-05-22	A	30.9224	5.07156	10.7499
2020-05-23	A	30.8383	5.11099	10.7885
2020-05-24	A	29.7661	4.9303	10.4886
2020-05-25	A	29.1805	4.75755	10.1915
2020-05-26	A	29.3452	4.76334	10.1656
2020-05-27	A	28.8197	4.69329	10.0259
2020-05-28	A	30.0359	5.02041	10.506
2020-05-29	A	29.0784	4.84373	10.2241
2020-05-30	A	29.591	4.87676	10.2591
2020-05-31	A	29.3637	4.86269	10.2247
2020-06-01	A	30.5022	5.10611	10.5933
2020-06-02	A	30.8114	5.19247	10.7338
2020-06-03	A	30.7431	5.18957	10.7397
2020-06-04	A	30.6846	5.17605	10.7276
2020-06-05	A	31.3011	5.21748	10.7993
2020-06-06	A	30.8295	5.13553	10.6801
2020-06-07	A	30.7586	5.11993	10.658
2020-06-08	A	30.0312	5.00154	10.4741
2020-06-09	A	32.4077	5.49915	11.2449
2020-06-10	A	33.4447	5.73356	11.6376
2020-06-11	A	36.6669	6.37541	12.6789
2020-06-12	A	36.4288	6.29183	12.6237
2020-06-13	A	38.2246	6.68255	13.2947
2020-06-14	A	39.0973	6.8362	13.6132
2020-06-15	A	38.1787	6.60094	13.3242
2020-06-16	A	38.3912	6.46868	13.171
2020-06-17	A	42.5734	7.29585	14.5017
2020-06-18	A	44.8248	7.67731	15.185
2020-06-19	A	46.088	7.85653	15.5662
2020-06-20	A	45.1706	7.69804	15.4187
2020-06-21	A	48.051	8.22325	16.3167
2020-06-22	A	51.1866	8.7469	17.2368
2020-06-23	A	53.2076	9.06679	17.8599
2020-06-24	A	53.2731	9.14478	18.1104
2020-06-25	A	55.3294	9.55921	18.8756
2020-06-26	A	55.4252	9.56344	19.0121
2020-06-27	A	59.8406	10.4295	20.4793
2020-06-28	A	60.9586	10.6187	20.931
2020-06-29	A	63.5836	11.1175	21.8593
2020-06-30	A	67.5002	11.6802	22.9012
2020-07-01	A	68.524	11.7774	23.2323
2020-07-02	A	69.7349	11.8779	23.5522
2020-07-03	A	71.4394	12.2417	24.2699
2020-07-04	A	78.2338	13.5877	26.5271
2020-07-05	A	79.7242	13.7414	26.9899
2020-07-06	A	79.6683	13.6754	27.0915
2020-07-07	A	83.2872	14.3026	28.2464
2020-07-08	A	86.7223	14.9529	29.4563
2020-07-09	A	86.6668	14.9207	29.6179
2020-07-10	A	96.2858	16.6188	32.4547
2020-07-11	A	98.5307	16.9801	33.2902
2020-07-12	A	100.455	17.2812	34.0212
2020-07-13	A	101.104	17.338	34.3576
2020-07-14	A	107.327	18.4724	36.3505
2020-07-15	A	110.328	18.8215	37.1627
2020-07-16	A	113.9	19.3787	38.2894
2020-07-17	A	121.296	20.7277	40.6575
2020-07-18	A	126.634	21.5745	42.2964
2020-07-19	A	128.21	21.7061	42.8333
2020-07-20	A	133.228	22.4398	44.2781
2020-07-21	A	138.195	23.2703	45.8847
2020-07-22	A	146.12	24.8332	48.6511
2020-07-23	A	147.246	25.0484	49.3731
2020-07-24	A	153.21	26.0682	51.3178
2020-07-25	A	162.323	27.5891	54.068
2020-07-26	A	175.134	29.9325	58.1559
2020-07-27	A	174.782	29.7777	58.4394
2020-07-28	A	180.813	30.8301	60.5335
2020-07-29	A	191.316	32.7222	63.9518
2020-07-30	A	193.652	33.0176	64.9408
2020-07-31	A	196.654	33.5938	66.3219
2020-08-01	A	202.56	34.2737	67.8423
2020-08-02	A	207.957	35.1619	69.6754
2020-08-03	A	215.248	36.3625	71.9986
2020-08-04	A	223.832	38.0952	75.1754
2020-08-05	A	232.856	39.5806	78.0202
2020-08-06	A	243.924	41.3843	81.3933
2020-08-07	A	247.078	41.803	82.6505
2020-08-08	A	246.448	41.4613	82.6715
2020-08-09	A	255.241	43.2066	85.8619
2020-08-10	A	258.111	43.61	87.0112
2020-08-11	A	257.572	43.4664	87.2671
2020-08-12	A	266.776	45.166	90.3337
2020-08-13	A	285.331	48.8065	96.4923
2020-08-14	A	289.903	49.458	98.1588
2020-08-15	A	288.822	49.0747	98.1696
2020-08-16	A	299.562	50.9378	101.589
2020-08-17	A	307.434	52.4516	104.521
2020-08-18	A	303.515	51.217	103.186
2020-08-19	A	309.489	52.2211	105.195
2020-08-20	A	318.609	53.6569	107.888
2020-08-21	A	318.427	53.3059	107.827
2020-08-22	A	318.604	53.2935	108.211
2020-08-23	A	332.756	56.1896	113.088
2020-08-24	A	335.553	56.6838	114.357
2020-08-25	A	336.95	56.7352	114.904
2020-08-26	A	342.148	57.8208	117.012
2020-08-27	A	355.603	60.5059	121.639
2020-08-28	A	363.136	61.8172	124.239
2020-08-29	A	369.259	63.0708	126.766
2020-08-30	A	373.508	63.8742	128.601
2020-08-31	A	378.15	64.186	129.647
2020-09-01	A	377.128	64.1129	130.042
2020-09-02	A	379.253	64.3433	130.843
2020-09-03	A	383.407	65.1898	132.566
2020-09-04	A	386.635	65.3876	133.281
2020-09-05	A	384.068	64.7898	132.715
2020-09-06	A	384.201	64.9296	133.216
2020-09-07	A	381.982	64.3111	132.506
2020-09-08	A	384.08	64.4307	132.878
2020-09-09	A	375.211	62.7444	130.412
2020-09-10	A	380.943	63.996	132.406
2020-09-11	A	384.856	64.3374	133.054
2020-09-12	A	379.21	63.2851	131.533
2020-09-13	A	374.704	62.3971	130.184
2020-09-14	A	374.174	62.1119	129.715
2020-09-15	A	372.388	61.6829	129.005
2020-09-16	A	372.856	61.808	129.138
2020-09-17	A	364.591	60.3064	126.746
2020-09-18	A	360.173	59.241	124.942
2020-09-19	A	348.72	57.2299	121.61
2020-09-20	A	347.236	57.462	121.675
2020-09-21	A	341.298	56.5045	119.933
2020-09-22	A	338.207	55.934	118.765
2020-09-23	A	334.225	55.0648	117.127
2020-09-24	A	323.812	53.3365	114.126
2020-09-25	A	318.887	52.6839	112.73
2020-09-26	A	308.331	50.7423	109.325
2020-09-27	A	308.617	50.902	109.123
2020-09-28	A	300.529	49.274	106.195
2020-09-29	A	291.596	47.5124	103
2020-09-30	A	282.94	45.9003	99.9786
2020-02-18	B	0	0	0
2020-02-19	B	0.333333	0.0637867	0.0996667
2020-02-20	B	0.285714	0.0531556	0.0872083
2020-02-21	B	0.244898	0.0442963	0.0763073
2020-02-22	B	0.543246	0.111794	0.183769
2020-02-23	B	0.798973	0.168041	0.277798
2020-02-24	B	0.684834	0.140034	0.243073
2020-02-25	B	0.587	0.116695	0.212689
2020-02-26	B	0.836477	0.161033	0.285769
2020-02-27	B	1.71698	0.336647	0.566382
2020-02-28	B	2.13836	0.419206	0.712251
2020-02-29	B	2.83288	0.476912	0.822553
2020-03-01	B	4.42819	0.79124	1.33507
2020-03-02	B	5.12892	0.914513	1.56685
2020-03-03	B	6.06288	1.08103	1.86933
2020-03-04	B	6.86343	1.26416	2.20333
2020-03-05	B	7.5496	1.40568	2.47825
2020-03-06	B	9.47109	1.78986	3.1348
2020-03-07	B	10.7847	1.97133	3.49262
2020-03-08	B	11.2441	2.04768	3.6887
2020-03-09	B	12.9711	2.32486	4.19395
2020-03-10	B	17.1181	3.14101	5.55037
2020-03-11	B	19.6726	3.59649	6.38624
2020-03-12	B	22.1956	4.02876	7.19996
2020-03-13	B	23.6915	4.29468	7.76463
2020-03-14	B	26.307	4.78253	8.67472
2020-03-15	B	28.2155	5.0615	9.27171
2020-03-16	B	29.518	5.28287	9.77675
2020-03-17	B	31.6345	5.65871	10.5177
2020-03-18	B	34.1153	6.0357	11.2656
2020-03-19	B	38.575	6.85183	12.7044
2020-03-20	B	40.731	7.22133	13.478
2020-03-21	B	43.5789	7.65681	14.3543
2020-03-22	B	45.3534	8.0003	15.0907
2020-03-23	B	47.2076	8.20057	15.6007
2020-03-24	B	48.797	8.43125	16.1466
2020-03-25	B	51.4927	8.87863	17.0229
2020-03-26	B	52.8033	9.09059	17.5384
2020-03-27	B	56.5933	9.83299	18.8734
2020-03-28	B	60.8419	10.6014	20.2756
2020-03-29	B	65.1502	11.3998	21.7495
2020-03-30	B	66.1763	11.4051	22.0078
2020-03-31	B	70.7226	12.2083	23.4818
2020-04-01	B	71.9527	12.3562	23.9569
2020-04-02	B	70.6737	12.1189	23.8093
2020-04-03	B	71.2441	12.1541	24.0441
2020-04-04	B	73.7331	12.4275	24.631
2020-04-05	B	79.5331	13.4014	26.3101
2020-04-06	B	83.8379	14.1714	27.7143
2020-04-07	B	85.5277	14.5246	28.4924
2020-04-08	B	86.9761	14.744	29.0562
2020-04-09	B	88.8843	15.0461	29.7358
2020-04-10	B	90.1866	15.0733	29.9795
2020-04-11	B	90.9694	15.2983	30.5091
2020-04-12	B	91.3071	15.2086	30.5391
2020-04-13	B	87.2633	14.4099	29.4344
2020-04-14	B	82.7971	13.6168	28.2684
2020-04-15	B	81.6356	13.4662	28.0455
2020-04-16	B	78.3067	12.8608	27.1008
2020-04-17	B	75.7867	12.3675	26.2916
2020-04-18	B	73.96	12.0534	25.7351
2020-04-19	B	70.3943	11.4284	24.6806
2020-04-20	B	65.338	10.4611	23.0602
2020-04-21	B	65.004	10.4204	22.8383
2020-04-22	B	63.3844	10.1646	22.2975
2020-04-23	B	64.6628	10.5367	22.7387
2020-04-24	B	63.4252	10.2504	22.193
2020-04-25	B	61.6978	9.95918	21.6332
2020-04-26	B	59.2172	9.57782	20.9267
2020-04-27	B	58.0909	9.4292	20.5729
2020-04-28	B	56.4589	9.23324	20.1506
2020-04-29	B	55.3933	9.14482	19.8981
2020-04-30	B	53.8133	8.86591	19.3565
2020-05-01	B	52.1257	8.60298	18.8349
2020-05-02	B	51.3459	8.52254	18.5952
2020-05-03	B	50.6774	8.35843	18.2338
2020-05-04	B	50.1044	8.28547	18.0173
2020-05-05	B	47.9467	7.91682	17.3468
2020-05-06	B	46.4305	7.64013	16.8078
2020-05-07	B	47.4642	7.88933	17.0858
2020-05-08	B	46.0169	7.51183	16.4147
2020-05-09	B	46.7764	7.72972	16.6596
2020-05-10	B	44.7607	7.37882	16.0418
2020-05-11	B	39.3664	6.34038	14.3356
2020-05-12	B	42.7426	7.07245	15.3386
2020-05-13	B	42.9698	7.13893	15.367
2020-05-14	B	39.8313	6.54538	14.3778
2020-05-15	B	39.8078	6.60542	14.3789
2020-05-16	B	38.121	6.29214	13.8122
2020-05-17	B	40.3418	6.82148	14.5513
2020-05-18	B	40.2453	6.8244	14.5134
2020-05-19	B	41.1627	6.96551	14.6969
2020-05-20	B	41.6156	7.0415	14.7925
2020-05-21	B	43.3372	7.3156	15.2054
2020-05-22	B	42.4795	7.0975	14.8691
2020-05-23	B	39.411	6.48035	13.8944
2020-05-24	B	37.7809	6.18791	13.3883
2020-05-25	B	39.0503	6.36022	13.5954
2020-05-26	B	39.805	6.53432	13.8243
2020-05-27	B	39.7852	6.54351	13.8123
2020-05-28	B	39.7683	6.58167	13.8494
2020-05-29	B	41.4204	6.84643	14.2459
2020-05-30	B	42.5032	7.02546	14.5278
2020-05-31	B	43.4313	7.24954	14.8915
2020-06-01	B	43.5602	7.2976	14.9931
2020-06-02	B	44.004	7.34875	15.0993
2020-06-03	B	45.3844	7.60492	15.5259
2020-06-04	B	45.5675	7.67973	15.6825
2020-06-05	B	48.0579	8.1026	16.3828
2020-06-06	B	47.8592	7.99739	16.2806
2020-06-07	B	48.6888	8.16487	16.5899
2020-06-08	B	48.3999	8.12416	16.5788
2020-06-09	B	47.819	8.04864	16.5041
2020-06-10	B	47.321	7.93301	16.3565
2020-06-11	B	50.5609	8.6021	17.4232
2020-06-12	B	50.6712	8.66047	17.5767
2020-06-13	B	50.7658	8.55935	17.4769
2020-06-14	B	53.1802	9.02698	18.252
2020-06-15	B	57.9164	9.86595	19.6321
2020-06-16	B	56.3093	9.47794	19.1411
2020-06-17	B	58.2651	9.92282	19.9118
2020-06-18	B	56.6082	9.53643	19.4032
2020-06-19	B	55.5213	9.28932	19.0751
2020-06-20	B	57.2564	9.59369	19.5854
2020-06-21	B	54.4102	9.07079	18.8185
2020-06-22	B	55.9707	9.33947	19.2482
2020-06-23	B	57.3082	9.48572	19.5029
2020-06-24	B	60.788	10.1955	20.6443
2020-06-25	B	64.4373	10.9784	21.9421
2020-06-26	B	66.232	11.3424	22.627
2020-06-27	B	66.4369	11.3684	22.793
2020-06-28	B	69.2793	11.8892	23.7182
2020-06-29	B	72.0489	12.4092	24.6621
2020-06-30	B	71.4229	12.1936	24.474
2020-07-01	B	75.8863	13.1454	26.0774
2020-07-02	B	76.3787	13.1898	26.3104
2020-07-03	B	76.1341	13.1104	26.3323
2020-07-04	B	80.5912	13.8761	27.6514
2020-07-05	B	82.0781	14.0983	28.1556
2020-07-06	B	82.686	14.1558	28.3975
2020-07-07	B	84.8737	14.4672	29.0208
2020-07-08	B	91.4156	15.7723	31.1999
2020-07-09	B	93.3562	16.0167	31.7892
2020-07-10	B	97.3529	16.6892	33.0373
2020-07-11	B	98.7787	16.9333	33.6353
2020-07-12	B	102.667	17.7109	35.0555
2020-07-13	B	106.334	18.3367	36.2636
2020-07-14	B	108.477	18.7306	37.1213
2020-07-15	B	111.98	19.3473	38.3225
2020-07-16	B	114.65	19.6671	39.0702
2020-07-17	B	112.938	19.2652	38.6801
2020-07-18	B	116.804	19.9952	40.0027
2020-07-19	B	119.118	20.3346	40.7397
2020-07-20	B	124.434	21.3301	42.4982
2020-07-21	B	130.324	22.4482	44.4876
2020-07-22	B	136.04	23.574	46.5317
2020-07-23	B	141.272	24.0823	47.6486
2020-07-24	B	151.424	25.6347	50.3895
2020-07-25	B	151.792	25.5361	50.6125
2020-07-26	B	157.441	26.5938	52.5886
2020-07-27	B	165.616	28.1685	55.401
2020-07-28	B	170.956	29.0094	57.1252
2020-07-29	B	180.867	30.8499	60.4149
2020-07-30	B	189.029	32.2034	63.0117
2020-07-31	B	196.025	33.653	65.7866
2020-08-01	B	203.355	34.9997	68.4312
2020-08-02	B	203.971	35.0542	69.077
2020-08-03	B	211.499	36.123	71.241
2020-08-04	B	217.285	37.0136	73.1346
2020-08-05	B	228.244	38.7903	76.4078
2020-08-06	B	232.638	39.4915	78.0541
2020-08-07	B	230.737	39.1191	77.9997
2020-08-08	B	243.441	41.7041	82.4761
2020-08-09	B	247.997	42.1749	83.7626
2020-08-10	B	257.236	43.8873	86.9509
2020-08-11	B	255.821	43.3674	86.6987
2020-08-12	B	257.275	43.5055	87.3707
2020-08-13	B	265.855	45.0488	90.1904
2020-08-14	B	270.542	45.6443	91.5786
2020-08-15	B	278.227	47.078	94.2579
2020-08-16	B	283.48	48.1674	96.4377
2020-08-17	B	289.316	49.2665	98.644
2020-08-18	B	288.652	49.1314	98.9321
2020-08-19	B	293.416	50.0393	100.779
2020-08-20	B	292.499	49.6756	100.644
2020-08-21	B	299.381	50.6509	102.524
2020-08-22	B	295.279	49.6666	101.361
2020-08-23	B	308.096	51.994	105.261
2020-08-24	B	317.749	53.7617	108.406
2020-08-25	B	321.356	54.2168	109.567
2020-08-26	B	332.448	56.3295	113.291
2020-08-27	B	337.289	56.9419	114.756
2020-08-28	B	338.438	57.0362	115.387
2020-08-29	B	330.756	55.2816	113.075
2020-08-30	B	328.506	54.8207	112.617
2020-08-31	B	332.909	55.532	113.927
2020-09-01	B	339.018	56.8764	116.249
2020-09-02	B	338.253	56.7209	116.286
2020-09-03	B	336.598	56.4444	116.089
2020-09-04	B	333.846	55.9449	115.497
2020-09-05	B	328.487	54.9602	114.09
2020-09-06	B	325.227	54.1562	112.885
2020-09-07	B	327.766	54.945	114.11
2020-09-08	B	329.942	55.2446	114.623
2020-09-09	B	326.808	54.4376	113.421
2020-09-10	B	319.788	53.1383	111.39
2020-09-11	B	315.437	52.2913	109.981
2020-09-12	B	311.374	51.6576	108.86
2020-09-13	B	311.226	51.8117	108.946
2020-09-14	B	307.098	50.8946	107.388
2020-09-15	B	302.894	50.0361	105.876
2020-09-16	B	302.623	50.0472	105.69
2020-09-17	B	288.391	47.3636	101.318
2020-09-18	B	288.859	47.4042	101.051
2020-09-19	B	284.594	46.5533	99.4351
2020-09-20	B	276.937	45.1648	96.9594
2020-09-21	B	272.375	44.4431	95.4735
2020-09-22	B	266.798	43.4922	93.6273
2020-09-23	B	264.017	43.1436	92.7052
2020-09-24	B	257.634	42.0987	90.7197
2020-09-25	B	253.495	41.3777	89.2164
2020-09-26	B	244.948	39.7452	86.289
2020-09-27	B	238.622	38.5956	84.0569
2020-09-28	B	233.867	37.9675	82.6195
2020-09-29	B	229.457	37.422	81.327
2020-09-30	B	224.678	36.6041	79.6285
2020-02-18	C	0	0	0
2020-02-19	C	0	0	0
2020-02-20	C	0	0	0
2020-02-21	C	0.333333	0.0637867	0.0996667
2020-02-22	C	0.285714	0.0531556	0.0872083
2020-02-23	C	0.244898	0.0442963	0.0763073
2020-02-24	C	0.209913	0.0369136	0.0667689
2020-02-25	C	0.513258	0.105641	0.175423
2020-02-26	C	1.1066	0.226701	0.370162
2020-02-27	C	1.61518	0.327584	0.540558
2020-02-28	C	2.38444	0.464347	0.771988
2020-02-29	C	2.71047	0.514529	0.874823
2020-03-01	C	2.32326	0.428774	0.76547
2020-03-02	C	2.99137	0.581952	1.02079
2020-03-03	C	3.2307	0.548747	0.992855
2020-03-04	C	5.1025	0.959262	1.65308
2020-03-05	C	7.04024	1.30968	2.24378
2020-03-06	C	8.70116	1.64607	2.82997
2020-03-07	C	10.1248	1.89311	3.29089
2020-03-08	C	10.6784	1.9714	3.49487
2020-03-09	C	13.1529	2.37777	4.20634
2020-03-10	C	13.9406	2.53614	4.54721
2020-03-11	C	15.9491	2.92326	5.24415
2020-03-12	C	19.004	3.48992	6.23529
2020-03-13	C	19.6225	3.50453	6.38755
2020-03-14	C	22.1526	3.89943	7.11877
2020-03-15	C	24.3213	4.2923	7.85826
2020-03-16	C	27.1801	4.80273	8.79131
2020-03-17	C	29.9639	5.26969	9.67273
2020-03-18	C	34.35	6.00826	10.99
2020-03-19	C	36.7762	6.3159	11.6616
2020-03-20	C	42.1891	7.27669	13.3499
2020-03-21	C	45.4954	7.89431	14.5411
2020-03-22	C	46.9961	8.07896	15.0678
2020-03-23	C	50.2824	8.72372	16.2957
2020-03-24	C	53.0992	9.21665	17.3007
2020-03-25	C	58.1802	10.1377	18.9775
2020-03-26	C	60.2021	10.4837	19.7859
2020-03-27	C	65.2685	11.3988	21.4727
2020-03-28	C	66.2777	11.4376	21.8176
2020-03-29	C	67.8095	11.6086	22.3361
2020-03-30	C	72.4558	12.4638	23.9034
2020-03-31	C	77.1049	13.2929	25.4568
2020-04-01	C	78.4233	13.2933	25.737
2020-04-02	C	78.5533	13.2382	25.8956
2020-04-03	C	82.3314	14.0021	27.2996
2020-04-04	C	83.9031	14.3197	28.0298
2020-04-05	C	84.5836	14.3819	28.3524
2020-04-06	C	85.8336	14.6141	28.9164
2020-04-07	C	87.5716	14.7437	29.3102
2020-04-08	C	88.7281	14.8961	29.7241
2020-04-09	C	89.7193	15.0759	30.1686
2020-04-10	C	90.9022	15.2145	30.5402
2020-04-11	C	89.5829	15.0444	30.419
2020-04-12	C	86.1187	14.1455	29.1299
2020-04-13	C	86.1493	14.1425	29.1677
2020-04-14	C	84.1756	13.7323	28.5637
2020-04-15	C	86.1505	14.2336	29.3526
2020-04-16	C	86.8433	14.4488	29.7265
2020-04-17	C	84.7705	14.1512	29.3084
2020-04-18	C	83.3271	13.8061	28.7908
2020-04-19	C	82.0899	13.635	28.52
2020-04-20	C	81.3627	13.4591	28.231
2020-04-21	C	77.4062	12.6636	26.9641
2020-04-22	C	75.0148	12.1616	26.1069
2020-04-23	C	73.6317	11.9123	25.6212
2020-04-24	C	74.4462	12.1428	25.8809
2020-04-25	C	71.1444	11.6	24.9598
2020-04-26	C	72.6476	11.7328	25.0682
2020-04-27	C	68.936	11.0447	23.915
2020-04-28	C	66.4214	10.5989	23.1053
2020-04-29	C	66.5993	10.7821	23.2634
2020-04-30	C	66.0851	10.6879	23.0162
2020-05-01	C	64.311	10.3876	22.4532
2020-05-02	C	62.7904	10.1262	21.9432
2020-05-03	C	62.487	10.1746	21.9129
2020-05-04	C	59.227	9.52436	20.8075
2020-05-05	C	57.4326	9.1295	20.0699
2020-05-06	C	60.228	9.69346	20.8198
2020-05-07	C	56.2906	8.87661	19.4653
2020-05-08	C	55.2491	8.69509	19.0602
2020-05-09	C	54.3564	8.61871	18.8227
2020-05-10	C	53.9245	8.62162	18.7188
2020-05-11	C	52.5544	8.35503	18.2076
2020-05-12	C	51.7133	8.26322	17.964
2020-05-13	C	50.659	8.12015	17.6468
2020-05-14	C	48.0886	7.69308	16.8883
2020-05-15	C	50.2188	8.1581	17.5073
2020-05-16	C	49.0447	7.97986	17.1649
2020-05-17	C	47.705	7.8341	16.8696
2020-05-18	C	48.89	7.95668	16.9926
2020-05-19	C	45.239	7.30171	15.9172
2020-05-20	C	46.7763	7.66001	16.3888
2020-05-21	C	47.4273	7.84212	16.6196
2020-05-22	C	48.3187	7.8663	16.6221
2020-05-23	C	48.416	7.95024	16.724
2020-05-24	C	48.4994	8.02018	16.8132
2020-05-25	C	46.9043	7.75954	16.3929
2020-05-26	C	47.8703	7.90287	16.5884
2020-05-27	C	49.0317	8.18316	17.0109
2020-05-28	C	48.3605	8.05344	16.8129
2020-05-29	C	49.4519	8.26704	17.1422
2020-05-30	C	51.7206	8.74178	17.8941
2020-05-31	C	51.6653	8.65762	17.8024
2020-06-01	C	52.9512	8.80103	18.0557
2020-06-02	C	53.7201	8.92054	18.2774
2020-06-03	C	54.0458	9.00904	18.4541
2020-06-04	C	52.6583	8.70006	18.0107
2020-06-05	C	56.1357	9.39107	19.1047
2020-06-06	C	57.783	9.75335	19.7282
2020-06-07	C	59.5283	10.0553	20.2739
2020-06-08	C	58.6909	9.87976	20.084
2020-06-09	C	62.6398	10.3825	20.9318
2020-06-10	C	64.3579	10.6211	21.392
2020-06-11	C	64.4973	10.6286	21.4957
2020-06-12	C	64.95	10.7736	21.803
2020-06-13	C	67.6715	11.2993	22.7047
2020-06-14	C	69.6708	11.6735	23.3939
2020-06-15	C	67.3845	11.1118	22.632
2020-06-16	C	69.0915	11.4425	23.2133
2020-06-17	C	72.5546	12.1118	24.3373
2020-06-18	C	77.523	13.1494	26.0705
2020-06-19	C	75.7816	12.7161	25.559
2020-06-20	C	75.6223	12.6185	25.5231
2020-06-21	C	79.1525	13.1224	26.4061
2020-06-22	C	79.845	13.2982	26.7973
2020-06-23	C	81.4385	13.5085	27.2393
2020-06-24	C	82.8045	13.8557	27.8947
2020-06-25	C	84.6419	14.1228	28.4336
2020-06-26	C	87.8836	14.7504	29.5377
2020-06-27	C	91.6621	15.5063	30.8678
2020-06-28	C	91.5675	15.5094	31.0523
2020-06-29	C	97.1531	16.4383	32.6611
2020-06-30	C	100.941	17.1375	33.9518
2020-07-01	C	103.187	17.282	34.3965
2020-07-02	C	104.446	17.5633	35.037
2020-07-03	C	107.859	18.2026	36.23
2020-07-04	C	110.784	18.8657	37.4776
2020-07-05	C	118.624	20.0949	39.6266
2020-07-06	C	122.678	20.9196	41.1949
2020-07-07	C	123.819	20.969	41.5705
2020-07-08	C	128.464	21.7729	43.0909
2020-07-09	C	136.112	23.0834	45.4222
2020-07-10	C	145.334	24.7329	48.3331
2020-07-11	C	152.239	25.7719	50.3558
2020-07-12	C	157.49	26.782	52.351
2020-07-13	C	162.325	27.6182	54.0881
2020-07-14	C	170.136	28.7948	56.3578
2020-07-15	C	180.497	30.7431	59.856
2020-07-16	C	191.379	32.8937	63.7404
2020-07-17	C	191.039	32.5948	63.8718
2020-07-18	C	197.081	33.7989	66.2575
2020-07-19	C	204.26	35.2295	69.0123
2020-07-20	C	214.08	36.9457	72.2418
2020-07-21	C	217.83	37.408	73.5552
2020-07-22	C	225.712	38.7085	76.1345
2020-07-23	C	228.801	39.3069	77.633
2020-07-24	C	244.448	41.9965	82.3676
2020-07-25	C	246.527	42.3769	83.6026
2020-07-26	C	256.309	44.1416	86.9453
2020-07-27	C	265.693	45.762	90.1041
2020-07-28	C	269.404	46.2803	91.5681
2020-07-29	C	276.251	47.3306	93.8154
2020-07-30	C	283.786	48.6607	96.4925
2020-07-31	C	295.579	50.7204	100.321
2020-08-01	C	303.353	51.8156	102.701
2020-08-02	C	315.017	53.6684	106.252
2020-08-03	C	329.348	56.2552	110.988
2020-08-04	C	336.632	57.5178	113.737
2020-08-05	C	343.541	58.7836	116.477
2020-08-06	C	350.797	59.6664	118.605
2020-08-07	C	365.683	62.2575	123.366
2020-08-08	C	372.443	63.4571	126.032
2020-08-09	C	377.237	64.2738	128.08
2020-08-10	C	383.013	64.7907	129.615
2020-08-11	C	400.296	68.2001	135.613
2020-08-12	C	404.111	68.8197	137.39
2020-08-13	C	406.714	69.0505	138.499
2020-08-14	C	413.946	70.2217	140.998
2020-08-15	C	431.811	73.2778	146.436
2020-08-16	C	444.457	75.2948	150.365
2020-08-17	C	455.296	77.2918	154.298
2020-08-18	C	466.587	79.3387	158.337
2020-08-19	C	469.932	79.4775	159.423
2020-08-20	C	479.132	80.8578	162.349
2020-08-21	C	486.685	81.8084	164.598
2020-08-22	C	491.825	82.6005	166.565
2020-08-23	C	501.564	83.8431	169.196
2020-08-24	C	505.912	84.3571	170.684
2020-08-25	C	504.972	84.2391	171.132
2020-08-26	C	508.5	84.6234	172.278
2020-08-27	C	515.857	85.8727	174.733
2020-08-28	C	516.163	85.9542	175.381
2020-08-29	C	523.426	87.2285	177.834
2020-08-30	C	517.317	86.2603	176.807
2020-08-31	C	515.081	85.753	176.377
2020-09-01	C	510.832	84.8949	175.321
2020-09-02	C	502.522	83.3311	173.071
2020-09-03	C	497.067	82.0973	171.21
2020-09-04	C	508.391	84.2197	174.504
2020-09-05	C	501.763	82.9071	172.572
2020-09-06	C	494.416	81.6746	170.666
2020-09-07	C	486.119	80.1789	168.265
2020-09-08	C	473.673	77.934	164.604
2020-09-09	C	481.672	79.5827	166.9
2020-09-10	C	477.195	78.8128	165.559
2020-09-11	C	473.358	77.9937	164.108
2020-09-12	C	462.069	76.0049	160.798
2020-09-13	C	453.725	74.4113	158.001
2020-09-14	C	457.908	75.2881	158.999
2020-09-15	C	454.159	74.5684	157.606
2020-09-16	C	443.279	72.6623	154.346
2020-09-17	C	430.62	70.3696	150.393
2020-09-18	C	428.77	70.2893	149.794
2020-09-19	C	426.183	69.97	148.875
2020-09-20	C	415.3	68.0012	145.411
2020-09-21	C	406.305	66.3688	142.392
2020-09-22	C	398.928	65.1332	139.946
2020-09-23	C	384.272	62.5755	135.418
2020-09-24	C	381.376	62.3077	134.368
2020-09-25	C	371.56	60.4733	130.932
2020-09-26	C	371.813	60.7362	130.725
2020-09-27	C	354.364	57.6633	125.399
2020-09-28	C	346.407	56.101	122.3
2020-09-29	C	338.92	54.9543	119.83
2020-09-30	C	327.17	53.0059	116.118
2020-02-18	D	0	0	0
2020-02-19	D	0.666667	0.127573	0.199333
2020-02-20	D	0.904762	0.181191	0.291417
2020-02-21	D	1.44218	0.278566	0.454323
2020-02-22	D	2.56949	0.423498	0.696533
2020-02-23	D	3.53575	0.608062	1.00813
2020-02-24	D	5.69731	1.05029	1.73145
2020-02-25	D	8.55007	1.54639	2.56369
2020-02-26	D	9.66197	1.67138	2.84122
2020-02-27	D	14.615	2.49938	4.21507
2020-02-28	D	18.5272	3.17828	5.39985
2020-02-29	D	23.2138	3.94649	6.75287
2020-03-01	D	27.5642	4.77802	8.23576
2020-03-02	D	32.9598	5.71502	9.91463
2020-03-03	D	40.9179	7.21137	12.5016
2020-03-04	D	48.4058	8.6275	15.0296
2020-03-05	D	54.1574	9.60516	16.9252
2020-03-06	D	60.0873	10.5696	18.8179
2020-03-07	D	63.8367	11.0322	19.941
2020-03-08	D	74.0505	12.6852	22.904
2020-03-09	D	82.8052	14.2013	25.7134
2020-03-10	D	95.6426	16.133	29.2159
2020-03-11	D	105.313	17.8704	32.4799
2020-03-12	D	123.268	20.9185	37.8362
2020-03-13	D	136.992	23.4253	42.471
2020-03-14	D	150.755	25.8664	47.0768
2020-03-15	D	166.552	28.4637	51.9866
2020-03-16	D	185.092	31.6376	57.8599
2020-03-17	D	204.984	35.0369	64.1777
2020-03-18	D	218.034	36.996	68.3409
2020-03-19	D	237.886	40.24	74.5013
2020-03-20	D	259.569	43.986	81.5209
2020-03-21	D	278.821	47.6734	88.5472
2020-03-22	D	290.323	49.7313	93.1091
2020-03-23	D	321.181	55.2234	103.003
2020-03-24	D	349.965	60.5352	112.808
2020-03-25	D	374.637	64.8257	121.175
2020-03-26	D	388.784	67.2419	126.685
2020-03-27	D	413.91	71.2411	134.609
2020-03-28	D	436.78	74.7374	141.799
2020-03-29	D	459.383	78.544	149.484
2020-03-30	D	476.423	81.6024	156.032
2020-03-31	D	507.363	86.6527	165.67
2020-04-01	D	531.216	90.8058	174.016
2020-04-02	D	550.328	93.9228	180.782
2020-04-03	D	580.376	99.3186	191.074
2020-04-04	D	601.465	102.403	197.874
2020-04-05	D	616.875	104.589	203.222
2020-04-06	D	645.75	109.571	212.841
2020-04-07	D	666.5	112.8	219.815
2020-04-08	D	680.952	114.628	224.569
2020-04-09	D	683.34	114.582	226.277
2020-04-10	D	682.72	113.88	226.735
2020-04-11	D	676.189	112.059	225.204
2020-04-12	D	672.924	111.159	224.83
2020-04-13	D	669.458	110.335	224.386
2020-04-14	D	665.155	109.482	223.737
2020-04-15	D	654.466	107.428	221.072
2020-04-16	D	643.638	105.451	218.325
2020-04-17	D	630.023	103.126	214.863
2020-04-18	D	615.019	100.229	210.335
2020-04-19	D	606.826	98.7696	207.863
2020-04-20	D	601.803	97.7527	206.013
2020-04-21	D	589.165	95.355	201.971
2020-04-22	D	579.998	93.8866	199.262
2020-04-23	D	570.141	92.0167	195.883
2020-04-24	D	561.026	90.575	193.107
2020-04-25	D	547.213	88.2892	188.985
2020-04-26	D	533.373	85.5496	184.073
2020-04-27	D	522.51	83.6604	180.39
2020-04-28	D	514.866	82.4826	177.788
2020-04-29	D	505.314	80.9354	174.627
2020-04-30	D	491.126	78.4452	169.984
2020-05-01	D	483.298	77.3796	167.5
2020-05-02	D	476.589	76.3667	165.131
2020-05-03	D	477.505	76.7124	164.917
2020-05-04	D	467.623	74.9566	161.536
2020-05-05	D	454.82	72.6308	157.23
2020-05-06	D	441.846	70.3932	152.994
2020-05-07	D	436.725	69.7654	151.22
2020-05-08	D	422.336	67.1346	146.375
2020-05-09	D	414.335	65.9517	143.713
2020-05-10	D	408.478	65.0186	141.466
2020-05-11	D	402.124	63.9415	139.032
2020-05-12	D	399.344	63.8205	138.115
2020-05-13	D	391.295	62.3191	135.125
2020-05-14	D	388.396	62.0719	134.077
2020-05-15	D	382.577	61.2752	132.237
2020-05-16	D	382.923	61.4405	131.923
2020-05-17	D	384.553	62.1412	132.527
2020-05-18	D	374.617	60.0655	128.901
2020-05-19	D	376.1	60.6237	129.302
2020-05-20	D	374.705	60.6009	128.891
2020-05-21	D	377.176	61.1337	129.394
2020-05-22	D	379.294	61.7358	130.081
2020-05-23	D	368.109	59.6639	126.66
2020-05-24	D	361.522	58.5557	124.634
2020-05-25	D	358.209	58.3589	123.996
2020-05-26	D	357.703	58.3918	123.745
2020-05-27	D	366.936	60.1442	126.221
2020-05-28	D	357.517	58.4429	123.448
2020-05-29	D	364.776	59.6377	125.103
2020-05-30	D	366.999	60.2146	125.898
2020-05-31	D	372.237	61.1556	127.312
2020-06-01	D	384.06	63.1823	130.49
2020-06-02	D	388.861	63.9561	131.842
2020-06-03	D	390.31	64.1737	132.357
2020-06-04	D	388.218	63.781	131.911
2020-06-05	D	395.758	65.3508	134.484
2020-06-06	D	404.221	67.0388	137.33
2020-06-07	D	420.475	69.9265	142.133
2020-06-08	D	436.074	72.8875	147.203
2020-06-09	D	449.111	74.7865	150.751
2020-06-10	D	449.619	74.9158	151.585
2020-06-11	D	451.388	74.9431	152.189
2020-06-12	D	459.237	76.1446	154.559
2020-06-13	D	461.965	76.6632	155.879
2020-06-14	D	470.303	78.3517	158.997
2020-06-15	D	483.451	80.9208	163.54
2020-06-16	D	489.72	82.019	165.887
2020-06-17	D	513.426	86.484	173.487
2020-06-18	D	520.746	87.5036	175.916
2020-06-19	D	536.687	90.2474	181.001
2020-06-20	D	554.684	93.2661	186.595
2020-06-21	D	568.11	95.7512	191.441
2020-06-22	D	581.285	98.1133	196.137
2020-06-23	D	593.244	99.9375	200.021
2020-06-24	D	604.495	101.94	204.173
2020-06-25	D	619.472	104.031	208.464
2020-06-26	D	636.976	106.927	214.022
2020-06-27	D	651.646	109.24	218.73
2020-06-28	D	676.221	113.661	226.744
2020-06-29	D	704.951	118.632	235.767
2020-06-30	D	724.577	121.646	241.899
2020-07-01	D	733.733	122.923	245.336
2020-07-02	D	761.914	127.662	254.085
2020-07-03	D	788.402	131.886	262.169
2020-07-04	D	803.773	134.413	267.692
2020-07-05	D	826.949	138.282	275.28
2020-07-06	D	853.48	142.938	284.156
2020-07-07	D	891.554	149.486	296.091
2020-07-08	D	913.189	152.491	302.703
2020-07-09	D	936.734	156.173	310.33
2020-07-10	D	963.581	161.039	319.812
2020-07-11	D	989.927	165.522	328.777
2020-07-12	D	1019.51	170.491	338.548
2020-07-13	D	1063.53	178.567	353.248
2020-07-14	D	1101.6	185.328	366.158
2020-07-15	D	1139.23	191.409	378.151
2020-07-16	D	1178.15	198.104	391.189
2020-07-17	D	1217.51	205.003	404.66
2020-07-18	D	1246.24	209.36	414.272
2020-07-19	D	1280.21	215.118	426.006
2020-07-20	D	1338.99	225.877	445.586
2020-07-21	D	1373.37	231.495	457.487
2020-07-22	D	1419.51	239.332	472.833
2020-07-23	D	1463.39	246.818	487.751
2020-07-24	D	1530.33	258.369	509.107
2020-07-25	D	1591.38	268.991	529.349
2020-07-26	D	1630.37	275.23	542.978
2020-07-27	D	1689.46	285.444	562.739
2020-07-28	D	1751.78	295.447	582.361
2020-07-29	D	1800.19	303.414	598.954
2020-07-30	D	1866.69	314.599	620.575
2020-07-31	D	1935.68	326.696	643.831
2020-08-01	D	1983.82	334.294	660.302
2020-08-02	D	2037.09	342.956	678.354
2020-08-03	D	2108.41	355.543	702.539
2020-08-04	D	2179.87	367.383	725.811
2020-08-05	D	2217.46	373.07	739.643
2020-08-06	D	2277.35	383.306	760.336
2020-08-07	D	2345.01	393.983	781.795
2020-08-08	D	2402.68	403.044	800.828
2020-08-09	D	2455.77	411.615	819.077
2020-08-10	D	2523.61	423.123	841.865
2020-08-11	D	2570.1	430.811	858.832
2020-08-12	D	2599.27	434.133	868.859
2020-08-13	D	2664.62	444.922	890.165
2020-08-14	D	2725.62	455.899	911.91
2020-08-15	D	2777.25	464.508	930.097
2020-08-16	D	2837.5	474.2	949.945
2020-08-17	D	2858.81	476.811	958.771
2020-08-18	D	2870.74	476.64	962.827
2020-08-19	D	2896.97	480.958	973.345
2020-08-20	D	2925.12	485.288	983.692
2020-08-21	D	2966.58	492.282	998.036
2020-08-22	D	2992.11	496.003	1007.29
2020-08-23	D	3012	499.553	1016.1
2020-08-24	D	3040.05	504.329	1026.64
2020-08-25	D	3056.09	507.182	1034.1
2020-08-26	D	3059.17	507.557	1037.5
2020-08-27	D	3095.81	513.372	1049.08
2020-08-28	D	3101.22	513.839	1052.36
2020-08-29	D	3116.86	515.961	1057.95
2020-08-30	D	3107.92	514.18	1057.28
2020-08-31	D	3090.94	510.446	1053.19
2020-09-01	D	3082.37	508.447	1051.35
2020-09-02	D	3056.37	503.625	1044.8
2020-09-03	D	3038.41	500.053	1039.77
2020-09-04	D	3017.68	496.023	1033.73
2020-09-05	D	2999.25	492.015	1027.42
2020-09-06	D	2971.46	487.264	1019.7
2020-09-07	D	2952.63	483.756	1013.65
2020-09-08	D	2928.49	479.733	1006.63
2020-09-09	D	2890.8	472.73	994.792
2020-09-10	D	2850.5	465.241	981.849
2020-09-11	D	2816.62	459.608	971.472
2020-09-12	D	2768.91	451.278	956.712
2020-09-13	D	2718.02	442.641	941.149
2020-09-14	D	2681.4	436.021	928.433
2020-09-15	D	2618.67	425.116	908.886
2020-09-16	D	2580.91	418.333	895.384
2020-09-17	D	2546.88	412.553	883.37
2020-09-18	D	2480.7	400.448	861.47
2020-09-19	D	2442.65	395.055	849.644
2020-09-20	D	2397.37	387.616	834.694
2020-09-21	D	2326.89	375.224	811.937
2020-09-22	D	2252.47	362.238	787.869
2020-09-23	D	2194.36	352.639	768.72
2020-09-24	D	2138.21	343.265	749.815
2020-09-25	D	2056.09	329.368	723.766
2020-09-26	D	1989.36	317.82	701.025
2020-09-27	D	1931.17	308.245	681.201
2020-09-28	D	1889.62	301.846	666.324
2020-09-29	D	1831.34	292.076	646.374
2020-09-30	D	1771.39	282.517	626.703
2020-02-18	E	0	0	0
2020-02-19	E	0	0	0
2020-02-20	E	0	0	0
2020-02-21	E	0	0	0
2020-02-22	E	0	0	0
2020-02-23	E	0	0	0
2020-02-24	E	0	0	0
2020-02-25	E	0	0	0
2020-02-26	E	0.333333	0.0637867	0.0996667
2020-02-27	E	1.61905	0.255609	0.403542
2020-02-28	E	2.05442	0.276794	0.452766
2020-02-29	E	2.76093	0.422022	0.69517
2020-03-01	E	4.36651	0.745498	1.22361
2020-03-02	E	5.74273	1.01506	1.68599
2020-03-03	E	5.25567	0.909672	1.57491
2020-03-04	E	5.17153	0.885633	1.57738
2020-03-05	E	7.43274	1.25941	2.19487
2020-03-06	E	9.03758	1.58199	2.75251
2020-03-07	E	10.4132	1.83971	3.22312
2020-03-08	E	10.9256	1.87421	3.35323
2020-03-09	E	11.3648	1.90297	3.46707
2020-03-10	E	13.0746	2.26804	4.09969
2020-03-11	E	12.5401	2.15628	4.00323
2020-03-12	E	14.4153	2.52074	4.63382
2020-03-13	E	17.0227	2.98531	5.43693
2020-03-14	E	18.5909	3.28648	6.00531
2020-03-15	E	19.6017	3.3766	6.25132
2020-03-16	E	21.8014	3.815	7.03423
2020-03-17	E	25.0203	4.3717	8.01829
2020-03-18	E	26.446	4.63317	8.563
2020-03-19	E	27.0013	4.62641	8.68863
2020-03-20	E	27.8106	4.78164	9.04988
2020-03-21	E	27.5044	4.62256	8.91531
2020-03-22	E	31.5752	5.43848	10.2796
2020-03-23	E	34.0644	5.94924	11.209
2020-03-24	E	37.1981	6.51077	12.2345
2020-03-25	E	39.8841	6.91492	13.0322
2020-03-26	E	41.1863	7.14633	13.5655
2020-03-27	E	41.3026	7.06183	13.5988
2020-03-28	E	45.4022	7.79014	14.876
2020-03-29	E	46.2495	7.89786	15.2135
2020-03-30	E	50.9758	8.63659	16.5228
2020-03-31	E	56.3602	9.7098	18.3834
2020-04-01	E	60.9754	10.5514	19.9292
2020-04-02	E	60.9313	10.5179	20.1334
2020-04-03	E	61.8935	10.6591	20.5764
2020-04-04	E	66.0516	11.4368	21.9953
2020-04-05	E	65.2823	11.1586	21.7896
2020-04-06	E	66.9563	11.4066	22.3592
2020-04-07	E	69.3911	11.9017	23.3083
2020-04-08	E	69.1447	11.8344	23.3891
2020-04-09	E	70.9336	12.0779	23.9278
2020-04-10	E	75.8002	12.9492	25.4435
2020-04-11	E	74.3049	12.5798	25.0581
2020-04-12	E	74.0233	12.4106	24.9375
2020-04-13	E	74.4485	12.3889	25.0183
2020-04-14	E	76.1464	12.6149	25.4703
2020-04-15	E	73.2683	12.0987	24.7652
2020-04-16	E	69.4681	11.3719	23.6846
2020-04-17	E	68.8774	11.257	23.506
2020-04-18	E	68.0378	11.1087	23.2674
2020-04-19	E	67.6514	10.8852	22.9026
2020-04-20	E	69.9869	11.3285	23.5671
2020-04-21	E	68.3221	11.146	23.2863
2020-04-22	E	67.2285	11.0355	23.1055
2020-04-23	E	66.6244	10.9241	22.917
2020-04-24	E	65.1067	10.7452	22.6177
2020-04-25	E	65.8057	10.8291	22.7198
2020-04-26	E	64.0716	10.4303	22.0768
2020-04-27	E	62.2518	10.1951	21.6659
2020-04-28	E	60.3587	9.73004	20.886
2020-04-29	E	60.736	9.93045	21.1222
2020-04-30	E	61.0594	10.0753	21.2943
2020-05-01	E	59.0033	9.68565	20.6475
2020-05-02	E	61.241	10.0765	21.1996
2020-05-03	E	61.1589	10.1221	21.245
2020-05-04	E	59.4219	9.76628	20.6693
2020-05-05	E	57.9331	9.53355	20.2653
2020-05-06	E	54.9903	8.95689	19.3138
2020-05-07	E	52.4678	8.49576	18.5116
2020-05-08	E	53.6391	8.64396	18.6417
2020-05-09	E	52.9764	8.57887	18.4608
2020-05-10	E	50.4083	8.12805	17.6828
2020-05-11	E	49.2071	7.84943	17.1538
2020-05-12	E	49.5109	7.86129	17.0723
2020-05-13	E	47.7712	7.64932	16.6542
2020-05-14	E	47.2801	7.58915	16.4705
2020-05-15	E	49.5258	8.07149	17.1416
2020-05-16	E	49.1174	8.02694	17.0313
2020-05-17	E	50.1006	8.1257	17.147
2020-05-18	E	45.61	7.21793	15.7013
2020-05-19	E	43.0943	6.6112	14.6703
2020-05-20	E	45.2713	7.21494	15.5015
2020-05-21	E	45.804	7.42962	15.7782
2020-05-22	E	45.2606	7.39498	15.6866
2020-05-23	E	44.7948	7.35501	15.5891
2020-05-24	E	46.0622	7.62123	15.9718
2020-05-25	E	45.4819	7.53247	15.8213
2020-05-26	E	46.3178	7.66095	16.006
2020-05-27	E	46.3676	7.72642	16.1026
2020-05-28	E	47.4104	7.98343	16.5034
2020-05-29	E	49.3041	8.2919	17.0015
2020-05-30	E	51.2607	8.47407	17.3203
2020-05-31	E	53.9377	9.05298	18.2666
2020-06-01	E	53.899	8.95855	18.1933
2020-06-02	E	54.1991	9.0629	18.4151
2020-06-03	E	56.4564	9.53258	19.2072
2020-06-04	E	59.7245	10.1902	20.3163
2020-06-05	E	58.5258	9.96171	20.0734
2020-06-06	E	59.4983	10.0153	20.2423
2020-06-07	E	60.3319	10.2098	20.624
2020-06-08	E	63.0464	10.7213	21.504
2020-06-09	E	67.0397	11.35	22.5903
2020-06-10	E	67.796	11.4385	22.8605
2020-06-11	E	72.1108	12.2472	24.2453
2020-06-12	E	73.8093	12.494	24.7896
2020-06-13	E	72.5984	12.1367	24.3863
2020-06-14	E	72.2272	12.0192	24.315
2020-06-15	E	72.5757	12.0488	24.4519
2020-06-16	E	71.2078	11.8184	24.1731
2020-06-17	E	76.3686	12.8189	25.7925
2020-06-18	E	76.4588	12.8123	25.8964
2020-06-19	E	77.8694	13.0398	26.3514
2020-06-20	E	79.0785	13.3071	26.8708
2020-06-21	E	81.1149	13.7294	27.6373
2020-06-22	E	88.5271	15.2101	30.0716
2020-06-23	E	91.547	15.6232	30.919
2020-06-24	E	92.1356	15.6789	31.2098
2020-06-25	E	93.9733	16.0138	31.9149
2020-06-26	E	98.5486	16.7089	33.1819
2020-06-27	E	101.804	17.2022	34.1561
2020-06-28	E	105.594	17.8379	35.3596
2020-06-29	E	103.509	17.3664	34.8483
2020-06-30	E	105.722	17.6974	35.532
2020-07-01	E	105.952	17.7819	35.8311
2020-07-02	E	107.149	18.0436	36.3919
2020-07-03	E	111.509	18.944	37.9486
2020-07-04	E	111.246	18.7874	37.8937
2020-07-05	E	109.354	18.2548	37.2173
2020-07-06	E	115.398	19.4721	39.2211
2020-07-07	E	120.579	20.4839	40.9702
2020-07-08	E	124.687	21.094	42.1366
2020-07-09	E	125.208	21.1781	42.4942
2020-07-10	E	130.655	22.1079	44.1504
2020-07-11	E	128.323	21.7041	43.7579
2020-07-12	E	132.324	22.3133	44.8922
2020-07-13	E	132.754	22.2553	45.0007
2020-07-14	E	140.123	23.7322	47.4789
2020-07-15	E	146.772	24.8853	49.526
2020-07-16	E	149.804	25.3914	50.6066
2020-07-17	E	153.737	25.9906	51.8295
2020-07-18	E	159.775	27.1972	54.0044
2020-07-19	E	168.616	28.7879	56.8219
2020-07-20	E	174.195	29.6946	58.6328
2020-07-21	E	179.977	30.7082	60.6204
2020-07-22	E	187.266	31.8052	62.7538
2020-07-23	E	192.847	32.6584	64.5253
2020-07-24	E	205.297	34.8808	68.4369
2020-07-25	E	205.969	35.0744	69.2683
2020-07-26	E	211.545	35.8708	70.9881
2020-07-27	E	224.658	38.2595	75.1883
2020-07-28	E	232.897	39.8673	78.2654
2020-07-29	E	240.959	41.2072	80.9579
2020-07-30	E	244.537	41.7719	82.4515
2020-07-31	E	254.603	43.4655	85.6694
2020-08-01	E	264.898	44.9683	88.628
2020-08-02	E	273.388	46.3205	91.3729
2020-08-03	E	278.333	47.3669	93.6489
2020-08-04	E	286.904	48.9378	96.7325
2020-08-05	E	288.918	49.1598	97.7319
2020-08-06	E	292.311	49.5222	98.8838
2020-08-07	E	298.552	50.7339	101.313
2020-08-08	E	309.902	52.5618	104.717
2020-08-09	E	325.297	55.48	109.875
2020-08-10	E	336.826	57.6234	113.938
2020-08-11	E	342.708	58.3002	115.759
2020-08-12	E	346.416	58.8476	117.327
2020-08-13	E	353.928	60.2967	120.25
2020-08-14	E	369.034	63.0351	125.2
2020-08-15	E	377.648	64.6598	128.504
2020-08-16	E	387.698	66.3853	131.975
2020-08-17	E	402.979	69.038	136.911
2020-08-18	E	406.078	69.2518	138.11
2020-08-19	E	408.4	69.3467	139.029
2020-08-20	E	416.724	70.6905	141.809
2020-08-21	E	425.858	72.2818	144.978
2020-08-22	E	423.021	71.5833	144.588
2020-08-23	E	432.59	73.2809	147.808
2020-08-24	E	432.791	72.7681	147.615
2020-08-25	E	442.631	74.6815	151.103
2020-08-26	E	445.731	75.3219	152.664
2020-08-27	E	448.388	75.5228	153.51
2020-08-28	E	459	77.651	157.314
2020-08-29	E	457.428	77.3611	157.418
2020-08-30	E	466.081	78.6282	159.867
2020-08-31	E	465.832	78.5221	160.194
2020-09-01	E	457.951	76.8169	157.954
2020-09-02	E	465.529	77.62	159.469
2020-09-03	E	462.692	77.155	159.022
2020-09-04	E	463.593	77.2889	159.446
2020-09-05	E	454.699	75.4481	156.766
2020-09-06	E	450.075	74.7322	155.7
2020-09-07	E	456.445	76.2073	158.004
2020-09-08	E	453.572	75.4231	156.874
2020-09-09	E	442.776	73.5327	153.952
2020-09-10	E	438.522	72.8198	152.743
2020-09-11	E	433.543	71.893	151.166
2020-09-12	E	429.942	71.1567	149.842
2020-09-13	E	433.521	71.8299	150.694
2020-09-14	E	426.59	70.5467	148.558
2020-09-15	E	425.648	70.3815	148.101
2020-09-16	E	416.175	68.7351	145.345
2020-09-17	E	404.055	66.47	141.537
2020-09-18	E	401.333	66.2521	140.814
2020-09-19	E	390.333	64.3898	137.556
2020-09-20	E	382.237	63.0071	134.969
2020-09-21	E	380.632	62.8227	134.218
2020-09-22	E	380.923	63.1821	134.362
2020-09-23	E	378.172	62.5304	133.002
2020-09-24	E	378.814	62.7472	133
2020-09-25	E	365.364	60.1267	128.621
2020-09-26	E	364.169	59.9898	127.987
2020-09-27	E	351.479	57.6043	123.884
2020-09-28	E	340.934	55.5276	120.155
2020-09-29	E	336.896	55.1199	118.959
2020-09-30	E	329.101	53.9565	116.625
2020-02-18	F	0	0	0
2020-02-19	F	0	0	0
2020-02-20	F	0	0	0
2020-02-21	F	0	0	0
2020-02-22	F	0	0	0
2020-02-23	F	0.333333	0.0637867	0.0996667
2020-02-24	F	0.619048	0.128036	0.204208
2020-02-25	F	1.86395	0.372936	0.594682
2020-02-26	F	2.931	0.57702	0.936347
2020-02-27	F	3.84562	0.735997	1.21797
2020-02-28	F	3.96291	0.763091	1.29972
2020-02-29	F	3.73012	0.699696	1.23693
2020-03-01	F	5.19724	0.976893	1.69764
2020-03-02	F	7.12145	1.33546	2.3001
2020-03-03	F	9.1041	1.69806	2.92692
2020-03-04	F	9.80351	1.80886	3.17639
2020-03-05	F	10.403	1.89011	3.37734
2020-03-06	F	12.5835	2.29893	4.08618
2020-03-07	F	16.1192	3.00292	5.27407
2020-03-08	F	15.4831	2.75758	5.01348
2020-03-09	F	15.9379	2.81937	5.20146
2020-03-10	F	17.6611	3.07332	5.68228
2020-03-11	F	18.1381	3.14627	5.88633
2020-03-12	F	20.5469	3.4733	6.48087
2020-03-13	F	21.945	3.65986	6.86676
2020-03-14	F	25.81	4.40327	8.12308
2020-03-15	F	28.7895	4.91462	9.05336
2020-03-16	F	32.6767	5.5848	10.2487
2020-03-17	F	34.342	5.82434	10.7963
2020-03-18	F	37.436	6.48434	11.9947
2020-03-19	F	43.088	7.50026	13.7714
2020-03-20	F	45.9325	8.01683	14.8103
2020-03-21	F	49.3708	8.42512	15.6847
2020-03-22	F	48.6511	8.21346	15.5874
2020-03-23	F	51.701	8.80253	16.6983
2020-03-24	F	54.3151	9.22963	17.5707
2020-03-25	F	59.2225	10.118	19.166
2020-03-26	F	61.7621	10.5172	20.029
2020-03-27	F	68.2723	11.7901	22.253
2020-03-28	F	69.8524	12.0382	22.9294
2020-03-29	F	72.5402	12.4585	23.8549
2020-03-30	F	78.844	13.4577	25.6787
2020-03-31	F	86.2472	14.8561	28.1585
2020-04-01	F	95.9262	16.6289	31.2774
2020-04-02	F	99.5558	17.3518	32.8277
2020-04-03	F	105.334	18.1733	34.5266
2020-04-04	F	110.286	19.0937	36.3814
2020-04-05	F	110.864	19.1368	36.8734
2020-04-06	F	113.693	19.364	37.6029
2020-04-07	F	116.118	19.8308	38.6745
2020-04-08	F	115.863	19.6346	38.6979
2020-04-09	F	115.978	19.6846	39.052
2020-04-10	F	117.409	19.7873	39.4571
2020-04-11	F	119.303	20.2306	40.3707
2020-04-12	F	113.26	18.839	38.4183
2020-04-13	F	113.747	18.9135	38.6384
2020-04-14	F	109.164	18.1269	37.5049
2020-04-15	F	106.236	17.4908	36.5435
2020-04-16	F	103.726	17.0689	35.8712
2020-04-17	F	101.908	16.8227	35.4476
2020-04-18	F	104.35	17.4384	36.3597
2020-04-19	F	103.776	17.3359	36.1957
2020-04-20	F	105.617	17.6276	36.6416
2020-04-21	F	103.196	17.1912	35.9701
2020-04-22	F	104.454	17.3489	36.1971
2020-04-23	F	103.198	17.0976	35.7978
2020-04-24	F	103.456	17.21	35.9511
2020-04-25	F	102.343	17.0456	35.6822
2020-04-26	F	99.0559	16.5287	34.8533
2020-04-27	F	96.2384	15.8512	33.7423
2020-04-28	F	92.1567	15.0508	32.4018
2020-04-29	F	94.6581	15.6097	33.1443
2020-04-30	F	91.8022	15.1047	32.2772
2020-05-01	F	88.0209	14.3982	31.0722
2020-05-02	F	86.1132	14.109	30.4859
2020-05-03	F	83.8113	13.7488	29.7865
2020-05-04	F	81.8383	13.504	29.2612
2020-05-05	F	80.1471	13.1365	28.5459
2020-05-06	F	76.6975	12.514	27.426
2020-05-07	F	78.074	12.7496	27.6247
2020-05-08	F	77.9206	12.7213	27.4476
2020-05-09	F	75.4558	12.3372	26.7293
2020-05-10	F	77.343	12.655	27.0975
2020-05-11	F	74.9607	12.2819	26.423
2020-05-12	F	73.5854	12.0348	25.9324
2020-05-13	F	69.7398	11.3491	24.7536
2020-05-14	F	69.777	11.4183	24.723
2020-05-15	F	69.4755	11.379	24.5446
2020-05-16	F	70.5504	11.6124	24.8046
2020-05-17	F	70.1385	11.5934	24.6983
2020-05-18	F	70.7854	11.7162	24.822
2020-05-19	F	70.0065	11.5523	24.5143
2020-05-20	F	69.0056	11.1162	23.777
2020-05-21	F	68.1476	11.0412	23.5825
2020-05-22	F	69.7456	11.3947	24.0624
2020-05-23	F	67.4486	10.7519	23.0176
2020-05-24	F	68.4798	10.9928	23.3167
2020-05-25	F	68.3636	11.0992	23.4311
2020-05-26	F	67.264	10.9633	23.1802
2020-05-27	F	67.9882	11.0746	23.3117
2020-05-28	F	66.9423	10.879	22.9761
2020-05-29	F	69.7124	11.4509	23.8307
2020-05-30	F	66.7535	10.8403	22.8799
2020-05-31	F	65.884	10.7475	22.6979
2020-06-01	F	69.472	11.5549	23.921
2020-06-02	F	68.8807	11.4068	23.7085
2020-06-03	F	69.374	11.4442	23.774
2020-06-04	F	69.1301	11.4449	23.7836
2020-06-05	F	68.5877	11.2818	23.5363
2020-06-06	F	72.1228	11.9031	24.5029
2020-06-07	F	74.1528	12.3792	25.2837
2020-06-08	F	75.2262	12.4986	25.5336
2020-06-09	F	75.4796	12.5981	25.7522
2020-06-10	F	81.6968	13.7349	27.5902
2020-06-11	F	89.6925	15.3534	30.2471
2020-06-12	F	94.2126	16.2667	31.8915
2020-06-13	F	92.7537	15.8658	31.5148
2020-06-14	F	93.5032	15.9366	31.8177
2020-06-15	F	91.8122	15.5574	31.3982
2020-06-16	F	91.6962	15.3801	31.2478
2020-06-17	F	95.2634	16.1059	32.4811
2020-06-18	F	103.654	17.5622	34.8906
2020-06-19	F	103.513	17.4362	34.906
2020-06-20	F	108.726	18.4045	36.5964
2020-06-21	F	110.193	18.4876	36.9445
2020-06-22	F	113.452	19.1115	38.1158
2020-06-23	F	114.577	18.9908	38.1396
2020-06-24	F	114.876	19.137	38.5462
2020-06-25	F	121.132	20.4209	40.7176
2020-06-26	F	122.827	20.4342	40.9666
2020-06-27	F	128.614	21.4325	42.7271
2020-06-28	F	133.907	22.3837	44.4538
2020-06-29	F	140.111	23.7228	46.8185
2020-06-30	F	139.762	23.5158	46.8205
2020-07-01	F	144.462	24.4082	48.4863
2020-07-02	F	149.492	25.4181	50.3598
2020-07-03	F	155.469	26.5676	52.4802
2020-07-04	F	155.926	26.6103	52.9055
2020-07-05	F	159.317	27.0397	53.893
2020-07-06	F	162.224	27.464	54.861
2020-07-07	F	163.383	27.4544	55.1404
2020-07-08	F	169.376	28.6694	57.2958
2020-07-09	F	171.846	28.9164	57.9859
2020-07-10	F	179.63	30.2372	60.3316
2020-07-11	F	187.635	31.6068	62.8045
2020-07-12	F	195.163	32.9895	65.3453
2020-07-13	F	195.616	33.1155	65.9651
2020-07-14	F	201.671	34.0471	67.7988
2020-07-15	F	208.861	35.1839	69.9666
2020-07-16	F	216.357	36.5583	72.5308
2020-07-17	F	224.782	38.1002	75.3941
2020-07-18	F	237.004	40.3947	79.4768
2020-07-19	F	237.813	40.3044	79.9206
2020-07-20	F	249.173	42.1566	83.3205
2020-07-21	F	255.577	43.2231	85.5501
2020-07-22	F	264.399	44.8689	88.684
2020-07-23	F	273.294	46.3847	91.6515
2020-07-24	F	282.252	47.731	94.3781
2020-07-25	F	299.264	50.6889	99.6325
2020-07-26	F	306.512	51.928	102.315
2020-07-27	F	318.058	53.959	106.222
2020-07-28	F	317.288	53.4966	106.273
2020-07-29	F	329.961	55.6101	110.223
2020-07-30	F	343.49	58.0729	114.775
2020-07-31	F	355.42	60.0809	118.689
2020-08-01	F	369.646	62.6861	123.569
2020-08-02	F	383.173	64.9597	128
2020-08-03	F	406.767	69.0869	135.365
2020-08-04	F	405.324	68.3773	135.327
2020-08-05	F	415.087	69.83	138.488
2020-08-06	F	432.789	72.9069	144.17
2020-08-07	F	447.629	75.6014	149.345
2020-08-08	F	463.349	78.5291	154.939
2020-08-09	F	482.823	81.8424	161.199
2020-08-10	F	493.515	83.6938	165.255
2020-08-11	F	512.346	87.081	171.686
2020-08-12	F	523.82	89.1271	176.099
2020-08-13	F	534.989	90.7961	179.905
2020-08-14	F	540.562	91.3105	181.866
2020-08-15	F	556.005	93.9357	187.013
2020-08-16	F	568.909	96.398	191.946
2020-08-17	F	581.637	98.6467	196.57
2020-08-18	F	593.212	100.146	200.031
2020-08-19	F	600.134	101.352	202.99
2020-08-20	F	612.068	103.399	207.209
2020-08-21	F	620.629	104.73	210.315
2020-08-22	F	619.635	104.14	210.377
2020-08-23	F	621.449	104.233	211.345
2020-08-24	F	632.67	105.994	214.822
2020-08-25	F	640.289	107.376	217.731
2020-08-26	F	643.819	107.706	218.993
2020-08-27	F	643.512	107.341	219.097
2020-08-28	F	659.581	110.203	224.136
2020-08-29	F	657.689	109.863	224.286
2020-08-30	F	655.733	109.429	224.183
2020-08-31	F	655.057	109.184	224.274
2020-09-01	F	653.477	108.972	224.342
2020-09-02	F	656.124	109.275	225.15
2020-09-03	F	652.058	108.318	223.969
2020-09-04	F	654.24	108.683	224.75
2020-09-05	F	652.778	108.213	224.225
2020-09-06	F	645.857	106.737	222.071
2020-09-07	F	652.258	108.164	224.338
2020-09-08	F	649.745	107.595	223.574
2020-09-09	F	652.258	108.457	224.994
2020-09-10	F	645.411	107.079	222.961
2020-09-11	F	647.21	107.276	223.284
2020-09-12	F	631.751	104.364	218.76
2020-09-13	F	628.834	103.921	217.9
2020-09-14	F	629.001	104.039	217.911
2020-09-15	F	633.144	104.981	219.237
2020-09-16	F	625.028	103.503	216.862
2020-09-17	F	616.738	101.936	214.259
2020-09-18	F	614.966	101.795	213.802
2020-09-19	F	600.78	99.1198	209.406
2020-09-20	F	599.621	98.6491	208.308
2020-09-21	F	585.961	95.9744	203.78
2020-09-22	F	577.586	94.3529	200.767
2020-09-23	F	561.073	91.4873	195.765
2020-09-24	F	554.92	90.7939	194.035
2020-09-25	F	540.646	88.8543	190.395
2020-09-26	F	525.744	86.3339	185.796
2020-09-27	F	516.971	84.7106	182.518
2020-09-28	F	515.118	84.4755	181.396
2020-09-29	F	501.53	82.0609	176.948
2020-09-30	F	492.216	80.7476	174.147
2020-02-18	G	0	0	0
2020-02-19	G	0	0	0
2020-02-20	G	0	0	0
2020-02-21	G	0	0	0
2020-02-22	G	0	0	0
2020-02-23	G	0.333333	0.0637867	0.0996667
2020-02-24	G	0.619048	0.116942	0.186875
2020-02-25	G	0.530612	0.0974519	0.163516
2020-02-26	G	0.788144	0.144997	0.242743
2020-02-27	G	1.34222	0.248404	0.411733
2020-02-28	G	1.15047	0.207003	0.360267
2020-02-29	G	1.65279	0.300076	0.514567
2020-03-01	G	3.08334	0.58009	0.965913
2020-03-02	G	4.30953	0.813435	1.36084
2020-03-03	G	4.36055	0.741649	1.2904
2020-03-04	G	5.40428	0.895374	1.56243
2020-03-05	G	5.63224	0.937505	1.66613
2020-03-06	G	5.16097	0.845041	1.55753
2020-03-07	G	6.75702	1.19508	2.12984
2020-03-08	G	7.4584	1.31483	2.36194
2020-03-09	G	9.05958	1.61708	2.88137
2020-03-10	G	8.76535	1.53893	2.8202
2020-03-11	G	9.84649	1.76223	3.21734
2020-03-12	G	10.7732	1.92612	3.53017
2020-03-13	G	12.5675	2.26516	4.12023
2020-03-14	G	13.7721	2.49499	4.5542
2020-03-15	G	15.138	2.67542	4.9166
2020-03-16	G	17.6421	3.08093	5.63235
2020-03-17	G	19.7885	3.42995	6.27598
2020-03-18	G	21.2949	3.65701	6.73948
2020-03-19	G	23.2528	4.04868	7.46138
2020-03-20	G	25.5976	4.40558	8.14071
2020-03-21	G	27.2741	4.72519	8.76978
2020-03-22	G	27.0445	4.6088	8.72223
2020-03-23	G	28.181	4.81965	9.16162
2020-03-24	G	27.4885	4.62374	8.96541
2020-03-25	G	31.2282	5.39786	10.2584
2020-03-26	G	34.4337	6.03187	11.3724
2020-03-27	G	37.8479	6.73216	12.6159
2020-03-28	G	37.7744	6.65291	12.6682
2020-03-29	G	37.7114	6.60905	12.7487
2020-03-30	G	39.9907	6.80546	13.1831
2020-03-31	G	47.6111	8.28924	15.6259
2020-04-01	G	50.4762	8.82408	16.667
2020-04-02	G	51.2653	8.95084	17.0796
2020-04-03	G	52.9417	9.08698	17.4883
2020-04-04	G	57.0453	9.7856	18.7603
2020-04-05	G	56.8959	9.70773	18.8419
2020-04-06	G	57.4346	9.81479	19.182
2020-04-07	G	56.563	9.61835	19.0333
2020-04-08	G	57.8159	9.54895	19.0504
2020-04-09	G	56.8898	9.33026	18.8141
2020-04-10	G	57.4294	9.45863	19.0927
2020-04-11	G	57.2252	9.39366	19.0678
2020-04-12	G	57.7168	9.50037	19.2973
2020-04-13	G	59.1382	9.82225	19.8621
2020-04-14	G	57.6899	9.5691	19.5417
2020-04-15	G	55.7818	9.16679	18.9623
2020-04-16	G	54.4797	8.97019	18.672
2020-04-17	G	54.3635	9.0199	18.7517
2020-04-18	G	54.5973	9.06965	18.8344
2020-04-19	G	52.131	8.57031	18.0618
2020-04-20	G	51.0171	8.44262	17.8364
2020-04-21	G	50.7289	8.36672	17.6868
2020-04-22	G	49.8153	8.18698	17.374
2020-04-23	G	47.3655	7.62121	16.4502
2020-04-24	G	45.9323	7.28839	15.8586
2020-04-25	G	43.7039	6.93617	15.224
2020-04-26	G	44.7938	7.18622	15.518
2020-04-27	G	42.0614	6.65966	14.6269
2020-04-28	G	41.0526	6.52871	14.3282
2020-04-29	G	40.8546	6.48336	14.1665
2020-04-30	G	40.0182	6.34019	13.8604
2020-05-01	G	41.3013	6.61469	14.2078
2020-05-02	G	42.7345	6.95992	14.6938
2020-05-03	G	39.9629	6.41839	13.8234
2020-05-04	G	39.5872	6.40252	13.7422
2020-05-05	G	38.2653	6.12306	13.2551
2020-05-06	G	39.1321	6.31727	13.4962
2020-05-07	G	40.2085	6.62887	13.9412
2020-05-08	G	41.1311	6.86635	14.2959
2020-05-09	G	41.2552	6.85071	14.2725
2020-05-10	G	39.6949	6.56034	13.8188
2020-05-11	G	40.3576	6.64839	13.9375
2020-05-12	G	37.9255	6.17819	13.1919
2020-05-13	G	38.8409	6.39372	13.4886
2020-05-14	G	37.2922	6.06303	12.9509
2020-05-15	G	36.9648	6.03151	12.8617
2020-05-16	G	35.6841	5.82498	12.502
2020-05-17	G	33.9197	5.5142	11.9706
2020-05-18	G	32.4074	5.25522	11.5056
2020-05-19	G	32.1111	5.26405	11.4497
2020-05-20	G	32.5238	5.34628	11.5178
2020-05-21	G	32.5442	5.38153	11.5254
2020-05-22	G	30.5617	5.02818	10.9341
2020-05-23	G	32.1957	5.42706	11.5
2020-05-24	G	33.5963	5.65129	11.8262
2020-05-25	G	34.1302	5.76328	11.9946
2020-05-26	G	35.9211	6.07014	12.4756
2020-05-27	G	35.7895	6.09291	12.5325
2020-05-28	G	35.0101	5.93993	12.3136
2020-05-29	G	35.0086	5.94002	12.3214
2020-05-30	G	35.0074	5.96228	12.3629
2020-05-31	G	35.3397	5.92814	12.3168
2020-06-01	G	34.6245	5.73884	12.0252
2020-06-02	G	36.3448	6.10247	12.5847
2020-06-03	G	35.8193	6.01169	12.459
2020-06-04	G	35.0356	5.86115	12.2319
2020-06-05	G	35.0305	5.79949	12.133
2020-06-06	G	34.3595	5.69542	11.964
2020-06-07	G	34.451	5.72517	11.9982
2020-06-08	G	33.5294	5.517	11.6641
2020-06-09	G	37.4062	6.32251	12.9014
2020-06-10	G	37.7291	6.39751	13.0524
2020-06-11	G	39.0059	6.69574	13.5528
2020-06-12	G	40.4336	6.95258	14.0037
2020-06-13	G	39.9907	6.85878	13.9173
2020-06-14	G	39.9444	6.76951	13.8243
2020-06-15	G	38.9048	6.55646	13.5262
2020-06-16	G	40.6803	6.88921	14.0628
2020-06-17	G	42.2021	7.10272	14.4326
2020-06-18	G	44.1733	7.48309	15.0725
2020-06-19	G	44.8628	7.45895	15.0995
2020-06-20	G	45.7872	7.5248	15.2574
2020-06-21	G	47.2461	7.82374	15.7769
2020-06-22	G	48.4967	8.10613	16.2834
2020-06-23	G	50.2353	8.37196	16.7743
2020-06-24	G	52.3921	8.87359	17.6415
2020-06-25	G	51.5742	8.67317	17.434
2020-06-26	G	55.2065	9.44353	18.7171
2020-06-27	G	58.6532	10.1049	19.8701
2020-06-28	G	60.2741	10.315	20.346
2020-06-29	G	64.3302	11.0752	21.6768
2020-06-30	G	66.1402	11.3703	22.3125
2020-07-01	G	69.6916	12.0184	23.4971
2020-07-02	G	71.7356	12.3033	24.135
2020-07-03	G	77.1544	13.2646	25.8241
2020-07-04	G	78.4656	13.4056	26.2708
2020-07-05	G	81.9229	14.0667	27.5109
2020-07-06	G	82.8863	14.2349	27.998
2020-07-07	G	88.0454	15.0434	29.4686
2020-07-08	G	92.4675	15.8143	30.907
2020-07-09	G	92.9245	15.8077	31.1517
2020-07-10	G	94.6496	16.0795	31.799
2020-07-11	G	95.7949	16.2007	32.2008
2020-07-12	G	94.7766	15.9078	31.9371
2020-07-13	G	95.2371	15.991	32.2176
2020-07-14	G	97.9651	16.5429	33.2171
2020-07-15	G	104.303	17.7045	35.1879
2020-07-16	G	109.736	18.5754	36.7608
2020-07-17	G	111.726	18.8657	37.4567
2020-07-18	G	114.765	19.2852	38.3429
2020-07-19	G	120.37	20.414	40.3361
2020-07-20	G	127.175	21.6958	42.613
2020-07-21	G	131.007	22.2731	43.8384
2020-07-22	G	138.625	23.7693	46.4966
2020-07-23	G	143.155	24.5224	48.0512
2020-07-24	G	148.037	25.3746	49.7625
2020-07-25	G	151.222	25.9462	51.0432
2020-07-26	G	155.953	26.7331	52.6491
2020-07-27	G	164.007	28.2624	55.4193
2020-07-28	G	165.911	28.3942	56.0579
2020-07-29	G	166.209	28.3044	56.3046
2020-07-30	G	171.132	29.2502	58.1152
2020-07-31	G	184.018	31.5165	62.0092
2020-08-01	G	192.396	32.8005	64.4717
2020-08-02	G	201.911	34.4113	67.4714
2020-08-03	G	208.067	35.468	69.6498
2020-08-04	G	212.009	36.0407	71.0749
2020-08-05	G	221.056	37.7105	74.1852
2020-08-06	G	224.143	38.2173	75.5244
2020-08-07	G	227.789	38.8421	77.0125
2020-08-08	G	236.248	40.278	79.7446
2020-08-09	G	247.165	42.19	83.2532
2020-08-10	G	256.522	43.6864	86.1716
2020-08-11	G	262.21	44.2067	87.5898
2020-08-12	G	269.418	45.3974	90.0137
2020-08-13	G	270.263	45.3275	90.475
2020-08-14	G	276.32	46.5034	92.807
2020-08-15	G	283.513	47.7911	95.3284
2020-08-16	G	289.344	48.8254	97.474
2020-08-17	G	296.009	49.8537	99.6115
2020-08-18	G	307.389	51.9031	103.345
2020-08-19	G	310.476	52.302	104.567
2020-08-20	G	319.789	54.071	107.88
2020-08-21	G	327.438	55.5701	110.818
2020-08-22	G	324.995	54.8558	110.321
2020-08-23	G	327.234	55.1453	111.269
2020-08-24	G	328.819	55.417	112.146
2020-08-25	G	326.845	54.8919	111.738
2020-08-26	G	332.82	56.1127	113.973
2020-08-27	G	334.274	56.1067	114.33
2020-08-28	G	339.187	57.0086	116.059
2020-08-29	G	337.732	56.5039	115.609
2020-08-30	G	341.151	56.8459	116.407
2020-08-31	G	350.415	58.3901	119.072
2020-09-01	G	348.689	57.9851	118.761
2020-09-02	G	363.543	60.7149	123.282
2020-09-03	G	365.942	60.4744	123.307
2020-09-04	G	369.664	61.264	124.876
2020-09-05	G	366.855	60.6241	124.221
2020-09-06	G	362.447	59.6666	122.985
2020-09-07	G	364.002	59.9973	123.666
2020-09-08	G	364.669	60.1315	124.042
2020-09-09	G	362.24	59.5722	123.322
2020-09-10	G	364.491	59.9576	124.023
2020-09-11	G	366.421	60.2481	124.588
2020-09-12	G	370.075	61.2419	126.257
2020-09-13	G	372.207	61.4876	126.807
2020-09-14	G	371.702	61.537	127.046
2020-09-15	G	369.935	61.4146	126.999
2020-09-16	G	370.754	61.4513	127.175
2020-09-17	G	361.122	59.6431	124.456
2020-09-18	G	353.533	58.3277	122.375
2020-09-19	G	357.695	59.1367	123.532
2020-09-20	G	348.929	57.4536	120.861
2020-09-21	G	345.749	57.0356	120.062
2020-09-22	G	343.689	56.6012	119.229
2020-09-23	G	345.924	57.2487	120.077
2020-09-24	G	342.173	56.1687	118.288
2020-09-25	G	343.291	56.4196	118.521
2020-09-26	G	341.25	56.038	117.803
2020-09-27	G	343.5	56.5132	118.413
2020-09-28	G	336.095	55.2174	116.304
2020-09-29	G	329.748	54.1293	114.445
2020-09-30	G	318.308	52.0716	111.02
2020-02-18	H	0	0	0
2020-02-19	H	0	0	0
2020-02-20	H	0	0	0
2020-02-21	H	0	0	0
2020-02-22	H	0.333333	0.0637867	0.0996667
2020-02-23	H	0.285714	0.0531556	0.0872083
2020-02-24	H	0.244898	0.0442963	0.0763073
2020-02-25	H	0.209913	0.0369136	0.0667689
2020-02-26	H	0.846592	0.158335	0.257756
2020-02-27	H	1.05898	0.195732	0.325203
2020-02-28	H	1.24103	0.16311	0.284553
2020-02-29	H	2.06374	0.349472	0.58265
2020-03-01	H	2.43559	0.355013	0.609486
2020-03-02	H	2.42098	0.295844	0.5333
2020-03-03	H	2.40846	0.321417	0.583638
2020-03-04	H	3.06439	0.470301	0.827016
2020-03-05	H	2.95996	0.455704	0.823306
2020-03-06	H	3.87044	0.657087	1.15373
2020-03-07	H	4.65085	0.824906	1.44284
2020-03-08	H	5.31978	0.942568	1.66115
2020-03-09	H	5.55981	0.976833	1.75251
2020-03-10	H	6.76555	1.16624	2.08378
2020-03-11	H	7.46571	1.32408	2.37364
2020-03-12	H	8.39918	1.50831	2.7096
2020-03-13	H	9.86596	1.81159	3.23757
2020-03-14	H	10.1232	1.85078	3.36587
2020-03-15	H	11.3437	2.0637	3.75981
2020-03-16	H	12.0565	2.18844	4.02216
2020-03-17	H	14.6675	2.7084	4.90173
2020-03-18	H	17.5721	3.19438	5.75368
2020-03-19	H	16.7285	2.93932	5.4678
2020-03-20	H	18.0054	3.17327	5.91533
2020-03-21	H	17.4332	3.06039	5.82591
2020-03-22	H	18.6094	3.19929	6.11167
2020-03-23	H	20.2842	3.50639	6.66071
2020-03-24	H	22.0532	3.85938	7.29279
2020-03-25	H	23.236	4.08975	7.74619
2020-03-26	H	26.2499	4.61175	8.65858
2020-03-27	H	26.4999	4.63075	8.80693
2020-03-28	H	28.7142	5.06259	9.58673
2020-03-29	H	27.9455	4.90106	9.45439
2020-03-30	H	28.9533	5.09649	9.85426
2020-03-31	H	31.1505	5.4923	10.5681
2020-04-01	H	32.3671	5.72785	11.0455
2020-04-02	H	32.7432	5.76329	11.2118
2020-04-03	H	35.0656	6.16445	11.938
2020-04-04	H	38.0562	6.72339	12.9244
2020-04-05	H	38.953	6.82863	13.2242
2020-04-06	H	37.7216	6.55304	12.9188
2020-04-07	H	38.9995	6.70609	13.2496
2020-04-08	H	38.4281	6.56739	13.1231
2020-04-09	H	39.2717	6.77352	13.515
2020-04-10	H	36.9948	6.24087	12.7573
2020-04-11	H	36.0432	6.07432	12.5277
2020-04-12	H	35.8941	6.04092	12.4914
2020-04-13	H	35.4331	5.89661	12.2776
2020-04-14	H	35.0379	5.82904	12.1729
2020-04-15	H	37.3658	6.27471	12.8656
2020-04-16	H	34.0278	5.61164	11.8554
2020-04-17	H	31.8334	5.23104	11.2402
2020-04-18	H	29.6191	4.82789	10.5675
2020-04-19	H	29.3878	4.84415	10.5292
2020-04-20	H	27.8562	4.58036	10.0624
2020-04-21	H	26.5434	4.28566	9.53693
2020-04-22	H	24.7515	3.9652	8.96015
2020-04-23	H	25.5489	4.11415	9.10546
2020-04-24	H	24.8991	3.91933	8.73428
2020-04-25	H	23.342	3.67102	8.27516
2020-04-26	H	22.0075	3.46409	7.87343
2020-04-27	H	21.8635	3.4941	7.83825
2020-04-28	H	21.4068	3.44423	7.69047
2020-04-29	H	21.0154	3.40267	7.56116
2020-04-30	H	20.3465	3.31535	7.36568
2020-05-01	H	19.4399	3.1677	7.07764
2020-05-02	H	19.9961	3.2582	7.15927
2020-05-03	H	18.8062	3.04519	6.78003
2020-05-04	H	18.4529	3.01745	6.68219
2020-05-05	H	17.8168	2.91945	6.47958
2020-05-06	H	17.6049	2.90157	6.40197
2020-05-07	H	18.0899	3.03642	6.56806
2020-05-08	H	17.1723	2.87147	6.28005
2020-05-09	H	18.7191	3.2138	6.77771
2020-05-10	H	17.7116	3.01929	6.4635
2020-05-11	H	17.848	3.00695	6.42256
2020-05-12	H	17.6317	2.97449	6.35207
2020-05-13	H	17.4462	2.95853	6.30773
2020-05-14	H	17.2872	2.95632	6.28626
2020-05-15	H	16.1509	2.72984	5.91648
2020-05-16	H	15.5103	2.62708	5.72725
2020-05-17	H	14.9612	2.50817	5.50968
2020-05-18	H	14.4906	2.42016	5.33664
2020-05-19	H	14.4205	2.4439	5.33689
2020-05-20	H	14.6938	2.35551	5.16811
2020-05-21	H	14.2613	2.28186	5.02043
2020-05-22	H	15.8907	2.64758	5.55854
2020-05-23	H	16.9539	2.85528	5.87773
2020-05-24	H	16.8652	2.85918	5.89268
2020-05-25	H	16.4559	2.79865	5.80609
2020-05-26	H	17.4384	3.02554	6.16366
2020-05-27	H	16.2805	2.77643	5.79187
2020-05-28	H	14.9548	2.50505	5.36689
2020-05-29	H	14.485	2.41757	5.21169
2020-05-30	H	15.7491	2.6636	5.57423
2020-05-31	H	15.8325	2.68836	5.60979
2020-06-01	H	16.5707	2.82548	5.8229
2020-06-02	H	17.5368	2.93974	6.00937
2020-06-03	H	16.6982	2.72711	5.69153
2020-06-04	H	18.3128	3.07131	6.22809
2020-06-05	H	17.6967	2.95324	6.06491
2020-06-06	H	18.8352	3.19597	6.45513
2020-06-07	H	19.8112	3.40933	6.81391
2020-06-08	H	19.6477	3.37359	6.79417
2020-06-09	H	20.5075	3.46029	6.9589
2020-06-10	H	20.2445	3.34117	6.80403
2020-06-11	H	19.0191	3.03946	6.3522
2020-06-12	H	19.3021	3.01267	6.30784
2020-06-13	H	18.878	3.00144	6.28636
2020-06-14	H	18.5145	2.99208	6.26756
2020-06-15	H	18.5362	3.01478	6.29879
2020-06-16	H	17.8882	2.90613	6.12677
2020-06-17	H	18.3327	2.93207	6.15826
2020-06-18	H	18.3804	2.97587	6.22048
2020-06-19	H	19.088	3.05397	6.33992
2020-06-20	H	21.3611	3.54615	7.11176
2020-06-21	H	21.3095	3.55139	7.15446
2020-06-22	H	21.2653	3.53357	7.15715
2020-06-23	H	23.2274	3.92363	7.79217
2020-06-24	H	24.2426	4.11001	8.13115
2020-06-25	H	24.446	4.13776	8.22842
2020-06-26	H	25.9537	4.47149	8.79887
2020-06-27	H	26.9127	4.65254	9.14634
2020-06-28	H	27.7347	4.84778	9.51972
2020-06-29	H	30.7726	5.4348	10.5094
2020-06-30	H	31.3765	5.54127	10.7774
2020-07-01	H	28.8942	5.03372	10.0802
2020-07-02	H	29.4331	5.09888	10.2329
2020-07-03	H	30.5617	5.23914	10.5008
2020-07-04	H	31.1957	5.33385	10.7005
2020-07-05	H	32.4059	5.48765	10.9923
2020-07-06	H	34.1098	5.69069	11.3646
2020-07-07	H	35.237	5.87099	11.7077
2020-07-08	H	37.8698	6.35958	12.5365
2020-07-09	H	39.4598	6.68355	13.1318
2020-07-10	H	41.8227	7.14488	13.9517
2020-07-11	H	44.1814	7.5931	14.7687
2020-07-12	H	45.5364	7.79745	15.2193
2020-07-13	H	48.3645	8.36156	16.2289
2020-07-14	H	48.7886	8.42674	16.4796
2020-07-15	H	53.8188	9.38794	18.116
2020-07-16	H	56.4638	9.78125	18.9108
2020-07-17	H	60.0642	10.281	19.875
2020-07-18	H	59.8169	10.2287	19.9863
2020-07-19	H	61.9383	10.6206	20.764
2020-07-20	H	68.4233	11.8318	22.8268
2020-07-21	H	70.6486	12.2227	23.6655
2020-07-22	H	68.2226	11.7414	23.1383
2020-07-23	H	71.4765	12.361	24.2717
2020-07-24	H	70.5989	12.1423	24.115
2020-07-25	H	73.5133	12.6756	25.096
2020-07-26	H	74.6781	12.8316	25.5037
2020-07-27	H	77.3431	13.3443	26.4584
2020-07-28	H	78.6274	13.5913	27.0121
2020-07-29	H	80.7283	14.0217	27.8476
2020-07-30	H	83.8623	14.558	28.856
2020-07-31	H	84.882	14.6332	29.1576
2020-08-01	H	93.0893	16.0909	31.6013
2020-08-02	H	99.4575	17.2418	33.6398
2020-08-03	H	105.583	18.4588	35.8265
2020-08-04	H	110.166	19.1069	37.1678
2020-08-05	H	112.095	19.4252	37.9948
2020-08-06	H	115.081	20.0232	39.2385
2020-08-07	H	114.974	19.9668	39.46
2020-08-08	H	119.549	20.738	40.9322
2020-08-09	H	120.804	20.9896	41.6093
2020-08-10	H	124.547	21.496	42.6655
2020-08-11	H	128.754	22.2786	44.153
2020-08-12	H	137.361	23.9125	46.9885
2020-08-13	H	138.071	23.9539	47.4069
2020-08-14	H	145.013	25.0174	49.3807
2020-08-15	H	153.63	26.5748	52.1565
2020-08-16	H	157.683	27.2153	53.5583
2020-08-17	H	166.157	28.6948	56.2625
2020-08-18	H	165.087	28.3607	56.1803
2020-08-19	H	172.17	29.6521	58.5611
2020-08-20	H	172.907	29.813	59.2143
2020-08-21	H	173.873	29.8611	59.6515
2020-08-22	H	177.701	30.5391	61.0308
2020-08-23	H	185.315	31.9555	63.5679
2020-08-24	H	187.175	32.2844	64.4576
2020-08-25	H	183.769	31.4187	63.4551
2020-08-26	H	187.849	31.9951	64.6058
2020-08-27	H	191.347	32.4977	65.6474
2020-08-28	H	193.345	32.9387	66.5935
2020-08-29	H	201.391	34.3379	69.0333
2020-08-30	H	199.288	33.9286	68.7068
2020-08-31	H	202.151	34.3003	69.5348
2020-09-01	H	205.939	34.9179	70.7403
2020-09-02	H	213.853	36.3588	73.2424
2020-09-03	H	213.969	36.1785	73.2738
2020-09-04	H	216.402	36.6522	74.2762
2020-09-05	H	210.821	35.4828	72.7094
2020-09-06	H	213.037	35.9144	73.5354
2020-09-07	H	216.27	36.4543	74.5398
2020-09-08	H	219.041	36.8516	75.3363
2020-09-09	H	221.416	37.3545	76.3019
2020-09-10	H	222.452	37.5407	76.7829
2020-09-11	H	225.339	38.012	77.6977
2020-09-12	H	227.481	38.3355	78.3898
2020-09-13	H	223.317	37.6011	77.4267
2020-09-14	H	225.082	37.9375	78.0661
2020-09-15	H	226.927	38.1929	78.5865
2020-09-16	H	223.176	37.3741	77.4298
2020-09-17	H	226.96	38.206	78.7838
2020-09-18	H	231.537	39.135	80.3368
2020-09-19	H	231.46	39.1187	80.4607
2020-09-20	H	227.395	38.2954	79.3038
2020-09-21	H	225.243	37.9642	78.8461
2020-09-22	H	222.399	37.3028	77.8434
2020-09-23	H	225.628	37.8581	78.6949
2020-09-24	H	226.062	37.8106	78.6427
2020-09-25	H	222.434	37.1221	77.5831
2020-09-26	H	218.324	36.3458	76.3395
2020-09-27	H	216.468	36.0623	75.8191
2020-09-28	H	218.544	36.3779	76.226
2020-09-29	H	220.657	36.7906	76.8161
2020-09-30	H	216.135	36.0696	75.6684
2020-02-18	I	0	0	0
2020-02-19	I	0	0	0
2020-02-20	I	0	0	0
2020-02-21	I	0	0	0
2020-02-22	I	0.333333	0.0637867	0.0996667
2020-02-23	I	0.285714	0.0531556	0.0872083
2020-02-24	I	0.911565	0.17187	0.275641
2020-02-25	I	1.11467	0.218105	0.358186
2020-02-26	I	1.28877	0.245541	0.413079
2020-02-27	I	1.43799	0.279497	0.478444
2020-02-28	I	1.23256	0.232914	0.418639
2020-02-29	I	1.38982	0.257882	0.465975
2020-03-01	I	1.85794	0.342475	0.607062
2020-03-02	I	2.92585	0.562729	0.964513
2020-03-03	I	4.17454	0.787874	1.34228
2020-03-04	I	4.91151	0.922802	1.5905
2020-03-05	I	5.5432	1.02415	1.79035
2020-03-06	I	6.08465	1.1086	1.96522
2020-03-07	I	7.21541	1.33984	2.36957
2020-03-08	I	6.51797	1.18032	2.17304
2020-03-09	I	6.92017	1.24984	2.31741
2020-03-10	I	6.59824	1.1802	2.2444
2020-03-11	I	7.3223	1.30243	2.46218
2020-03-12	I	9.60959	1.67053	3.06874
2020-03-13	I	11.2368	1.97728	3.59949
2020-03-14	I	10.9649	1.85019	3.46588
2020-03-15	I	12.0651	2.0854	3.88198
2020-03-16	I	15.0082	2.66413	4.84407
2020-03-17	I	17.5308	3.15749	5.70323
2020-03-18	I	18.0264	3.2386	5.93932
2020-03-19	I	19.4512	3.47537	6.41024
2020-03-20	I	19.6725	3.49241	6.54063
2020-03-21	I	22.5288	3.91151	7.28738
2020-03-22	I	23.3104	3.99453	7.52479
2020-03-23	I	23.647	4.03043	7.68053
2020-03-24	I	27.6022	4.83965	9.03446
2020-03-25	I	27.9924	4.87336	9.21815
2020-03-26	I	28.6601	4.98743	9.51322
2020-03-27	I	31.2325	5.52067	10.4561
2020-03-28	I	35.4374	6.15362	11.5757
2020-03-29	I	38.0416	6.62839	12.4731
2020-03-30	I	37.9404	6.56643	12.5433
2020-03-31	I	41.187	7.17486	13.636
2020-04-01	I	42.9698	7.41563	14.1762
2020-04-02	I	45.1646	7.8742	15.0518
2020-04-03	I	46.7125	8.08439	15.5494
2020-04-04	I	46.0393	7.85465	15.352
2020-04-05	I	45.4623	7.58831	15.0624
2020-04-06	I	46.9676	7.87943	15.6106
2020-04-07	I	47.5913	8.03606	15.9559
2020-04-08	I	46.4592	7.75059	15.6081
2020-04-09	I	43.8222	7.20485	14.8227
2020-04-10	I	45.8952	7.55711	15.3966
2020-04-11	I	46.3388	7.68148	15.6343
2020-04-12	I	47.7189	7.97649	16.1414
2020-04-13	I	46.5686	7.73422	15.8224
2020-04-14	I	47.5826	8.01212	16.2929
2020-04-15	I	47.4518	7.96636	16.2713
2020-04-16	I	47.0063	7.85336	16.1354
2020-04-17	I	47.9578	8.03652	16.4498
2020-04-18	I	45.44	7.49582	15.6416
2020-04-19	I	44.9486	7.42795	15.5324
2020-04-20	I	42.8607	7.05247	14.9385
2020-04-21	I	39.7377	6.47332	14.0028
2020-04-22	I	40.0609	6.63134	14.1852
2020-04-23	I	39.6712	6.50511	13.9417
2020-04-24	I	39.0039	6.44428	13.798
2020-04-25	I	37.0986	6.09407	13.2042
2020-04-26	I	35.7988	5.87712	12.8017
2020-04-27	I	35.3514	5.7601	12.5492
2020-04-28	I	35.9678	5.91774	12.7268
2020-04-29	I	36.8296	6.12398	12.9993
2020-04-30	I	35.9015	5.90204	12.6224
2020-05-01	I	33.4394	5.46194	11.8939
2020-05-02	I	31.9957	5.20058	11.4212
2020-05-03	I	31.0915	5.06875	11.1419
2020-05-04	I	30.3166	4.9478	10.8801
2020-05-05	I	28.6523	4.67783	10.3868
2020-05-06	I	28.2258	4.56934	10.1371
2020-05-07	I	26.1935	4.2016	9.4853
2020-05-08	I	23.4516	3.69269	8.59864
2020-05-09	I	23.1014	3.67351	8.45548
2020-05-10	I	21.4678	3.40238	7.93154
2020-05-11	I	21.7343	3.49537	7.97143
2020-05-12	I	21.9628	3.44529	7.807
2020-05-13	I	23.1586	3.6476	8.04446
2020-05-14	I	22.5169	3.57215	7.8709
2020-05-15	I	22.6335	3.65903	7.95304
2020-05-16	I	22.4001	3.63437	7.87324
2020-05-17	I	22.5335	3.68869	7.92042
2020-05-18	I	22.9811	3.80884	8.0787
2020-05-19	I	21.698	3.57894	7.70153
2020-05-20	I	20.5983	3.37627	7.35417
2020-05-21	I	20.989	3.46252	7.4489
2020-05-22	I	21.6573	3.59818	7.63146
2020-05-23	I	22.23	3.63635	7.67419
2020-05-24	I	23.3877	3.8401	7.98025
2020-05-25	I	23.3799	3.86014	8.01405
2020-05-26	I	24.0399	3.95172	8.16063
2020-05-27	I	23.2723	3.83667	7.98988
2020-05-28	I	24.9477	4.1984	8.55548
2020-05-29	I	25.0504	4.24469	8.65171
2020-05-30	I	24.8051	4.20839	8.61892
2020-05-31	I	24.9282	4.24192	8.68988
2020-06-01	I	27.367	4.69419	9.41498
2020-06-02	I	26.4574	4.51919	9.18711
2020-06-03	I	26.3445	4.48983	9.16972
2020-06-04	I	26.2476	4.46536	9.15451
2020-06-05	I	26.8313	4.57255	9.34053
2020-06-06	I	26.6649	4.54539	9.32129
2020-06-07	I	28.189	4.789	9.72047
2020-06-08	I	27.4953	4.6287	9.50207
2020-06-09	I	28.2341	4.77245	9.74431
2020-06-10	I	28.8673	4.81736	9.83928
2020-06-11	I	29.7434	4.95185	10.074
2020-06-12	I	30.161	4.92527	10.0628
2020-06-13	I	31.1856	5.14716	10.4343
2020-06-14	I	31.3972	5.18231	10.5253
2020-06-15	I	31.9119	5.34196	10.8087
2020-06-16	I	31.0197	5.17547	10.5886
2020-06-17	I	32.9217	5.54702	11.1933
2020-06-18	I	32.8852	5.47393	11.1245
2020-06-19	I	35.1873	5.88172	11.7966
2020-06-20	I	34.1606	5.64746	11.4877
2020-06-21	I	35.6138	5.90984	11.9324
2020-06-22	I	37.5261	6.30876	12.6032
2020-06-23	I	38.4986	6.50253	12.9735
2020-06-24	I	37.9988	6.39776	12.8814
2020-06-25	I	42.5704	7.23675	14.2483
2020-06-26	I	42.1556	7.13718	14.1962
2020-06-27	I	39.8	6.6604	13.5354
2020-06-28	I	39.781	6.70127	13.6418
2020-06-29	I	40.7646	6.87399	13.9516
2020-06-30	I	42.2745	7.176	14.4696
2020-07-01	I	42.9019	7.23632	14.6239
2020-07-02	I	43.1064	7.15902	14.5596
2020-07-03	I	44.615	7.34974	14.902
2020-07-04	I	49.2414	8.16873	16.2329
2020-07-05	I	52.8736	8.94829	17.5491
2020-07-06	I	52.9869	8.91568	17.6348
2020-07-07	I	54.7507	9.28232	18.3251
2020-07-08	I	53.9292	9.11916	18.1968
2020-07-09	I	56.5583	9.75418	19.2892
2020-07-10	I	57.4786	9.90619	19.6557
2020-07-11	I	58.2673	9.94689	19.8421
2020-07-12	I	58.6101	10.0252	20.0745
2020-07-13	I	64.5706	11.0472	21.7729
2020-07-14	I	64.6795	11.0586	21.9459
2020-07-15	I	69.1063	11.7171	23.1113
2020-07-16	I	69.9006	11.786	23.3814
2020-07-17	I	74.2481	12.5783	24.7661
2020-07-18	I	75.3079	12.7283	25.1803
2020-07-19	I	78.883	13.4385	26.4571
2020-07-20	I	80.9473	13.7752	27.1756
2020-07-21	I	85.0501	14.5771	28.619
2020-07-22	I	86.5667	14.7989	29.1843
2020-07-23	I	88.5334	15.1751	29.9779
2020-07-24	I	95.5524	16.4482	32.1717
2020-07-25	I	100.569	17.3898	33.9049
2020-07-26	I	101.202	17.4201	34.2428
2020-07-27	I	101.744	17.4759	34.5861
2020-07-28	I	109.209	18.7482	36.8018
2020-07-29	I	111.941	19.2011	37.7916
2020-07-30	I	111.95	18.9712	37.7087
2020-07-31	I	116.624	19.7696	39.1831
2020-08-01	I	122.963	20.8593	41.1362
2020-08-02	I	131.73	22.5356	44.0455
2020-08-03	I	136.912	23.3252	45.6421
2020-08-04	I	143.686	24.4324	47.7412
2020-08-05	I	147.493	25.0362	49.0796
2020-08-06	I	155.756	26.4961	51.7456
2020-08-07	I	168.172	28.6806	55.5907
2020-08-08	I	176.48	30.16	58.4222
2020-08-09	I	184.269	31.512	61.0861
2020-08-10	I	190.612	32.5943	63.3477
2020-08-11	I	196.381	33.4546	65.2616
2020-08-12	I	198.66	33.6806	66.1692
2020-08-13	I	205.947	35.0088	68.7444
2020-08-14	I	213.192	36.4041	71.4483
2020-08-15	I	217.736	37.1092	73.0993
2020-08-16	I	223.631	38.0574	75.1072
2020-08-17	I	224.351	38.0904	75.6811
2020-08-18	I	230.634	39.1745	77.8343
2020-08-19	I	240.353	41.0459	81.2307
2020-08-20	I	245.683	42.0174	83.2839
2020-08-21	I	247.586	42.214	84.1227
2020-08-22	I	251.883	43.0269	85.8707
2020-08-23	I	259.233	44.4642	88.5875
2020-08-24	I	267.866	46.0613	91.5888
2020-08-25	I	272.6	46.6351	93.0318
2020-08-26	I	278.657	47.4405	94.8059
[truncated: 1,165 more rows]
