# Supplementary material for: The impact of social distancing on COVID19 spread: State of Georgia case study
Source: PLoS One. 2020 Oct 12;15(10):e0239798. doi: 10.1371/journal.pone.0239798 (PMC7549801; doi:10.1371/journal.pone.0239798)
Supplement: S6 Dataset — The number of people that need hospital beds, ICU beds, and ventilators is recorded for each hospital region under Scenario 3. (XLSX) [file pone.0239798.s010.xlsx]

## Sheet: Sheet1
Date	Region	Curr_Hosp	Curr_Vent	Curr_ICU
2020-02-18	A	0	0	0
2020-02-19	A	0	0	0
2020-02-20	A	0	0	0
2020-02-21	A	0	0	0
2020-02-22	A	0	0	0
2020-02-23	A	0	0	0
2020-02-24	A	0.333333	0.0637867	0.0996667
2020-02-25	A	0.952381	0.180729	0.286542
2020-02-26	A	0.816327	0.150607	0.250724
2020-02-27	A	0.699708	0.125506	0.219383
2020-02-28	A	1.26642	0.243255	0.408627
2020-02-29	A	2.41883	0.457859	0.756216
2020-03-01	A	2.73995	0.520216	0.878355
2020-03-02	A	3.0152	0.561087	0.967894
2020-03-03	A	3.25112	0.595146	1.04624
2020-03-04	A	4.45334	0.825981	1.43113
2020-03-05	A	5.48382	1.01834	1.7679
2020-03-06	A	5.03375	0.912407	1.64658
2020-03-07	A	6.98131	1.29282	2.27276
2020-03-08	A	8.98398	1.54604	2.721
2020-03-09	A	8.36722	1.41594	2.58021
2020-03-10	A	9.83857	1.70134	3.07235
2020-03-11	A	10.7664	1.77	3.23864
2020-03-12	A	12.2283	2.06017	3.74814
2020-03-13	A	12.4814	2.05793	3.81262
2020-03-14	A	14.6984	2.51366	4.58405
2020-03-15	A	16.2653	2.81856	5.14204
2020-03-16	A	18.275	3.20021	5.82962
2020-03-17	A	20.6643	3.52935	6.44858
2020-03-18	A	22.0456	3.80363	6.99018
2020-03-19	A	25.2295	4.4482	8.11407
2020-03-20	A	27.292	4.79398	8.79848
2020-03-21	A	30.0598	5.31509	9.76134
2020-03-22	A	33.4322	5.92129	10.8725
2020-03-23	A	35.9895	6.41537	11.8274
2020-03-24	A	37.5148	6.4638	12.0953
2020-03-25	A	40.1556	6.98394	13.0794
2020-03-26	A	40.4191	7.03467	13.3425
2020-03-27	A	41.3116	7.19342	13.7547
2020-03-28	A	45.0766	7.92199	15.047
2020-03-29	A	47.3037	8.32667	15.8615
2020-03-30	A	48.5461	8.54742	16.3921
2020-03-31	A	49.9442	8.7092	16.8218
2020-04-01	A	48.1427	8.32263	16.3831
2020-04-02	A	51.9318	9.07654	17.6805
2020-04-03	A	56.8463	10.0015	19.2794
2020-04-04	A	61.3921	10.8251	20.7608
2020-04-05	A	62.6218	11.0343	21.3117
2020-04-06	A	63.0092	11.0174	21.4948
2020-04-07	A	61.0078	10.4901	20.8533
2020-04-08	A	63.2924	10.9799	21.7436
2020-04-09	A	62.9173	10.8222	21.6387
2020-04-10	A	62.2625	10.713	21.5815
2020-04-11	A	60.0345	10.1838	20.8468
2020-04-12	A	57.7915	9.77613	20.256
2020-04-13	A	55.2022	9.27552	19.4876
2020-04-14	A	55.3162	9.22165	19.383
2020-04-15	A	54.0805	8.9854	18.9925
2020-04-16	A	51.6881	8.58608	18.3344
2020-04-17	A	52.3041	8.79688	18.6079
2020-04-18	A	49.8321	8.14054	17.5473
2020-04-19	A	50.7132	8.33963	17.7849
2020-04-20	A	50.1351	8.30308	17.6764
2020-04-21	A	48.6396	8.00638	17.1655
2020-04-22	A	50.0244	8.25833	17.4985
2020-04-23	A	51.5448	8.62914	18.0412
2020-04-24	A	52.1812	8.79948	18.2994
2020-04-25	A	51.0601	8.53653	17.8926
2020-04-26	A	48.0991	7.96519	16.9864
2020-04-27	A	47.8945	7.92726	16.8781
2020-04-28	A	45.0524	7.41586	16.0337
2020-04-29	A	44.6164	7.38351	15.9101
2020-04-30	A	44.2426	7.22898	15.6027
2020-05-01	A	41.9222	6.74799	14.7833
2020-05-02	A	40.6	6.5829	14.4348
2020-05-03	A	39.4667	6.42313	14.0951
2020-05-04	A	44.4952	7.44093	15.5962
2020-05-05	A	45.8054	7.75662	16.0777
2020-05-06	A	47.5951	7.98641	16.447
2020-05-07	A	45.1292	7.52894	15.7561
2020-05-08	A	46.0155	7.6691	15.9662
2020-05-09	A	45.7752	7.63892	15.9205
2020-05-10	A	43.9025	7.32534	15.4297
2020-05-11	A	41.9641	6.90317	14.749
2020-05-12	A	40.3025	6.63733	14.2877
2020-05-13	A	40.2117	6.61826	14.2004
2020-05-14	A	36.4672	5.84524	12.941
2020-05-15	A	34.2576	5.39242	12.1381
2020-05-16	A	31.697	4.96238	11.3532
2020-05-17	A	31.8355	4.99782	11.2817
2020-05-18	A	32.6209	4.8776	10.9851
2020-05-19	A	30.9608	4.66093	10.5437
2020-05-20	A	30.8711	4.75771	10.5907
2020-05-21	A	31.1276	4.93542	10.7835
2020-05-22	A	30.0142	4.77291	10.4669
2020-05-23	A	30.7264	4.9675	10.7056
2020-05-24	A	34.6703	5.65105	11.729
2020-05-25	A	32.7174	5.30548	11.1946
2020-05-26	A	33.0435	5.36971	11.2772
2020-05-27	A	30.9896	4.98505	10.6649
2020-05-28	A	31.8959	5.17757	10.9308
2020-05-29	A	33.006	5.3796	11.2285
2020-05-30	A	32.6242	5.3566	11.1899
2020-05-31	A	31.9636	5.26255	11.0392
2020-06-01	A	31.3974	5.17309	10.8899
2020-06-02	A	32.5787	5.43965	11.2924
2020-06-03	A	33.9246	5.72558	11.7441
2020-06-04	A	34.0782	5.78358	11.8578
2020-06-05	A	33.2099	5.64056	11.6582
2020-06-06	A	34.1323	5.84031	11.982
2020-06-07	A	36.5896	6.30351	12.7289
2020-06-08	A	37.0292	6.32898	12.8191
2020-06-09	A	40.0726	6.86049	13.6954
2020-06-10	A	43.6813	7.58076	14.8955
2020-06-11	A	42.7744	7.30738	14.5805
2020-06-12	A	42.3305	7.21823	14.5216
2020-06-13	A	39.9499	6.68634	13.7551
2020-06-14	A	39.9095	6.75616	13.886
2020-06-15	A	40.2081	6.79216	13.966
2020-06-16	A	40.7974	6.90536	14.1659
2020-06-17	A	41.9692	7.16055	14.5921
2020-06-18	A	43.9736	7.52019	15.1948
2020-06-19	A	40.025	6.67173	13.9281
2020-06-20	A	40.3072	6.67743	13.9334
2020-06-21	A	42.2157	7.04548	14.5057
2020-06-22	A	41.5182	6.9251	14.3392
2020-06-23	A	41.9203	6.95236	14.3928
2020-06-24	A	43.2651	7.16643	14.7387
2020-06-25	A	44.0843	7.32264	15.0067
2020-06-26	A	44.4532	7.44449	15.2282
2020-06-27	A	45.7694	7.70412	15.669
2020-06-28	A	45.231	7.57103	15.5087
2020-06-29	A	46.1027	7.77906	15.8668
2020-06-30	A	46.1833	7.79156	15.9288
2020-07-01	A	45.2523	7.6439	15.736
2020-07-02	A	48.1211	8.15872	16.564
2020-07-03	A	50.5799	8.56555	17.2538
2020-07-04	A	51.3542	8.67161	17.4934
2020-07-05	A	49.0179	8.20533	16.8364
2020-07-06	A	48.682	8.11628	16.7295
2020-07-07	A	50.7275	8.47749	17.3163
2020-07-08	A	50.814	8.51225	17.4138
2020-07-09	A	51.5549	8.72426	17.7851
2020-07-10	A	52.5232	8.87875	18.0753
2020-07-11	A	50.6866	8.40013	17.3802
2020-07-12	A	54.1123	8.94699	18.2497
2020-07-13	A	55.0486	9.19193	18.6811
2020-07-14	A	56.5179	9.52362	19.258
2020-07-15	A	56.7772	9.55598	19.3814
2020-07-16	A	53.9995	8.995	18.5707
2020-07-17	A	55.952	9.4122	19.2437
2020-07-18	A	55.9588	9.37716	19.2346
2020-07-19	A	56.2981	9.40064	19.3089
2020-07-20	A	56.9221	9.484	19.4737
2020-07-21	A	55.7904	9.29832	19.2191
2020-07-22	A	56.8203	9.33495	19.2954
2020-07-23	A	57.0365	9.31278	19.2798
2020-07-24	A	58.5551	9.61323	19.7645
2020-07-25	A	58.8567	9.67226	19.8896
2020-07-26	A	61.1153	10.1263	20.6317
2020-07-27	A	62.7179	10.3744	21.0774
2020-07-28	A	69.0915	11.6156	23.0838
2020-07-29	A	71.2213	12.0536	23.9076
2020-07-30	A	74.0468	12.6877	25.0488
2020-07-31	A	73.1354	12.5116	24.9467
2020-08-01	A	76.6875	13.0666	25.9537
2020-08-02	A	79.3988	13.4874	26.7698
2020-08-03	A	81.3894	13.7854	27.4016
2020-08-04	A	82.0957	13.7786	27.5557
2020-08-05	A	84.3677	14.1862	28.3363
2020-08-06	A	89.3152	15.1332	29.9682
2020-08-07	A	88.2226	14.7492	29.5632
2020-08-08	A	90.9527	15.3251	30.6085
2020-08-09	A	87.9594	14.6235	29.6771
2020-08-10	A	91.7271	15.456	31.0764
2020-08-11	A	92.9566	15.67	31.5512
2020-08-12	A	95.6771	16.1977	32.5127
2020-08-13	A	94.0089	15.9275	32.2446
2020-08-14	A	97.2457	16.3486	33.0197
2020-08-15	A	98.6868	16.6273	33.5852
2020-08-16	A	101.922	17.1342	34.5091
2020-08-17	A	104.695	17.6647	35.4864
2020-08-18	A	106.405	17.9904	36.1596
2020-08-19	A	110.205	18.8053	37.598
2020-08-20	A	112.461	19.1766	38.3756
2020-08-21	A	111.729	18.8453	38.055
2020-08-22	A	114.101	19.271	38.8708
2020-08-23	A	115.467	19.5313	39.4373
2020-08-24	A	119.972	20.4611	41.0466
2020-08-25	A	125.166	21.1721	42.3551
2020-08-26	A	128.619	21.5926	43.2314
2020-08-27	A	132.578	22.3591	44.6481
2020-08-28	A	141.638	24.2125	47.7858
2020-08-29	A	145.738	24.9472	49.2659
2020-08-30	A	142.585	24.1534	48.364
2020-08-31	A	147.882	24.9756	49.8932
2020-09-01	A	148.423	24.9009	50.0438
2020-09-02	A	154.886	25.9452	51.9047
2020-09-03	A	159.093	26.6574	53.2859
2020-09-04	A	159.032	26.5298	53.3679
2020-09-05	A	163.646	27.3359	54.8652
2020-09-06	A	168.602	28.1879	56.4571
2020-09-07	A	167.516	27.7498	56.0559
2020-09-08	A	169.918	28.2028	56.9833
2020-09-09	A	175.311	29.293	58.9084
2020-09-10	A	178.266	29.7024	59.8128
2020-09-11	A	184.8	30.8616	61.8826
2020-09-12	A	189.733	31.7639	63.5939
2020-09-13	A	196.962	33.3173	66.3437
2020-09-14	A	200.824	34.0238	67.831
2020-09-15	A	205.469	34.7845	69.4012
2020-09-16	A	204.449	34.4589	69.2757
2020-09-17	A	208.576	35.2553	70.8342
2020-09-18	A	212.779	35.9272	72.2109
2020-09-19	A	216.715	36.7756	73.8662
2020-09-20	A	219.089	37.1304	74.7643
2020-09-21	A	220.791	37.5009	75.6671
2020-09-22	A	224.916	37.9706	76.7084
2020-09-23	A	225.452	37.9182	76.9262
2020-09-24	A	226.578	37.9938	77.3031
2020-09-25	A	223.876	37.4411	76.6708
2020-09-26	A	229.56	38.4504	78.4143
2020-09-27	A	237.099	39.8878	80.8715
2020-09-28	A	244.895	41.4212	83.5459
2020-09-29	A	241.91	40.7493	82.8397
2020-09-30	A	244.018	41.149	83.7211
2020-02-18	B	0	0	0
2020-02-19	B	0	0	0
2020-02-20	B	0	0	0
2020-02-21	B	0	0	0
2020-02-22	B	1	0.213547	0.333667
2020-02-23	B	1.52381	0.316622	0.508625
2020-02-24	B	1.97279	0.391425	0.64438
2020-02-25	B	1.69096	0.326188	0.563833
2020-02-26	B	1.4494	0.271823	0.493354
2020-02-27	B	1.57567	0.301399	0.548684
2020-02-28	B	2.68391	0.442526	0.779099
2020-02-29	B	2.63383	0.368772	0.681712
2020-03-01	B	3.25757	0.509763	0.912831
2020-03-02	B	4.12553	0.702136	1.23206
2020-03-03	B	5.53617	1.00111	1.72805
2020-03-04	B	6.07862	1.11159	1.94538
2020-03-05	B	6.54358	1.20366	2.13554
2020-03-06	B	9.27545	1.72689	2.9996
2020-03-07	B	9.61705	1.7802	3.15765
2020-03-08	B	11.5765	2.07976	3.69461
2020-03-09	B	11.9227	2.14914	3.88278
2020-03-10	B	13.8862	2.53697	4.5631
2020-03-11	B	14.9024	2.7326	4.95905
2020-03-12	B	16.1068	2.94831	5.38783
2020-03-13	B	18.1392	3.28893	6.01435
2020-03-14	B	19.8812	3.63656	6.66223
2020-03-15	B	21.7077	3.96785	7.29411
2020-03-16	B	21.9399	3.97769	7.43102
2020-03-17	B	25.4723	4.54888	8.43047
2020-03-18	B	26.5001	4.67542	8.759
2020-03-19	B	32.7144	5.80147	10.6411
2020-03-20	B	35.3742	6.25173	11.5253
2020-03-21	B	35.3208	6.18876	11.6143
2020-03-22	B	38.2749	6.51901	12.2902
2020-03-23	B	41.1404	6.98557	13.1806
2020-03-24	B	42.5966	7.30227	13.847
2020-03-25	B	46.8447	8.11808	15.2925
2020-03-26	B	48.1526	8.29872	15.7772
2020-03-27	B	52.607	9.17309	17.3324
2020-03-28	B	53.425	9.24168	17.6619
2020-03-29	B	55.1262	9.5429	18.3315
2020-03-30	B	56.9177	9.87988	19.0517
2020-03-31	B	61.7866	10.5323	20.2626
2020-04-01	B	63.6266	10.8847	21.0231
2020-04-02	B	67.5371	11.6803	22.4729
2020-04-03	B	70.8889	12.3654	23.7761
2020-04-04	B	72.0953	12.5842	24.3661
2020-04-05	B	73.4626	12.7027	24.7827
2020-04-06	B	77.3013	13.2785	25.8925
2020-04-07	B	77.2583	13.2175	26.0186
2020-04-08	B	76.888	13.114	26.0466
2020-04-09	B	77.5707	13.0888	26.1664
2020-04-10	B	80.1558	13.5392	27.008
2020-04-11	B	79.3717	13.3599	26.8776
2020-04-12	B	76.3662	12.7196	25.9966
2020-04-13	B	74.1234	12.2831	25.3774
2020-04-14	B	73.8677	12.3908	25.5722
2020-04-15	B	75.9818	12.8827	26.371
2020-04-16	B	72.7939	12.3025	25.523
2020-04-17	B	71.0615	11.9133	24.9283
2020-04-18	B	68.9098	11.5807	24.3949
2020-04-19	B	66.7322	11.2286	23.8112
2020-04-20	B	67.1991	11.2097	23.7295
2020-04-21	B	63.2659	10.5035	22.5789
2020-04-22	B	63.2279	10.4557	22.4172
2020-04-23	B	62.862	10.2994	22.0938
2020-04-24	B	61.215	10.0416	21.6114
2020-04-25	B	62.1367	10.1263	21.6573
2020-04-26	B	58.9267	9.55626	20.6965
2020-04-27	B	56.8419	9.20878	20.0551
2020-04-28	B	53.7217	8.60028	18.9955
2020-04-29	B	55.0471	8.98898	19.4681
2020-04-30	B	53.5166	8.78041	19.0496
2020-05-01	B	54.538	8.89504	19.134
2020-05-02	B	52.0802	8.4248	18.3239
2020-05-03	B	51.6402	8.31027	18.0485
2020-05-04	B	49.9297	8.05397	17.5561
2020-05-05	B	49.4635	7.96796	17.3246
2020-05-06	B	48.064	7.71602	16.8403
2020-05-07	B	49.1977	7.8361	16.9323
2020-05-08	B	46.8361	7.44528	16.2457
2020-05-09	B	45.4786	7.21667	15.7967
2020-05-10	B	45.6483	7.34509	15.9021
2020-05-11	B	44.7938	7.24965	15.678
2020-05-12	B	43.728	7.12853	15.4169
2020-05-13	B	43.4812	7.09137	15.2881
2020-05-14	B	41.6029	6.80526	14.7768
2020-05-15	B	39.6596	6.48087	14.195
2020-05-16	B	37.994	6.04968	13.4346
2020-05-17	B	35.5663	5.56279	12.57
2020-05-18	B	35.8187	5.55086	12.4287
2020-05-19	B	35.3684	5.42443	12.1231
2020-05-20	B	36.9824	5.75449	12.5361
2020-05-21	B	36.6992	5.7744	12.4987
2020-05-22	B	38.7898	6.25968	13.1984
2020-05-23	B	36.9151	5.95133	12.6969
2020-05-24	B	37.3082	6.11038	12.9081
2020-05-25	B	34.6451	5.63555	12.144
2020-05-26	B	36.3625	5.95261	12.589
2020-05-27	B	36.8345	5.9395	12.545
2020-05-28	B	35.9058	5.81209	12.3246
2020-05-29	B	36.443	5.93887	12.4957
2020-05-30	B	36.9035	6.03621	12.6324
2020-05-31	B	36.6316	5.93428	12.466
2020-06-01	B	37.7319	6.13777	12.7711
2020-06-02	B	38.0083	6.23246	12.921
2020-06-03	B	38.5785	6.38625	13.1692
2020-06-04	B	37.0673	6.13169	12.7884
2020-06-05	B	39.772	6.61011	13.5342
2020-06-06	B	39.7569	6.64827	13.6234
2020-06-07	B	37.744	6.29734	13.1035
2020-06-08	B	39.0187	6.46251	13.3636
2020-06-09	B	40.4446	6.72771	13.7904
2020-06-10	B	41.3335	6.86275	14.0296
2020-06-11	B	39.4287	6.50658	13.5066
2020-06-12	B	40.4627	6.76445	13.9156
2020-06-13	B	40.0156	6.69091	13.8228
2020-06-14	B	39.6324	6.61853	13.7243
2020-06-15	B	39.304	6.5804	13.6728
2020-06-16	B	41.3558	7.06169	14.4293
2020-06-17	B	41.7812	7.08837	14.5063
2020-06-18	B	42.1458	7.01354	14.422
2020-06-19	B	43.7916	7.36717	14.9983
2020-06-20	B	41.5357	6.96022	14.4062
2020-06-21	B	44.602	7.57789	15.3831
2020-06-22	B	43.897	7.45475	15.2412
2020-06-23	B	44.9593	7.69325	15.65
2020-06-24	B	44.5365	7.56197	15.4921
2020-06-25	B	45.1742	7.63285	15.6356
2020-06-26	B	47.3874	8.07462	16.3591
2020-06-27	B	49.2844	8.48715	17.0616
2020-06-28	B	49.2438	8.42601	17.0436
2020-06-29	B	50.8756	8.71618	17.5608
2020-06-30	B	51.941	8.82764	17.8097
2020-07-01	B	51.5209	8.67648	17.6461
2020-07-02	B	53.1607	9.0081	18.218
2020-07-03	B	54.5664	9.30665	18.7531
2020-07-04	B	55.1045	9.41677	19.0046
2020-07-05	B	56.8991	9.69989	19.5237
2020-07-06	B	56.104	9.55311	19.3799
2020-07-07	B	53.4225	8.98428	18.5564
2020-07-08	B	51.7907	8.70162	18.1349
2020-07-09	B	54.0587	9.09285	18.7454
2020-07-10	B	56.336	9.51593	19.4312
2020-07-11	B	56.9547	9.59117	19.598
2020-07-12	B	58.1516	9.83413	20.0255
2020-07-13	B	56.5109	9.49303	19.5504
2020-07-14	B	58.4379	9.94649	20.2872
2020-07-15	B	61.7563	10.5684	21.3133
2020-07-16	B	63.2673	10.8094	21.7778
2020-07-17	B	65.2291	11.2126	22.5006
2020-07-18	B	65.5774	11.1742	22.548
2020-07-19	B	66.8758	11.3336	22.8885
2020-07-20	B	63.3221	10.5734	21.7911
2020-07-21	B	66.2761	11.1658	22.7462
2020-07-22	B	65.1414	10.8939	22.386
2020-07-23	B	65.8355	11.0695	22.699
2020-07-24	B	66.0971	11.0245	22.674
2020-07-25	B	71.3213	12.0741	24.3507
2020-07-26	B	69.7992	11.6703	23.8202
2020-07-27	B	69.1612	11.417	23.486
2020-07-28	B	70.6144	11.7827	24.095
2020-07-29	B	71.1933	11.7131	24.0427
2020-07-30	B	74.3562	12.3901	25.1454
2020-07-31	B	76.4005	12.8072	25.8806
2020-08-01	B	76.1528	12.7915	25.9562
2020-08-02	B	78.9405	13.3636	26.9366
2020-08-03	B	77.9966	13.1276	26.6809
2020-08-04	B	82.5209	14.0596	28.2208
2020-08-05	B	82.3989	13.8463	28.0212
2020-08-06	B	84.2943	14.1788	28.6439
2020-08-07	B	86.9189	14.6694	29.5224
2020-08-08	B	85.1686	14.3877	29.2121
2020-08-09	B	87.335	14.63	29.6859
2020-08-10	B	91.8586	15.4503	31.0668
2020-08-11	B	95.7359	16.206	32.3878
2020-08-12	B	95.726	16.1674	32.4993
2020-08-13	B	99.0509	16.8064	33.6456
2020-08-14	B	95.5674	16.1463	32.7852
2020-08-15	B	101.248	17.3213	34.7277
2020-08-16	B	99.4509	16.9914	34.3821
2020-08-17	B	103.577	17.726	35.657
2020-08-18	B	105.447	18.0942	36.3912
2020-08-19	B	114.05	19.8181	39.248
2020-08-20	B	113.424	19.6018	39.165
2020-08-21	B	111.887	19.1775	38.711
2020-08-22	B	116.57	20.0497	40.2291
2020-08-23	B	122.917	21.3423	42.4415
2020-08-24	B	124.691	21.5958	43.0903
2020-08-25	B	129.211	22.2786	44.3947
2020-08-26	B	131.752	22.548	45.068
2020-08-27	B	133.264	22.7836	45.6745
2020-08-28	B	136.56	23.3294	46.7512
2020-08-29	B	142.718	24.5302	48.859
2020-08-30	B	146.329	25.2563	50.2743
2020-08-31	B	153.425	26.5631	52.609
2020-09-01	B	156.174	26.9061	53.4862
2020-09-02	B	162.863	28.1209	55.7054
2020-09-03	B	166.931	28.8976	57.2789
2020-09-04	B	168.083	28.9901	57.789
2020-09-05	B	174.071	30.0573	59.7824
2020-09-06	B	182.871	31.7037	62.7096
2020-09-07	B	187.08	32.3603	64.1529
2020-09-08	B	188.021	32.3666	64.5708
2020-09-09	B	185.827	31.6369	63.7881
2020-09-10	B	186.614	31.8081	64.3209
2020-09-11	B	189.288	32.2448	65.2465
2020-09-12	B	188.247	32.0235	65.142
2020-09-13	B	195.021	33.2369	67.2346
2020-09-14	B	192.494	32.7476	66.7213
2020-09-15	B	192.662	32.67	66.7878
2020-09-16	B	193.805	32.9325	67.3573
2020-09-17	B	194.119	32.6687	67.1016
2020-09-18	B	197.388	33.3807	68.3339
2020-09-19	B	196.523	33.1753	68.1642
2020-09-20	B	196.448	33.0874	68.1457
2020-09-21	B	197.384	33.2388	68.4805
2020-09-22	B	197.853	33.3427	68.7387
2020-09-23	B	199.255	33.3738	68.8781
2020-09-24	B	205.79	34.6395	70.937
2020-09-25	B	211.058	35.7136	72.7689
2020-09-26	B	210.907	35.3746	72.4434
2020-09-27	B	212.111	35.4498	72.7177
2020-09-28	B	207.142	34.4503	71.2979
2020-09-29	B	213.217	35.8249	73.505
2020-09-30	B	218.091	36.6155	74.8816
2020-02-18	C	0	0	0
2020-02-19	C	0	0	0
2020-02-20	C	0	0	0
2020-02-21	C	0	0	0
2020-02-22	C	0	0	0
2020-02-23	C	0	0	0
2020-02-24	C	0.333333	0.0637867	0.0996667
2020-02-25	C	0.619048	0.116942	0.186875
2020-02-26	C	0.530612	0.0974519	0.163516
2020-02-27	C	1.12148	0.208783	0.34241
2020-02-28	C	1.96127	0.365346	0.598608
2020-02-29	C	2.01442	0.368242	0.623449
2020-03-01	C	2.05998	0.370655	0.645185
2020-03-02	C	3.09903	0.564026	0.963203
2020-03-03	C	4.98964	0.949808	1.59247
2020-03-04	C	5.9435	1.12153	1.90908
2020-03-05	C	6.7611	1.29792	2.23811
2020-03-06	C	8.46189	1.61408	2.79035
2020-03-07	C	10.9197	2.01621	3.49022
2020-03-08	C	13.0264	2.34023	4.08528
2020-03-09	C	13.4988	2.40779	4.28962
2020-03-10	C	13.5704	2.4114	4.38608
2020-03-11	C	14.6318	2.51979	4.63515
2020-03-12	C	16.8749	2.94015	5.36876
2020-03-13	C	19.7975	3.37642	6.145
2020-03-14	C	21.9693	3.78157	6.88921
2020-03-15	C	23.4975	4.01382	7.37572
2020-03-16	C	24.474	4.18517	7.76676
2020-03-17	C	28.9778	5.0102	9.17491
2020-03-18	C	32.8381	5.69773	10.407
2020-03-19	C	33.1469	5.6744	10.5535
2020-03-20	C	33.0783	5.67715	10.7163
2020-03-21	C	36.6862	6.37	11.9378
2020-03-22	C	39.7786	6.90577	12.9416
2020-03-23	C	44.7626	7.80985	14.5349
2020-03-24	C	48.0346	8.44677	15.747
2020-03-25	C	48.1725	8.34799	15.824
2020-03-26	C	49.6241	8.56519	16.3593
2020-03-27	C	51.5349	8.93755	17.1267
2020-03-28	C	53.5061	9.33383	17.9325
2020-03-29	C	54.5291	9.41723	18.252
2020-03-30	C	56.0725	9.6254	18.7481
2020-03-31	C	60.7288	10.47	20.231
2020-04-01	C	61.3866	10.5554	20.5621
2020-04-02	C	64.6171	11.0953	21.5842
2020-04-03	C	68.3861	11.8031	22.8815
2020-04-04	C	68.2833	11.7301	22.981
2020-04-05	C	73.5286	12.7675	24.784
2020-04-06	C	74.0245	12.7695	25.014
2020-04-07	C	71.1162	12.1444	24.2359
2020-04-08	C	71.2901	12.0284	24.1878
2020-04-09	C	74.4391	12.5363	25.0903
2020-04-10	C	78.4716	13.334	26.465
2020-04-11	C	78.2614	13.3192	26.6062
2020-04-12	C	78.0812	13.2182	26.5911
2020-04-13	C	73.5934	12.3685	25.3819
2020-04-14	C	72.4134	12.1181	25.0388
2020-04-15	C	68.7353	11.4185	23.9716
2020-04-16	C	69.916	11.7535	24.4722
2020-04-17	C	68.5946	11.4863	24.0565
2020-04-18	C	68.1287	11.394	23.8964
2020-04-19	C	67.3961	11.2838	23.7044
2020-04-20	C	67.7681	11.375	23.8223
2020-04-21	C	71.0869	11.9502	24.7055
2020-04-22	C	65.265	10.821	22.965
2020-04-23	C	61.6081	10.1463	21.8581
2020-04-24	C	61.8069	10.1691	21.8038
2020-04-25	C	61.644	10.2215	21.8083
2020-04-26	C	64.5044	10.6256	22.3756
2020-04-27	C	64.6228	10.7517	22.5427
2020-04-28	C	69.0577	11.5666	23.7982
2020-04-29	C	68.5256	11.3223	23.4537
2020-04-30	C	71.4029	11.8203	24.2487
2020-05-01	C	67.2025	11.065	23.1156
2020-05-02	C	64.9355	10.6158	22.4058
2020-05-03	C	63.9923	10.5299	22.2354
2020-05-04	C	60.8505	9.88149	21.185
2020-05-05	C	56.8243	9.07489	19.8499
2020-05-06	C	56.7065	9.18204	19.8993
2020-05-07	C	56.2723	9.15207	19.7562
2020-05-08	C	54.2334	8.81926	19.15
2020-05-09	C	51.4857	8.30896	18.2556
2020-05-10	C	49.7973	8.03346	17.707
2020-05-11	C	50.0167	8.11173	17.7079
2020-05-12	C	48.2048	7.84692	17.1931
2020-05-13	C	50.6517	8.31681	17.8216
2020-05-14	C	50.4158	8.26187	17.6739
2020-05-15	C	50.8802	8.35476	17.7614
2020-05-16	C	50.9449	8.32401	17.6689
2020-05-17	C	50.0004	8.22627	17.4753
2020-05-18	C	50.5242	8.25021	17.4705
2020-05-19	C	50.3064	8.27016	17.4664
2020-05-20	C	48.7865	8.04274	17.0814
2020-05-21	C	49.817	8.20543	17.2949
2020-05-22	C	49.0336	8.0082	16.9617
2020-05-23	C	47.3621	7.72737	16.4882
2020-05-24	C	45.5961	7.41846	15.9568
2020-05-25	C	44.0824	7.11944	15.4269
2020-05-26	C	44.4516	7.18918	15.4615
2020-05-27	C	45.768	7.52464	15.9252
2020-05-28	C	43.8964	7.13304	15.2822
2020-05-29	C	42.9588	6.99807	15.0186
2020-05-30	C	45.4885	7.56783	15.8539
2020-05-31	C	48.3235	8.00935	16.5328
2020-06-01	C	50.0868	8.39947	17.1616
2020-06-02	C	51.5982	8.73567	17.729
2020-06-03	C	49.5604	8.33359	17.1596
2020-06-04	C	50.8136	8.5726	17.5583
2020-06-05	C	53.2212	8.97424	18.2235
2020-06-06	C	52.2849	8.75704	17.9432
2020-06-07	C	51.4823	8.61764	17.763
2020-06-08	C	51.1276	8.63182	17.809
2020-06-09	C	51.157	8.64086	17.8448
2020-06-10	C	52.8489	9.0117	18.4439
2020-06-11	C	52.299	8.77717	18.1187
2020-06-12	C	54.8278	9.29447	18.9479
2020-06-13	C	55.9952	9.48149	19.2921
2020-06-14	C	56.9959	9.74551	19.7622
2020-06-15	C	56.8536	9.72979	19.8053
2020-06-16	C	57.7317	9.87477	20.09
2020-06-17	C	58.4843	10.0511	20.4257
2020-06-18	C	59.7961	10.2839	20.8538
2020-06-19	C	56.9204	9.646	19.9284
2020-06-20	C	60.1223	10.3069	20.9821
2020-06-21	C	63.2001	10.8133	21.8346
2020-06-22	C	63.5048	10.7999	21.9003
2020-06-23	C	61.766	10.3616	21.2904
2020-06-24	C	61.609	10.3708	21.3418
2020-06-25	C	63.141	10.6558	21.8201
2020-06-26	C	62.4542	10.444	21.5366
2020-06-27	C	60.5322	10.0123	20.8898
2020-06-28	C	62.2181	10.3654	21.4376
2020-06-29	C	63.3298	10.5542	21.7522
2020-06-30	C	66.2827	11.0304	22.5259
2020-07-01	C	67.4804	11.3331	23.0555
2020-07-02	C	68.8403	11.4771	23.3499
2020-07-03	C	69.6727	11.6414	23.6768
2020-07-04	C	73.7194	12.4274	24.9769
2020-07-05	C	74.5214	12.5721	25.3171
2020-07-06	C	75.5422	12.712	25.6451
2020-07-07	C	76.4171	12.8703	25.9971
2020-07-08	C	76.167	12.844	26.0582
2020-07-09	C	78.286	13.3796	26.9826
2020-07-10	C	78.769	13.3933	27.1154
2020-07-11	C	75.5163	12.7474	26.2047
2020-07-12	C	77.3949	13.0274	26.6861
2020-07-13	C	78.6718	13.1774	26.9773
2020-07-14	C	81.433	13.7822	27.9818
2020-07-15	C	83.7997	14.1781	28.6918
2020-07-16	C	84.495	14.2196	28.8623
2020-07-17	C	83.0909	13.8825	28.4308
2020-07-18	C	83.2208	13.9011	28.5213
2020-07-19	C	82.9988	13.7142	28.2841
2020-07-20	C	85.8085	13.9189	28.64
2020-07-21	C	88.5501	14.647	29.8223
2020-07-22	C	88.9001	14.7934	30.1375
2020-07-23	C	91.8668	15.3951	31.163
2020-07-24	C	92.7429	15.597	31.5923
2020-07-25	C	97.8273	16.6833	33.4022
2020-07-26	C	102.852	17.5525	34.9296
2020-07-27	C	104.825	17.9606	35.7721
2020-07-28	C	105.184	17.9374	35.9416
2020-07-29	C	109.824	18.836	37.5242
2020-07-30	C	113.802	19.4241	38.6577
2020-07-31	C	117.544	20.1692	40.0481
2020-08-01	C	118.419	20.3326	40.5498
2020-08-02	C	123.169	21.1482	42.0504
2020-08-03	C	128.906	22.1579	43.8791
2020-08-04	C	126.158	21.6293	43.3385
2020-08-05	C	128.135	21.9542	44.0616
2020-08-06	C	130.164	22.2666	44.7592
2020-08-07	C	132.235	22.6323	45.5343
2020-08-08	C	135.678	23.195	46.6155
2020-08-09	C	135.629	23.0232	46.5606
2020-08-10	C	141.92	24.0726	48.3758
2020-08-11	C	146.646	24.8612	49.8299
2020-08-12	C	144.696	24.2009	49.0438
2020-08-13	C	146.692	24.5743	49.799
2020-08-14	C	152.403	25.6536	51.6601
2020-08-15	C	154.964	26.126	52.6213
2020-08-16	C	159.16	26.9051	54.0646
2020-08-17	C	162.756	27.2548	54.8595
2020-08-18	C	165.838	27.6849	55.7718
2020-08-19	C	163.147	27.1919	55.2396
2020-08-20	C	171.174	28.6864	57.751
2020-08-21	C	178.387	30.0677	60.1608
2020-08-22	C	179.237	30.1122	60.5404
2020-08-23	C	185.631	31.1726	62.4715
2020-08-24	C	194.113	32.8329	65.3745
2020-08-25	C	201.049	34.2552	67.9754
2020-08-26	C	201.994	34.2314	68.3618
2020-08-27	C	207.138	35.1794	70.2122
2020-08-28	C	207.547	35.0958	70.4664
2020-08-29	C	209.231	35.2369	71.0181
2020-08-30	C	215.341	36.1338	72.7185
2020-08-31	C	217.244	36.3515	73.3787
2020-09-01	C	214.209	35.8118	72.8297
2020-09-02	C	219.941	37.0095	74.9233
2020-09-03	C	226.521	38.2738	77.1712
2020-09-04	C	225.494	37.9656	77.0105
2020-09-05	C	228.614	38.4937	78.0962
2020-09-06	C	236.955	39.677	80.2075
2020-09-07	C	249.438	41.9416	84.0525
2020-09-08	C	249.47	41.9651	84.505
2020-09-09	C	247.832	41.4411	84.0515
2020-09-10	C	246.427	40.9656	83.5941
2020-09-11	C	250.89	41.7702	85.0702
2020-09-12	C	258.382	43.4225	87.8957
2020-09-13	C	262.804	44.3501	89.6661
2020-09-14	C	263.26	44.4326	90.1362
2020-09-15	C	272.985	46.3095	93.3728
2020-09-16	C	281.32	47.8764	96.2092
2020-09-17	C	288.132	48.7772	98.0584
2020-09-18	C	295.637	49.9993	100.413
2020-09-19	C	298.07	50.4298	101.555
2020-09-20	C	304.822	51.3599	103.446
2020-09-21	C	308.942	51.9769	104.855
2020-09-22	C	311.808	52.0528	105.402
2020-09-23	C	315.597	52.7568	106.882
2020-09-24	C	319.512	53.2685	108.06
2020-09-25	C	322.534	53.7282	109.143
2020-09-26	C	313.124	51.9149	106.659
2020-09-27	C	319.059	53.1854	108.831
2020-09-28	C	316.146	52.7576	108.409
2020-09-29	C	312.315	52.1127	107.589
2020-09-30	C	314.032	52.3546	108.09
2020-02-18	D	0	0	0
2020-02-19	D	0.333333	0.0637867	0.0996667
2020-02-20	D	0.285714	0.0531556	0.0872083
2020-02-21	D	2.2449	0.449203	0.708974
2020-02-22	D	3.25753	0.629483	1.01902
2020-02-23	D	7.1255	1.39817	2.25664
2020-02-24	D	7.10757	1.3565	2.27356
2020-02-25	D	8.09221	1.51314	2.58737
2020-02-26	D	11.9362	2.23993	3.79361
2020-02-27	D	14.8977	2.79291	4.76674
2020-02-28	D	17.7694	3.3175	5.7179
2020-02-29	D	19.2309	3.5633	6.25116
2020-03-01	D	23.817	4.47257	7.81843
2020-03-02	D	29.7479	5.6241	9.80513
2020-03-03	D	34.8315	6.38958	11.2402
2020-03-04	D	41.1889	7.36859	13.0288
2020-03-05	D	49.9715	8.90828	15.7249
2020-03-06	D	57.166	10.0943	17.9323
2020-03-07	D	66.9995	11.8287	21.0294
2020-03-08	D	75.4281	13.3793	23.9041
2020-03-09	D	87.6527	15.5452	27.7844
2020-03-10	D	99.7975	17.6939	31.717
2020-03-11	D	116.207	20.4747	36.705
2020-03-12	D	125.606	21.9821	39.8042
2020-03-13	D	145.996	25.5762	46.169
2020-03-14	D	155.473	27.2318	49.6453
2020-03-15	D	171.929	29.9205	54.7323
2020-03-16	D	191.034	33.1234	60.6871
2020-03-17	D	208.41	36.0116	66.2398
2020-03-18	D	221.304	37.9275	70.3315
2020-03-19	D	239.023	40.8248	75.9441
2020-03-20	D	265.543	45.4274	84.2741
2020-03-21	D	289.608	49.5624	92.0308
2020-03-22	D	316.569	54.2646	100.781
2020-03-23	D	328.678	56.0365	105.083
2020-03-24	D	339.724	57.6379	109.043
2020-03-25	D	361.192	61.3325	116.195
2020-03-26	D	381.26	64.8107	123.077
2020-03-27	D	412.128	70.366	133.251
2020-03-28	D	428.586	73.0513	139.115
2020-03-29	D	451.692	77.1001	147.075
2020-03-30	D	467.498	79.814	153.01
2020-03-31	D	470.713	79.8986	154.8
2020-04-01	D	497.135	84.5395	163.509
2020-04-02	D	524.116	89.4635	172.779
2020-04-03	D	546.575	93.6501	181.021
2020-04-04	D	572.826	98.1984	189.888
2020-04-05	D	595.994	101.961	197.604
2020-04-06	D	624.852	106.616	206.729
2020-04-07	D	635.921	108.277	211.247
2020-04-08	D	644.075	109.117	214.351
2020-04-09	D	644.064	108.558	215.1
2020-04-10	D	638.722	107.088	214.187
2020-04-11	D	639.476	106.729	214.739
2020-04-12	D	626.455	103.9	211.271
2020-04-13	D	616.295	102.012	208.968
2020-04-14	D	602.92	99.3894	205.316
2020-04-15	D	606.788	99.6974	206.015
2020-04-16	D	598.771	98.0627	203.672
2020-04-17	D	595.232	97.6878	203.164
2020-04-18	D	580.866	94.896	198.846
2020-04-19	D	572.885	93.6622	196.775
2020-04-20	D	564.711	91.8242	193.697
2020-04-21	D	549.371	88.6507	188.439
2020-04-22	D	543.89	87.7256	186.525
2020-04-23	D	527.858	84.675	181.288
2020-04-24	D	525.45	84.7093	180.731
2020-04-25	D	526.385	85.0512	180.734
2020-04-26	D	517.854	83.7582	178.271
2020-04-27	D	505.208	81.4132	174.135
2020-04-28	D	499.036	80.5545	172.228
2020-04-29	D	488.078	78.7768	168.899
2020-04-30	D	470.019	75.2819	162.841
2020-05-01	D	466.54	75.0346	161.704
2020-05-02	D	459.892	73.9189	159.288
2020-05-03	D	449.86	72.1821	155.913
2020-05-04	D	445.261	71.4143	154.022
2020-05-05	D	433.985	69.4016	150.222
2020-05-06	D	423.987	67.4276	146.433
2020-05-07	D	412.751	65.228	142.251
2020-05-08	D	402.12	63.7139	139.09
2020-05-09	D	391.341	62.0528	135.701
2020-05-10	D	378.435	59.9696	131.643
2020-05-11	D	376.706	60.0142	130.874
2020-05-12	D	375.558	60.226	130.475
2020-05-13	D	366.907	58.6636	127.408
2020-05-14	D	372.158	60.1489	129.08
2020-05-15	D	372.659	59.9611	128.315
2020-05-16	D	358.756	57.6469	124.275
2020-05-17	D	352.838	56.9054	122.594
2020-05-18	D	345.766	55.8133	120.382
2020-05-19	D	346.371	56.0209	120.194
2020-05-20	D	342.889	55.5726	119.058
2020-05-21	D	344.238	55.9894	119.299
2020-05-22	D	342.395	55.5658	118.305
2020-05-23	D	338.815	55.1296	117.306
2020-05-24	D	339.746	55.2209	117.142
2020-05-25	D	334.211	54.1793	115.252
2020-05-26	D	329.466	53.4611	113.833
2020-05-27	D	337.066	55.2255	116.282
2020-05-28	D	341.914	56.1633	117.594
2020-05-29	D	342.403	56.1018	117.425
2020-05-30	D	336.155	54.8496	115.4
2020-05-31	D	343.466	56.2051	117.377
2020-06-01	D	337.066	54.8941	115.293
2020-06-02	D	341.58	55.815	116.616
2020-06-03	D	331.45	53.9867	113.717
2020-06-04	D	337.1	55.2059	115.466
2020-06-05	D	342.943	56.3688	117.227
2020-06-06	D	347.284	57.2853	118.685
2020-06-07	D	351.672	57.9353	119.783
2020-06-08	D	349.433	57.3981	119.058
2020-06-09	D	367.848	60.933	124.646
2020-06-10	D	376.631	62.4089	127.24
2020-06-11	D	379.827	62.7346	128.096
2020-06-12	D	382.232	63.167	129.097
2020-06-13	D	388.295	64.2844	131.155
2020-06-14	D	394.491	65.4568	133.333
2020-06-15	D	397.801	65.9485	134.481
2020-06-16	D	410.306	68.0666	138.155
2020-06-17	D	406.358	66.9808	136.914
2020-06-18	D	404.64	66.8247	136.999
2020-06-19	D	406.834	67.0024	137.554
2020-06-20	D	407.715	66.9342	137.702
2020-06-21	D	414.803	68.3639	140.154
2020-06-22	D	417.212	69.0728	141.545
2020-06-23	D	419.944	69.3501	142.273
2020-06-24	D	427.952	70.8597	144.908
2020-06-25	D	430.483	71.4521	146.173
2020-06-26	D	444.318	73.7734	150.136
2020-06-27	D	449.511	74.5347	151.77
2020-06-28	D	457.295	75.9401	154.405
2020-06-29	D	477.634	79.6932	160.744
2020-06-30	D	473.401	78.5554	159.627
2020-07-01	D	476.439	78.5336	160.097
2020-07-02	D	489.376	80.9725	164.347
2020-07-03	D	490.465	81.0443	165.002
2020-07-04	D	494.399	81.8639	166.763
2020-07-05	D	497.437	81.9036	167.298
2020-07-06	D	494.374	81.2544	166.701
2020-07-07	D	508.083	83.7446	170.914
2020-07-08	D	508.833	83.8563	171.533
2020-07-09	D	529.809	87.6795	177.903
2020-07-10	D	539.456	89.2681	180.98
2020-07-11	D	543.724	89.7044	182.286
2020-07-12	D	558.049	92.2534	186.844
2020-07-13	D	564.328	93.2655	189.094
2020-07-14	D	581.376	96.4218	194.677
2020-07-15	D	590.989	97.7431	197.517
2020-07-16	D	597.562	98.7998	199.932
2020-07-17	D	603.529	99.8634	202.332
2020-07-18	D	614.644	101.707	205.926
2020-07-19	D	626.838	104.019	210.285
2020-07-20	D	638.29	106.074	214.298
2020-07-21	D	648.439	107.711	217.692
2020-07-22	D	658.471	109.27	220.966
2020-07-23	D	669.404	111.184	224.792
2020-07-24	D	679.441	112.727	228.058
2020-07-25	D	690.378	115.061	232.553
2020-07-26	D	707.42	117.721	237.605
2020-07-27	D	709.026	117.711	238.545
2020-07-28	D	722.07	119.478	242.141
2020-07-29	D	741.251	123.31	248.976
2020-07-30	D	759.691	126.493	254.938
2020-07-31	D	783.164	130.795	262.734
2020-08-01	D	803.617	134.058	269.053
2020-08-02	D	826.814	137.674	275.981
2020-08-03	D	836.698	139.497	280.184
2020-08-04	D	842.17	140.159	282.523
2020-08-05	D	867.86	144.347	290.251
2020-08-06	D	868.88	144.237	291.388
2020-08-07	D	882.421	146.527	296.105
2020-08-08	D	901.027	149.867	302.469
2020-08-09	D	920.976	153.768	309.783
2020-08-10	D	951.741	158.566	318.601
2020-08-11	D	953.111	158.621	320.155
2020-08-12	D	966.619	160.65	324.613
2020-08-13	D	987.531	164.304	331.582
2020-08-14	D	1007.79	168.1	338.854
2020-08-15	D	1014.82	168.785	341.343
2020-08-16	D	1031.18	171.829	347.386
2020-08-17	D	1059.87	177.039	356.851
2020-08-18	D	1065.79	177.252	358.681
2020-08-19	D	1092.2	181.961	367.362
2020-08-20	D	1117.17	186.348	375.682
2020-08-21	D	1136.24	189.768	382.594
2020-08-22	D	1157.26	193.234	389.604
2020-08-23	D	1167.93	194.372	393.003
2020-08-24	D	1192.09	198.851	401.494
2020-08-25	D	1208.12	201.31	406.934
2020-08-26	D	1225.53	204.061	412.79
2020-08-27	D	1243.46	206.371	417.941
2020-08-28	D	1267.82	210.886	426.495
2020-08-29	D	1295.37	215.887	435.917
2020-08-30	D	1324.98	221.151	445.873
2020-08-31	D	1353.03	225.635	454.735
2020-09-01	D	1367.08	227.71	459.895
2020-09-02	D	1391.45	232.223	468.76
2020-09-03	D	1414.33	235.996	476.534
2020-09-04	D	1432.29	238.46	482.275
2020-09-05	D	1455.34	242.203	489.937
2020-09-06	D	1478.44	246.14	497.92
2020-09-07	D	1510.56	252.002	508.94
2020-09-08	D	1544.1	257.504	519.543
2020-09-09	D	1573.18	262.152	528.922
2020-09-10	D	1595.78	265.712	536.638
2020-09-11	D	1610.81	267.639	541.764
2020-09-12	D	1630.36	270.517	548.239
2020-09-13	D	1668.12	277.181	560.569
2020-09-14	D	1691.15	280.949	568.567
2020-09-15	D	1707.56	283.287	574.313
2020-09-16	D	1720.29	285.488	579.736
2020-09-17	D	1749.86	290.419	589.32
2020-09-18	D	1789.22	296.681	601.07
2020-09-19	D	1818.28	301.869	611.303
2020-09-20	D	1848.53	306.556	620.824
2020-09-21	D	1880.12	311.909	631.417
2020-09-22	D	1900.2	315.174	638.819
2020-09-23	D	1930.41	320.894	649.98
2020-09-24	D	1950.63	324.143	657.375
2020-09-25	D	1950.64	323.544	658.68
2020-09-26	D	1933.64	319.843	654.818
2020-09-27	D	1938.41	320.388	657.11
2020-09-28	D	1942.83	320.804	659.055
2020-09-29	D	1946.61	321.292	660.978
2020-09-30	D	1960.53	324.153	666.496
2020-02-18	E	0	0	0
2020-02-19	E	0	0	0
2020-02-20	E	0	0	0
2020-02-21	E	0	0	0
2020-02-22	E	0	0	0
2020-02-23	E	0	0	0
2020-02-24	E	0.666667	0.138667	0.216667
2020-02-25	E	2.57143	0.509369	0.804917
2020-02-26	E	3.20408	0.563141	0.920969
2020-02-27	E	3.74636	0.660644	1.10485
2020-02-28	E	3.87783	0.67811	1.16608
2020-02-29	E	3.99052	0.692665	1.21965
2020-03-01	E	4.42045	0.768581	1.36619
2020-03-02	E	5.45562	0.981604	1.72842
2020-03-03	E	5.67625	1.00936	1.81137
2020-03-04	E	8.53202	1.57607	2.73328
2020-03-05	E	10.3132	1.92075	3.34062
2020-03-06	E	11.5065	2.13311	3.75504
2020-03-07	E	12.1961	2.24628	4.018
2020-03-08	E	12.1204	2.21302	4.04875
2020-03-09	E	14.0556	2.50424	4.57399
2020-03-10	E	14.381	2.55556	4.73457
2020-03-11	E	14.6599	2.60942	4.89242
2020-03-12	E	17.5656	3.06753	5.6762
2020-03-13	E	17.3896	3.02497	5.69901
2020-03-14	E	20.572	3.51089	6.53363
2020-03-15	E	24.6332	4.22366	7.74493
2020-03-16	E	25.4475	4.39332	8.14181
2020-03-17	E	25.8121	4.45982	8.37208
2020-03-18	E	26.7913	4.55683	8.63857
2020-03-19	E	28.6307	4.9372	9.33975
2020-03-20	E	32.5406	5.71177	10.6683
2020-03-21	E	37.5586	6.70947	12.3811
2020-03-22	E	38.5264	6.85863	12.8138
2020-03-23	E	40.356	7.15212	13.4567
2020-03-24	E	46.5908	8.25919	15.367
2020-03-25	E	47.6017	8.34143	15.7254
2020-03-26	E	48.4681	8.43215	16.0738
2020-03-27	E	52.5441	9.15671	17.3925
2020-03-28	E	56.3711	9.85481	18.6938
2020-03-29	E	57.9848	10.0871	19.2864
2020-03-30	E	63.3679	11.024	20.9663
2020-03-31	E	66.3153	11.5717	22.0722
2020-04-01	E	67.5084	11.7286	22.5718
2020-04-02	E	67.531	11.6486	22.6797
2020-04-03	E	68.8837	11.74	23.021
2020-04-04	E	71.0432	12.0298	23.6534
2020-04-05	E	72.5608	12.335	24.3064
2020-04-06	E	78.195	13.4297	26.1908
2020-04-07	E	80.0243	13.7151	26.8603
2020-04-08	E	83.2589	14.283	27.9617
2020-04-09	E	83.6981	14.2876	28.1932
2020-04-10	E	84.0746	14.1416	28.1617
2020-04-11	E	83.0639	13.9673	28.0518
2020-04-12	E	83.1976	13.9829	28.207
2020-04-13	E	79.9789	13.3136	27.2768
2020-04-14	E	80.22	13.4077	27.4812
2020-04-15	E	79.0934	13.2059	27.2224
2020-04-16	E	74.7943	12.2834	25.8172
2020-04-17	E	75.7761	12.4077	25.9831
2020-04-18	E	74.6176	12.1729	25.5995
2020-04-19	E	72.6246	11.7637	24.9303
2020-04-20	E	70.9163	11.5281	24.5093
2020-04-21	E	67.7854	10.9602	23.5603
2020-04-22	E	67.1018	10.7087	23.0766
2020-04-23	E	64.1825	10.2551	22.272
2020-04-24	E	64.3469	10.3791	22.3524
2020-04-25	E	63.4878	10.2467	22.0543
2020-04-26	E	62.4181	10.0948	21.7285
2020-04-27	E	60.5013	9.82947	21.2268
2020-04-28	E	55.5249	8.92616	19.7218
2020-04-29	E	53.5928	8.61991	19.1026
2020-04-30	E	51.9366	8.40907	18.6301
2020-05-01	E	52.1838	8.53012	18.6803
2020-05-02	E	49.729	8.1207	17.9269
2020-05-03	E	47.6248	7.69354	17.1334
2020-05-04	E	47.8213	7.79518	17.1541
2020-05-05	E	48.6563	8.02964	17.4061
2020-05-06	E	48.7054	8.02256	17.3104
2020-05-07	E	47.7475	7.75043	16.8106
2020-05-08	E	46.2598	7.49037	16.3213
2020-05-09	E	46.6512	7.72571	16.5994
2020-05-10	E	45.9868	7.65281	16.4225
2020-05-11	E	47.7506	7.95537	16.8354
2020-05-12	E	46.2624	7.54467	16.1609
2020-05-13	E	45.3201	7.41598	15.9045
2020-05-14	E	43.5125	7.04249	15.2641
2020-05-15	E	41.9631	6.64527	14.5694
2020-05-16	E	40.3017	6.34754	14.0136
2020-05-17	E	36.8777	5.75831	12.9942
2020-05-18	E	39.2761	6.33225	13.7663
2020-05-19	E	38.3319	6.25863	13.5795
2020-05-20	E	38.8559	6.34427	13.6457
2020-05-21	E	39.9717	6.54321	13.903
2020-05-22	E	37.9281	6.10164	13.1791
2020-05-23	E	39.1765	6.30774	13.4427
2020-05-24	E	40.2465	6.58765	13.8424
2020-05-25	E	40.497	6.64896	13.9234
2020-05-26	E	41.7117	6.89419	14.2977
2020-05-27	E	41.4196	6.8739	14.2741
2020-05-28	E	44.5025	7.44217	15.1679
2020-05-29	E	41.145	6.80917	14.2209
2020-05-30	E	41.2671	6.87794	14.3239
2020-05-31	E	42.0385	7.07391	14.6308
2020-06-01	E	41.3663	6.95988	14.4659
2020-06-02	E	42.4569	7.10891	14.703
2020-06-03	E	44.7249	7.6186	15.5128
2020-06-04	E	43.669	7.4138	15.2377
2020-06-05	E	43.4306	7.27363	15.0447
2020-06-06	E	43.2262	7.11522	14.8107
2020-06-07	E	45.3844	7.59058	15.5551
2020-06-08	E	44.9009	7.45423	15.3744
2020-06-09	E	46.8198	7.82039	15.9659
2020-06-10	E	44.7979	7.4211	15.3828
2020-06-11	E	45.0649	7.50436	15.5226
2020-06-12	E	46.9604	7.88158	16.126
2020-06-13	E	45.2518	7.50537	15.5749
2020-06-14	E	46.1206	7.67997	15.8554
2020-06-15	E	47.1986	7.90035	16.2178
2020-06-16	E	48.1226	8.17274	16.6736
2020-06-17	E	49.9146	8.51344	17.25
2020-06-18	E	47.4506	8.04302	16.5758
2020-06-19	E	50.0053	8.54401	17.3811
2020-06-20	E	55.195	9.44129	18.8355
2020-06-21	E	56.6433	9.75361	19.4277
2020-06-22	E	57.8848	9.77814	19.5776
2020-06-23	E	56.6155	9.51015	19.2581
2020-06-24	E	56.1942	9.46988	19.2645
2020-06-25	E	56.8332	9.61658	19.5517
2020-06-26	E	59.7141	10.0578	20.3014
2020-06-27	E	57.5169	9.65997	19.7614
2020-06-28	E	60.9669	10.2326	20.7016
2020-06-29	E	62.2573	10.4435	21.1082
2020-06-30	E	62.3634	10.4917	21.2647
2020-07-01	E	64.121	10.8509	21.8999
2020-07-02	E	63.2942	10.6925	21.7408
2020-07-03	E	61.5855	10.347	21.2678
2020-07-04	E	63.1209	10.6665	21.803
2020-07-05	E	63.1036	10.6442	21.8207
2020-07-06	E	65.7555	11.1277	22.6204
2020-07-07	E	68.6952	11.4973	23.2682
2020-07-08	E	67.5483	11.1674	22.8383
2020-07-09	E	66.5652	10.9896	22.6139
2020-07-10	E	69.0559	11.4765	23.4098
2020-07-11	E	71.8574	11.9904	24.2752
2020-07-12	E	74.5921	12.4104	25.0195
2020-07-13	E	74.2694	12.2694	24.9037
2020-07-14	E	74.3261	12.2574	24.9671
2020-07-15	E	77.0415	12.8769	26.0062
2020-07-16	E	80.3689	13.468	27.0324
2020-07-17	E	81.8876	13.6528	27.4494
2020-07-18	E	82.856	13.804	27.8099
2020-07-19	E	84.0195	13.93	28.1253
2020-07-20	E	87.6833	14.6756	29.4023
2020-07-21	E	87.1572	14.5399	29.3367
2020-07-22	E	89.0395	14.8733	29.9769
2020-07-23	E	89.9862	15.0457	30.3725
2020-07-24	E	91.4644	15.317	30.9179
2020-07-25	E	91.7314	15.396	31.1655
2020-07-26	E	90.2935	14.9683	30.6108
2020-07-27	E	91.7278	15.3384	31.2608
2020-07-28	E	96.2905	16.2126	32.7135
2020-07-29	E	97.5347	16.4281	33.183
2020-07-30	E	94.2679	15.7867	32.3111
2020-07-31	E	97.1343	16.2839	33.1602
2020-08-01	E	100.591	16.8591	34.1545
2020-08-02	E	100.554	16.7643	34.1276
2020-08-03	E	101.856	17.0459	34.6673
2020-08-04	E	102.305	17.1668	34.9619
2020-08-05	E	107.024	18.0109	36.381
2020-08-06	E	107.068	18.032	36.5567
2020-08-07	E	108.772	18.2299	36.9921
2020-08-08	E	109.567	18.3864	37.3601
2020-08-09	E	109.914	18.345	37.4134
2020-08-10	E	117.879	19.7581	39.7221
2020-08-11	E	123.706	20.7665	41.4778
2020-08-12	E	132.367	22.3945	44.2447
2020-08-13	E	136.124	22.9191	45.3658
2020-08-14	E	138.011	23.1456	46.0174
2020-08-15	E	139.629	23.4508	46.7696
2020-08-16	E	141.682	23.7689	47.5274
2020-08-17	E	143.108	24.0145	48.1601
2020-08-18	E	145.331	24.4966	49.1471
2020-08-19	E	151.236	25.4918	50.9381
2020-08-20	E	154.964	26.066	52.1065
2020-08-21	E	159.826	26.9272	53.7268
2020-08-22	E	157.994	26.5078	53.368
2020-08-23	E	158.09	26.4773	53.5523
2020-08-24	E	163.506	27.5694	55.4599
2020-08-25	E	161.481	27.0846	54.9494
2020-08-26	E	166.412	28.1283	56.7648
2020-08-27	E	176.639	30.0962	60.0692
2020-08-28	E	181.405	30.8376	61.5565
2020-08-29	E	188.49	32.2459	64.093
2020-08-30	E	188.23	32.0022	64.098
2020-08-31	E	192.34	32.5868	65.3331
2020-09-01	E	192.863	32.7023	65.8331
2020-09-02	E	198.644	33.6916	67.666
2020-09-03	E	197.933	33.3873	67.5061
2020-09-04	E	200.99	33.8714	68.5188
2020-09-05	E	206.611	34.9959	70.5316
2020-09-06	E	214.428	36.5514	73.2592
2020-09-07	E	217.462	37.0378	74.3804
2020-09-08	E	235.063	40.0779	79.4782
2020-09-09	E	238.149	40.4758	80.6021
2020-09-10	E	248.128	42.3133	83.9385
2020-09-11	E	254.014	42.9765	85.5015
2020-09-12	E	251.727	42.4143	85.1272
2020-09-13	E	254.099	42.7556	86.0649
2020-09-14	E	257.466	43.3173	87.3188
2020-09-15	E	259.352	43.6884	88.2643
2020-09-16	E	259.968	43.8173	88.8099
2020-09-17	E	260.83	44.0745	89.5214
2020-09-18	E	264.568	44.691	90.7722
2020-09-19	E	264.106	44.6002	90.922
2020-09-20	E	270.377	45.6948	92.8817
2020-09-21	E	275.085	46.4046	94.2802
2020-09-22	E	287.12	48.5491	97.9305
2020-09-23	E	288.436	48.7942	98.7152
2020-09-24	E	285.231	48.2025	98.1581
2020-09-25	E	289.151	48.7772	99.339
2020-09-26	E	290.177	48.8484	99.7353
2020-09-27	E	298.723	50.2889	102.24
2020-09-28	E	305.715	51.5115	104.466
2020-09-29	E	306.375	51.3377	104.551
2020-09-30	E	311.274	52.233	106.25
2020-02-18	F	0	0	0
2020-02-19	F	0	0	0
2020-02-20	F	0	0	0
2020-02-21	F	0	0	0
2020-02-22	F	0	0	0
2020-02-23	F	0	0	0
2020-02-24	F	0	0	0
2020-02-25	F	0	0	0
2020-02-26	F	0.333333	0.0637867	0.0996667
2020-02-27	F	1.28571	0.255609	0.403542
2020-02-28	F	2.76871	0.543034	0.868766
2020-02-29	F	3.37318	0.643888	1.05917
2020-03-01	F	3.22463	0.60036	1.02644
2020-03-02	F	4.43063	0.852514	1.44847
2020-03-03	F	5.46435	1.02936	1.76574
2020-03-04	F	7.01706	1.33759	2.29469
2020-03-05	F	7.01463	1.30602	2.30686
2020-03-06	F	8.34587	1.55704	2.75083
2020-03-07	F	10.4869	1.88271	3.32131
2020-03-08	F	13.3221	2.40924	4.21915
2020-03-09	F	15.7523	2.73154	4.82275
2020-03-10	F	18.1686	3.1277	5.55024
2020-03-11	F	21.9065	3.84055	6.7848
2020-03-12	F	23.4436	4.12675	7.38403
2020-03-13	F	25.0945	4.45123	8.04269
2020-03-14	F	31.5096	5.61463	10.0144
2020-03-15	F	30.3416	5.33892	9.7939
2020-03-16	F	32.6737	5.64163	10.433
2020-03-17	F	38.3394	6.71202	12.2705
2020-03-18	F	39.1957	6.84967	12.6997
2020-03-19	F	42.5963	7.3471	13.6733
2020-03-20	F	47.1778	8.20813	15.2228
2020-03-21	F	50.7714	8.91734	16.5656
2020-03-22	F	55.185	9.67474	18.0006
2020-03-23	F	59.6348	10.4141	19.4252
2020-03-24	F	61.4489	10.6696	20.1083
2020-03-25	F	64.6705	11.1683	21.1525
2020-03-26	F	68.7652	11.7031	22.2524
2020-03-27	F	71.2749	11.9989	22.9809
2020-03-28	F	78.4261	13.3826	25.3949
2020-03-29	F	84.2224	14.5162	27.4769
2020-03-30	F	83.8573	14.3211	27.5176
2020-03-31	F	85.8777	14.6271	28.2856
2020-04-01	F	85.9428	14.6603	28.6109
2020-04-02	F	87.3319	14.8987	29.2249
2020-04-03	F	97.1892	16.6616	32.2061
2020-04-04	F	105.638	18.3359	35.1353
2020-04-05	F	111.881	19.4427	37.2477
2020-04-06	F	116.564	20.0877	38.6628
2020-04-07	F	120.246	20.7971	40.1696
2020-04-08	F	121.734	20.9917	40.8684
2020-04-09	F	119.01	20.2304	40.0368
2020-04-10	F	118.342	19.7984	39.6256
2020-04-11	F	115.103	19.1389	38.7977
2020-04-12	F	115.326	19.1772	38.992
2020-04-13	F	109.851	18.1303	37.4763
2020-04-14	F	107.825	17.7266	36.8825
2020-04-15	F	110.088	18.0752	37.4331
2020-04-16	F	106.361	17.3091	36.264
2020-04-17	F	107.167	17.5553	36.6233
2020-04-18	F	106.19	17.4194	36.4048
2020-04-19	F	104.02	17.1148	35.9145
2020-04-20	F	99.827	16.3507	34.6882
2020-04-21	F	100.233	16.4793	34.8112
2020-04-22	F	100.247	16.5338	34.8364
2020-04-23	F	95.5927	15.6946	33.4762
2020-04-24	F	92.9366	15.1338	32.5027
2020-04-25	F	92.6599	15.1575	32.4178
2020-04-26	F	91.7561	14.9747	32.0273
2020-04-27	F	86.6481	13.9599	30.3379
2020-04-28	F	86.2698	13.9656	30.19
2020-04-29	F	88.2789	14.3614	30.6716
2020-04-30	F	89.3343	14.5886	30.9326
2020-05-01	F	86.5722	14.032	29.9954
2020-05-02	F	85.8714	13.9619	29.7906
2020-05-03	F	81.9374	13.1575	28.4458
2020-05-04	F	79.5654	12.4677	27.2387
2020-05-05	F	77.5323	12.1896	26.6462
2020-05-06	F	77.1229	12.1188	26.3791
2020-05-07	F	73.1053	11.5051	25.2787
2020-05-08	F	75.6617	12.0475	25.9625
2020-05-09	F	72.8529	11.6259	25.1959
2020-05-10	F	72.112	11.5215	24.9107
2020-05-11	F	67.8103	10.7937	23.6602
2020-05-12	F	70.4564	11.4325	24.5117
2020-05-13	F	70.7246	11.5295	24.5764
2020-05-14	F	69.6211	11.4189	24.334
2020-05-15	F	69.3419	11.3794	24.2043
2020-05-16	F	72.4359	12.1036	25.2737
2020-05-17	F	71.7546	11.7892	24.7752
2020-05-18	F	67.8372	11.0474	23.5893
2020-05-19	F	69.8129	11.5385	24.285
2020-05-20	F	67.1729	11.0964	23.5633
2020-05-21	F	65.2435	10.739	22.9493
2020-05-22	F	63.2563	10.3442	22.2603
2020-05-23	F	61.2197	9.7905	21.3064
2020-05-24	F	60.1407	9.61753	20.9224
2020-05-25	F	59.8825	9.52607	20.6688
2020-05-26	F	58.3279	9.34447	20.2822
2020-05-27	F	59.9953	9.61746	20.6069
2020-05-28	F	59.4245	9.53711	20.4101
2020-05-29	F	59.2687	9.45906	20.2205
2020-05-30	F	58.8017	9.4578	20.1542
2020-05-31	F	56.0681	8.99916	19.3813
2020-06-01	F	54.7251	8.80831	19.004
2020-06-02	F	55.9072	9.10964	19.3931
2020-06-03	F	58.5871	9.63532	20.1627
2020-06-04	F	60.2175	9.9458	20.6367
2020-06-05	F	60.2817	9.9799	20.7004
2020-06-06	F	64.67	10.7738	21.9522
2020-06-07	F	66.4315	11.0027	22.3715
2020-06-08	F	65.9412	11.0021	22.4394
2020-06-09	F	65.8544	10.9239	22.3775
2020-06-10	F	65.78	10.9891	22.527
2020-06-11	F	65.3828	10.8604	22.3718
2020-06-12	F	68.3758	11.4881	23.3843
2020-06-13	F	71.6078	12.1388	24.4696
2020-06-14	F	69.3781	11.7353	23.9416
2020-06-15	F	69.1336	11.6847	23.9259
2020-06-16	F	69.924	11.7923	24.1461
2020-06-17	F	68.9349	11.5824	23.8709
2020-06-18	F	67.4204	11.2605	23.4003
2020-06-19	F	69.7889	11.7162	24.1196
2020-06-20	F	68.8191	11.5412	23.8823
2020-06-21	F	68.6544	11.4813	23.809
2020-06-22	F	70.18	11.8031	24.3256
2020-06-23	F	68.4876	11.4001	23.7289
2020-06-24	F	69.3703	11.397	23.7268
2020-06-25	F	70.7936	11.5747	24.0066
2020-06-26	F	68.3469	11.0933	23.2678
2020-06-27	F	69.9164	11.4381	23.787
2020-06-28	F	76.9283	12.7045	25.7709
2020-06-29	F	80.6052	13.4713	27.0562
2020-06-30	F	81.7569	13.6749	27.5005
2020-07-01	F	80.744	13.5146	27.3736
2020-07-02	F	81.8758	13.6472	27.6786
2020-07-03	F	89.8459	15.2249	30.2378
2020-07-04	F	90.3441	15.1667	30.3321
2020-07-05	F	89.1045	14.927	30.1155
2020-07-06	F	90.7086	15.2402	30.7278
2020-07-07	F	93.4169	15.7231	31.6101
2020-07-08	F	91.405	15.2963	31.0865
2020-07-09	F	95.0138	16.0028	32.288
2020-07-10	F	96.4404	16.2199	32.7587
2020-07-11	F	98.3298	16.5617	33.4219
2020-07-12	F	98.9494	16.6108	33.6338
2020-07-13	F	101.814	17.187	34.6556
2020-07-14	F	100.269	16.8767	34.3146
2020-07-15	F	102.945	17.3559	35.169
2020-07-16	F	109.238	18.4874	37.0605
2020-07-17	F	116.633	19.6743	39.0969
2020-07-18	F	117.638	19.7787	39.4965
2020-07-19	F	122.166	20.6117	41.0118
2020-07-20	F	124.713	21.0175	41.887
2020-07-21	F	128.564	21.5581	42.9691
2020-07-22	F	126.864	21.16	42.59
2020-07-23	F	123.741	20.4871	41.7252
2020-07-24	F	125.064	20.7972	42.3292
2020-07-25	F	126.864	21.1221	42.9617
2020-07-26	F	129.741	21.7423	44.0612
2020-07-27	F	133.873	22.5698	45.5085
2020-07-28	F	135.748	22.7824	46.0296
2020-07-29	F	141.356	23.9468	48.0283
2020-07-30	F	144.829	24.5344	49.1791
2020-07-31	F	145.139	24.4806	49.3367
2020-08-01	F	147.738	24.7657	49.9903
2020-08-02	F	153.299	25.8547	51.8925
2020-08-03	F	157.399	26.5043	53.1539
2020-08-04	F	159.247	26.7822	53.846
2020-08-05	F	164.497	27.6322	55.4179
2020-08-06	F	170.998	28.6151	57.2224
2020-08-07	F	170.903	28.5744	57.4579
2020-08-08	F	172.822	28.9538	58.3097
2020-08-09	F	177.133	29.7164	59.7526
2020-08-10	F	183.161	30.8207	61.7475
2020-08-11	F	186.996	31.5384	63.1768
2020-08-12	F	189.615	31.934	64.111
2020-08-13	F	190.861	32.2	64.8288
2020-08-14	F	197.261	33.3701	66.9389
2020-08-15	F	199.415	33.6546	67.7062
2020-08-16	F	205.927	34.7625	69.7382
2020-08-17	F	208.842	35.1976	70.7536
2020-08-18	F	217.674	37.0329	73.9431
2020-08-19	F	213.911	36.3353	73.2542
2020-08-20	F	214.352	36.3198	73.5354
2020-08-21	F	213.397	36.1016	73.4608
2020-08-22	F	217.245	36.663	74.5569
2020-08-23	F	226.544	38.3372	77.4009
2020-08-24	F	235.847	40.1457	80.5352
2020-08-25	F	241.488	41.0231	82.2939
2020-08-26	F	247.99	42.3229	84.7212
2020-08-27	F	255.562	43.4698	86.9447
2020-08-28	F	252.054	42.3567	85.6576
2020-08-29	F	253.046	42.5578	86.2951
2020-08-30	F	256.23	43.0749	87.3989
2020-08-31	F	257.292	43.209	87.901
2020-09-01	F	263.87	44.5383	90.2427
2020-09-02	F	265.841	44.875	91.087
2020-09-03	F	265.53	44.5927	90.9462
2020-09-04	F	276.597	46.5816	94.2982
2020-09-05	F	285.083	47.9949	96.8499
2020-09-06	F	289.357	48.7235	98.3807
2020-09-07	F	294.354	49.5053	99.9931
2020-09-08	F	299.636	50.3676	101.733
2020-09-09	F	309.498	52.0208	104.716
2020-09-10	F	315.617	53.0046	106.711
2020-09-11	F	315.862	52.8566	106.944
2020-09-12	F	315.406	52.7471	107.17
2020-09-13	F	326.348	54.7719	110.674
2020-09-14	F	335.06	56.0765	113.141
2020-09-15	F	345.194	57.7489	116.215
2020-09-16	F	346.214	57.706	116.66
2020-09-17	F	356.422	59.8528	120.459
2020-09-18	F	364.838	61.37	123.359
2020-09-19	F	378.718	63.8962	127.868
2020-09-20	F	386.949	65.4828	131.003
2020-09-21	F	389.004	65.6318	131.914
2020-09-22	F	389.098	65.4981	132.307
2020-09-23	F	397.513	67.0423	135.238
2020-09-24	F	399.725	67.0673	135.832
2020-09-25	F	400.622	66.8524	135.982
2020-09-26	F	396.057	66.0909	135.204
2020-09-27	F	406.477	67.9884	138.48
2020-09-28	F	418.076	70.1049	142.182
2020-09-29	F	431.017	72.7755	146.839
2020-09-30	F	430.777	72.5383	147.065
2020-02-18	G	0	0	0
2020-02-19	G	0	0	0
2020-02-20	G	0	0	0
2020-02-21	G	0	0	0
2020-02-22	G	0	0	0
2020-02-23	G	0	0	0
2020-02-24	G	0	0	0
2020-02-25	G	0.666667	0.127573	0.199333
2020-02-26	G	0.904762	0.170098	0.274083
2020-02-27	G	2.10884	0.355295	0.57349
2020-02-28	G	2.47425	0.423652	0.701137
2020-02-29	G	2.78745	0.480617	0.812828
2020-03-01	G	3.38924	0.602967	1.02756
2020-03-02	G	4.57173	0.821406	1.39745
2020-03-03	G	5.58529	1.01453	1.73843
2020-03-04	G	6.45406	1.19766	2.07146
2020-03-05	G	6.53205	1.18941	2.11153
2020-03-06	G	7.26557	1.31011	2.34592
2020-03-07	G	6.8943	1.21933	2.25201
2020-03-08	G	8.57606	1.5264	2.76785
2020-03-09	G	9.68425	1.7296	3.13687
2020-03-10	G	12.3008	2.24005	3.99276
2020-03-11	G	13.8769	2.52676	4.525
2020-03-12	G	16.5611	3.02084	5.38937
2020-03-13	G	19.5286	3.48526	6.22803
2020-03-14	G	18.4054	3.15953	5.8482
2020-03-15	G	19.4428	3.35678	6.24817
2020-03-16	G	22.6652	3.90388	7.19615
2020-03-17	G	23.4273	4.01867	7.49263
2020-03-18	G	26.0806	4.38057	8.16805
2020-03-19	G	24.6881	4.09698	7.84471
2020-03-20	G	25.8279	4.34045	8.31146
2020-03-21	G	28.4715	4.88445	9.25286
2020-03-22	G	31.4042	5.43486	10.2283
2020-03-23	G	31.9179	5.50803	10.4794
2020-03-24	G	35.0248	6.0904	11.5138
2020-03-25	G	36.688	6.38435	12.1199
2020-03-26	G	40.7802	7.02312	13.2656
2020-03-27	G	41.2878	7.10892	13.5704
2020-03-28	G	42.0562	7.26639	13.9714
2020-03-29	G	45.0481	7.85522	15.0373
2020-03-30	G	46.2794	7.9937	15.4197
2020-03-31	G	52.3347	9.11859	17.3315
2020-04-01	G	54.1916	9.38762	17.9601
2020-04-02	G	58.1166	10.1221	19.3074
2020-04-03	G	61.4809	10.4901	20.105
2020-04-04	G	63.3646	10.7414	20.7162
2020-04-05	G	66.9792	11.3889	21.9357
2020-04-06	G	70.0774	11.9701	23.0677
2020-04-07	G	72.0663	12.252	23.7419
2020-04-08	G	70.4378	11.849	23.3352
2020-04-09	G	72.0419	12.0568	23.8286
2020-04-10	G	70.7502	11.7502	23.5107
2020-04-11	G	69.3097	11.453	23.1675
2020-04-12	G	67.075	11.0778	22.6679
2020-04-13	G	64.4929	10.5738	21.9318
2020-04-14	G	61.9463	10.176	21.3223
2020-04-15	G	59.0968	9.67254	20.5203
2020-04-16	G	56.3211	9.07272	19.537
2020-04-17	G	57.6085	9.28561	19.7902
2020-04-18	G	56.0454	9.04702	19.3617
2020-04-19	G	54.3723	8.7955	18.9045
2020-04-20	G	53.9381	8.79945	18.8381
2020-04-21	G	54.8993	8.73896	18.6804
2020-04-22	G	53.3899	8.54988	18.3256
2020-04-23	G	52.0961	8.31743	17.8983
2020-04-24	G	49.6538	7.92127	17.208
2020-04-25	G	47.8937	7.65493	16.7037
2020-04-26	G	46.3851	7.44407	16.2797
2020-04-27	G	48.7587	7.99219	17.0397
2020-04-28	G	48.4598	7.96917	16.9551
2020-04-29	G	48.2036	7.8446	16.7164
2020-04-30	G	48.9841	7.94325	16.8238
2020-05-01	G	47.653	7.69543	16.4022
2020-05-02	G	46.1788	7.35024	15.8166
2020-05-03	G	45.5818	7.33992	15.7375
2020-05-04	G	44.4035	7.21484	15.4863
2020-05-05	G	45.3934	7.48223	15.8472
2020-05-06	G	43.9087	7.24746	15.448
2020-05-07	G	41.9693	6.92425	14.8993
2020-05-08	G	41.9737	6.91004	14.8179
2020-05-09	G	40.3108	6.546	14.1963
2020-05-10	G	40.5521	6.50886	14.0684
2020-05-11	G	42.4256	6.9688	14.7236
2020-05-12	G	42.3648	6.85011	14.5124
2020-05-13	G	42.646	6.81498	14.4274
2020-05-14	G	42.5537	6.89387	14.522
2020-05-15	G	41.1413	6.68228	14.1714
2020-05-16	G	40.5973	6.64462	14.0813
2020-05-17	G	40.131	6.57996	13.9505
2020-05-18	G	39.7314	6.54826	13.8707
2020-05-19	G	40.0554	6.6716	14.0348
2020-05-20	G	39.6666	6.61353	13.9271
2020-05-21	G	39.6666	6.60674	13.8979
2020-05-22	G	37.6666	6.16567	13.192
2020-05-23	G	36.9523	6.06436	12.9903
2020-05-24	G	37.3401	6.14078	13.0652
2020-05-25	G	37.3391	6.16009	13.0614
2020-05-26	G	35.6716	5.86834	12.5771
2020-05-27	G	34.5757	5.61412	12.1359
2020-05-28	G	33.9696	5.54094	11.9666
2020-05-29	G	36.7835	6.12892	12.8324
2020-05-30	G	36.1954	6.05591	12.7104
2020-05-31	G	35.6913	6.00617	12.6209
2020-06-01	G	37.2592	6.23927	12.9716
2020-06-02	G	36.9364	6.1035	12.7629
2020-06-03	G	38.6598	6.41745	13.2475
2020-06-04	G	37.8036	6.19929	12.9219
2020-06-05	G	37.4031	6.13674	12.8233
2020-06-06	G	38.0598	6.19	12.9017
2020-06-07	G	34.956	5.55215	11.9044
2020-06-08	G	36.2957	5.88311	12.3793
2020-06-09	G	35.7772	5.86217	12.3312
2020-06-10	G	35.3329	5.80034	12.2198
2020-06-11	G	34.6186	5.69612	12.04
2020-06-12	G	35.0065	5.81173	12.199
2020-06-13	G	34.3389	5.68343	11.9871
2020-06-14	G	34.1	5.5876	11.8191
2020-06-15	G	33.5619	5.42178	11.5377
2020-06-16	G	33.434	5.45553	11.5601
2020-06-17	G	34.6577	5.60014	11.7618
2020-06-18	G	33.7066	5.4766	11.5569
2020-06-19	G	32.8914	5.21279	11.1263
2020-06-20	G	32.1926	5.06783	10.8665
2020-06-21	G	29.927	4.6697	10.2059
2020-06-22	G	30.6517	4.89259	10.4945
2020-06-23	G	31.2729	5.06724	10.7297
2020-06-24	G	34.1387	5.65929	11.6331
2020-06-25	G	35.9284	5.9502	12.1073
2020-06-26	G	35.1291	5.79882	11.9069
2020-06-27	G	37.1107	6.21625	12.5809
2020-06-28	G	38.4758	6.43653	12.9713
2020-06-29	G	38.3126	6.42873	13.0139
2020-06-30	G	43.1727	7.40122	14.5808
2020-07-01	G	41.3385	6.95531	13.9889
2020-07-02	G	41.7663	7.01081	14.1382
2020-07-03	G	41.133	6.83242	13.918
2020-07-04	G	42.2569	7.07758	14.3406
2020-07-05	G	43.5535	7.28188	14.7103
2020-07-06	G	43.9983	7.32455	14.8345
2020-07-07	G	42.7128	7.08278	14.5099
2020-07-08	G	45.9443	7.62733	15.3915
2020-07-09	G	45.3808	7.52645	15.2962
2020-07-10	G	44.2312	7.26213	14.9312
2020-07-11	G	46.5791	7.58542	15.4611
2020-07-12	G	46.925	7.69399	15.6735
2020-07-13	G	47.2214	7.66798	15.6773
2020-07-14	G	48.4755	7.96523	16.179
2020-07-15	G	48.8837	7.93561	16.1846
2020-07-16	G	48.9004	8.008	16.3412
2020-07-17	G	49.5813	8.19867	16.6819
2020-07-18	G	49.1649	8.14123	16.642
2020-07-19	G	50.1413	8.35962	17.0231
2020-07-20	G	50.9783	8.5416	17.3565
2020-07-21	G	52.029	8.73763	17.7176
2020-07-22	G	53.263	8.85661	17.9642
2020-07-23	G	55.9873	9.44664	18.947
2020-07-24	G	53.9891	8.98985	18.325
2020-07-25	G	55.6097	9.33304	18.9117
2020-07-26	G	56.3321	9.13924	18.6754
2020-07-27	G	57.618	9.44643	19.201
2020-07-28	G	61.0535	9.99085	20.1115
2020-07-29	G	63.9983	10.7025	21.3113
2020-07-30	G	63.189	10.5494	21.1953
2020-07-31	G	66.162	11.0903	22.1383
2020-08-01	G	67.0436	11.211	22.4476
2020-08-02	G	66.466	11.0453	22.3024
2020-08-03	G	67.3041	11.2484	22.7082
2020-08-04	G	71.3559	12.0776	24.0947
2020-08-05	G	74.4956	12.63	25.0912
2020-08-06	G	78.52	13.3261	26.3315
2020-08-07	G	77.3029	13.1185	26.186
2020-08-08	G	78.5929	13.3588	26.7044
2020-08-09	G	79.3654	13.4536	26.9934
2020-08-10	G	82.6941	13.9985	27.9742
2020-08-11	G	83.5474	14.1365	28.3384
2020-08-12	G	83.612	14.0601	28.3581
2020-08-13	G	85.0008	14.3458	28.9214
2020-08-14	G	86.5245	14.6922	29.5832
2020-08-15	G	88.1638	14.7977	29.8763
2020-08-16	G	88.9023	14.8552	30.0851
2020-08-17	G	90.5353	15.2331	30.7835
2020-08-18	G	94.935	15.9945	32.0922
2020-08-19	G	95.3729	16.1187	32.44
2020-08-20	G	101.415	17.2428	34.339
2020-08-21	G	104.594	17.6055	35.1036
2020-08-22	G	105.652	17.7247	35.4867
2020-08-23	G	104.559	17.5494	35.3928
2020-08-24	G	105.955	17.7556	35.8611
2020-08-25	G	112.485	19.0451	38.0171
2020-08-26	G	120.749	20.6521	40.7356
2020-08-27	G	119.833	20.2525	40.3973
2020-08-28	G	122.047	20.5795	41.1327
2020-08-29	G	123.612	20.8547	41.7804
2020-08-30	G	123.62	20.7957	41.8965
2020-08-31	G	123.96	20.863	42.1801
2020-09-01	G	124.918	20.9329	42.45
2020-09-02	G	132.406	22.5137	45.065
2020-09-03	G	136.157	23.1267	46.2526
2020-09-04	G	140.373	23.7955	47.5387
2020-09-05	G	145.32	24.536	48.95
2020-09-06	G	147.893	24.9505	49.8686
2020-09-07	G	154.432	26.1557	52.0157
2020-09-08	G	156.704	26.3946	52.6984
2020-09-09	G	155.984	26.125	52.5634
2020-09-10	G	159.367	26.7323	53.7453
2020-09-11	G	159.267	26.5978	53.7785
2020-09-12	G	165.515	27.8613	55.9569
2020-09-13	G	168.87	28.3484	56.9789
2020-09-14	G	172.079	28.9984	58.2545
2020-09-15	G	179.496	30.2777	60.5234
2020-09-16	G	184.187	31	61.9713
2020-09-17	G	187.541	31.4854	63.0562
2020-09-18	G	189.75	31.9786	64.1442
2020-09-19	G	196.309	33.0774	66.1708
2020-09-20	G	196.932	33.1112	66.5662
2020-09-21	G	202.132	33.6801	67.757
2020-09-22	G	207.589	34.6368	69.5531
2020-09-23	G	210.6	35.3397	70.9773
2020-09-24	G	213.181	35.7064	71.8811
2020-09-25	G	218.06	36.5999	73.5906
2020-09-26	G	221.242	37.3473	75.0908
2020-09-27	G	226.303	38.0949	76.5985
2020-09-28	G	231.307	38.6763	77.8527
2020-09-29	G	231.93	38.7892	78.3694
2020-09-30	G	233.464	38.9776	78.9689
2020-02-18	H	0	0	0
2020-02-19	H	0	0	0
2020-02-20	H	0	0	0
2020-02-21	H	0	0	0
2020-02-22	H	0.333333	0.07488	0.117
2020-02-23	H	0.285714	0.0624	0.102375
2020-02-24	H	0.578231	0.115787	0.189245
2020-02-25	H	0.495627	0.0964889	0.165589
2020-02-26	H	1.09149	0.219074	0.361557
2020-02-27	H	1.60223	0.321228	0.533029
2020-02-28	H	1.70667	0.331477	0.566067
2020-02-29	H	1.7962	0.340018	0.594976
2020-03-01	H	2.20626	0.433108	0.754604
2020-03-02	H	1.89108	0.360923	0.660278
2020-03-03	H	1.95426	0.375649	0.694743
2020-03-04	H	2.34175	0.440615	0.807234
2020-03-05	H	4.00721	0.749899	1.30433
2020-03-06	H	4.76809	0.891156	1.55729
2020-03-07	H	5.42027	0.945083	1.67896
2020-03-08	H	5.97927	1.05381	1.88509
2020-03-09	H	6.12509	0.941961	1.74912
2020-03-10	H	5.91675	0.912541	1.72981
2020-03-11	H	5.73816	0.888024	1.71292
2020-03-12	H	6.91843	1.13383	2.11414
2020-03-13	H	6.59675	1.00865	1.94954
2020-03-14	H	8.65435	1.4479	2.65485
2020-03-15	H	9.75135	1.6004	2.93832
2020-03-16	H	9.3583	1.52502	2.87003
2020-03-17	H	9.0214	1.47331	2.82761
2020-03-18	H	10.3993	1.69645	3.20649
2020-03-19	H	9.91368	1.55237	3.02235
2020-03-20	H	11.8308	1.87882	3.55889
2020-03-21	H	14.1407	2.3755	4.37936
2020-03-22	H	15.7872	2.71451	4.98027
2020-03-23	H	17.5319	3.04972	5.58841
2020-03-24	H	18.694	3.29855	6.07286
2020-03-25	H	19.0234	3.25909	6.11108
2020-03-26	H	21.3058	3.55623	6.6602
2020-03-27	H	20.9288	3.42112	6.54267
2020-03-28	H	21.6056	3.4472	6.65651
2020-03-29	H	20.1858	3.1916	6.32278
2020-03-30	H	21.3021	3.45839	6.78043
2020-03-31	H	22.2589	3.6918	7.19821
2020-04-01	H	25.4124	4.35501	8.2961
2020-04-02	H	27.7821	4.76901	9.04009
2020-04-03	H	28.4799	4.90047	9.35741
2020-04-04	H	27.4113	4.69109	9.13673
2020-04-05	H	29.1621	5.04908	9.77564
2020-04-06	H	28.9961	4.9841	9.76702
2020-04-07	H	29.1871	4.89944	9.71181
2020-04-08	H	30.3509	5.09514	10.0795
2020-04-09	H	31.6817	5.33309	10.5182
2020-04-10	H	30.8224	5.15699	10.3171
2020-04-11	H	29.0859	4.84107	9.87681
2020-04-12	H	27.9307	4.65267	9.60854
2020-04-13	H	27.274	4.51787	9.40847
2020-04-14	H	28.3777	4.78825	9.83142
2020-04-15	H	27.3237	4.53378	9.45182
2020-04-16	H	26.4203	4.38551	9.21934
2020-04-17	H	26.3127	4.38953	9.21526
2020-04-18	H	27.5537	4.65911	9.62769
2020-04-19	H	25.6175	4.21262	8.93989
2020-04-20	H	25.2912	4.22604	8.94041
2020-04-21	H	25.3448	4.28991	9.02319
2020-04-22	H	25.3908	4.29877	9.02629
2020-04-23	H	25.4302	4.33942	9.081
2020-04-24	H	25.464	4.3844	9.14621
2020-04-25	H	24.4929	4.17505	8.8176
2020-04-26	H	23.9939	4.09766	8.68173
2020-04-27	H	23.5662	4.02208	8.54552
2020-04-28	H	23.8663	4.07557	8.60833
2020-04-29	H	23.1235	3.86501	8.26462
2020-04-30	H	23.4868	3.96686	8.39721
2020-05-01	H	23.1315	3.89089	8.26189
2020-05-02	H	21.827	3.64732	7.86182
2020-05-03	H	21.3756	3.50812	7.61143
2020-05-04	H	21.3219	3.54189	7.62633
2020-05-05	H	19.2759	3.15403	6.98937
2020-05-06	H	19.1889	3.17193	6.96504
2020-05-07	H	17.4476	2.84573	6.41074
2020-05-08	H	17.2884	2.81795	6.30706
2020-05-09	H	17.152	2.7948	6.21635
2020-05-10	H	16.3684	2.65902	5.95497
2020-05-11	H	16.03	2.59857	5.8086
2020-05-12	H	16.4067	2.64526	5.83219
2020-05-13	H	16.0629	2.60929	5.73583
2020-05-14	H	15.4349	2.50444	5.53452
2020-05-15	H	14.8965	2.41706	5.35837
2020-05-16	H	15.1018	2.494	5.43824
2020-05-17	H	14.6111	2.43055	5.3088
2020-05-18	H	14.5238	2.43036	5.27786
2020-05-19	H	15.1156	2.50509	5.3678
2020-05-20	H	15.6229	2.60896	5.51149
2020-05-21	H	15.7244	2.63173	5.53755
2020-05-22	H	17.1447	2.90586	5.95903
2020-05-23	H	16.0288	2.68779	5.63015
2020-05-24	H	15.739	2.63364	5.54171
2020-05-25	H	16.1572	2.70499	5.64633
2020-05-26	H	17.1824	2.90312	5.95454
2020-05-27	H	15.7278	2.61063	5.50922
2020-05-28	H	16.8143	2.82448	5.83457
2020-05-29	H	17.4122	2.93891	6.01958
2020-05-30	H	16.5914	2.76802	5.76547
2020-05-31	H	16.5546	2.76429	5.75978
2020-06-01	H	16.523	2.68629	5.63781
2020-06-02	H	17.4959	2.89863	5.96442
2020-06-03	H	17.6631	2.93691	6.03353
2020-06-04	H	17.4732	2.87452	5.94667
2020-06-05	H	16.3103	2.65058	5.60201
2020-06-06	H	16.6469	2.7302	5.71642
2020-06-07	H	17.9355	2.98792	6.11554
2020-06-08	H	17.7066	2.93644	6.04876
2020-06-09	H	19.5104	3.33172	6.675
2020-06-10	H	17.7232	2.9678	6.13962
2020-06-11	H	16.5247	2.67562	5.6885
2020-06-12	H	17.164	2.82595	5.90911
2020-06-13	H	18.3787	3.10098	6.33614
2020-06-14	H	18.4198	3.10554	6.35879
2020-06-15	H	18.7884	3.17312	6.47827
2020-06-16	H	19.771	3.3903	6.83415
2020-06-17	H	20.2799	3.50749	7.04588
2020-06-18	H	20.3828	3.41379	6.93215
2020-06-19	H	22.1376	3.78221	7.5303
2020-06-20	H	22.9751	3.96165	7.85434
2020-06-21	H	25.0263	4.33306	8.48455
2020-06-22	H	23.4511	4.01579	8.05665
2020-06-23	H	23.1009	3.95385	7.99857
2020-06-24	H	23.4675	3.95493	8.03008
2020-06-25	H	21.4483	3.56201	7.44232
2020-06-26	H	21.7176	3.65058	7.57803
2020-06-27	H	20.6151	3.44706	7.26344
2020-06-28	H	20.3367	3.40503	7.18751
2020-06-29	H	21.4315	3.64734	7.55441
2020-06-30	H	22.3699	3.79657	7.79311
2020-07-01	H	24.1742	4.17607	8.40063
2020-07-02	H	22.7207	3.89606	8.00055
2020-07-03	H	23.1416	3.98165	8.14882
2020-07-04	H	24.5023	4.19164	8.49522
2020-07-05	H	24.6686	4.22797	8.58165
2020-07-06	H	24.8112	4.24715	8.63994
2020-07-07	H	25.2667	4.27422	8.70828
2020-07-08	H	26.6572	4.56303	9.18408
2020-07-09	H	25.5157	4.34609	8.8854
2020-07-10	H	24.5373	4.16532	8.62406
2020-07-11	H	25.6986	4.35579	8.92839
2020-07-12	H	27.694	4.72529	9.52401
2020-07-13	H	28.4044	4.86404	9.78084
2020-07-14	H	28.0133	4.77721	9.68923
2020-07-15	H	29.0114	4.98218	10.0424
2020-07-16	H	28.8669	4.87565	9.91811
2020-07-17	H	27.0764	4.52065	9.39335
2020-07-18	H	28.2084	4.77947	9.80085
2020-07-19	H	30.1786	5.19761	10.4737
2020-07-20	H	29.2007	5.00249	10.2132
2020-07-21	H	30.3625	5.26698	10.6525
2020-07-22	H	29.6917	5.12409	10.4693
2020-07-23	H	28.45	4.87743	10.1096
2020-07-24	H	29.719	5.14058	10.5273
2020-07-25	H	32.4735	5.6899	11.4084
2020-07-26	H	32.5011	5.66787	11.4297
2020-07-27	H	31.5247	5.50253	11.2186
2020-07-28	H	33.6879	5.76689	11.6623
2020-07-29	H	36.8753	6.42536	12.7352
2020-07-30	H	35.6074	6.07831	12.2743
2020-07-31	H	37.5206	6.49353	12.9717
2020-08-01	H	37.4939	6.44572	12.9665
2020-08-02	H	36.8043	6.29773	12.793
2020-08-03	H	35.8799	6.05792	12.4592
2020-08-04	H	38.0875	6.54032	13.2332
2020-08-05	H	39.6464	6.83416	13.7414
2020-08-06	H	41.6493	7.14281	14.2857
2020-08-07	H	43.6994	7.47491	14.879
2020-08-08	H	44.1233	7.57138	15.1164
2020-08-09	H	42.82	7.31066	14.7912
2020-08-10	H	42.7028	7.28475	14.8057
2020-08-11	H	42.9358	7.36022	14.9699
2020-08-12	H	43.4688	7.45363	15.1614
2020-08-13	H	44.2589	7.45658	15.2119
2020-08-14	H	45.2696	7.70587	15.6417
2020-08-15	H	45.8025	7.75276	15.7665
2020-08-16	H	47.5926	8.11077	16.374
2020-08-17	H	51.4603	8.75855	17.4516
2020-08-18	H	50.4422	8.46913	17.0988
2020-08-19	H	49.9028	8.38881	17.0415
2020-08-20	H	51.1072	8.67409	17.5416
2020-08-21	H	54.4728	9.24462	18.4992
2020-08-22	H	60.3577	10.43	20.4465
2020-08-23	H	58.0685	9.95911	19.871
2020-08-24	H	58.1063	9.91889	19.9178
2020-08-25	H	55.8054	9.45827	19.2914
2020-08-26	H	59.4999	10.1921	20.4897
2020-08-27	H	65.3332	11.2834	22.2878
2020-08-28	H	67.6666	11.7241	23.1288
2020-08-29	H	71.6666	12.3021	24.194
2020-08-30	H	70.7618	12.0933	24.0471
2020-08-31	H	76.3197	13.1339	25.8166
2020-09-01	H	76.7502	13.1276	25.9998
2020-09-02	H	75.4525	12.8033	25.6618
2020-09-03	H	73.3403	12.3196	25.0325
2020-09-04	H	78.8631	13.1811	26.4577
2020-09-05	H	78.5969	13.189	26.5955
2020-09-06	H	80.0355	13.5146	27.2144
2020-09-07	H	79.6018	13.4337	27.2056
2020-09-08	H	82.8968	14.0152	28.2119
2020-09-09	H	82.0544	13.8398	28.0611
2020-09-10	H	88.3323	15.0386	30.0308
2020-09-11	H	90.7134	15.4913	30.9006
2020-09-12	H	91.421	15.6135	31.263
2020-09-13	H	97.6942	16.7719	33.2311
2020-09-14	H	97.7379	16.7554	33.4193
2020-09-15	H	104.109	17.8705	35.3475
2020-09-16	H	106.236	18.2034	36.1031
2020-09-17	H	105.393	17.9595	35.9495
2020-09-18	H	104.003	17.5732	35.5292
2020-09-19	H	106.479	18.0832	36.4614
2020-09-20	H	111.268	18.8383	37.7927
2020-09-21	H	113.372	19.2901	38.6803
2020-09-22	H	115.51	19.6	39.3529
2020-09-23	H	119.342	20.2853	40.6088
2020-09-24	H	120.626	20.5791	41.2744
2020-09-25	H	125.06	21.3425	42.6671
2020-09-26	H	123.195	20.9581	42.291
2020-09-27	H	128.929	21.9995	44.0896
2020-09-28	H	134.177	22.945	45.7848
2020-09-29	H	139.009	23.8909	47.515
2020-09-30	H	135.15	23.1151	46.585
2020-02-18	I	0	0	0
2020-02-19	I	0	0	0
2020-02-20	I	0	0	0
2020-02-21	I	0	0	0
2020-02-22	I	0	0	0
2020-02-23	I	0	0	0
2020-02-24	I	0	0	0
2020-02-25	I	0	0	0
2020-02-26	I	0	0	0
2020-02-27	I	0.666667	0.138667	0.216667
2020-02-28	I	1.57143	0.318009	0.505917
2020-02-29	I	2.01361	0.392581	0.64201
2020-03-01	I	3.39261	0.657177	1.07743
2020-03-02	I	5.24129	1.02743	1.69241
2020-03-03	I	4.82587	0.919982	1.58053
2020-03-04	I	5.80312	1.08559	1.8813
2020-03-05	I	6.30744	1.1598	2.0448
2020-03-06	I	7.07304	1.31871	2.33953
2020-03-07	I	8.39594	1.57872	2.79676
2020-03-08	I	8.19652	1.50696	2.74616
2020-03-09	I	7.69226	1.38337	2.60223
2020-03-10	I	8.9267	1.55771	2.90962
2020-03-11	I	10.3181	1.84167	3.39525
2020-03-12	I	10.1774	1.81206	3.40417
2020-03-13	I	10.3902	1.85117	3.51165
2020-03-14	I	11.9059	2.06403	3.88736
2020-03-15	I	13.205	2.2525	4.23344
2020-03-16	I	14.3186	2.40957	4.53626
2020-03-17	I	16.2731	2.73181	5.10023
2020-03-18	I	17.2817	2.96984	5.54603
2020-03-19	I	19.1462	3.3041	6.14845
2020-03-20	I	19.411	3.36077	6.32889
2020-03-21	I	20.9714	3.58827	6.76845
2020-03-22	I	24.3088	4.23545	7.86806
2020-03-23	I	24.5028	4.24229	7.99822
2020-03-24	I	27.0024	4.76106	8.91377
2020-03-25	I	27.8116	4.90493	9.26422
2020-03-26	I	29.8385	5.25779	9.93486
2020-03-27	I	30.9092	5.44645	10.357
2020-03-28	I	32.1602	5.59258	10.709
2020-03-29	I	33.8993	5.92789	11.3507
2020-03-30	I	37.0565	6.50407	12.3759
2020-03-31	I	39.0961	6.83446	13.0389
2020-04-01	I	38.5109	6.69656	12.9734
2020-04-02	I	39.676	6.8146	13.28
2020-04-03	I	38.6747	6.62731	13.102
2020-04-04	I	40.8164	6.88447	13.592
2020-04-05	I	40.6521	6.88799	13.6913
2020-04-06	I	42.5114	7.22927	14.3069
2020-04-07	I	42.105	7.06717	14.1479
2020-04-08	I	43.7566	7.35917	14.676
2020-04-09	I	43.1724	7.2087	14.5229
2020-04-10	I	43.0049	7.19978	14.5708
2020-04-11	I	42.8613	7.13966	14.5305
2020-04-12	I	41.0716	6.79003	14.0272
2020-04-13	I	40.2042	6.63735	13.8034
2020-04-14	I	37.7941	6.22446	13.1613
2020-04-15	I	39.0616	6.50715	13.5788
2020-04-16	I	37.1481	6.16866	13.0472
2020-04-17	I	36.1745	5.98087	12.7293
2020-04-18	I	36.3401	6.03792	12.7848
2020-04-19	I	35.8153	5.95789	12.634
2020-04-20	I	35.3655	5.82742	12.4024
2020-04-21	I	35.3133	5.77138	12.2821
2020-04-22	I	34.6019	5.59711	11.9775
2020-04-23	I	32.6587	5.18565	11.295
2020-04-24	I	32.3265	5.13119	11.1485
2020-04-25	I	30.0418	4.72249	10.4526
2020-04-26	I	29.7501	4.73413	10.394
2020-04-27	I	29.1668	4.66895	10.2257
2020-04-28	I	30.3334	4.96685	10.6289
2020-04-29	I	30.6667	5.05424	10.7303
2020-04-30	I	29.9524	4.95789	10.5546
2020-05-01	I	29.6735	4.9192	10.466
2020-05-02	I	27.4344	4.49315	9.77306
2020-05-03	I	27.8486	4.52082	9.76476
2020-05-04	I	28.5369	4.69365	9.9915
2020-05-05	I	26.7935	4.36897	9.45756
2020-05-06	I	27.2992	4.5255	9.6577
2020-05-07	I	25.7326	4.22885	9.16549
2020-05-08	I	24.7232	3.97055	8.71747
2020-05-09	I	26.1913	4.26837	9.12712
2020-05-10	I	25.4497	4.16433	8.93523
2020-05-11	I	23.814	3.87518	8.45099
2020-05-12	I	23.412	3.83668	8.34362
2020-05-13	I	22.4008	3.60214	7.93333
2020-05-14	I	24.8673	4.10834	8.67067
2020-05-15	I	22.6482	3.67877	7.9855
2020-05-16	I	22.4127	3.65081	7.90165
2020-05-17	I	19.5443	3.10613	7.01361
2020-05-18	I	18.4189	2.90737	6.63524
2020-05-19	I	19.4543	3.16884	6.9715
2020-05-20	I	19.6751	3.0983	6.81506
2020-05-21	I	19.1977	2.98682	6.59585
2020-05-22	I	19.7885	3.14907	6.8027
2020-05-23	I	20.9616	3.40076	7.1657
2020-05-24	I	21.3004	3.49402	7.30132
2020-05-25	I	22.9242	3.84907	7.85332
2020-05-26	I	22.9826	3.8898	7.93765
2020-05-27	I	21.6994	3.64641	7.57811
2020-05-28	I	21.5995	3.62384	7.54518
2020-05-29	I	22.8472	3.89347	7.96704
2020-05-30	I	22.2499	3.70216	7.68616
2020-05-31	I	23.4047	3.93655	8.05572
2020-06-01	I	24.3945	4.13187	8.37909
2020-06-02	I	23.9096	4.05058	8.2807
2020-06-03	I	24.1606	4.09933	8.37661
2020-06-04	I	24.7091	4.11776	8.42587
2020-06-05	I	24.1792	4.02773	8.3043
2020-06-06	I	22.725	3.73916	7.86427
2020-06-07	I	23.8119	3.91469	8.12923
2020-06-08	I	22.7436	3.70875	7.81074
2020-06-09	I	23.4945	3.82556	7.98273
2020-06-10	I	26.4715	4.48866	9.01723
2020-06-11	I	27.6898	4.59196	9.22041
2020-06-12	I	28.4008	4.68914	9.41552
2020-06-13	I	27.3435	4.52607	9.20492
2020-06-14	I	25.4373	4.16554	8.66963
2020-06-15	I	24.8034	4.07864	8.53493
2020-06-16	I	24.9267	4.05892	8.4994
2020-06-17	I	23.0324	3.72355	7.96997
2020-06-18	I	22.4088	3.54947	7.67139
2020-06-19	I	23.2075	3.78989	8.01247
2020-06-20	I	24.2255	3.92368	8.20691
2020-06-21	I	24.7647	3.98248	8.29471
2020-06-22	I	27.2269	4.48908	9.08654
2020-06-23	I	27.3373	4.46474	9.08172
2020-06-24	I	27.432	4.42227	9.04284
2020-06-25	I	25.5131	4.09013	8.54515
2020-06-26	I	24.8684	4.0269	8.44334
2020-06-27	I	26.6491	4.33473	8.91759
2020-06-28	I	27.1754	4.48588	9.16789
2020-06-29	I	27.6266	4.58965	9.35224
2020-06-30	I	27.0132	4.42097	9.11488
2020-07-01	I	26.8209	4.3331	8.98952
2020-07-02	I	26.656	4.35695	9.03149
2020-07-03	I	29.1813	4.83441	9.78322
2020-07-04	I	30.3459	5.10473	10.2417
2020-07-05	I	30.3441	5.13864	10.3438
2020-07-06	I	32.0092	5.41094	10.8145
2020-07-07	I	32.1031	5.43541	10.91
2020-07-08	I	32.1837	5.4558	10.9936
2020-07-09	I	31.586	5.34522	10.8674
2020-07-10	I	31.7404	5.33905	10.8913
2020-07-11	I	32.5394	5.3755	10.9772
2020-07-12	I	33.5576	5.50294	11.2041
2020-07-13	I	33.0969	5.45939	11.1686
2020-07-14	I	35.3688	5.88069	11.8525
2020-07-15	I	34.6495	5.76308	11.7186
2020-07-16	I	34.0329	5.47371	11.3024
2020-07-17	I	34.5044	5.57369	11.4713
2020-07-18	I	36.5752	5.90107	12.0004
2020-07-19	I	38.6835	6.34305	12.7277
2020-07-20	I	38.8239	6.27595	12.6837
2020-07-21	I	39.611	6.46409	13.0266
2020-07-22	I	44.2856	7.38909	14.5269
2020-07-23	I	44.9591	7.49987	14.8084
2020-07-24	I	47.5364	7.96381	15.6353
2020-07-25	I	51.7455	8.74424	16.9743
2020-07-26	I	52.3533	8.73455	17.1145
2020-07-27	I	54.8742	9.27004	18.0865
2020-07-28	I	54.7017	9.20322	18.1354
2020-07-29	I	55.2205	9.18082	18.2301
2020-07-30	I	55.3319	9.10946	18.2307
2020-07-31	I	54.7606	8.95292	18.0795
2020-08-01	I	52.9377	8.63111	17.6482
2020-08-02	I	57.0418	9.51387	19.0692
2020-08-03	I	58.893	9.86402	19.7102
2020-08-04	I	59.4797	10.031	20.0761
2020-08-05	I	58.9826	9.87063	19.9283
2020-08-06	I	60.8899	10.2279	20.5659
2020-08-07	I	61.5246	10.2371	20.6732
2020-08-08	I	63.7354	10.6942	21.469
2020-08-09	I	65.9637	10.9779	22.0137
2020-08-10	I	69.207	11.5749	23.0537
2020-08-11	I	70.6536	11.7951	23.5303
2020-08-12	I	71.5602	12.0119	23.9993
2020-08-13	I	71.6707	11.9152	23.9764
2020-08-14	I	76.0987	12.8247	25.5034
2020-08-15	I	75.5608	12.6036	25.3098
2020-08-16	I	77.0997	12.6634	25.5217
2020-08-17	I	77.0855	12.7466	25.7592
2020-08-18	I	77.4066	12.7826	25.9149
2020-08-19	I	81.0152	13.5697	27.2342
2020-08-20	I	79.4416	13.2993	26.9413
2020-08-21	I	81.4261	13.7258	27.7033
2020-08-22	I	86.1271	14.6191	29.2107
2020-08-23	I	87.8233	14.8006	29.65
2020-08-24	I	86.6104	14.547	29.4018
2020-08-25	I	89.2375	15.1371	30.4369
2020-08-26	I	90.1559	15.3737	30.944
[truncated: 1,165 more rows]
