# Supplementary material for: The impact of social distancing on COVID19 spread: State of Georgia case study
Source: PLoS One. 2020 Oct 12;15(10):e0239798. doi: 10.1371/journal.pone.0239798 (PMC7549801; doi:10.1371/journal.pone.0239798)
Supplement: S8 Dataset — The number of people that need hospital beds, ICU beds, and ventilators is recorded for each hospital region under Scenario 5. (XLSX) [file pone.0239798.s012.xlsx]

## Sheet: Sheet1
Date	Region	Curr_Hosp	Curr_Vent	Curr_ICU
2020-02-18	A	0	0	0
2020-02-19	A	0	0	0
2020-02-20	A	0	0	0
2020-02-21	A	0	0	0
2020-02-22	A	0	0	0
2020-02-23	A	0	0	0
2020-02-24	A	0.333333	0.0637867	0.0996667
2020-02-25	A	1.28571	0.244516	0.386208
2020-02-26	A	2.10204	0.395123	0.636932
2020-02-27	A	2.46842	0.467936	0.773982
2020-02-28	A	3.11579	0.5924	0.993568
2020-02-29	A	3.33734	0.62124	1.06871
2020-03-01	A	4.19391	0.78394	1.35112
2020-03-02	A	4.26145	0.79195	1.39889
2020-03-03	A	4.31934	0.798625	1.4407
2020-03-04	A	3.70229	0.665521	1.26061
2020-03-05	A	4.17339	0.745961	1.40204
2020-03-06	A	4.57719	0.824087	1.54311
2020-03-07	A	4.58997	0.825406	1.56689
2020-03-08	A	4.60093	0.815412	1.57036
2020-03-09	A	6.27699	1.1593	2.12373
2020-03-10	A	7.38027	1.3488	2.45627
2020-03-11	A	8.99262	1.54	2.79923
2020-03-12	A	9.04129	1.53848	2.848
2020-03-13	A	12.4163	2.17508	3.88733
2020-03-14	A	14.3092	2.46153	4.41541
2020-03-15	A	15.2651	2.65863	4.81249
2020-03-16	A	18.4177	3.29158	5.89226
2020-03-17	A	18.7866	3.33925	6.08739
2020-03-18	A	21.1028	3.75338	6.84314
2020-03-19	A	23.4214	4.20387	7.66908
2020-03-20	A	23.7422	4.21597	7.82411
2020-03-21	A	24.6838	4.36472	8.17643
2020-03-22	A	27.4909	4.90468	9.13471
2020-03-23	A	27.2303	4.83326	9.15854
2020-03-24	A	32.0069	5.68894	10.6094
2020-03-25	A	35.1011	6.22175	11.5972
2020-03-26	A	39.0867	6.9209	12.8602
2020-03-27	A	40.1695	7.00432	13.1854
2020-03-28	A	40.0977	6.95459	13.2835
2020-03-29	A	41.7028	7.19048	13.8028
2020-03-30	A	41.0786	6.98214	13.6244
2020-03-31	A	46.8769	8.15083	15.5657
2020-04-01	A	53.1802	9.37987	17.663
2020-04-02	A	54.2497	9.53048	18.1331
2020-04-03	A	56.1664	9.84735	18.8435
2020-04-04	A	57.8093	10.1003	19.4477
2020-04-05	A	59.8842	10.4498	20.1931
2020-04-06	A	58.9959	10.2418	20.0653
2020-04-07	A	57.2346	9.86604	19.6371
2020-04-08	A	57.7249	9.87183	19.7608
2020-04-09	A	59.1452	10.1873	20.3544
2020-04-10	A	57.0292	9.77899	19.8251
2020-04-11	A	56.5488	9.65231	19.6956
2020-04-12	A	57.1371	9.7381	19.8813
2020-04-13	A	54.9746	9.26601	19.1945
2020-04-14	A	52.4545	8.72285	18.3595
2020-04-15	A	50.6276	8.44216	17.8976
2020-04-16	A	48.7284	7.96143	17.1077
2020-04-17	A	46.1006	7.51922	16.3516
2020-04-18	A	46.8481	7.73588	16.6043
2020-04-19	A	45.8222	7.57531	16.2924
2020-04-20	A	44.9428	7.4526	16.0369
2020-04-21	A	43.5224	7.14789	15.4969
2020-04-22	A	44.6383	7.47081	15.9258
2020-04-23	A	42.5947	7.01608	15.1701
2020-04-24	A	40.1764	6.60385	14.4568
2020-04-25	A	38.4369	6.14108	13.6464
2020-04-26	A	37.9459	5.99116	13.3056
2020-04-27	A	38.8584	6.13248	13.4234
2020-04-28	A	40.3072	6.52757	13.9598
2020-04-29	A	37.2157	5.89724	12.9298
2020-04-30	A	37.5658	6.05421	13.0946
2020-05-01	A	36.866	5.89659	12.7881
2020-05-02	A	38.2661	6.23393	13.2523
2020-05-03	A	36.7995	5.98257	12.8264
2020-05-04	A	35.2091	5.64553	12.2544
2020-05-05	A	35.8459	5.89991	12.5903
2020-05-06	A	36.3917	6.02315	12.7455
2020-05-07	A	35.5262	5.90399	12.5347
2020-05-08	A	35.4511	5.92116	12.5322
2020-05-09	A	34.7199	5.74412	12.231
2020-05-10	A	31.76	5.11679	11.2178
2020-05-11	A	29.8895	4.80756	10.6649
2020-05-12	A	29.6196	4.80502	10.5798
2020-05-13	A	32.3882	5.33539	11.3373
2020-05-14	A	30.0946	4.92594	10.6698
2020-05-15	A	30.4621	4.97855	10.7011
2020-05-16	A	28.777	4.68127	10.1954
2020-05-17	A	28.9993	4.71087	10.1863
2020-05-18	A	27.1899	4.39442	9.64538
2020-05-19	A	27.639	4.5578	9.83938
2020-05-20	A	27.0239	4.44713	9.62346
2020-05-21	A	24.4967	3.98328	8.85386
2020-05-22	A	24.9971	4.10702	8.97779
2020-05-23	A	28.4261	4.80641	10.0179
2020-05-24	A	29.6986	5.11468	10.499
2020-05-25	A	28.7893	4.94447	10.2526
2020-05-26	A	27.6765	4.71666	9.90271
2020-05-27	A	27.3894	4.65439	9.79587
2020-05-28	A	28.4766	4.9242	10.2051
2020-05-29	A	28.7419	4.96601	10.2771
2020-05-30	A	27.6359	4.7568	9.95879
2020-05-31	A	28.0212	4.8376	10.0789
2020-06-01	A	27.6849	4.78845	10.0021
2020-06-02	A	28.0632	4.8307	10.0648
2020-06-03	A	28.0542	4.73833	9.92038
2020-06-04	A	28.0464	4.73623	9.911
2020-06-05	A	27.7065	4.68179	9.82046
2020-06-06	A	28.4151	4.82779	10.0402
2020-06-07	A	28.0224	4.76918	9.95087
2020-06-08	A	26.0192	4.35704	9.30501
2020-06-09	A	27.6355	4.63204	9.70622
2020-06-10	A	29.6876	4.93609	10.1743
2020-06-11	A	30.1132	5.02861	10.3325
2020-06-12	A	32.8113	5.59658	11.2379
2020-06-13	A	33.124	5.60121	11.2979
2020-06-14	A	34.0586	5.74373	11.567
2020-06-15	A	36.8598	6.309	12.5001
2020-06-16	A	37.2608	6.38902	12.7056
2020-06-17	A	36.6045	6.25048	12.5647
2020-06-18	A	37.3753	6.41236	12.8748
2020-06-19	A	36.7026	6.24774	12.6781
2020-06-20	A	38.7927	6.67631	13.39
2020-06-21	A	39.9176	6.75613	13.5796
2020-06-22	A	40.8817	6.93912	13.9275
2020-06-23	A	40.3748	6.83647	13.8332
2020-06-24	A	41.607	7.11423	14.3184
2020-06-25	A	44.3298	7.68682	15.2759
2020-06-26	A	45.6636	7.90605	15.7108
2020-06-27	A	49.1403	8.65729	16.9796
2020-06-28	A	48.1202	8.35424	16.6381
2020-06-29	A	49.5792	8.63419	17.1714
2020-06-30	A	52.4965	9.16423	18.1016
2020-07-01	A	55.6637	9.77787	19.1842
2020-07-02	A	55.3784	9.62918	19.1002
2020-07-03	A	63.1338	11.1554	21.605
2020-07-04	A	67.7814	12.0446	23.1987
2020-07-05	A	66.765	11.7732	23.0116
2020-07-06	A	69.2271	12.0463	23.6278
2020-07-07	A	68.3376	11.8385	23.4866
2020-07-08	A	70.2417	12.1312	24.0911
2020-07-09	A	73.2072	12.5055	24.8237
2020-07-10	A	77.0823	13.2445	26.1321
2020-07-11	A	79.0706	13.5802	26.8393
2020-07-12	A	78.4414	13.4468	26.8124
2020-07-13	A	79.2355	13.5907	27.1875
2020-07-14	A	80.5828	13.7218	27.533
2020-07-15	A	84.7377	14.394	28.7151
2020-07-16	A	88.299	14.9541	29.7494
2020-07-17	A	89.3515	15.2323	30.3597
2020-07-18	A	92.2537	15.6527	31.1884
2020-07-19	A	91.0746	15.3652	30.9168
2020-07-20	A	93.3972	15.8162	31.7582
2020-07-21	A	97.3881	16.547	33.0491
2020-07-22	A	100.142	17.0145	33.9577
2020-07-23	A	101.503	17.1823	34.4059
2020-07-24	A	100.336	16.9394	34.2002
2020-07-25	A	102.335	17.2251	34.7828
2020-07-26	A	102.716	17.294	35.0283
2020-07-27	A	104.709	17.6703	35.7414
2020-07-28	A	104.417	17.5679	35.7154
2020-07-29	A	111.167	18.933	37.959
2020-07-30	A	116.286	19.8654	39.6015
2020-07-31	A	126.674	21.6741	42.6506
2020-08-01	A	128.244	21.8945	43.308
2020-08-02	A	132.924	22.5912	44.6848
2020-08-03	A	137.601	23.4908	46.3879
2020-08-04	A	147.277	25.444	49.7587
2020-08-05	A	156.571	27.2853	53.0419
2020-08-06	A	163.537	28.5756	55.5333
2020-08-07	A	167.508	29.1905	56.994
2020-08-08	A	172.912	29.9885	58.7184
2020-08-09	A	172.877	29.8577	58.9836
2020-08-10	A	182.513	31.5263	61.9933
2020-08-11	A	187.773	32.523	64.0115
2020-08-12	A	189.615	32.7906	64.8977
2020-08-13	A	196.861	33.829	66.9472
2020-08-14	A	204.738	35.2711	69.6418
2020-08-15	A	210.156	35.9183	71.1329
2020-08-16	A	217.134	37.1731	73.5556
2020-08-17	A	221.115	37.6835	74.8392
2020-08-18	A	226.86	38.7827	77.0153
2020-08-19	A	234.785	40.1481	79.6214
2020-08-20	A	242.244	41.2415	81.8323
2020-08-21	A	246.305	41.9724	83.4853
2020-08-22	A	251.785	43.028	85.6293
2020-08-23	A	258.482	44.368	88.2246
2020-08-24	A	259.223	44.1729	88.4459
2020-08-25	A	265.858	45.4164	90.8365
2020-08-26	A	264.211	44.8857	90.4799
2020-08-27	A	257.134	43.4229	88.5733
2020-08-28	A	271.4	46.3001	93.3053
2020-08-29	A	278.629	47.5551	95.6605
2020-08-30	A	290.158	49.5994	99.2812
2020-08-31	A	302.707	52.0019	103.541
2020-09-01	A	307.463	52.5812	105.046
2020-09-02	A	319.206	54.6808	108.889
2020-09-03	A	320.272	54.8996	109.86
2020-09-04	A	320.519	54.7269	110.154
2020-09-05	A	322.397	54.9491	110.984
2020-09-06	A	324.674	54.9485	111.42
2020-09-07	A	326.958	55.3002	112.351
2020-09-08	A	334.25	56.4114	114.445
2020-09-09	A	344.167	58.1916	117.611
2020-09-10	A	348.333	58.9096	119.186
2020-09-11	A	353.238	59.6633	120.806
2020-09-12	A	356.776	59.9946	121.76
2020-09-13	A	358.808	60.5064	122.964
2020-09-14	A	356.216	59.9124	122.422
2020-09-15	A	350.328	58.7767	120.947
2020-09-16	A	352.281	59.0533	121.567
2020-09-17	A	360.622	60.5734	124.125
2020-09-18	A	365.105	61.4797	125.8
2020-09-19	A	362.613	60.6569	124.799
2020-09-20	A	360.145	60.1875	124.262
2020-09-21	A	358.029	59.8795	123.922
2020-09-22	A	357.882	59.7394	123.806
2020-09-23	A	366.089	61.0232	125.894
2020-09-24	A	361.124	60.1932	124.752
2020-09-25	A	357.535	59.1577	123.215
2020-09-26	A	353.125	58.4556	122.122
2020-09-27	A	351.679	58.4447	122.062
2020-09-28	A	350.439	58.2331	121.694
2020-09-29	A	345.043	57.197	120.028
2020-09-30	A	338.418	55.8843	117.869
2020-02-18	B	0	0	0
2020-02-19	B	0	0	0
2020-02-20	B	0	0	0
2020-02-21	B	0.666667	0.127573	0.199333
2020-02-22	B	0.904762	0.181191	0.291417
2020-02-23	B	1.44218	0.289659	0.471656
2020-02-24	B	2.23615	0.432743	0.711699
2020-02-25	B	2.58337	0.488192	0.82207
2020-02-26	B	3.21432	0.598187	1.01831
2020-02-27	B	3.42179	0.626062	1.09036
2020-02-28	B	3.59963	0.649292	1.15339
2020-02-29	B	5.75207	1.08465	1.85855
2020-03-01	B	6.59701	1.245	2.15923
2020-03-02	B	6.32125	1.16507	2.08866
2020-03-03	B	8.08488	1.49228	2.64225
2020-03-04	B	8.59656	1.59578	2.8623
2020-03-05	B	8.03515	1.45739	2.70385
2020-03-06	B	7.88727	1.41694	2.6822
2020-03-07	B	7.76052	1.37215	2.64592
2020-03-08	B	9.98521	1.8257	3.38118
2020-03-09	B	11.8921	2.21475	4.04187
2020-03-10	B	14.8599	2.78301	5.0013
2020-03-11	B	17.4037	3.18168	5.72381
2020-03-12	B	17.9175	3.23657	5.92266
2020-03-13	B	17.6912	3.16584	5.91466
2020-03-14	B	19.4972	3.45911	6.458
2020-03-15	B	22.7119	4.1084	7.56608
2020-03-16	B	25.4673	4.55241	8.38399
2020-03-17	B	29.1625	5.26355	9.63266
2020-03-18	B	33.3297	5.98373	10.9246
2020-03-19	B	36.5683	6.48681	11.9033
2020-03-20	B	37.3443	6.56493	12.2268
2020-03-21	B	37.3427	6.6023	12.4664
2020-03-22	B	40.3414	7.16314	13.5038
2020-03-23	B	41.245	7.32267	13.9305
2020-03-24	B	44.0195	7.82724	14.8845
2020-03-25	B	48.0644	8.49177	16.1006
2020-03-26	B	52.198	9.28127	17.533
2020-03-27	B	57.4078	10.1389	19.0984
2020-03-28	B	60.2067	10.5041	19.9221
2020-03-29	B	64.2724	11.1912	21.2408
2020-03-30	B	66.424	11.4864	21.9614
2020-03-31	B	67.2682	11.6714	22.4966
2020-04-01	B	69.3251	11.9615	23.1772
2020-04-02	B	74.4215	12.9936	25.0077
2020-04-03	B	75.7899	13.2353	25.643
2020-04-04	B	74.6294	12.9125	25.38
2020-04-05	B	76.9681	13.3368	26.2332
2020-04-06	B	78.6393	13.316	26.3947
2020-04-07	B	80.4051	13.6731	27.121
2020-04-08	B	79.252	13.3883	26.8466
2020-04-09	B	74.9303	12.4881	25.5707
2020-04-10	B	73.226	12.1207	25.0524
2020-04-11	B	72.7651	12.1029	25.0495
2020-04-12	B	77.0368	12.9173	26.3427
2020-04-13	B	76.0315	12.8001	26.2305
2020-04-14	B	74.1699	12.4999	25.816
2020-04-15	B	70.5742	11.7256	24.6343
2020-04-16	B	67.1588	11.1136	23.6524
2020-04-17	B	67.898	11.3386	23.9415
2020-04-18	B	67.5316	11.099	23.5271
2020-04-19	B	69.5509	11.5288	24.1483
2020-04-20	B	67.2818	11.1327	23.5131
2020-04-21	B	61.3367	10.0011	21.7049
2020-04-22	B	59.9077	9.84846	21.3578
2020-04-23	B	58.3494	9.61313	20.8851
2020-04-24	B	57.3471	9.46972	20.5538
2020-04-25	B	55.8214	9.10615	19.8826
2020-04-26	B	54.8469	8.86697	19.3949
2020-04-27	B	52.3449	8.46519	18.6519
2020-04-28	B	52.8671	8.5131	18.5997
2020-04-29	B	53.3147	8.70278	18.7881
2020-04-30	B	55.3649	9.20197	19.4859
2020-05-01	B	54.4557	9.0522	19.2125
2020-05-02	B	53.0096	8.74713	18.6916
2020-05-03	B	51.7701	8.54837	18.3225
2020-05-04	B	49.0411	8.07212	17.5142
2020-05-05	B	47.3685	7.78063	16.9716
2020-05-06	B	46.2683	7.60151	16.5965
2020-05-07	B	44.6585	7.33577	16.0862
2020-05-08	B	42.6121	6.99783	15.4578
2020-05-09	B	41.5246	6.81052	15.0552
2020-05-10	B	40.2592	6.635	14.6727
2020-05-11	B	40.8412	6.66901	14.6196
2020-05-12	B	41.6734	6.8582	14.8245
2020-05-13	B	39.7201	6.49447	14.1891
2020-05-14	B	39.7125	6.5519	14.1964
2020-05-15	B	39.0392	6.47218	14.0036
2020-05-16	B	39.4622	6.58602	14.1164
2020-05-17	B	36.4914	5.95704	13.0842
2020-05-18	B	35.6117	5.8489	12.831
2020-05-19	B	34.5243	5.66171	12.4578
2020-05-20	B	32.9256	5.37814	11.9319
2020-05-21	B	33.2219	5.31101	11.7361
2020-05-22	B	32.4759	5.19128	11.4651
2020-05-23	B	32.5032	5.28564	11.5313
2020-05-24	B	32.5265	5.331	11.5372
2020-05-25	B	31.5466	5.17743	11.2434
2020-05-26	B	32.0399	5.3046	11.385
2020-05-27	B	31.4628	5.20813	11.1925
2020-05-28	B	30.9681	5.06395	10.9244
2020-05-29	B	28.2108	4.54998	10.0746
2020-05-30	B	27.514	4.47389	9.88124
2020-05-31	B	28.5834	4.59075	9.99375
2020-06-01	B	28.5001	4.64653	10.0272
2020-06-02	B	28.0953	4.60704	9.92213
2020-06-03	B	30.415	5.00123	10.4975
2020-06-04	B	31.4033	5.22156	10.832
2020-06-05	B	30.5838	5.07514	10.609
2020-06-06	B	28.8814	4.77285	10.1322
2020-06-07	B	29.7555	4.89258	10.2957
2020-06-08	B	31.1713	5.18371	10.7377
2020-06-09	B	33.0516	5.58717	11.3758
2020-06-10	B	34.33	5.84851	11.8172
2020-06-11	B	35.4257	6.06629	12.2034
2020-06-12	B	36.0315	6.20618	12.4763
2020-06-13	B	38.8842	6.71656	13.3304
2020-06-14	B	37.996	6.52343	13.1115
2020-06-15	B	37.568	6.42627	13.0195
2020-06-16	B	38.2011	6.51725	13.2077
2020-06-17	B	41.4105	7.13387	14.2174
2020-06-18	B	43.828	7.54233	14.9363
2020-06-19	B	44.2335	7.61648	15.1492
2020-06-20	B	44.5811	7.65608	15.3009
2020-06-21	B	44.2124	7.58369	15.269
2020-06-22	B	44.563	7.65094	15.4403
2020-06-23	B	45.5302	7.79296	15.7246
2020-06-24	B	45.6926	7.81424	15.8217
2020-06-25	B	45.8317	7.79037	15.8417
2020-06-26	B	44.2843	7.48206	15.4085
2020-06-27	B	44.958	7.61894	15.6447
2020-06-28	B	43.8688	7.37248	15.2881
2020-06-29	B	47.6018	8.10448	16.4408
2020-06-30	B	49.1349	8.39277	16.9467
2020-07-01	B	51.7823	8.85766	17.7404
2020-07-02	B	56.0515	9.69157	19.1325
2020-07-03	B	57.0441	9.92057	19.6226
2020-07-04	B	58.5616	10.0975	20.0298
2020-07-05	B	58.1957	10.0121	20.022
2020-07-06	B	56.882	9.76056	19.7336
2020-07-07	B	57.0893	9.81721	19.8973
2020-07-08	B	58.6004	10.0752	20.3698
2020-07-09	B	60.5622	10.4399	21.0172
2020-07-10	B	63.9105	11.0101	21.9997
2020-07-11	B	66.7804	11.3577	22.6601
2020-07-12	B	68.2404	11.7029	23.3246
2020-07-13	B	71.8251	12.2428	24.3003
2020-07-14	B	73.5643	12.5125	24.8725
2020-07-15	B	78.0552	13.2254	26.1357
2020-07-16	B	83.5711	14.2798	27.9604
2020-07-17	B	86.299	14.6649	28.7857
2020-07-18	B	88.3039	15.0218	29.5642
2020-07-19	B	90.0224	15.3192	30.2453
2020-07-20	B	89.1621	15.0568	30.044
2020-07-21	B	97.758	16.6352	32.6758
2020-07-22	B	105.459	18.1003	35.2127
2020-07-23	B	109.727	19.0051	36.9384
2020-07-24	B	116.052	20.1279	39.0248
2020-07-25	B	117.14	20.1484	39.4204
2020-07-26	B	119.405	20.4733	40.2475
2020-07-27	B	123.014	21.2156	41.7079
2020-07-28	B	126.774	21.8757	43.0507
2020-07-29	B	134.33	23.1912	45.4217
2020-07-30	B	137.807	23.8105	46.751
2020-07-31	B	140.453	24.2711	47.8275
2020-08-01	B	148.722	25.8059	50.5677
2020-08-02	B	152.476	26.3	51.7391
2020-08-03	B	156.694	27.0501	53.2927
2020-08-04	B	157.642	27.2065	53.9198
2020-08-05	B	163.455	28.0385	55.5648
2020-08-06	B	168.104	28.9453	57.3379
2020-08-07	B	171.756	29.5513	58.6553
2020-08-08	B	179.22	30.8245	61.0084
2020-08-09	B	185.95	32.1323	63.453
2020-08-10	B	191.386	32.845	65.0027
2020-08-11	B	197.712	33.8133	66.9437
2020-08-12	B	208.134	35.6713	70.2844
2020-08-13	B	215.4	36.9367	72.7655
2020-08-14	B	222.296	38.1688	75.2138
2020-08-15	B	226.206	38.749	76.6584
2020-08-16	B	237.557	40.8743	80.4878
2020-08-17	B	243.621	41.7052	82.3695
2020-08-18	B	248.151	42.3976	84.016
2020-08-19	B	260.367	44.6914	88.139
2020-08-20	B	266.839	45.8485	90.5679
2020-08-21	B	277.052	47.5227	93.8026
2020-08-22	B	287.14	49.1813	97.0446
2020-08-23	B	290.453	49.6955	98.525
2020-08-24	B	295.96	50.3708	100.206
2020-08-25	B	304.013	51.7405	102.938
2020-08-26	B	306.583	52.2026	104.267
2020-08-27	B	308.119	52.1993	104.823
2020-08-28	B	315.435	53.5306	107.394
2020-08-29	B	322.04	54.3709	109.223
2020-08-30	B	324.701	54.8106	110.416
2020-08-31	B	331.315	56.0949	112.894
2020-09-01	B	333.317	56.5994	114.179
2020-09-02	B	338.034	57.5301	116.1
2020-09-03	B	343.077	58.2946	117.764
2020-09-04	B	344.066	58.0359	117.82
2020-09-05	B	347.58	58.5553	119.018
2020-09-06	B	357.593	60.4052	122.28
2020-09-07	B	357.508	60.2967	122.556
2020-09-08	B	355.435	60.026	122.516
2020-09-09	B	365.659	61.8943	125.752
2020-09-10	B	366.755	62.2088	126.643
2020-09-11	B	367.362	61.9911	126.672
2020-09-12	B	364.881	61.0636	125.533
2020-09-13	B	362.755	60.4044	124.713
2020-09-14	B	356.267	59.1202	122.848
2020-09-15	B	353.038	58.5575	122.008
2020-09-16	B	353.937	58.8235	122.422
2020-09-17	B	351.042	58.2437	121.532
2020-09-18	B	351.226	58.4649	121.854
2020-09-19	B	350.384	58.3387	121.65
2020-09-20	B	346.996	57.787	120.774
2020-09-21	B	339.425	56.3011	118.405
2020-09-22	B	331.269	54.7467	115.837
2020-09-23	B	327.278	53.9478	114.366
2020-09-24	B	323.191	53.4901	113.404
2020-09-25	B	318.687	52.6233	111.804
2020-09-26	B	312.494	51.5848	109.91
2020-09-27	B	308.852	50.6611	108.161
2020-09-28	B	297.73	48.6074	104.625
2020-09-29	B	290.531	47.09	101.834
2020-09-30	B	283.693	45.9864	99.6437
2020-02-18	C	0	0	0
2020-02-19	C	0	0	0
2020-02-20	C	0	0	0
2020-02-21	C	0.333333	0.0637867	0.0996667
2020-02-22	C	0.285714	0.0531556	0.0872083
2020-02-23	C	0.578231	0.108083	0.175974
2020-02-24	C	1.49563	0.281429	0.452977
2020-02-25	C	2.28197	0.425884	0.695355
2020-02-26	C	2.62264	0.482477	0.807769
2020-02-27	C	2.24798	0.402064	0.706798
2020-02-28	C	3.92684	0.717773	1.21645
2020-02-29	C	3.69919	0.598145	1.06439
2020-03-01	C	3.8374	0.648214	1.16534
2020-03-02	C	3.95587	0.667751	1.21901
2020-03-03	C	5.05741	0.886486	1.5823
2020-03-04	C	5.66826	0.993885	1.78318
2020-03-05	C	5.52517	0.966904	1.77695
2020-03-06	C	6.40253	1.14687	2.08783
2020-03-07	C	8.15455	1.39391	2.51152
2020-03-08	C	8.32295	1.42784	2.61358
2020-03-09	C	9.46729	1.63637	2.98455
2020-03-10	C	9.78149	1.68257	3.10981
2020-03-11	C	9.71746	1.66839	3.13709
2020-03-12	C	10.9959	1.90061	3.54228
2020-03-13	C	10.7584	1.77521	3.3985
2020-03-14	C	13.5548	2.25587	4.18702
2020-03-15	C	17.2851	3.01973	5.44464
2020-03-16	C	19.8158	3.43164	6.19406
2020-03-17	C	21.3183	3.62514	6.6158
2020-03-18	C	22.2728	3.76698	6.9545
2020-03-19	C	24.7577	4.27899	7.86618
2020-03-20	C	29.8875	5.26865	9.54358
2020-03-21	C	33.6179	5.98798	10.8466
2020-03-22	C	35.482	6.31009	11.5535
2020-03-23	C	39.4131	7.0583	12.9216
2020-03-24	C	43.7827	7.85099	14.3831
2020-03-25	C	46.528	8.3091	15.3455
2020-03-26	C	51.2145	9.13737	16.8853
2020-03-27	C	51.5648	9.14813	17.171
2020-03-28	C	53.1984	9.27358	17.603
2020-03-29	C	57.5986	10.0271	18.9949
2020-03-30	C	61.3703	10.741	20.3472
2020-03-31	C	69.2697	12.1984	22.8782
2020-04-01	C	72.7074	12.7972	24.1307
2020-04-02	C	75.654	13.1964	25.0707
2020-04-03	C	79.8463	13.8813	26.4435
2020-04-04	C	78.1063	13.473	26.1151
2020-04-05	C	80.2816	13.8455	26.9414
2020-04-06	C	81.8128	14.1255	27.6167
2020-04-07	C	83.1253	14.3476	28.1903
2020-04-08	C	86.2502	14.8878	29.2468
2020-04-09	C	89.2621	15.4433	30.336
2020-04-10	C	89.8437	15.3293	30.3876
2020-04-11	C	88.3422	14.9044	29.9172
2020-04-12	C	88.3886	14.7832	29.8695
2020-04-13	C	88.7616	14.7904	29.9969
2020-04-14	C	90.7481	15.2123	30.7582
2020-04-15	C	93.4507	15.8219	31.8275
2020-04-16	C	93.434	15.7198	31.8097
2020-04-17	C	93.4196	15.7206	31.9285
2020-04-18	C	93.0739	15.5494	31.7638
2020-04-19	C	91.7777	15.3318	31.5026
2020-04-20	C	90.3332	14.9175	30.9101
2020-04-21	C	89.4285	14.7858	30.7254
2020-04-22	C	86.653	14.0992	29.6624
2020-04-23	C	84.6073	13.8709	29.2696
2020-04-24	C	82.1872	13.5088	28.6572
2020-04-25	C	83.7795	13.8143	29.0704
2020-04-26	C	82.4777	13.6419	28.7646
2020-04-27	C	81.6952	13.5314	28.549
2020-04-28	C	81.6911	13.3423	28.2087
2020-04-29	C	79.6876	13.0572	27.7116
2020-04-30	C	80.3037	13.2355	27.9267
2020-05-01	C	72.165	11.6259	25.3675
2020-05-02	C	70.8558	11.3494	24.7922
2020-05-03	C	69.7335	11.2578	24.5055
2020-05-04	C	66.4382	10.66	23.44
2020-05-05	C	63.9471	10.1812	22.538
2020-05-06	C	59.4784	9.42175	21.1854
2020-05-07	C	56.9815	8.93583	20.2316
2020-05-08	C	56.1746	8.83042	19.865
2020-05-09	C	53.8163	8.48743	19.1455
2020-05-10	C	52.795	8.38187	18.7977
2020-05-11	C	49.9195	7.85849	17.813
2020-05-12	C	48.1215	7.51941	17.103
2020-05-13	C	48.9136	7.83311	17.4135
2020-05-14	C	48.926	7.88098	17.3514
2020-05-15	C	48.9366	7.8654	17.2105
2020-05-16	C	46.6123	7.4281	16.4242
2020-05-17	C	47.6201	7.67104	16.6852
2020-05-18	C	47.4839	7.69046	16.6275
2020-05-19	C	43.3671	6.85522	15.2468
2020-05-20	C	41.1718	6.5114	14.5889
2020-05-21	C	42.6235	6.88494	15.0446
2020-05-22	C	41.2011	6.53617	14.412
2020-05-23	C	42.6485	6.8307	14.7729
2020-05-24	C	41.5559	6.62964	14.3909
2020-05-25	C	39.6193	6.31233	13.8227
2020-05-26	C	38.6261	6.19766	13.5596
2020-05-27	C	37.1081	5.95234	13.0953
2020-05-28	C	37.8069	6.02525	13.1224
2020-05-29	C	37.4059	5.88354	12.8297
2020-05-30	C	38.0622	6.04279	13.007
2020-05-31	C	35.6248	5.63193	12.3128
2020-06-01	C	37.5355	6.06607	12.9187
2020-06-02	C	39.84	6.56653	13.6655
2020-06-03	C	40.1485	6.64245	13.786
2020-06-04	C	40.7464	6.81388	14.0604
2020-06-05	C	42.5921	7.21189	14.6992
2020-06-06	C	43.8409	7.47978	15.1585
2020-06-07	C	42.9112	7.32029	14.9623
2020-06-08	C	42.781	7.33715	15.0247
2020-06-09	C	43.6695	7.50928	15.3263
2020-06-10	C	44.431	7.57784	15.4732
2020-06-11	C	46.7504	7.93172	16.0654
2020-06-12	C	46.7384	7.89659	16.0679
2020-06-13	C	46.3948	7.859	16.057
2020-06-14	C	47.4337	7.89978	16.1602
2020-06-15	C	50.9908	8.63819	17.3512
2020-06-16	C	56.0397	9.63625	18.9913
2020-06-17	C	53.7007	9.15896	18.3811
2020-06-18	C	52.3625	8.8555	17.9944
2020-06-19	C	55.2155	9.29596	18.7395
2020-06-20	C	56.9942	9.61031	19.309
2020-06-21	C	57.5189	9.63654	19.4391
2020-06-22	C	57.3019	9.47813	19.2712
2020-06-23	C	58.4492	9.69834	19.6746
2020-06-24	C	59.766	9.79587	19.8933
2020-06-25	C	60.5613	10.0269	20.3186
2020-06-26	C	60.5764	9.99479	20.3398
2020-06-27	C	65.2559	10.8084	21.6713
2020-06-28	C	67.267	11.2423	22.4551
2020-06-29	C	67.9908	11.2738	22.6252
2020-06-30	C	70.2778	11.6191	23.2724
2020-07-01	C	72.2381	12.0898	24.1247
2020-07-02	C	74.585	12.4904	24.8834
2020-07-03	C	81.2634	13.7311	26.9643
2020-07-04	C	84.6543	14.3685	28.1654
2020-07-05	C	87.8942	14.9551	29.3031
2020-07-06	C	86.3379	14.6036	28.9855
2020-07-07	C	85.3372	14.4049	28.855
2020-07-08	C	89.8129	15.1768	30.2055
2020-07-09	C	92.9824	15.8977	31.5085
2020-07-10	C	98.0326	16.7397	33.0256
2020-07-11	C	99.0279	16.9533	33.5904
2020-07-12	C	104.881	18.1102	35.6142
2020-07-13	C	103.898	17.8264	35.4351
2020-07-14	C	108.055	18.5688	36.8081
2020-07-15	C	112.619	19.5009	38.4991
2020-07-16	C	119.197	20.5855	40.4597
2020-07-17	C	129.169	22.3407	43.5056
2020-07-18	C	133.05	22.8854	44.7364
2020-07-19	C	136.709	23.4142	45.9303
2020-07-20	C	138.846	23.7273	46.7757
2020-07-21	C	144.344	24.6261	48.5121
2020-07-22	C	150.39	25.7273	50.5817
2020-07-23	C	152.573	26.0598	51.4783
2020-07-24	C	160.11	27.1661	53.5585
2020-07-25	C	166.904	28.2683	55.6604
2020-07-26	C	170.394	28.9039	57.0575
2020-07-27	C	173.718	29.4197	58.2583
2020-07-28	C	184.235	31.275	61.5364
2020-07-29	C	186.582	31.7146	62.6757
2020-07-30	C	195.261	33.1791	65.3885
2020-07-31	C	202.7	34.43	67.81
2020-08-01	C	207.743	35.3366	69.7164
2020-08-02	C	214.732	36.4748	71.9825
2020-08-03	C	222.056	37.7922	74.5417
2020-08-04	C	236.667	40.5318	79.3463
2020-08-05	C	251.191	43.1143	84.0184
2020-08-06	C	258.973	44.3595	86.6894
2020-08-07	C	267.644	45.9851	89.9452
2020-08-08	C	279.409	48.1163	94.0074
2020-08-09	C	290.827	49.9645	97.6745
2020-08-10	C	301.947	51.879	101.468
2020-08-11	C	313.145	53.5881	104.965
2020-08-12	C	325.41	55.6863	109.078
2020-08-13	C	337.256	57.7343	113.145
2020-08-14	C	347.41	59.5686	116.903
2020-08-15	C	351.113	60.0738	118.592
2020-08-16	C	346.954	58.8224	117.457
2020-08-17	C	361.389	61.3046	121.972
2020-08-18	C	360.762	61.0767	122.334
2020-08-19	C	370.225	62.7227	125.519
2020-08-20	C	375.336	63.2541	126.994
2020-08-21	C	382.05	64.479	129.506
2020-08-22	C	388.471	65.5358	131.76
2020-08-23	C	392.975	66.4775	133.828
2020-08-24	C	407.836	69.4975	139.13
2020-08-25	C	418.24	71.2044	142.504
2020-08-26	C	427.158	72.8043	145.734
2020-08-27	C	437.802	74.5564	149.214
2020-08-28	C	443.259	74.9126	150.535
2020-08-29	C	450.936	76.2495	153.315
2020-08-30	C	454.517	76.6868	154.691
2020-08-31	C	459.919	77.5699	156.705
2020-09-01	C	468.217	78.8632	159.338
2020-09-02	C	474.328	79.6914	161.252
2020-09-03	C	471.234	79.2334	161.133
2020-09-04	C	466.248	78.2721	160.123
2020-09-05	C	464.308	77.8205	159.785
2020-09-06	C	475.978	79.8846	163.303
2020-09-07	C	480.981	80.5814	164.782
2020-09-08	C	482.27	80.2884	164.711
2020-09-09	C	483.041	80.5546	165.447
2020-09-10	C	487.368	81.0066	166.45
2020-09-11	C	488.744	81.3916	167.341
2020-09-12	C	487.257	80.9969	167.002
2020-09-13	C	486.982	80.8538	166.996
2020-09-14	C	495.413	82.576	169.868
2020-09-15	C	485.64	80.8912	167.506
2020-09-16	C	484.263	80.835	167.546
2020-09-17	C	483.082	80.436	167.03
2020-09-18	C	471.404	78.2981	163.758
2020-09-19	C	470.727	78.3885	163.819
2020-09-20	C	464.814	77.3988	162.209
2020-09-21	C	461.078	76.6767	160.961
2020-09-22	C	448.543	74.0227	156.662
2020-09-23	C	449.799	74.3542	156.874
2020-09-24	C	440.209	72.6752	154.004
2020-09-25	C	439.655	72.6156	153.586
2020-09-26	C	432.847	71.3733	151.357
2020-09-27	C	429.012	70.7958	150.122
2020-09-28	C	427.391	70.4281	149.219
2020-09-29	C	418.002	68.7712	146.318
2020-09-30	C	409.621	67.0604	143.264
2020-02-18	D	0	0	0
2020-02-19	D	0	0	0
2020-02-20	D	0.666667	0.127573	0.199333
2020-02-21	D	2.2381	0.436338	0.690083
2020-02-22	D	2.91837	0.554975	0.902823
2020-02-23	D	3.83479	0.728719	1.20597
2020-02-24	D	4.28696	0.820813	1.38889
2020-02-25	D	6.34121	1.21649	2.04728
2020-02-26	D	8.43532	1.46025	2.48904
2020-02-27	D	13.2303	2.24855	3.78991
2020-02-28	D	17.6736	3.1523	5.31384
2020-02-29	D	20.4821	3.617	6.19661
2020-03-01	D	22.8894	3.86558	6.75236
2020-03-02	D	29.2862	5.0739	8.80298
2020-03-03	D	33.4358	5.80351	10.1639
2020-03-04	D	42.9926	7.60404	13.2181
2020-03-05	D	49.8508	8.67739	15.2232
2020-03-06	D	57.0626	9.99895	17.645
2020-03-07	D	62.9108	11.0365	19.6643
2020-03-08	D	70.9235	12.5389	22.428
2020-03-09	D	82.4583	14.4815	25.9251
2020-03-10	D	97.3452	17.1958	30.6968
2020-03-11	D	108.772	19.0667	34.2611
2020-03-12	D	122.233	21.3468	38.5064
2020-03-13	D	136.105	23.7711	43.0401
2020-03-14	D	146.328	25.5584	46.6431
2020-03-15	D	161.757	28.2625	51.6937
2020-03-16	D	182.982	32.0135	58.453
2020-03-17	D	198.175	34.7178	63.7087
2020-03-18	D	221.865	38.9155	71.3451
2020-03-19	D	239.836	41.9532	77.3077
2020-03-20	D	254.907	44.3682	82.3429
2020-03-21	D	270.159	46.5609	87.0303
2020-03-22	D	293.898	50.2602	94.0569
2020-03-23	D	312.912	53.598	100.604
2020-03-24	D	334.211	57.109	107.472
2020-03-25	D	351.133	59.8268	113.157
2020-03-26	D	372.304	63.6225	120.523
2020-03-27	D	396.451	67.8755	128.671
2020-03-28	D	411.149	70.3158	134.076
2020-03-29	D	421.747	71.9585	138.195
2020-03-30	D	444.497	75.8899	145.802
2020-03-31	D	465.664	79.5709	153.092
2020-04-01	D	489.807	83.9059	161.45
2020-04-02	D	517.835	88.9633	171.022
2020-04-03	D	531.859	91.0562	176.082
2020-04-04	D	554.212	94.7	183.477
2020-04-05	D	568.372	97.1707	189.065
2020-04-06	D	591.843	100.963	196.662
2020-04-07	D	612.294	104.598	204.051
2020-04-08	D	613.157	104.09	204.991
2020-04-09	D	616.23	104.158	206.58
2020-04-10	D	614.53	103.031	206.121
2020-04-11	D	614.073	102.652	206.594
2020-04-12	D	607.349	100.491	204.126
2020-04-13	D	595.585	97.7731	200.533
2020-04-14	D	589.168	96.7337	199.304
2020-04-15	D	578.668	94.7388	196.465
2020-04-16	D	574.667	93.5173	194.67
2020-04-17	D	566.905	92.0085	192.332
2020-04-18	D	555.586	90.0357	189.169
2020-04-19	D	546.55	88.6496	186.803
2020-04-20	D	537.138	86.9897	183.945
2020-04-21	D	518.404	83.3324	177.891
2020-04-22	D	509.679	82.018	175.302
2020-04-23	D	504.868	81.0197	173.188
2020-04-24	D	496.411	79.6608	170.515
2020-04-25	D	495.162	79.7459	170.079
2020-04-26	D	488.758	78.3886	167.466
2020-04-27	D	474.602	76.0899	163.354
2020-04-28	D	463.801	74.546	160.338
2020-04-29	D	453.211	72.5605	156.606
2020-04-30	D	449.466	72.2509	155.443
2020-05-01	D	444.257	71.0778	152.995
2020-05-02	D	437.792	70.3248	151.204
2020-05-03	D	431.917	69.4949	149.32
2020-05-04	D	424.881	68.4539	147.126
2020-05-05	D	406.517	64.9212	141.042
2020-05-06	D	405.776	65.1388	140.659
2020-05-07	D	397.808	63.6951	137.784
2020-05-08	D	385.312	61.6849	134.007
2020-05-09	D	381.601	61.119	132.436
2020-05-10	D	369.753	59.2248	128.838
2020-05-11	D	366.931	58.9137	127.67
2020-05-12	D	358.846	57.5229	124.88
2020-05-13	D	353.915	56.9962	123.427
2020-05-14	D	349.689	56.4464	121.983
2020-05-15	D	340.734	54.7707	118.816
2020-05-16	D	345.058	55.5985	119.521
2020-05-17	D	336.764	54.2084	116.887
2020-05-18	D	335.654	53.9984	116.065
2020-05-19	D	327.037	52.5893	113.417
2020-05-20	D	321.984	51.9475	111.932
2020-05-21	D	311.653	49.8818	108.241
2020-05-22	D	310.465	49.7745	107.533
2020-05-23	D	306.779	49.3688	106.42
2020-05-24	D	303.287	48.9005	105.242
2020-05-25	D	304.627	48.7182	104.537
2020-05-26	D	297.775	47.5069	102.264
2020-05-27	D	300.236	48.3722	103.205
2020-05-28	D	300.679	48.7189	103.443
2020-05-29	D	304.391	49.5292	104.466
2020-05-30	D	295.907	48.0995	102.072
2020-05-31	D	295.301	48.2282	102.04
2020-06-01	D	302.782	49.6306	104.035
2020-06-02	D	302.194	49.5235	103.788
2020-06-03	D	300.69	49.3483	103.438
2020-06-04	D	308.068	50.5835	105.289
2020-06-05	D	308.058	50.7225	105.518
2020-06-06	D	311.05	51.1767	106.247
2020-06-07	D	315.614	51.9185	107.452
2020-06-08	D	324.193	53.5045	110.019
2020-06-09	D	335.546	55.7276	113.674
2020-06-10	D	343.944	56.665	115.442
2020-06-11	D	349.81	57.6818	117.357
2020-06-12	D	355.837	58.7427	119.366
2020-06-13	D	353.003	58.2429	118.962
2020-06-14	D	362.241	60.1034	122.166
2020-06-15	D	373.492	62.1279	125.711
2020-06-16	D	377.803	62.8944	127.374
2020-06-17	D	387.831	64.8337	130.861
2020-06-18	D	395.426	66.2807	133.648
2020-06-19	D	396.27	66.1858	134.054
2020-06-20	D	405.66	67.9122	137.231
2020-06-21	D	416.375	69.9193	140.899
2020-06-22	D	421.893	70.5686	142.509
2020-06-23	D	445.623	74.8981	149.837
2020-06-24	D	450.629	75.6771	151.83
2020-06-25	D	456.253	76.4872	153.824
2020-06-26	D	472.741	79.4531	159.149
2020-06-27	D	486.873	81.8858	163.747
2020-06-28	D	495.653	83.4055	166.978
2020-06-29	D	506.179	85.1379	170.533
2020-06-30	D	518.534	87.272	174.722
2020-07-01	D	540.125	91.0501	181.512
2020-07-02	D	555.964	93.5828	186.491
2020-07-03	D	564.541	94.7283	189.34
2020-07-04	D	578.559	96.9142	193.757
2020-07-05	D	602.907	101.487	201.921
2020-07-06	D	625.444	105.325	209.107
2020-07-07	D	635.429	106.946	212.929
2020-07-08	D	655.653	110.08	219.06
2020-07-09	D	677.988	113.654	225.928
2020-07-10	D	697.133	116.56	231.825
2020-07-11	D	712.876	119.051	237.093
2020-07-12	D	743.703	124.413	246.838
2020-07-13	D	767.126	128.102	254.147
2020-07-14	D	783.87	130.891	260.096
2020-07-15	D	802.889	134.1	266.684
2020-07-16	D	846.524	142.281	281.054
2020-07-17	D	871.925	147.05	290.425
2020-07-18	D	912.698	154.268	303.696
2020-07-19	D	931.312	156.382	309.21
2020-07-20	D	967.934	162.295	320.522
2020-07-21	D	1000.66	167.333	330.593
2020-07-22	D	1033.71	173.182	341.984
2020-07-23	D	1086.37	182.779	359.331
2020-07-24	D	1128.17	189.598	372.668
2020-07-25	D	1169.34	196.664	386.499
2020-07-26	D	1212.62	204.144	401.09
2020-07-27	D	1254.39	211.509	415.624
2020-07-28	D	1295.86	218.676	429.949
2020-07-29	D	1338.74	225.846	444.356
2020-07-30	D	1372.82	231.233	456.043
2020-07-31	D	1409.37	237.132	468.471
2020-08-01	D	1462.37	245.622	484.931
2020-08-02	D	1517.46	255.412	503.575
2020-08-03	D	1584.01	266.366	524.257
2020-08-04	D	1635.72	275.477	542.328
2020-08-05	D	1692.38	285.245	561.538
2020-08-06	D	1742.95	293.587	578.662
2020-08-07	D	1804.62	304.204	599.375
2020-08-08	D	1866.82	315.238	620.913
2020-08-09	D	1904.8	320.941	634.303
2020-08-10	D	1975.02	332.624	656.848
2020-08-11	D	2015.2	339.265	671.74
2020-08-12	D	2074.98	349.323	691.837
2020-08-13	D	2158.56	363.597	718.631
2020-08-14	D	2213.86	372.295	737.079
2020-08-15	D	2268.59	381.523	756.315
2020-08-16	D	2323.51	390.911	775.799
2020-08-17	D	2376.58	399.826	794.554
2020-08-18	D	2430.73	408.734	813.275
2020-08-19	D	2507.82	421.718	838.344
2020-08-20	D	2535.56	425.163	848.757
2020-08-21	D	2586.67	432.902	865.473
2020-08-22	D	2662.15	445.452	889.634
2020-08-23	D	2713.84	453.997	907.784
2020-08-24	D	2777.81	465.189	930.026
2020-08-25	D	2819.65	471.467	944.726
2020-08-26	D	2867.18	479.734	962.33
2020-08-27	D	2933.58	491.384	985.173
2020-08-28	D	2951.83	493.078	992.637
2020-08-29	D	2983.81	497.57	1003.98
2020-08-30	D	3033.55	505.793	1020.91
2020-08-31	D	3055.52	507.709	1028.01
2020-09-01	D	3089.35	513.224	1040.34
2020-09-02	D	3100.01	514.156	1045.4
2020-09-03	D	3102.49	514.678	1049.44
2020-09-04	D	3115.61	515.601	1053.73
2020-09-05	D	3129.85	517.896	1059.87
2020-09-06	D	3135.73	518.771	1063.62
2020-09-07	D	3119.77	514.583	1059.22
2020-09-08	D	3126.42	515.696	1062.57
2020-09-09	D	3121.79	513.884	1061.21
2020-09-10	D	3134.15	516.551	1066.55
2020-09-11	D	3114.42	511.782	1060.3
2020-09-12	D	3095.17	508.101	1055.29
2020-09-13	D	3085.67	505.949	1052.33
2020-09-14	D	3058.19	501.127	1045.01
2020-09-15	D	3034.64	497.32	1038.94
2020-09-16	D	3017.12	493.909	1033.25
2020-09-17	D	3002.77	491.845	1029.49
2020-09-18	D	2959.8	484.019	1016.66
2020-09-19	D	2916.64	475.886	1002.92
2020-09-20	D	2869.31	467.669	988.643
2020-09-21	D	2831.74	460.943	976.343
2020-09-22	D	2770.54	450.011	957.256
2020-09-23	D	2716.75	440.987	940.689
2020-09-24	D	2682.98	435.419	929.243
2020-09-25	D	2638.69	428.197	915.194
2020-09-26	D	2601.74	422.187	902.914
2020-09-27	D	2547.06	412.22	884.421
2020-09-28	D	2490.53	403.246	867.196
2020-09-29	D	2433.74	392.573	847.131
2020-09-30	D	2376.73	383.434	829.193
2020-02-18	E	0	0	0
2020-02-19	E	0	0	0
2020-02-20	E	0	0	0
2020-02-21	E	0	0	0
2020-02-22	E	0	0	0
2020-02-23	E	0.333333	0.0637867	0.0996667
2020-02-24	E	0.285714	0.0531556	0.0872083
2020-02-25	E	0.244898	0.0442963	0.0763073
2020-02-26	E	0.209913	0.0369136	0.0667689
2020-02-27	E	0.513258	0.094548	0.158089
2020-02-28	E	1.43994	0.281243	0.454662
2020-02-29	E	2.9009	0.575489	0.930829
2020-03-01	E	3.48648	0.670935	1.11348
2020-03-02	E	5.32175	0.964019	1.60696
2020-03-03	E	6.22817	1.13338	1.92175
2020-03-04	E	7.67176	1.41317	2.41387
2020-03-05	E	7.90913	1.44388	2.52814
2020-03-06	E	9.11259	1.59705	2.82745
2020-03-07	E	10.4775	1.86336	3.30602
2020-03-08	E	14.314	2.63994	4.59143
2020-03-09	E	15.2692	2.78513	4.93184
2020-03-10	E	17.7545	3.19454	5.68036
2020-03-11	E	18.5515	3.28057	5.93665
2020-03-12	E	19.9013	3.52143	6.42523
2020-03-13	E	20.3916	3.57239	6.61875
2020-03-14	E	21.1452	3.68974	6.90507
2020-03-15	E	23.7911	4.05377	7.5716
2020-03-16	E	24.3924	4.14358	7.82115
2020-03-17	E	24.5744	4.17683	7.97451
2020-03-18	E	27.7304	4.65104	8.80636
2020-03-19	E	28.4356	4.82434	9.18757
2020-03-20	E	35.0401	6.06423	11.2328
2020-03-21	E	39.3677	6.86451	12.6584
2020-03-22	E	42.4104	7.43712	13.7584
2020-03-23	E	45.3518	7.91152	14.7166
2020-03-24	E	48.2063	8.48989	15.841
2020-03-25	E	47.3197	8.25635	15.7069
2020-03-26	E	50.893	8.80776	16.7552
2020-03-27	E	54.6226	9.57788	18.1578
2020-03-28	E	59.1527	10.4304	19.7144
2020-03-29	E	59.0357	10.3422	19.8284
2020-03-30	E	65.9353	11.5998	22.0082
2020-03-31	E	68.8493	12.0821	23.0315
2020-04-01	E	73.0137	12.7502	24.3429
2020-04-02	E	73.9165	12.8189	24.7277
2020-04-03	E	78.357	13.6332	26.2474
2020-04-04	E	78.1632	13.588	26.4462
2020-04-05	E	78.3303	13.4949	26.5334
2020-04-06	E	82.4736	14.0801	27.6454
2020-04-07	E	85.6917	14.662	28.7657
2020-04-08	E	89.7833	15.4021	30.1447
2020-04-09	E	91.2905	15.7222	30.8876
2020-04-10	E	91.9156	15.6255	30.97
2020-04-11	E	97.1182	16.5878	32.6714
2020-04-12	E	99.2441	17.0846	33.6835
2020-04-13	E	102.066	17.5929	34.7164
2020-04-14	E	101.485	17.2261	34.3852
2020-04-15	E	100.988	17.0618	34.3163
2020-04-16	E	98.5608	16.4757	33.5541
2020-04-17	E	95.814	15.9456	32.8222
2020-04-18	E	95.1263	15.834	32.6974
2020-04-19	E	92.2035	15.2611	31.8386
2020-04-20	E	89.0316	14.6977	30.9528
2020-04-21	E	87.6461	14.3891	30.429
2020-04-22	E	84.1252	13.63	29.1864
2020-04-23	E	82.1073	13.3939	28.7187
2020-04-24	E	81.0444	13.2388	28.3746
2020-04-25	E	76.1333	12.3414	26.8731
2020-04-26	E	75.2571	12.2979	26.6599
2020-04-27	E	73.5061	12.0371	26.1225
2020-04-28	E	70.3385	11.4897	25.1365
2020-04-29	E	67.9569	10.8615	24.0051
2020-04-30	E	68.2487	11.012	24.0681
2020-05-01	E	66.8322	10.752	23.5209
2020-05-02	E	64.9514	10.366	22.7778
2020-05-03	E	64.3393	10.1498	22.2923
2020-05-04	E	63.148	10.0445	21.9844
2020-05-05	E	62.1269	9.92629	21.6673
2020-05-06	E	60.2516	9.6669	21.1386
2020-05-07	E	57.6442	9.18449	20.2599
2020-05-08	E	55.076	8.81577	19.5431
2020-05-09	E	50.8747	8.0925	18.2659
2020-05-10	E	48.6069	7.68114	17.4473
2020-05-11	E	47.9964	7.63786	17.1991
2020-05-12	E	48.4731	7.74877	17.2115
2020-05-13	E	47.215	7.55278	16.7717
2020-05-14	E	47.47	7.61409	16.7379
2020-05-15	E	49.3552	7.93142	17.1244
2020-05-16	E	47.6378	7.53581	16.4312
2020-05-17	E	45.1658	7.14235	15.7249
2020-05-18	E	44.3802	6.94204	15.3063
2020-05-19	E	42.7068	6.61703	14.693
2020-05-20	E	39.9392	6.11046	13.7881
2020-05-21	E	38.9002	5.96565	13.4296
2020-05-22	E	37.6764	5.84497	13.1159
2020-05-23	E	37.2941	5.73332	12.824
2020-05-24	E	35.9663	5.57649	12.469
2020-05-25	E	38.1616	6.07256	13.1377
2020-05-26	E	41.0433	6.74388	14.1259
2020-05-27	E	39.18	6.40753	13.5908
2020-05-28	E	39.2495	6.46835	13.6556
2020-05-29	E	41.3091	6.93504	14.3623
2020-05-30	E	43.0745	7.31286	14.9634
2020-05-31	E	41.5876	7.03143	14.5576
2020-06-01	E	41.3132	6.9023	14.3672
2020-06-02	E	42.078	7.09421	14.6687
2020-06-03	E	40.7335	6.75216	14.1481
2020-06-04	E	44.5811	7.5099	15.3219
2020-06-05	E	44.2124	7.42027	15.2223
2020-06-06	E	44.8963	7.55636	15.4645
2020-06-07	E	46.4826	7.81953	15.9105
2020-06-08	E	47.5089	7.92235	16.1187
2020-06-09	E	49.3885	8.17721	16.5652
2020-06-10	E	49.6664	8.23984	16.7219
2020-06-11	E	49.2378	8.15613	16.6466
2020-06-12	E	50.5372	8.49128	17.2135
2020-06-13	E	52.6509	8.93975	17.9738
2020-06-14	E	52.4627	8.89747	17.9891
2020-06-15	E	53.3014	9.07579	18.3361
2020-06-16	E	52.3536	8.76678	17.9247
2020-06-17	E	57.8745	9.90426	19.7445
2020-06-18	E	56.2734	9.56257	19.3218
2020-06-19	E	56.901	9.61894	19.4849
2020-06-20	E	56.7723	9.51616	19.3936
2020-06-21	E	60.3286	10.1765	20.4794
2020-06-22	E	61.0436	10.333	20.8141
2020-06-23	E	60.6564	10.2194	20.7257
2020-06-24	E	58.9912	9.93333	20.3493
2020-06-25	E	61.5639	10.3328	21.0167
2020-06-26	E	63.1024	10.6103	21.5139
2020-06-27	E	65.7544	11.1216	22.3867
2020-06-28	E	66.6943	11.2897	22.7473
2020-06-29	E	71.8332	12.2397	24.3283
2020-06-30	E	73.5713	12.5099	24.8969
2020-07-01	E	75.7278	12.8017	25.4984
2020-07-02	E	75.9095	12.798	25.6391
2020-07-03	E	81.3986	13.9126	27.5086
2020-07-04	E	82.1036	13.8818	27.645
2020-07-05	E	86.3745	14.666	29.0297
2020-07-06	E	89.0353	15.0643	29.8427
2020-07-07	E	91.316	15.3658	30.5063
2020-07-08	E	92.9375	15.5837	31.035
2020-07-09	E	94.994	15.9899	31.8487
2020-07-10	E	98.0901	16.5614	32.9246
2020-07-11	E	98.4106	16.666	33.2853
2020-07-12	E	103.685	17.6462	34.9963
2020-07-13	E	106.873	18.1663	36.0298
2020-07-14	E	111.939	19.1655	37.8181
2020-07-15	E	113.948	19.3353	38.3471
2020-07-16	E	115.003	19.5517	38.9271
2020-07-17	E	119.907	20.564	40.7345
2020-07-18	E	121.444	20.5784	41.0204
2020-07-19	E	121.095	20.4933	41.1188
2020-07-20	E	128.129	21.7508	43.2806
2020-07-21	E	132.492	22.4576	44.6392
2020-07-22	E	135.564	22.8885	45.581
2020-07-23	E	141.865	24.1102	47.7527
2020-07-24	E	148.932	25.3001	49.9216
2020-07-25	E	150.656	25.4265	50.4674
2020-07-26	E	155.467	26.2806	52.115
2020-07-27	E	157.924	26.6484	53.0193
2020-07-28	E	164.697	28.0643	55.5439
2020-07-29	E	169.835	28.9225	57.2502
2020-07-30	E	177.573	30.3837	59.9089
2020-07-31	E	184.205	31.5791	62.2007
2020-08-01	E	187.224	32.0457	63.3782
2020-08-02	E	194.811	33.4217	65.9513
2020-08-03	E	199.647	34.3355	67.8387
2020-08-04	E	204.46	35.2245	69.6895
2020-08-05	E	214.918	36.8279	72.6567
2020-08-06	E	225.549	38.7187	76.1196
2020-08-07	E	234.994	39.9921	78.6773
2020-08-08	E	246.09	42.0822	82.523
2020-08-09	E	251.601	43.0973	84.7526
2020-08-10	E	256.658	44.1734	87.0632
2020-08-11	E	270.326	46.4346	91.217
2020-08-12	E	281.041	48.1803	94.6348
2020-08-13	E	281.893	48.1236	95.2638
2020-08-14	E	288.289	49.0997	97.4132
2020-08-15	E	296.438	50.2986	99.8962
2020-08-16	E	307.423	52.4431	103.859
2020-08-17	E	313.172	53.3205	105.904
2020-08-18	E	323.1	54.7505	108.786
2020-08-19	E	333.276	56.6689	112.443
2020-08-20	E	336.665	56.8503	113.429
2020-08-21	E	353.57	60.0688	119.084
2020-08-22	E	355.394	60.1578	119.98
2020-08-23	E	362.29	61.2442	122.347
2020-08-24	E	369.534	62.5157	124.989
2020-08-25	E	366.41	61.6367	124.272
2020-08-26	E	374.066	62.851	126.687
2020-08-27	E	379.628	63.7881	128.682
2020-08-28	E	389.729	65.5064	131.893
2020-08-29	E	394.72	66.1202	133.425
2020-08-30	E	400.998	67.2668	135.757
2020-08-31	E	398.046	66.4113	134.968
2020-09-01	E	408.182	68.3524	138.425
2020-09-02	E	409.204	68.5141	139.174
2020-09-03	E	412.746	69.1452	140.606
2020-09-04	E	411.782	68.975	140.771
2020-09-05	E	426.623	71.5428	145.149
2020-09-06	E	428.677	71.8438	146.107
2020-09-07	E	422.437	70.5389	144.514
2020-09-08	E	424.422	70.7715	145.182
2020-09-09	E	431.457	72.0109	147.401
2020-09-10	E	436.154	72.7332	148.857
2020-09-11	E	434.18	72.2922	148.502
2020-09-12	E	436.821	72.6792	149.37
2020-09-13	E	434.751	72.4386	149.25
2020-09-14	E	436.31	72.8039	150.029
2020-09-15	E	422.98	70.2352	146.221
2020-09-16	E	423.221	70.413	146.511
2020-09-17	E	427.761	71.1963	147.758
2020-09-18	E	429.986	71.6689	148.567
2020-09-19	E	425.226	70.7259	147.187
2020-09-20	E	411.479	68.0431	143.015
2020-09-21	E	412.03	68.2202	143.134
2020-09-22	E	411.502	68.1238	142.857
2020-09-23	E	404.716	66.8315	140.722
2020-09-24	E	404.566	66.9831	140.772
2020-09-25	E	405.437	67.47	141.38
2020-09-26	E	399.851	66.2867	139.429
2020-09-27	E	404.396	67.2391	140.751
2020-09-28	E	386.959	64.0309	135.654
2020-09-29	E	379.679	62.3336	132.72
2020-09-30	E	384.106	63.1156	133.585
2020-02-18	F	0	0	0
2020-02-19	F	0	0	0
2020-02-20	F	0	0	0
2020-02-21	F	0	0	0
2020-02-22	F	0	0	0
2020-02-23	F	0	0	0
2020-02-24	F	0.333333	0.0637867	0.0996667
2020-02-25	F	1.28571	0.255609	0.403542
2020-02-26	F	1.43537	0.276794	0.452766
2020-02-27	F	2.89699	0.560688	0.911837
2020-02-28	F	3.48313	0.669694	1.11419
2020-02-29	F	3.98554	0.749438	1.27392
2020-03-01	F	5.41618	0.890772	1.53068
2020-03-02	F	5.97577	1.00855	1.75534
2020-03-03	F	7.78876	1.37294	2.36792
2020-03-04	F	8.00941	1.41036	2.48793
2020-03-05	F	9.19854	1.6218	2.87461
2020-03-06	F	13.8845	2.57732	4.43062
2020-03-07	F	15.2343	2.75512	4.82579
2020-03-08	F	17.058	2.95599	5.2539
2020-03-09	F	18.6211	3.29532	5.89716
2020-03-10	F	19.6276	3.49213	6.32568
2020-03-11	F	19.4903	3.44259	6.36697
2020-03-12	F	21.3727	3.74242	6.9361
2020-03-13	F	24.3194	4.31122	7.93242
2020-03-14	F	27.8452	4.87119	8.93854
2020-03-15	F	31.534	5.5181	10.1006
2020-03-16	F	33.3625	5.80204	10.7187
2020-03-17	F	37.9297	6.69872	12.2908
2020-03-18	F	44.8445	7.90354	14.3815
2020-03-19	F	49.1049	8.55535	15.6605
2020-03-20	F	52.7565	9.2261	16.9789
2020-03-21	F	59.2199	10.5228	19.2852
2020-03-22	F	61.7599	10.8767	20.1679
2020-03-23	F	64.2704	11.0857	20.8059
2020-03-24	F	68.7556	11.8561	22.2958
2020-03-25	F	74.9334	12.9779	24.3492
2020-03-26	F	83.8953	14.5839	27.1945
2020-03-27	F	90.2436	15.6892	29.3202
2020-03-28	F	88.0183	15.1932	28.9659
2020-03-29	F	92.1109	15.8337	30.3025
2020-03-30	F	93.9522	15.9847	30.874
2020-03-31	F	97.8638	16.5876	32.1194
2020-04-01	F	102.55	17.2924	33.5255
2020-04-02	F	102.9	17.2946	33.8415
2020-04-03	F	106.533	18.012	35.2359
2020-04-04	F	107.981	18.2159	35.8408
2020-04-05	F	115.888	19.5979	38.2637
2020-04-06	F	122.333	20.7828	40.4357
2020-04-07	F	123.19	20.9077	40.9886
2020-04-08	F	129.258	21.8937	42.8504
2020-04-09	F	133.459	22.6016	44.3017
2020-04-10	F	128.394	21.3695	42.7247
2020-04-11	F	124.718	20.6867	41.8821
2020-04-12	F	123.902	20.3284	41.4742
2020-04-13	F	120.868	19.783	40.7316
2020-04-14	F	118.601	19.5337	40.4024
2020-04-15	F	117.658	19.3676	40.1795
2020-04-16	F	113.85	18.5358	38.901
2020-04-17	F	109.586	17.8649	37.8171
2020-04-18	F	105.264	17.0811	36.5176
2020-04-19	F	102.893	16.7275	35.8486
2020-04-20	F	107.194	17.6142	37.1092
2020-04-21	F	105.547	17.169	36.3619
2020-04-22	F	104.136	16.8423	35.7773
2020-04-23	F	102.926	16.6782	35.4348
2020-04-24	F	104.889	17.0074	35.8631
2020-04-25	F	102.571	16.6245	35.2109
2020-04-26	F	98.2516	15.845	33.9209
2020-04-27	F	94.549	15.151	32.7228
2020-04-28	F	89.7087	14.3093	31.2627
2020-04-29	F	89.2265	14.3317	31.1162
2020-04-30	F	84.8132	13.4767	29.623
2020-05-01	F	85.0303	13.6267	29.6642
2020-05-02	F	85.2165	13.7851	29.7521
2020-05-03	F	84.7094	13.7339	29.5431
2020-05-04	F	81.9414	13.2559	28.6799
2020-05-05	F	82.9021	13.4317	28.8216
2020-05-06	F	81.3923	13.0873	28.1785
2020-05-07	F	81.4315	13.1414	28.1489
2020-05-08	F	82.1317	13.3473	28.3743
2020-05-09	F	81.3986	13.2748	28.1902
2020-05-10	F	83.4369	13.747	28.8611
2020-05-11	F	81.184	13.2446	28.0484
2020-05-12	F	79.253	12.9119	27.4717
2020-05-13	F	76.5978	12.4434	26.6681
2020-05-14	F	74.3219	12.0085	25.8956
2020-05-15	F	73.0378	11.9262	25.6573
2020-05-16	F	71.2705	11.6525	25.1281
2020-05-17	F	65.7557	10.5507	23.3001
2020-05-18	F	64.362	10.2815	22.7146
2020-05-19	F	63.8341	10.2181	22.4536
2020-05-20	F	63.0483	10.0709	22.0779
2020-05-21	F	63.0414	10.1285	22.0308
2020-05-22	F	60.7021	9.78273	21.3743
2020-05-23	F	61.0304	9.87729	21.3979
2020-05-24	F	58.9784	9.49849	20.7035
2020-05-25	F	58.2196	9.32981	20.3255
2020-05-26	F	57.2359	9.2031	20.0165
2020-05-27	F	55.0593	8.82019	19.3128
2020-05-28	F	52.8604	8.38184	18.5107
2020-05-29	F	54.6422	8.78476	19.0092
2020-05-30	F	56.1695	9.1954	19.5624
2020-05-31	F	57.1453	9.45164	19.9121
2020-06-01	F	58.6483	9.74004	20.3351
2020-06-02	F	60.6033	10.022	20.7702
2020-06-03	F	58.2791	9.58856	20.1066
2020-06-04	F	57.2868	9.41596	19.8206
2020-06-05	F	56.103	9.11405	19.3233
2020-06-06	F	57.0883	9.37275	19.6856
2020-06-07	F	57.2661	9.44966	19.7859
2020-06-08	F	55.7519	9.18373	19.358
2020-06-09	F	55.454	9.0897	19.1829
2020-06-10	F	57.532	9.45784	19.7274
2020-06-11	F	60.6465	10.1279	20.7715
2020-06-12	F	62.316	10.3674	21.1867
2020-06-13	F	61.7471	10.2564	21.0647
2020-06-14	F	63.9261	10.6991	21.7943
2020-06-15	F	67.1271	11.3758	22.9137
2020-06-16	F	69.8709	11.8011	23.6764
2020-06-17	F	73.556	12.5161	24.9072
2020-06-18	F	76.3813	12.9843	25.7848
2020-06-19	F	78.803	13.4078	26.6047
2020-06-20	F	80.8788	13.8134	27.4045
2020-06-21	F	80.658	13.6189	27.2722
2020-06-22	F	82.1354	13.8173	27.7199
2020-06-23	F	84.4018	14.0881	28.2762
2020-06-24	F	83.3444	13.8145	27.983
2020-06-25	F	85.4381	14.2577	28.7751
2020-06-26	F	84.8993	14.2027	28.8053
2020-06-27	F	84.4375	14.0931	28.7319
2020-06-28	F	87.0417	14.5647	29.5474
2020-06-29	F	87.6071	14.5944	29.6933
2020-06-30	F	89.4252	14.8217	30.1373
2020-07-01	F	94.6501	15.8846	31.8908
2020-07-02	F	99.7954	16.7704	33.4252
2020-07-03	F	100.872	16.9872	33.953
2020-07-04	F	106.129	17.8584	35.4939
2020-07-05	F	102.967	17.2892	34.8185
2020-07-06	F	113.591	19.4136	38.2878
2020-07-07	F	113.03	19.2342	38.2772
2020-07-08	F	114.883	19.3814	38.7315
2020-07-09	F	116.805	19.6844	39.4108
2020-07-10	F	123.785	21.0573	41.7558
2020-07-11	F	125.101	21.1143	42.109
2020-07-12	F	132.896	22.5013	44.511
2020-07-13	F	136.578	23.1995	45.8978
2020-07-14	F	140.733	24.0282	47.4969
2020-07-15	F	149.629	25.6755	50.3911
2020-07-16	F	153.586	26.3162	51.7796
2020-07-17	F	154.979	26.5727	52.5611
2020-07-18	F	163.172	28.1149	55.3206
2020-07-19	F	172.529	29.7523	58.2856
2020-07-20	F	181.215	31.0419	60.7629
2020-07-21	F	186.661	31.9668	62.6965
2020-07-22	F	193.328	32.9095	64.6571
2020-07-23	F	197.376	33.5426	66.1343
2020-07-24	F	200.846	34.1173	67.5005
2020-07-25	F	212.154	35.8691	70.685
2020-07-26	F	212.513	35.5846	70.7457
2020-07-27	F	221.154	37.2333	73.7455
2020-07-28	F	230.894	39.0538	77.0679
2020-07-29	F	242.909	41.2198	80.9891
2020-07-30	F	255.874	43.4187	85.0355
2020-07-31	F	268.654	45.7225	89.3127
2020-08-01	F	280.275	47.5564	92.921
2020-08-02	F	295.902	50.3492	98.0542
2020-08-03	F	297.631	50.3775	98.9534
2020-08-04	F	307.445	52.0845	102.371
2020-08-05	F	313.191	52.9357	104.468
2020-08-06	F	320.116	53.8087	106.559
2020-08-07	F	325.719	54.6249	108.527
2020-08-08	F	337.521	56.7389	112.489
2020-08-09	F	358.97	60.7552	119.48
2020-08-10	F	374.022	63.0595	123.967
2020-08-11	F	388.924	65.5814	128.833
2020-08-12	F	401.03	67.3475	132.567
2020-08-13	F	409.073	68.578	135.457
2020-08-14	F	413.301	69.0182	137.072
2020-08-15	F	429.258	71.7978	142.254
2020-08-16	F	444.935	74.949	148.094
2020-08-17	F	456.373	76.8705	152.102
2020-08-18	F	470.844	79.5395	157.278
2020-08-19	F	474.914	80.0775	159.172
2020-08-20	F	479.735	80.7754	161.22
2020-08-21	F	500.202	84.2801	167.579
2020-08-22	F	523.078	88.3654	174.963
2020-08-23	F	533.686	89.8258	178.386
2020-08-24	F	550.778	92.8122	184.146
2020-08-25	F	557.762	93.8199	186.872
2020-08-26	F	558.415	93.3284	187.177
2020-08-27	F	570.642	95.4037	191.327
2020-08-28	F	587.788	98.3784	196.904
2020-08-29	F	608.818	101.831	203.305
2020-08-30	F	606.178	101.127	203.311
2020-08-31	F	617.914	103.209	207.485
2020-09-01	F	625.307	104.112	209.837
2020-09-02	F	638.644	106.378	214.262
2020-09-03	F	645.41	107.663	217.188
2020-09-04	F	642.875	107.155	217.283
2020-09-05	F	645.702	107.553	218.649
2020-09-06	F	653.126	108.846	221.348
2020-09-07	F	657.155	109.495	223.038
2020-09-08	F	665.943	110.77	225.665
2020-09-09	F	668.141	111.364	227.231
2020-09-10	F	673.359	112.228	229.178
2020-09-11	F	678.165	113.183	231.25
2020-09-12	F	676.951	112.817	231.247
2020-09-13	F	687.91	114.717	234.689
2020-09-14	F	689.971	114.726	235.24
2020-09-15	F	687.404	114.269	234.998
2020-09-16	F	680.536	112.51	232.633
2020-09-17	F	679.317	112.451	232.761
2020-09-18	F	669.605	110.574	230.017
2020-09-19	F	657.947	108.352	226.589
2020-09-20	F	653.955	107.641	225.37
2020-09-21	F	647.199	106.585	223.58
2020-09-22	F	637.409	104.351	219.899
2020-09-23	F	624.35	102.11	216.085
2020-09-24	F	618.491	101.03	213.978
2020-09-25	F	606.468	99.0568	210.457
2020-09-26	F	594.497	96.8716	206.532
2020-09-27	F	584.569	94.9507	202.941
2020-09-28	F	574.059	93.4027	199.881
2020-09-29	F	569.05	92.6868	198.101
2020-09-30	F	558.424	90.9143	194.706
2020-02-18	G	0	0	0
2020-02-19	G	0	0	0
2020-02-20	G	0	0	0
2020-02-21	G	0	0	0
2020-02-22	G	0	0	0
2020-02-23	G	0.333333	0.0637867	0.0996667
2020-02-24	G	0.619048	0.116942	0.186875
2020-02-25	G	0.530612	0.0974519	0.163516
2020-02-26	G	1.12148	0.219877	0.359743
2020-02-27	G	2.2946	0.385684	0.631108
2020-02-28	G	2.63347	0.448977	0.751553
2020-02-29	G	2.92392	0.50172	0.856942
2020-03-01	G	3.50622	0.60946	1.04882
2020-03-02	G	3.672	0.635457	1.11705
2020-03-03	G	4.48076	0.795787	1.39342
2020-03-04	G	5.50732	0.993183	1.73491
2020-03-05	G	5.72056	0.955226	1.71738
2020-03-06	G	6.57	1.11495	2.00104
2020-03-07	G	8.96476	1.61137	2.81691
2020-03-08	G	9.35075	1.62014	2.89813
2020-03-09	G	10.0149	1.73284	3.13386
2020-03-10	G	9.91756	1.72136	3.17546
2020-03-11	G	12.5008	2.211	3.99187
2020-03-12	G	15.7149	2.84368	5.05722
2020-03-13	G	16.4699	2.966	5.35673
2020-03-14	G	17.7838	3.1955	5.81814
2020-03-15	G	21.5766	3.87764	6.98887
2020-03-16	G	23.1609	4.05227	7.39793
2020-03-17	G	24.1855	4.2394	7.82085
2020-03-18	G	28.3971	4.90563	8.98825
2020-03-19	G	30.007	5.16408	9.54605
2020-03-20	G	31.0536	5.2602	9.84779
2020-03-21	G	34.2841	5.82009	10.8615
2020-03-22	G	39.053	6.70266	12.3985
2020-03-23	G	39.474	6.77808	12.712
2020-03-24	G	42.1682	7.32072	13.736
2020-03-25	G	45.1442	7.85612	14.762
2020-03-26	G	46.3617	8.03605	15.2437
2020-03-27	G	47.7386	8.19708	15.6826
2020-03-28	G	46.5854	7.87367	15.3516
2020-03-29	G	45.9304	7.60417	15.062
2020-03-30	G	47.3689	7.93425	15.6752
2020-03-31	G	50.9352	8.65582	16.9095
2020-04-01	G	54.6588	9.35142	18.1368
2020-04-02	G	54.5171	9.31541	18.2487
2020-04-03	G	54.3956	9.2965	18.364
2020-04-04	G	54.2914	9.25855	18.4301
2020-04-05	G	57.8689	9.98404	19.671
2020-04-06	G	61.9352	10.694	20.9215
2020-04-07	G	63.4207	10.6783	21.0666
2020-04-08	G	60.6939	10.1882	20.4483
2020-04-09	G	59.69	10.0349	20.3059
2020-04-10	G	62.1629	10.3842	20.9267
2020-04-11	G	60.6158	10.0069	20.4255
2020-04-12	G	57.2897	9.34022	19.4367
2020-04-13	G	54.1055	8.78469	18.5714
2020-04-14	G	54.7095	8.9402	18.7807
2020-04-15	G	53.5605	8.80356	18.5477
2020-04-16	G	52.5757	8.6564	18.2919
2020-04-17	G	51.0648	8.4173	17.8861
2020-04-18	G	51.1032	8.48428	17.947
2020-04-19	G	50.8027	8.4569	17.8703
2020-04-20	G	48.8785	8.068	17.2312
2020-04-21	G	51.5626	8.53432	17.907
2020-04-22	G	49.5298	8.19908	17.3673
2020-04-23	G	49.1208	8.09998	17.1767
2020-04-24	G	47.4369	7.74007	16.5766
2020-04-25	G	45.6602	7.42904	16.0342
2020-04-26	G	45.804	7.49988	16.0752
2020-04-27	G	47.2605	7.78355	16.4622
2020-04-28	G	46.1757	7.62613	16.1854
2020-04-29	G	45.5792	7.56983	16.0602
2020-04-30	G	46.0679	7.67267	16.1847
2020-05-01	G	43.4867	7.13992	15.3273
2020-05-02	G	43.2743	7.07868	15.175
2020-05-03	G	42.0923	6.88898	14.8252
2020-05-04	G	42.7458	6.91116	14.8007
2020-05-05	G	40.9726	6.55802	14.1986
2020-05-06	G	41.4527	6.63537	14.2524
2020-05-07	G	40.8642	6.60553	14.1522
2020-05-08	G	39.0265	6.29223	13.6139
2020-05-09	G	39.4512	6.36118	13.6585
2020-05-10	G	39.482	6.23837	13.4158
2020-05-11	G	38.8417	6.14712	13.2208
2020-05-12	G	38.2929	6.07108	13.0502
2020-05-13	G	35.8225	5.59171	12.251
2020-05-14	G	36.3717	5.77742	12.4659
2020-05-15	G	35.509	5.7103	12.3073
2020-05-16	G	34.4363	5.54621	11.9996
2020-05-17	G	33.8502	5.38728	11.6956
2020-05-18	G	33.3478	5.28812	11.4817
2020-05-19	G	33.9171	5.46063	11.6931
2020-05-20	G	32.7385	5.18839	11.2282
2020-05-21	G	30.7282	4.84505	10.6393
2020-05-22	G	29.3385	4.62271	10.2237
2020-05-23	G	29.8139	4.65098	10.1938
2020-05-24	G	29.5548	4.65235	10.1329
2020-05-25	G	29.666	4.72837	10.1966
2020-05-26	G	30.0947	4.79172	10.2524
2020-05-27	G	29.7955	4.71694	10.1018
2020-05-28	G	29.8723	4.77111	10.1521
2020-05-29	G	28.6048	4.58328	9.83208
2020-05-30	G	29.1851	4.74569	10.0504
2020-05-31	G	27.0158	4.34856	9.40943
2020-06-01	G	26.1564	4.13409	9.03059
2020-06-02	G	26.7531	4.29649	9.2321
2020-06-03	G	26.9312	4.30425	9.20909
2020-06-04	G	28.7506	4.68234	9.76962
2020-06-05	G	25.9767	4.16819	8.96441
2020-06-06	G	28.5991	4.68821	9.74186
2020-06-07	G	27.1801	4.46151	9.3908
2020-06-08	G	26.6306	4.40016	9.28295
2020-06-09	G	25.8262	4.25198	9.03691
2020-06-10	G	27.1368	4.54449	9.47163
2020-06-11	G	27.9268	4.70227	9.71768
2020-06-12	G	29.6039	5.0584	10.284
2020-06-13	G	31.3748	5.2692	10.6451
2020-06-14	G	30.8926	5.18972	10.5625
2020-06-15	G	30.1461	4.97373	10.2562
2020-06-16	G	34.8395	5.93357	11.7692
2020-06-17	G	38.5291	6.61696	12.911
2020-06-18	G	39.0249	6.72886	13.1951
2020-06-19	G	42.7833	7.3629	14.2887
2020-06-20	G	44.6714	7.59452	14.782
2020-06-21	G	44.6231	7.58509	14.8972
2020-06-22	G	44.915	7.56613	14.9808
2020-06-23	G	45.8319	7.7001	15.2878
2020-06-24	G	44.2845	7.36523	14.8588
2020-06-25	G	45.6248	7.56318	15.2288
2020-06-26	G	45.4403	7.54788	15.2709
2020-06-27	G	47.6155	7.92894	15.923
2020-06-28	G	47.1466	7.86377	15.8956
2020-06-29	G	49.0781	8.1284	16.37
2020-06-30	G	49.7336	8.25462	16.6378
2020-07-01	G	50.6288	8.43192	16.9847
2020-07-02	G	50.0628	8.33561	16.907
2020-07-03	G	50.9109	8.4384	17.1249
2020-07-04	G	53.9713	9.03434	18.113
2020-07-05	G	52.5944	8.79603	17.8292
2020-07-06	G	51.4143	8.58635	17.5635
2020-07-07	G	56.4027	9.50708	19.0428
2020-07-08	G	56.6785	9.55051	19.2061
2020-07-09	G	55.5816	9.35375	18.985
2020-07-10	G	59.6414	10.1161	20.2389
2020-07-11	G	63.4545	10.8345	21.466
2020-07-12	G	67.7229	11.5719	22.7564
2020-07-13	G	71.7149	12.3362	24.1195
2020-07-14	G	75.8032	13.0452	25.4249
2020-07-15	G	82.3075	14.2905	27.5898
2020-07-16	G	84.5493	14.6876	28.4831
2020-07-17	G	82.4708	14.1117	27.8477
2020-07-18	G	91.0226	15.6008	30.3684
2020-07-19	G	93.6861	16.0763	31.378
2020-07-20	G	96.3023	16.4725	32.2614
2020-07-21	G	103.878	17.8483	34.6681
2020-07-22	G	106.372	18.2043	35.5389
2020-07-23	G	109.842	18.8311	36.8165
2020-07-24	G	113.484	19.5364	38.2205
2020-07-25	G	113.939	19.4419	38.3829
2020-07-26	G	121.328	20.7804	40.7394
2020-07-27	G	126.329	21.7349	42.55
2020-07-28	G	131.282	22.6579	44.3336
2020-07-29	G	131.194	22.5119	44.4642
2020-07-30	G	135.785	23.3692	46.1082
2020-07-31	G	137.388	23.5733	46.7493
2020-08-01	G	142.094	24.3924	48.3243
2020-08-02	G	145.462	24.989	49.5681
2020-08-03	G	152.348	26.1683	51.7224
2020-08-04	G	155.251	26.6409	52.8101
2020-08-05	G	164.405	28.1606	55.5212
2020-08-06	G	174.586	29.8431	58.5434
2020-08-07	G	178.645	30.2994	59.7101
2020-08-08	G	187.124	31.7946	62.473
2020-08-09	G	193.392	32.852	64.5959
2020-08-10	G	198.098	33.7026	66.4057
2020-08-11	G	197.132	33.5046	66.5724
2020-08-12	G	203.637	34.7346	68.8978
2020-08-13	G	209.212	35.6736	70.7983
2020-08-14	G	213.658	36.3812	72.3441
2020-08-15	G	217.469	36.8322	73.4801
2020-08-16	G	227.402	38.6031	76.6538
2020-08-17	G	233.916	39.7543	78.9237
2020-08-18	G	238.166	40.5084	80.5893
2020-08-19	G	242.476	41.1341	82.0423
2020-08-20	G	249.836	42.2406	84.228
2020-08-21	G	261.479	44.2804	87.8868
2020-08-22	G	263.458	44.2331	88.3583
2020-08-23	G	270.821	45.5802	90.9375
2020-08-24	G	274.466	45.9014	91.942
2020-08-25	G	280.923	46.7154	93.6746
2020-08-26	G	292.458	49.1936	98.0029
2020-08-27	G	300.345	50.6708	100.872
2020-08-28	G	296.438	49.6027	99.7893
2020-08-29	G	294.423	49.1204	99.4793
2020-08-30	G	303.696	50.7124	102.324
2020-08-31	G	310.978	51.8062	104.449
2020-09-01	G	312.552	52.0603	105.281
2020-09-02	G	318.902	53.3482	107.69
2020-09-03	G	323.678	54.2106	109.469
2020-09-04	G	323.772	54.0308	109.622
2020-09-05	G	325.518	54.4273	110.609
2020-09-06	G	323.016	54.1309	110.494
2020-09-07	G	326.871	54.7214	111.701
2020-09-08	G	336.842	56.6613	115.02
2020-09-09	G	340.388	57.382	116.524
2020-09-10	G	341.094	57.4612	117.026
2020-09-11	G	344.367	57.946	118.119
2020-09-12	G	342.171	57.4126	117.611
2020-09-13	G	345.623	57.9526	118.704
2020-09-14	G	341.915	56.991	117.456
2020-09-15	G	335.07	55.5491	115.362
2020-09-16	G	343.203	56.9516	117.599
2020-09-17	G	343.174	56.889	117.633
2020-09-18	G	346.816	57.6189	118.884
2020-09-19	G	349.271	58.0885	119.762
2020-09-20	G	352.708	58.6046	120.725
2020-09-21	G	348.988	57.8783	119.761
2020-09-22	G	349.133	57.8914	119.884
2020-09-23	G	352.59	58.5818	121.053
2020-09-24	G	353.553	58.8188	121.548
2020-09-25	G	354.046	58.9914	121.941
2020-09-26	G	351.801	58.281	120.951
2020-09-27	G	349.877	58.1216	120.76
2020-09-28	G	346.228	57.6172	120.013
2020-09-29	G	343.767	57.2218	119.398
2020-09-30	G	341.657	56.4541	118.175
2020-02-18	H	0	0	0
2020-02-19	H	0	0	0
2020-02-20	H	0	0	0
2020-02-21	H	0	0	0
2020-02-22	H	0	0	0
2020-02-23	H	0.333333	0.07488	0.117
2020-02-24	H	0.619048	0.13728	0.219375
2020-02-25	H	0.530612	0.1144	0.191953
2020-02-26	H	0.454811	0.0953333	0.167959
2020-02-27	H	0.389838	0.0794444	0.146964
2020-02-28	H	0.334147	0.0662037	0.128594
2020-02-29	H	0.619745	0.118956	0.212186
2020-03-01	H	1.19788	0.24889	0.419663
2020-03-02	H	1.69342	0.334982	0.566538
2020-03-03	H	2.78483	0.545392	0.911721
2020-03-04	H	3.05367	0.582066	0.997089
2020-03-05	H	3.61743	0.676415	1.17145
2020-03-06	H	5.10065	0.968586	1.65769
2020-03-07	H	6.03866	1.08449	1.88381
2020-03-08	H	6.84266	1.15889	2.047
2020-03-09	H	7.19847	1.22089	2.18979
2020-03-10	H	7.50345	1.28364	2.33207
2020-03-11	H	7.76486	1.32485	2.43923
2020-03-12	H	8.6556	1.50895	2.76699
2020-03-13	H	10.0857	1.72615	3.15345
2020-03-14	H	10.3116	1.76849	3.27494
2020-03-15	H	10.8385	1.86755	3.4809
2020-03-16	H	11.6235	2.0028	3.74346
2020-03-17	H	11.2963	1.86036	3.57452
2020-03-18	H	12.3492	2.08278	3.95971
2020-03-19	H	15.5851	2.69522	4.96408
2020-03-20	H	17.3586	3.05583	5.6089
2020-03-21	H	16.2121	2.81277	5.32379
2020-03-22	H	18.5628	3.20648	6.00598
2020-03-23	H	21.2443	3.75921	6.9539
2020-03-24	H	20.5427	3.59028	6.79966
2020-03-25	H	22.2747	3.84331	7.28004
2020-03-26	H	23.0926	3.97929	7.58337
2020-03-27	H	23.7937	4.1148	7.88345
2020-03-28	H	26.0612	4.56884	8.67902
2020-03-29	H	27.0049	4.65878	8.92447
2020-03-30	H	28.4804	4.95837	9.49025
2020-03-31	H	31.0784	5.42989	10.332
2020-04-01	H	29.3053	5.0352	9.8378
2020-04-02	H	28.7855	4.86715	9.65674
2020-04-03	H	30.6733	5.16252	10.1787
2020-04-04	H	31.6247	5.36706	10.5703
2020-04-05	H	31.7736	5.39884	10.6964
2020-04-06	H	31.2345	5.29776	10.6073
2020-04-07	H	32.7724	5.60733	11.1447
2020-04-08	H	34.0906	5.80152	11.5153
2020-04-09	H	33.5539	5.69711	11.4236
2020-04-10	H	33.7605	5.78204	11.612
2020-04-11	H	34.6042	5.9693	11.9588
2020-04-12	H	33.6608	5.78423	11.7293
2020-04-13	H	32.8521	5.63001	11.5284
2020-04-14	H	33.4923	5.75663	11.7514
2020-04-15	H	33.041	5.60701	11.5478
2020-04-16	H	31.9875	5.40744	11.2527
2020-04-17	H	32.0845	5.32711	11.1287
2020-04-18	H	32.1677	5.36555	11.185
2020-04-19	H	30.9056	5.14244	10.8355
2020-04-20	H	29.8239	4.90382	10.4474
2020-04-21	H	28.23	4.61899	9.97349
2020-04-22	H	27.1971	4.43434	9.64114
2020-04-23	H	28.3118	4.72973	10.0523
2020-04-24	H	27.934	4.65419	9.90946
2020-04-25	H	29.6101	5.06271	10.5211
2020-04-26	H	28.0467	4.7514	10.038
2020-04-27	H	26.3734	4.45038	9.55022
2020-04-28	H	26.6057	4.48518	9.56978
2020-04-29	H	26.1383	4.32283	9.28789
2020-04-30	H	24.4042	3.93238	8.64257
2020-05-01	H	23.2512	3.76787	8.32925
2020-05-02	H	23.263	3.69455	8.15476
2020-05-03	H	22.6064	3.60018	7.95008
2020-05-04	H	20.3769	3.2137	7.28999
2020-05-05	H	18.4659	2.88054	6.69507
2020-05-06	H	19.4946	3.13538	7.00652
2020-05-07	H	18.3763	2.93175	6.62904
2020-05-08	H	18.4178	2.9756	6.63241
2020-05-09	H	18.4533	2.94836	6.53569
2020-05-10	H	17.8171	2.787	6.2344
2020-05-11	H	16.6052	2.51386	5.7541
2020-05-12	H	16.5663	2.56357	5.76717
2020-05-13	H	15.5331	2.40255	5.46227
2020-05-14	H	17.314	2.78975	6.01016
2020-05-15	H	16.8406	2.74079	5.90889
2020-05-16	H	16.1015	2.55024	5.58628
2020-05-17	H	16.1346	2.5717	5.58566
2020-05-18	H	16.163	2.61178	5.61978
2020-05-19	H	15.854	2.58139	5.54998
2020-05-20	H	17.9225	3.05804	6.27323
2020-05-21	H	17.6954	3.03924	6.25608
2020-05-22	H	16.5009	2.78785	5.87273
2020-05-23	H	16.1436	2.7503	5.80597
2020-05-24	H	14.504	2.44168	5.31423
2020-05-25	H	14.432	2.42855	5.26528
2020-05-26	H	14.3703	2.4176	5.22246
2020-05-27	H	14.9841	2.52496	5.36698
2020-05-28	H	14.1768	2.38147	5.12944
2020-05-29	H	13.8182	2.32568	5.02126
2020-05-30	H	14.1775	2.39566	5.1086
2020-05-31	H	13.4855	2.27372	4.90336
2020-06-01	H	13.2257	2.16101	4.70644
2020-06-02	H	13.003	2.11977	4.61647
2020-06-03	H	13.1454	2.1492	4.63741
2020-06-04	H	12.2675	1.99345	4.37407
2020-06-05	H	12.515	2.06612	4.45998
2020-06-06	H	12.7271	2.11558	4.51781
2020-06-07	H	14.909	2.57279	5.21842
2020-06-08	H	15.1124	2.60159	5.28112
2020-06-09	H	15.6202	2.68938	5.43564
2020-06-10	H	15.0554	2.57118	5.27186
2020-06-11	H	16.9046	2.94137	5.86087
2020-06-12	H	15.823	2.71738	5.54426
2020-06-13	H	16.5626	2.83856	5.74823
2020-06-14	H	18.8632	3.28067	6.4597
2020-06-15	H	19.1684	3.35234	6.61857
2020-06-16	H	18.0968	3.12365	6.30692
2020-06-17	H	17.8448	3.04955	6.21622
2020-06-18	H	18.6289	3.13756	6.37086
2020-06-19	H	17.301	2.88087	5.9905
2020-06-20	H	17.1627	2.79454	5.85702
2020-06-21	H	17.3776	2.86126	5.95689
2020-06-22	H	17.5617	2.90577	6.02695
2020-06-23	H	18.7196	3.1786	6.45658
2020-06-24	H	18.3787	3.04264	6.26484
2020-06-25	H	18.0865	3.00423	6.21407
2020-06-26	H	19.5027	3.31334	6.70264
2020-06-27	H	21.3833	3.60144	7.17781
2020-06-28	H	22.6619	3.89698	7.68025
2020-06-29	H	24.4244	4.17378	8.16756
2020-06-30	H	25.6019	4.36284	8.52894
2020-07-01	H	23.9445	4.02952	8.07816
2020-07-02	H	22.5239	3.76284	7.70106
2020-07-03	H	23.9728	4.0509	8.16842
2020-07-04	H	25.5481	4.38801	8.72904
2020-07-05	H	30.2317	5.3179	10.2336
2020-07-06	H	33.5796	5.93196	11.2987
2020-07-07	H	33.7825	5.93338	11.4334
2020-07-08	H	34.2898	6.00944	11.6682
2020-07-09	H	35.3912	6.18931	12.0557
2020-07-10	H	34.6687	6.00917	11.879
2020-07-11	H	36.3827	6.31666	12.4395
2020-07-12	H	36.5185	6.33993	12.5659
2020-07-13	H	39.9682	6.9972	13.6732
2020-07-14	H	39.9251	6.94865	13.7103
2020-07-15	H	42.2215	7.3242	14.3929
2020-07-16	H	45.1899	7.8923	15.3888
2020-07-17	H	48.4009	8.4711	16.4248
2020-07-18	H	49.1531	8.5929	16.7681
2020-07-19	H	50.4646	8.82198	17.2677
2020-07-20	H	53.5887	9.36509	18.2553
2020-07-21	H	56.5998	9.90365	19.2537
2020-07-22	H	56.8475	9.89209	19.408
2020-07-23	H	58.3931	10.0655	19.829
2020-07-24	H	61.3845	10.5483	20.726
2020-07-25	H	61.9486	10.6983	21.1166
2020-07-26	H	62.7655	10.8538	21.506
2020-07-27	H	61.799	10.6423	21.3138
2020-07-28	H	63.9706	10.9541	21.9082
2020-07-29	H	65.4986	11.2057	22.4154
2020-07-30	H	74.8083	13.0016	25.3378
2020-07-31	H	79.7881	13.8493	26.8809
2020-08-01	H	82.7231	14.2035	27.6808
2020-08-02	H	84.5722	14.5402	28.4457
2020-08-03	H	85.4905	14.599	28.7683
2020-08-04	H	86.9442	14.8698	29.3973
2020-08-05	H	87.8569	15.0317	29.8479
2020-08-06	H	90.6393	15.5078	30.7753
2020-08-07	H	93.3575	16.0016	31.7384
2020-08-08	H	98.354	17.0426	33.5647
2020-08-09	H	101.637	17.63	34.7251
2020-08-10	H	101.784	17.6536	35.0125
2020-08-11	H	107.91	18.7548	36.9539
2020-08-12	H	106.494	18.3635	36.6074
2020-08-13	H	110.614	19.1052	37.9724
2020-08-14	H	115.812	20.0727	39.7129
2020-08-15	H	120.934	20.9871	41.4048
2020-08-16	H	122.658	21.2055	42.0358
2020-08-17	H	132.135	23.0321	45.1577
2020-08-18	H	136.926	23.8692	46.819
2020-08-19	H	147.031	25.7788	50.1663
2020-08-20	H	147.694	25.7727	50.5992
2020-08-21	H	152.595	26.5885	52.2606
2020-08-22	H	156.795	27.174	53.567
2020-08-23	H	161.396	27.8811	55.0525
2020-08-24	H	166.673	28.8142	56.8896
2020-08-25	H	169.862	29.1231	57.7647
2020-08-26	H	176.263	30.2846	59.9431
2020-08-27	H	177.749	30.2735	60.3196
2020-08-28	H	181.023	30.6332	61.2253
2020-08-29	H	186.496	31.726	63.2571
2020-08-30	H	189.854	32.0821	64.1683
2020-08-31	H	188.065	31.7299	63.9516
2020-09-01	H	196.199	33.2612	66.6133
2020-09-02	H	194.504	32.7845	66.2037
2020-09-03	H	197.384	33.4467	67.5005
2020-09-04	H	200.52	34.0929	68.7826
2020-09-05	H	203.541	34.4289	69.5881
2020-09-06	H	203.463	34.2485	69.5736
2020-09-07	H	201.397	33.8014	69.0973
2020-09-08	H	198.626	33.2874	68.4594
2020-09-09	H	198.251	32.9672	68.0703
2020-09-10	H	199.596	33.1691	68.4622
2020-09-11	H	203.416	33.9114	69.7021
2020-09-12	H	205.023	34.3747	70.5443
2020-09-13	H	210.401	35.3432	72.1913
2020-09-14	H	214.677	36.2168	73.7364
2020-09-15	H	219.009	37.0364	75.2313
2020-09-16	H	221.388	37.442	76.1061
2020-09-17	H	220.428	37.0673	75.7578
2020-09-18	H	218.938	36.6496	75.2884
2020-09-19	H	220.328	36.9394	75.8744
2020-09-20	H	218.519	36.5652	75.4251
2020-09-21	H	222.969	37.36	76.7609
2020-09-22	H	222.45	37.3844	76.9332
2020-09-23	H	225.338	37.9789	77.9809
2020-09-24	H	228.147	38.6351	79.1489
2020-09-25	H	228.554	38.5302	79.1526
2020-09-26	H	225.57	37.9131	78.3282
2020-09-27	H	226.679	38.1532	78.7855
2020-09-28	H	224.63	37.7348	78.2193
2020-09-29	H	221.873	37.1227	77.3122
2020-09-30	H	220.177	36.6098	76.5142
2020-02-18	I	0	0	0
2020-02-19	I	0	0	0
2020-02-20	I	0	0	0
2020-02-21	I	0	0	0
2020-02-22	I	0	0	0
2020-02-23	I	0	0	0
2020-02-24	I	0	0	0
2020-02-25	I	0	0	0
2020-02-26	I	0.333333	0.07488	0.117
2020-02-27	I	0.285714	0.0624	0.102375
2020-02-28	I	1.2449	0.24336	0.388578
2020-02-29	I	1.73372	0.341467	0.556673
2020-03-01	I	2.15271	0.423222	0.703755
2020-03-02	I	3.17852	0.618925	1.03179
2020-03-03	I	3.05778	0.590651	1.01981
2020-03-04	I	4.28762	0.833329	1.42534
2020-03-05	I	5.00843	0.949588	1.64584
2020-03-06	I	5.29294	0.92999	1.65677
2020-03-07	I	6.53681	1.1799	2.08234
2020-03-08	I	8.60298	1.46304	2.57172
2020-03-09	I	9.04065	1.56032	2.78325
2020-03-10	I	8.74913	1.50272	2.75168
2020-03-11	I	11.4993	2.06208	3.67305
2020-03-12	I	12.1898	2.18709	3.94625
2020-03-13	I	15.1151	2.71836	4.85264
2020-03-14	I	15.6225	2.78669	5.06073
2020-03-15	I	17.0574	2.9712	5.44214
2020-03-16	I	20.6206	3.60475	6.52554
2020-03-17	I	21.3415	3.66401	6.74118
2020-03-18	I	21.2927	3.63851	6.81286
2020-03-19	I	22.5842	3.8946	7.30892
2020-03-20	I	24.6912	4.31046	8.05931
2020-03-21	I	27.4972	4.77349	8.89789
2020-03-22	I	27.5691	4.79882	9.06832
2020-03-23	I	29.2973	5.05288	9.58145
2020-03-24	I	29.112	4.95676	9.54944
2020-03-25	I	30.6198	5.17341	9.98509
2020-03-26	I	34.2455	5.88643	11.1983
2020-03-27	I	33.6866	5.75677	11.1288
2020-03-28	I	35.8743	6.14792	11.8481
2020-03-29	I	36.0827	6.11335	11.9141
2020-03-30	I	37.5947	6.40347	12.4701
2020-03-31	I	38.5574	6.59254	12.8744
2020-04-01	I	39.3825	6.68632	13.1284
2020-04-02	I	39.4231	6.71177	13.2684
2020-04-03	I	43.7912	7.38194	14.4048
2020-04-04	I	43.8687	7.32197	14.4329
2020-04-05	I	46.935	7.94313	15.5061
2020-04-06	I	50.5634	8.54397	16.5752
2020-04-07	I	52.34	8.75902	17.0643
2020-04-08	I	52.8629	8.89662	17.4272
2020-04-09	I	56.311	9.35241	18.2778
2020-04-10	I	55.2666	9.11378	18.0558
2020-04-11	I	53.7047	8.77626	17.6448
2020-04-12	I	53.3659	8.70854	17.6189
2020-04-13	I	54.0756	8.68261	17.6438
2020-04-14	I	51.6838	8.30046	17.1024
2020-04-15	I	48.9671	7.82393	16.3816
2020-04-16	I	48.6385	7.72357	16.2145
2020-04-17	I	47.0234	7.49018	15.8344
2020-04-18	I	45.3058	7.23189	15.4021
2020-04-19	I	46.5002	7.43266	15.6738
2020-04-20	I	47.1907	7.66375	16.0113
2020-04-21	I	47.1158	7.70656	16.0725
2020-04-22	I	46.0516	7.56198	15.8445
2020-04-23	I	44.8062	7.3777	15.5452
2020-04-24	I	44.4053	7.28792	15.3831
2020-04-25	I	42.0617	6.88308	14.7255
2020-04-26	I	42.7195	7.0782	14.9822
2020-04-27	I	43.2834	7.1881	15.1244
2020-04-28	I	41.4334	6.79989	14.4992
2020-04-29	I	38.8477	6.26284	13.6185
2020-04-30	I	37.6313	6.09264	13.2811
2020-05-01	I	35.9221	5.74834	12.6697
2020-05-02	I	34.457	5.53631	12.2516
2020-05-03	I	33.5346	5.27365	11.7515
2020-05-04	I	31.0773	4.87449	11.0322
2020-05-05	I	28.971	4.54186	10.4029
2020-05-06	I	30.1656	4.86094	10.7838
2020-05-07	I	30.1896	4.94657	10.8355
2020-05-08	I	30.8768	5.11222	11.0281
2020-05-09	I	30.1325	4.93133	10.6982
2020-05-10	I	29.1612	4.78059	10.4096
2020-05-11	I	28.662	4.71876	10.2568
2020-05-12	I	27.2341	4.37881	9.67233
2020-05-13	I	27.0101	4.37284	9.59429
2020-05-14	I	26.4849	4.31518	9.44367
2020-05-15	I	25.0347	4.04249	8.96088
2020-05-16	I	25.7916	4.20906	9.15377
2020-05-17	I	25.1071	4.09273	8.92388
2020-05-18	I	26.187	4.28421	9.1734
2020-05-19	I	24.446	3.96398	8.64206
2020-05-20	I	22.2871	3.56956	7.9778
2020-05-21	I	25.1032	4.16717	8.84391
2020-05-22	I	26.1837	4.42112	9.22042
2020-05-23	I	23.7765	3.87563	8.36687
2020-05-24	I	21.7132	3.49593	7.73701
2020-05-25	I	22.9446	3.71199	8.01788
2020-05-26	I	21.0002	3.28469	7.31465
2020-05-27	I	22.6668	3.65244	7.83032
2020-05-28	I	23.762	3.74535	7.94786
2020-05-29	I	25.0341	4.04742	8.40171
2020-05-30	I	24.4578	3.98021	8.3005
2020-05-31	I	24.2972	3.91311	8.1946
2020-06-01	I	23.4928	3.71852	7.88528
2020-06-02	I	24.1367	3.89749	8.14762
2020-06-03	I	23.6886	3.84418	8.06083
2020-06-04	I	23.9712	3.90513	8.14956
2020-06-05	I	25.2134	4.18057	8.5782
2020-06-06	I	24.2781	4.0052	8.32059
2020-06-07	I	25.1432	4.20017	8.62818
2020-06-08	I	24.5513	4.08531	8.46399
2020-06-09	I	26.044	4.27803	8.77099
2020-06-10	I	26.3234	4.33046	8.87062
2020-06-11	I	26.5629	4.39635	8.99246
2020-06-12	I	25.7682	4.25989	8.80007
2020-06-13	I	28.4204	4.80623	9.66306
2020-06-14	I	28.3603	4.80391	9.70318
2020-06-15	I	29.6422	5.06822	10.1543
2020-06-16	I	31.0742	5.37445	10.6833
2020-06-17	I	29.6351	5.07497	10.2796
2020-06-18	I	29.7348	5.08056	10.325
2020-06-19	I	28.8203	4.89385	10.0657
2020-06-20	I	29.7031	5.0572	10.3371
2020-06-21	I	28.4598	4.7995	9.95933
2020-06-22	I	28.0608	4.72343	9.84541
2020-06-23	I	29.3855	4.92627	10.1617
2020-06-24	I	31.1875	5.28666	10.7375
2020-06-25	I	31.3988	5.32075	10.8253
2020-06-26	I	33.2466	5.70137	11.4525
2020-06-27	I	34.1638	5.89099	11.8019
2020-06-28	I	35.6166	6.11278	12.2074
2020-06-29	I	36.8618	6.32812	12.6098
2020-06-30	I	38.9292	6.52975	12.9966
2020-07-01	I	40.0345	6.76157	13.4346
2020-07-02	I	40.6486	6.87987	13.701
2020-07-03	I	42.5084	7.28906	14.4194
2020-07-04	I	44.7691	7.75763	15.2473
2020-07-05	I	45.0402	7.79589	15.4214
2020-07-06	I	45.9392	7.97754	15.8077
2020-07-07	I	46.0431	7.93477	15.8424
2020-07-08	I	47.7989	8.27354	16.4578
2020-07-09	I	50.9704	8.88587	17.5119
2020-07-10	I	52.689	9.09662	17.9662
2020-07-11	I	56.162	9.72985	19.0788
2020-07-12	I	57.4722	9.85264	19.4196
2020-07-13	I	57.5952	9.89395	19.6225
2020-07-14	I	61.034	10.4914	20.6797
2020-07-15	I	61.3148	10.4789	20.8074
2020-07-16	I	61.8889	10.499	20.9668
2020-07-17	I	63.0476	10.6656	21.3403
2020-07-18	I	69.3742	11.8804	23.3484
2020-07-19	I	69.4636	11.8694	23.5065
2020-07-20	I	74.2069	12.8087	25.1269
2020-07-21	I	73.9392	12.7844	25.2837
2020-07-22	I	74.3765	12.7198	25.3516
2020-07-23	I	74.7513	12.7936	25.6103
2020-07-24	I	78.0725	13.3875	26.6687
2020-07-25	I	81.2526	13.924	27.6597
2020-07-26	I	80.6451	13.7	27.4783
2020-07-27	I	86.1244	14.728	29.2175
2020-07-28	I	91.8209	15.7844	31.0513
2020-07-29	I	97.7036	16.7618	32.8076
2020-07-30	I	98.746	16.9384	33.3476
2020-07-31	I	104.973	17.8843	35.0682
2020-08-01	I	105.977	17.9154	35.3906
2020-08-02	I	108.504	18.4544	36.4745
2020-08-03	I	114.337	19.5525	38.4368
2020-08-04	I	118.003	20.0738	39.5386
2020-08-05	I	120.145	20.3252	40.2166
2020-08-06	I	125.648	21.2696	41.9582
2020-08-07	I	126.032	21.2357	42.1994
2020-08-08	I	132.361	22.4749	44.3908
2020-08-09	I	134.119	22.7532	45.1296
2020-08-10	I	141.626	24.3191	47.8604
2020-08-11	I	148.06	25.3966	49.8945
2020-08-12	I	150.242	25.7731	50.8597
2020-08-13	I	154.445	26.428	52.2373
2020-08-14	I	160.048	27.3148	53.9756
2020-08-15	I	167.518	28.7361	56.5626
2020-08-16	I	170.92	29.2494	57.7776
2020-08-17	I	169.169	28.8784	57.5928
2020-08-18	I	179.669	30.7934	60.9063
2020-08-19	I	191.002	32.9856	64.7374
2020-08-20	I	199.049	34.1939	67.1232
2020-08-21	I	198.947	33.8474	67.0961
2020-08-22	I	206.859	35.3503	69.8718
2020-08-23	I	213.975	36.3559	71.9148
2020-08-24	I	214.74	36.3729	72.4198
2020-08-25	I	217.063	36.7948	73.4987
2020-08-26	I	222.054	37.6595	75.2443
[truncated: 1,165 more rows]
