# Supplementary material for: The impact of social distancing on COVID19 spread: State of Georgia case study
Source: PLoS One. 2020 Oct 12;15(10):e0239798. doi: 10.1371/journal.pone.0239798 (PMC7549801; doi:10.1371/journal.pone.0239798)
Supplement: S9 Dataset — The number of people that need hospital beds, ICU beds, and ventilators is recorded for each hospital region under Scenario 6. (XLSX) [file pone.0239798.s013.xlsx]

## Sheet: Sheet1
Date	Region	Curr_Hosp	Curr_Vent	Curr_ICU
2020-02-18	A	0	0	0
2020-02-19	A	0	0	0
2020-02-20	A	0	0	0
2020-02-21	A	0.333333	0.0637867	0.0996667
2020-02-22	A	0.285714	0.0531556	0.0872083
2020-02-23	A	0.578231	0.108083	0.175974
2020-02-24	A	0.495627	0.0900691	0.153977
2020-02-25	A	0.758156	0.149938	0.25173
2020-02-26	A	1.31652	0.252521	0.419597
2020-02-27	A	1.12844	0.210434	0.367148
2020-02-28	A	1.6339	0.302935	0.520587
2020-02-29	A	2.06715	0.391113	0.672181
2020-03-01	A	2.77185	0.528381	0.904491
2020-03-02	A	4.04254	0.695464	1.1901
2020-03-03	A	4.1317	0.707127	1.24067
2020-03-04	A	5.20812	0.908206	1.58392
2020-03-05	A	5.79744	1.03417	1.81926
2020-03-06	A	5.6359	1.00048	1.80852
2020-03-07	A	5.83077	0.897517	1.68212
2020-03-08	A	7.66447	1.2915	2.32119
2020-03-09	A	10.5695	1.77791	3.12737
2020-03-10	A	13.0596	2.28031	3.98445
2020-03-11	A	12.5273	2.1665	3.9024
2020-03-12	A	14.071	2.39059	4.32893
2020-03-13	A	15.3942	2.64112	4.80181
2020-03-14	A	17.5284	3.05234	5.53192
2020-03-15	A	19.0243	3.35343	6.10576
2020-03-16	A	19.6399	3.44349	6.35654
2020-03-17	A	20.8342	3.6572	6.79264
2020-03-18	A	19.5245	3.37769	6.45923
2020-03-19	A	22.402	3.80482	7.19883
2020-03-20	A	22.8684	3.90562	7.44731
2020-03-21	A	25.6015	4.4694	8.41439
2020-03-22	A	26.2774	4.58701	8.71026
2020-03-23	A	27.1902	4.73771	9.05148
2020-03-24	A	29.6392	5.12953	9.76604
2020-03-25	A	33.0717	5.83045	10.9763
2020-03-26	A	35.0138	6.00964	11.4026
2020-03-27	A	36.0119	6.14787	11.7583
2020-03-28	A	39.534	6.88152	13.0358
2020-03-29	A	41.2196	7.12959	13.586
2020-03-30	A	41.3311	7.08116	13.6688
2020-03-31	A	38.4266	6.50833	12.9092
2020-04-01	A	42.6038	7.31779	14.2552
2020-04-02	A	45.5175	7.89806	15.2856
2020-04-03	A	47.015	8.07099	15.7019
2020-04-04	A	48.2986	8.30108	16.2005
2020-04-05	A	51.0655	8.83394	17.1698
2020-04-06	A	54.1037	9.31127	18.0699
2020-04-07	A	53.708	9.19598	18.0558
2020-04-08	A	55.7021	9.527	18.7108
2020-04-09	A	54.078	9.06791	18.1357
2020-04-10	A	51.6859	8.66592	17.602
2020-04-11	A	50.6355	8.48902	17.3821
2020-04-12	A	50.7352	8.50245	17.441
2020-04-13	A	52.154	8.85476	18.0256
2020-04-14	A	51.3701	8.74345	17.9044
2020-04-15	A	51.3648	8.71447	17.898
2020-04-16	A	47.6937	8.00809	16.8264
2020-04-17	A	47.8803	8.13495	17.0068
2020-04-18	A	48.3736	8.2379	17.1603
2020-04-19	A	49.7964	8.37638	17.3769
2020-04-20	A	50.016	8.39749	17.4191
2020-04-21	A	50.8708	8.4761	17.5514
2020-04-22	A	49.9369	8.28923	17.2728
2020-04-23	A	46.4697	7.63153	16.2447
2020-04-24	A	44.4979	7.297	15.6788
2020-04-25	A	42.8077	7.0515	15.2356
2020-04-26	A	39.359	6.41982	14.1805
2020-04-27	A	40.0696	6.53129	14.2539
2020-04-28	A	38.6787	6.31634	13.8372
2020-04-29	A	36.4865	5.90148	13.1042
2020-04-30	A	36.2741	5.8442	12.9135
2020-05-01	A	39.0921	6.45651	13.778
2020-05-02	A	36.8409	5.9656	12.9701
2020-05-03	A	35.9112	5.85603	12.7311
2020-05-04	A	35.4477	5.75362	12.5048
2020-05-05	A	37.3838	6.1453	13.052
2020-05-06	A	36.7099	5.9198	12.6685
2020-05-07	A	36.1323	5.78458	12.4153
2020-05-08	A	35.6372	5.74678	12.3107
2020-05-09	A	36.2128	5.86503	12.4532
2020-05-10	A	36.7062	5.95249	12.5605
2020-05-11	A	34.7958	5.62046	12.0218
2020-05-12	A	35.825	5.86516	12.3651
2020-05-13	A	36.7071	6.10235	12.7174
2020-05-14	A	36.4633	6.03377	12.6098
2020-05-15	A	35.2542	5.71038	12.0995
2020-05-16	A	36.5512	6.03716	12.5848
2020-05-17	A	38.3296	6.45923	13.2433
2020-05-18	A	39.5206	6.7028	13.6506
2020-05-19	A	38.8748	6.43708	13.2746
2020-05-20	A	36.6546	5.88562	12.4299
2020-05-21	A	35.0849	5.63962	12.0245
2020-05-22	A	33.7394	5.42352	11.6525
2020-05-23	A	34.2529	5.61784	11.9119
2020-05-24	A	32.6929	5.34159	11.4543
2020-05-25	A	30.3558	4.93111	10.7721
2020-05-26	A	31.0193	5.11043	10.99
2020-05-27	A	28.9213	4.71629	10.3312
2020-05-28	A	28.123	4.5376	9.98881
2020-05-29	A	27.7721	4.50518	9.87121
2020-05-30	A	28.4713	4.72498	10.154
2020-05-31	A	27.0707	4.48106	9.73406
2020-06-01	A	28.2034	4.74648	10.099
2020-06-02	A	29.1744	4.84841	10.2319
2020-06-03	A	31.0066	5.27725	10.8856
2020-06-04	A	31.2438	5.324	10.9722
2020-06-05	A	31.447	5.29918	10.9484
2020-06-06	A	30.9546	5.12873	10.6935
2020-06-07	A	28.5325	4.67885	9.98947
2020-06-08	A	28.7898	4.75045	10.0711
2020-06-09	A	28.6769	4.79071	10.1122
2020-06-10	A	29.9136	5.02394	10.4602
2020-06-11	A	30.6402	5.19888	10.7343
2020-06-12	A	32.9297	5.70797	11.5419
2020-06-13	A	33.2255	5.76891	11.6808
2020-06-14	A	33.479	5.60615	11.4687
2020-06-15	A	32.6963	5.45942	11.2658
2020-06-16	A	34.0254	5.74205	11.7209
2020-06-17	A	34.8313	5.88328	11.9718
2020-06-18	A	35.1887	5.97879	12.1566
2020-06-19	A	39.1617	6.72675	13.3627
2020-06-20	A	40.2339	6.94792	13.7897
2020-06-21	A	39.8195	6.8438	13.7127
2020-06-22	A	40.4643	6.98167	13.9963
2020-06-23	A	40.6837	7.02169	14.1274
2020-06-24	A	39.8718	6.83039	13.8911
2020-06-25	A	38.5091	6.5545	13.5024
2020-06-26	A	40.6745	6.98464	14.1936
2020-06-27	A	39.8639	6.81062	13.9664
2020-06-28	A	41.5023	7.0705	14.4003
2020-06-29	A	43.2401	7.36195	14.8969
2020-06-30	A	43.3963	7.3164	14.8808
2020-07-01	A	45.1968	7.59737	15.365
2020-07-02	A	43.0735	7.18256	14.7747
2020-07-03	A	43.2534	7.27506	14.9429
2020-07-04	A	44.0744	7.40485	15.1724
2020-07-05	A	43.1114	7.16079	14.8228
2020-07-06	A	47.6193	8.02236	16.181
2020-07-07	A	47.4832	7.96381	16.156
2020-07-08	A	49.3665	8.30883	16.7495
2020-07-09	A	47.9808	8.00008	16.3372
2020-07-10	A	50.7931	8.48881	17.142
2020-07-11	A	51.2036	8.60766	17.3956
2020-07-12	A	50.8888	8.41828	17.1668
2020-07-13	A	50.619	8.37971	17.153
2020-07-14	A	51.721	8.64432	17.6045
2020-07-15	A	51.6656	8.65128	17.6659
2020-07-16	A	50.6182	8.45463	17.4034
2020-07-17	A	51.7203	8.59027	17.6416
2020-07-18	A	51.665	8.45648	17.4644
2020-07-19	A	54.6177	8.97453	18.293
2020-07-20	A	55.8151	9.30086	18.8534
2020-07-21	A	55.5082	9.31765	18.9451
2020-07-22	A	58.2451	9.78647	19.7359
2020-07-23	A	56.9244	9.49768	19.3663
2020-07-24	A	57.1257	9.59815	19.5758
2020-07-25	A	56.6315	9.40454	19.3258
2020-07-26	A	57.8746	9.65919	19.7571
2020-07-27	A	59.2735	9.80762	20.0348
2020-07-28	A	59.4725	9.85643	20.1608
2020-07-29	A	58.6431	9.72516	20.0024
2020-07-30	A	62.9322	10.5199	21.2764
2020-07-31	A	65.6086	11.1211	22.2958
2020-08-01	A	67.2359	11.2367	22.5855
2020-08-02	A	68.9641	11.6658	23.359
2020-08-03	A	70.4454	11.893	23.8321
2020-08-04	A	72.7151	12.2876	24.5668
2020-08-05	A	76.3272	12.9131	25.6733
2020-08-06	A	75.7567	12.8049	25.6578
2020-08-07	A	78.2676	13.2915	26.5456
2020-08-08	A	80.0865	13.6638	27.2704
2020-08-09	A	79.3123	13.5164	27.1896
2020-08-10	A	76.3153	12.9249	26.3865
2020-08-11	A	80.4131	13.7216	27.6989
2020-08-12	A	83.2589	14.2024	28.5612
2020-08-13	A	85.3647	14.4978	29.151
2020-08-14	A	88.1698	15.0184	30.0962
2020-08-15	A	91.5741	15.6159	31.1788
2020-08-16	A	93.4921	15.9419	31.8575
2020-08-17	A	95.4694	16.172	32.3863
2020-08-18	A	95.8309	16.3221	32.784
2020-08-19	A	95.4741	16.253	32.8287
2020-08-20	A	96.835	16.4507	33.2664
2020-08-21	A	92.3347	15.4755	31.8684
2020-08-22	A	95.4774	16.0357	32.7902
2020-08-23	A	99.5044	16.7604	33.9998
2020-08-24	A	103.29	17.5446	35.3398
2020-08-25	A	106.534	18.1038	36.365
2020-08-26	A	110.648	18.8166	37.6477
2020-08-27	A	113.175	19.2997	38.5967
2020-08-28	A	115.34	19.5969	39.2625
2020-08-29	A	117.863	20.0027	40.092
2020-08-30	A	121.025	20.6847	41.3552
2020-08-31	A	121.403	20.6873	41.5764
2020-09-01	A	125.059	21.147	42.4851
2020-09-02	A	129.86	21.9766	43.9778
2020-09-03	A	133.309	22.521	45.0542
2020-09-04	A	135.932	23.0384	46.0958
2020-09-05	A	137.179	23.0869	46.4091
2020-09-06	A	143.249	24.2977	48.512
2020-09-07	A	145.785	24.6466	49.3207
2020-09-08	A	148.958	25.2978	50.5916
2020-09-09	A	150.345	25.4578	51.1056
2020-09-10	A	153.201	25.9212	52.0711
2020-09-11	A	152.648	25.8193	52.1532
2020-09-12	A	151.175	25.5207	51.8914
2020-09-13	A	154.578	26.0457	52.8713
2020-09-14	A	158.496	26.6996	54.0667
2020-09-15	A	158.853	26.7979	54.415
2020-09-16	A	162.16	27.4733	55.6472
2020-09-17	A	168.328	28.6658	57.7089
2020-09-18	A	168.948	28.7442	58.083
2020-09-19	A	179.479	30.7038	61.3699
2020-09-20	A	184.506	31.5048	62.946
2020-09-21	A	189.148	32.2278	64.4118
2020-09-22	A	193.127	33.0882	66.0973
2020-09-23	A	197.87	33.7719	67.5201
2020-09-24	A	206.937	35.1376	70.0088
2020-09-25	A	217.374	37.0993	73.4734
2020-09-26	A	220.987	37.7524	74.9709
2020-09-27	A	225.084	38.1579	76.0645
2020-09-28	A	231.263	39.1365	78.0224
2020-09-29	A	235.559	39.9298	79.701
2020-09-30	A	236.241	39.6951	79.77
2020-02-18	B	0	0	0
2020-02-19	B	0.333333	0.0637867	0.0996667
2020-02-20	B	0.285714	0.0531556	0.0872083
2020-02-21	B	0.578231	0.108083	0.175974
2020-02-22	B	0.82896	0.153856	0.253644
2020-02-23	B	0.710537	0.128213	0.221938
2020-02-24	B	1.60903	0.320391	0.527863
2020-02-25	B	1.37917	0.266992	0.46188
2020-02-26	B	1.18215	0.222494	0.404145
2020-02-27	B	2.67993	0.504345	0.85196
2020-02-28	B	2.96375	0.570047	0.979465
2020-02-29	B	3.87369	0.741279	1.27303
2020-03-01	B	4.98698	0.895066	1.54724
2020-03-02	B	5.27455	0.959435	1.6875
2020-03-03	B	5.18771	0.938196	1.69323
2020-03-04	B	5.44661	0.97319	1.78057
2020-03-05	B	6.00186	1.06614	1.95667
2020-03-06	B	6.47778	1.15469	2.12809
2020-03-07	B	7.55238	1.35605	2.47741
2020-03-08	B	8.14014	1.46007	2.6834
2020-03-09	B	8.97726	1.62163	2.98064
2020-03-10	B	11.0281	2.01141	3.63939
2020-03-11	B	13.1193	2.33623	4.2158
2020-03-12	B	14.9118	2.6707	4.81983
2020-03-13	B	17.4482	3.16297	5.68202
2020-03-14	B	19.289	3.42343	6.20243
2020-03-15	B	22.2001	3.89564	7.05646
2020-03-16	B	26.362	4.66354	8.38874
2020-03-17	B	28.596	5.00393	9.08648
2020-03-18	B	28.5108	4.88269	9.06433
2020-03-19	B	33.1045	5.79392	10.6266
2020-03-20	B	34.7086	6.11787	11.3133
2020-03-21	B	37.4169	6.63188	12.2955
2020-03-22	B	39.0716	6.84667	12.8212
2020-03-23	B	38.1567	6.57916	12.5836
2020-03-24	B	42.039	7.29085	13.8359
2020-03-25	B	46.3668	8.06696	15.2178
2020-03-26	B	44.743	7.70145	14.8452
2020-03-27	B	47.6844	8.27046	15.8842
2020-03-28	B	52.2057	9.09408	17.3394
2020-03-29	B	54.4144	9.34501	17.9323
2020-03-30	B	56.9743	9.74548	18.7501
2020-03-31	B	61.1684	10.5479	20.198
2020-04-01	B	64.4301	11.1639	21.3826
2020-04-02	B	65.8924	11.3361	21.8861
2020-04-03	B	68.1459	11.7042	22.6777
2020-04-04	B	70.4108	12.011	23.3703
2020-04-05	B	68.6854	11.6066	22.945
2020-04-06	B	72.2066	12.3124	24.2022
2020-04-07	B	76.558	12.8368	25.2026
2020-04-08	B	76.9545	12.9437	25.5623
2020-04-09	B	78.961	13.385	26.4273
2020-04-10	B	79.6808	13.4533	26.7162
2020-04-11	B	76.2979	12.7004	25.7037
2020-04-12	B	79.0648	13.2904	26.7201
2020-04-13	B	80.7699	13.5242	27.2064
2020-04-14	B	79.2313	13.1116	26.6829
2020-04-15	B	76.5792	12.5571	25.8956
2020-04-16	B	75.6393	12.4666	25.7873
2020-04-17	B	72.8337	11.953	25.0079
2020-04-18	B	70.0956	11.5278	24.3302
2020-04-19	B	67.0819	10.8212	23.1869
2020-04-20	B	63.4988	10.2102	22.1519
2020-04-21	B	59.7609	9.57345	21.0469
2020-04-22	B	57.5569	9.23697	20.3834
2020-04-23	B	57.3345	9.28382	20.3141
2020-04-24	B	55.1439	8.85417	19.5212
2020-04-25	B	55.9328	9.07298	19.7287
2020-04-26	B	54.2758	8.75335	19.126
2020-04-27	B	53.8554	8.75323	19.0145
2020-04-28	B	55.1618	9.00828	19.3157
2020-04-29	B	53.9482	8.72162	18.7993
2020-04-30	B	55.5746	9.10119	19.3137
2020-05-01	B	55.9687	9.17344	19.3825
2020-05-02	B	53.9732	8.85926	18.8577
2020-05-03	B	54.9294	9.05503	19.1135
2020-05-04	B	54.4157	8.95194	18.9213
2020-05-05	B	54.3087	8.89654	18.8008
2020-05-06	B	50.5503	8.2125	17.6987
2020-05-07	B	48.9955	7.89762	17.133
2020-05-08	B	52.3295	8.62807	18.1894
2020-05-09	B	48.1872	7.8612	16.9644
2020-05-10	B	48.3033	7.87111	16.9065
2020-05-11	B	46.4028	7.58262	16.3922
2020-05-12	B	44.1072	7.20354	15.7255
2020-05-13	B	42.1395	6.80167	15.0078
2020-05-14	B	41.1196	6.64705	14.6615
2020-05-15	B	39.2453	6.36011	14.1115
2020-05-16	B	39.3055	6.43993	14.1285
2020-05-17	B	39.3571	6.35669	13.9095
2020-05-18	B	39.068	6.35111	13.8175
2020-05-19	B	38.8202	6.32427	13.7023
2020-05-20	B	37.2745	6.04676	13.2028
2020-05-21	B	36.9495	6.06233	13.1515
2020-05-22	B	35.0044	5.71199	12.5389
2020-05-23	B	32.0037	5.15381	11.5868
2020-05-24	B	32.0984	5.24332	11.6205
2020-05-25	B	32.8463	5.3817	11.7496
2020-05-26	B	31.8206	5.13371	11.2949
2020-05-27	B	31.6082	5.04353	11.079
2020-05-28	B	31.426	5.08764	11.0765
2020-05-29	B	31.6033	5.09111	11.0223
2020-05-30	B	31.4218	5.11619	11.0095
2020-05-31	B	29.933	4.87085	10.5823
2020-06-01	B	27.9902	4.45286	9.87484
2020-06-02	B	28.9916	4.6897	10.1702
2020-06-03	B	30.1833	4.90926	10.4632
2020-06-04	B	31.538	5.21979	10.919
2020-06-05	B	31.3659	5.20124	10.8844
2020-06-06	B	31.2184	5.18578	10.8542
2020-06-07	B	31.4253	5.26996	10.9794
2020-06-08	B	30.6027	5.06278	10.6557
2020-06-09	B	29.8975	4.93173	10.4374
2020-06-10	B	30.2931	5.06935	10.632
2020-06-11	B	29.9655	5.03427	10.5684
2020-06-12	B	29.3514	4.91907	10.3783
2020-06-13	B	29.825	4.99224	10.4764
2020-06-14	B	29.231	4.91732	10.3498
2020-06-15	B	29.7218	4.96027	10.4038
2020-06-16	B	31.1425	5.25121	10.8496
2020-06-17	B	31.0269	5.2607	10.8758
2020-06-18	B	28.9278	4.8748	10.2833
2020-06-19	B	30.4619	5.19108	10.7615
2020-06-20	B	30.4436	5.16622	10.7293
2020-06-21	B	31.7611	5.43393	11.1518
2020-06-22	B	32.5572	5.60433	11.4392
2020-06-23	B	32.9061	5.64926	11.539
2020-06-24	B	32.2053	5.48425	11.3099
2020-06-25	B	31.6045	5.36893	11.1442
2020-06-26	B	33.4229	5.62504	11.5495
2020-06-27	B	32.9815	5.55004	11.4535
2020-06-28	B	33.2699	5.61511	11.5688
2020-06-29	B	34.5171	5.69153	11.7044
2020-06-30	B	36.586	6.12683	12.4036
2020-07-01	B	37.6928	6.36201	12.8162
2020-07-02	B	37.9748	6.4748	13.0472
2020-07-03	B	39.2165	6.67417	13.4139
2020-07-04	B	39.9475	6.78485	13.6482
2020-07-05	B	41.574	7.1461	14.2735
2020-07-06	B	41.9682	7.18089	14.4047
2020-07-07	B	44.3061	7.63421	15.1824
2020-07-08	B	44.6433	7.57656	15.1826
2020-07-09	B	44.599	7.55903	15.2304
2020-07-10	B	43.5611	7.33087	14.9386
2020-07-11	B	42.3381	7.01316	14.484
2020-07-12	B	43.2898	7.1755	14.7535
2020-07-13	B	47.4388	7.97084	16.0206
2020-07-14	B	44.6619	7.42999	15.2487
2020-07-15	B	44.9483	7.38419	15.206
2020-07-16	B	45.5271	7.45141	15.3332
2020-07-17	B	46.3565	7.62391	15.6266
2020-07-18	B	45.7342	7.54579	15.5366
2020-07-19	B	49.2007	8.3016	16.7405
2020-07-20	B	48.8387	8.26029	16.7453
2020-07-21	B	49.8618	8.37286	16.9791
2020-07-22	B	52.072	8.82165	17.7384
2020-07-23	B	52.6331	8.87393	17.9001
2020-07-24	B	51.7808	8.65127	17.6256
2020-07-25	B	52.0502	8.73195	17.8014
2020-07-26	B	52.9478	8.90457	18.1199
2020-07-27	B	53.3838	8.95413	18.2512
2020-07-28	B	54.4242	9.13409	18.5828
2020-07-29	B	55.316	9.20918	18.756
2020-07-30	B	53.4137	8.79197	18.1578
2020-07-31	B	52.7832	8.65784	17.9681
2020-08-01	B	55.2427	9.09796	18.6644
2020-08-02	B	60.6842	10.2995	20.578
2020-08-03	B	62.3484	10.5964	21.1518
2020-08-04	B	68.1082	11.6841	22.9668
2020-08-05	B	69.3784	11.8666	23.4239
2020-08-06	B	72.4672	12.4542	24.5043
2020-08-07	B	75.7814	12.9965	25.5319
2020-08-08	B	77.6222	13.3431	26.2664
2020-08-09	B	78.8666	13.5792	26.8268
2020-08-10	B	80.9333	13.848	27.4298
2020-08-11	B	82.7047	14.2357	28.2131
2020-08-12	B	85.5564	14.7585	29.2104
2020-08-13	B	85.0008	14.62	29.1861
2020-08-14	B	91.1911	15.8136	31.2102
2020-08-15	B	93.4972	16.2231	32.0669
2020-08-16	B	96.1404	16.6476	32.9465
2020-08-17	B	98.4061	16.993	33.7032
2020-08-18	B	101.015	17.389	34.5343
2020-08-19	B	104.584	18.1017	35.8595
2020-08-20	B	110.643	19.3363	38.0201
2020-08-21	B	113.837	19.7244	38.9096
2020-08-22	B	111.575	19.1105	38.2232
2020-08-23	B	114.969	19.7166	39.369
2020-08-24	B	122.878	21.1895	41.8839
2020-08-25	B	120.657	20.5228	41.1247
2020-08-26	B	123.754	20.9878	42.0551
2020-08-27	B	127.741	21.7912	43.5192
2020-08-28	B	132.493	22.666	45.121
2020-08-29	B	129.899	21.9973	44.3385
2020-08-30	B	131.008	22.1222	44.7199
2020-08-31	B	133.626	22.6312	45.6862
2020-09-01	B	139.537	23.8319	47.7451
2020-09-02	B	139.936	23.7343	47.8306
2020-09-03	B	141.945	24.166	48.7071
2020-09-04	B	143.667	24.473	49.3918
2020-09-05	B	152.81	26.0795	52.1011
2020-09-06	B	152.313	25.9595	52.1925
2020-09-07	B	147.221	24.8472	50.6908
2020-09-08	B	148.856	25.1683	51.3267
2020-09-09	B	151.591	25.7326	52.3469
2020-09-10	B	160.935	27.6256	55.4625
2020-09-11	B	166.278	28.4072	56.9451
2020-09-12	B	175.19	30.0929	59.8586
2020-09-13	B	170.83	29.0932	58.6509
2020-09-14	B	173.092	29.4943	59.5226
2020-09-15	B	181.698	31.0598	62.2092
2020-09-16	B	191.075	32.8165	65.2664
2020-09-17	B	197.445	33.7064	67.0445
2020-09-18	B	197.905	33.6187	67.3046
2020-09-19	B	198.633	33.6815	67.7445
2020-09-20	B	204.257	34.7128	69.6591
2020-09-21	B	204.744	34.6543	69.9
2020-09-22	B	204.495	34.3753	69.7512
2020-09-23	B	212.281	35.9178	72.3943
2020-09-24	B	211.955	35.7471	72.432
2020-09-25	B	217.009	36.7226	74.2113
2020-09-26	B	220.341	37.3137	75.4216
2020-09-27	B	227.864	38.6215	77.7546
2020-09-28	B	235.312	39.9777	80.2119
2020-09-29	B	239.696	40.7778	81.8464
2020-09-30	B	238.454	40.4433	81.7123
2020-02-18	C	0	0	0
2020-02-19	C	0	0	0
2020-02-20	C	0.333333	0.0637867	0.0996667
2020-02-21	C	0.285714	0.0531556	0.0872083
2020-02-22	C	0.244898	0.0442963	0.0763073
2020-02-23	C	0.876579	0.17558	0.283436
2020-02-24	C	1.41802	0.27389	0.447339
2020-02-25	C	1.21545	0.228242	0.391422
2020-02-26	C	2.37514	0.445348	0.741161
2020-02-27	C	2.36917	0.43491	0.748183
2020-02-28	C	2.69738	0.501092	0.871326
2020-02-29	C	4.31204	0.81139	1.37774
2020-03-01	C	4.69604	0.878612	1.52186
2020-03-02	C	5.69184	1.08439	1.88196
2020-03-03	C	5.54539	1.04232	1.86338
2020-03-04	C	6.08652	1.13484	2.04646
2020-03-05	C	6.21702	1.13706	2.08965
2020-03-06	C	6.99554	1.28867	2.36145
2020-03-07	C	7.32951	1.35123	2.4996
2020-03-08	C	8.61577	1.57253	2.88481
2020-03-09	C	11.3849	2.14244	3.82421
2020-03-10	C	11.7585	2.16809	3.94419
2020-03-11	C	14.0787	2.53058	4.58216
2020-03-12	C	15.7342	2.75778	5.02339
2020-03-13	C	17.4864	3.02199	5.52647
2020-03-14	C	18.3217	3.03971	5.65033
2020-03-15	C	22.0376	3.60914	6.62537
2020-03-16	C	24.8894	4.21125	7.67787
2020-03-17	C	26.3338	4.52164	8.2998
2020-03-18	C	28.9051	5.02435	9.22532
2020-03-19	C	29.1092	4.97459	9.30283
2020-03-20	C	30.9507	5.28533	9.92097
2020-03-21	C	34.8625	6.06567	11.2765
2020-03-22	C	39.8822	7.03488	12.961
2020-03-23	C	43.1847	7.6512	14.1358
2020-03-24	C	46.6821	8.22859	15.2635
2020-03-25	C	49.3466	8.69865	16.2329
2020-03-26	C	56.9637	10.0915	18.6455
2020-03-27	C	56.8261	10.0182	18.8281
2020-03-28	C	60.3747	10.606	20.0019
2020-03-29	C	64.0831	11.179	21.159
2020-03-30	C	66.595	11.5206	21.9591
2020-03-31	C	67.0815	11.5807	22.3083
2020-04-01	C	69.1651	11.8415	22.9431
2020-04-02	C	69.951	11.934	23.3035
2020-04-03	C	71.958	12.2552	24.0002
2020-04-04	C	72.345	12.2761	24.2242
2020-04-05	C	76.3433	12.8813	25.3388
2020-04-06	C	80.7704	13.824	26.9988
2020-04-07	C	81.8985	13.9688	27.4503
2020-04-08	C	80.532	13.6957	27.23
2020-04-09	C	80.3608	13.4681	27.0373
2020-04-10	C	83.5473	14.1632	28.2509
2020-04-11	C	80.2787	13.5388	27.4322
2020-04-12	C	80.1436	13.4455	27.3832
2020-04-13	C	75.6945	12.5885	26.1226
2020-04-14	C	72.881	12.0767	25.336
2020-04-15	C	76.1361	12.6626	26.2293
2020-04-16	C	72.9262	12.0747	25.3297
2020-04-17	C	71.1748	11.7873	24.8588
2020-04-18	C	69.3403	11.3786	24.1824
2020-04-19	C	67.7679	11.0602	23.6253
2020-04-20	C	68.4201	11.2829	23.9005
2020-04-21	C	67.9791	11.2134	23.7426
2020-04-22	C	66.9345	11.0917	23.5048
2020-04-23	C	67.7058	11.2787	23.7473
2020-04-24	C	65.7002	10.9326	23.1752
2020-04-25	C	60.9811	9.973	21.626
2020-04-26	C	60.6029	9.91937	21.4361
2020-04-27	C	61.612	9.98006	21.4346
2020-04-28	C	59.8103	9.7117	20.9349
2020-04-29	C	59.9326	9.75431	20.9137
2020-04-30	C	58.0375	9.47089	20.3968
2020-05-01	C	56.4131	9.02115	19.6109
2020-05-02	C	53.6874	8.62696	18.8929
2020-05-03	C	50.6844	8.06273	17.8963
2020-05-04	C	49.1105	7.84769	17.4229
2020-05-05	C	48.0947	7.66849	17.0087
2020-05-06	C	46.5573	7.32779	16.3473
2020-05-07	C	47.573	7.50148	16.4835
2020-05-08	C	47.1102	7.45486	16.3038
2020-05-09	C	46.7135	7.41601	16.1465
2020-05-10	C	45.0401	7.21446	15.7445
2020-05-11	C	43.9391	7.07701	15.4404
2020-05-12	C	41.6621	6.66572	14.7107
2020-05-13	C	43.0437	6.99136	15.1165
2020-05-14	C	44.8946	7.40138	15.6883
2020-05-15	C	44.1478	7.29657	15.4909
2020-05-16	C	44.1743	7.34789	15.5349
2020-05-17	C	42.5303	6.99684	14.958
2020-05-18	C	43.4546	7.18409	15.2029
2020-05-19	C	41.5801	6.82706	14.6156
2020-05-20	C	39.6401	6.43524	13.9543
2020-05-21	C	38.3106	6.20302	13.523
2020-05-22	C	38.5043	6.30902	13.6136
2020-05-23	C	36.6703	5.97027	13.0256
2020-05-24	C	37.4317	6.14557	13.2261
2020-05-25	C	38.751	6.45251	13.6528
2020-05-26	C	40.8818	6.88856	14.3079
2020-05-27	C	40.7082	6.71945	14.0491
2020-05-28	C	38.5594	6.28178	13.3589
2020-05-29	C	37.0509	6.03354	12.9371
2020-05-30	C	38.4246	6.35915	13.3999
2020-05-31	C	39.9354	6.70537	13.9219
2020-06-01	C	40.2303	6.75816	14.0104
2020-06-02	C	38.4831	6.41942	13.4897
2020-06-03	C	40.9855	6.78611	14.0482
2020-06-04	C	43.1305	7.26362	14.8055
2020-06-05	C	43.6356	7.38422	15.0348
2020-06-06	C	44.7353	7.57069	15.3698
2020-06-07	C	45.6779	7.78987	15.7626
2020-06-08	C	47.4858	8.04462	16.2189
2020-06-09	C	47.0355	7.89639	16.0549
2020-06-10	C	46.3161	7.73125	15.8464
2020-06-11	C	47.3662	7.82661	16.0279
2020-06-12	C	46.9329	7.77849	15.9874
2020-06-13	C	46.8949	7.7384	15.952
2020-06-14	C	47.1956	7.78818	16.051
2020-06-15	C	46.7867	7.75757	16.0249
2020-06-16	C	49.1029	8.06208	16.5178
2020-06-17	C	49.0882	7.96362	16.3988
2020-06-18	C	49.4089	8.05353	16.5633
2020-06-19	C	46.6838	7.50999	15.7408
2020-06-20	C	49.3481	8.08873	16.6332
2020-06-21	C	50.6317	8.41293	17.1671
2020-06-22	C	47.7319	7.89547	16.4035
2020-06-23	C	50.2464	8.43214	17.2478
2020-06-24	C	50.4017	8.48556	17.3711
2020-06-25	C	53.2014	9.05146	18.2937
2020-06-26	C	53.6012	9.02107	18.3167
2020-06-27	C	53.2772	8.89036	18.1721
2020-06-28	C	51.9995	8.66495	17.8636
2020-06-29	C	50.571	8.44661	17.546
2020-06-30	C	50.3466	8.22028	17.1987
2020-07-01	C	50.1542	8.18143	17.1289
2020-07-02	C	46.656	7.55279	16.1361
2020-07-03	C	50.9909	8.41282	17.4298
2020-07-04	C	49.3731	8.11724	16.98
2020-07-05	C	49.3198	8.08448	16.9202
2020-07-06	C	47.9408	7.8769	16.5862
2020-07-07	C	51.7588	8.64131	17.7586
2020-07-08	C	51.3647	8.58499	17.7011
2020-07-09	C	53.6935	8.96514	18.3181
2020-07-10	C	55.023	9.21538	18.754
2020-07-11	C	56.8293	9.62914	19.4561
2020-07-12	C	58.3775	9.88796	19.9361
2020-07-13	C	58.7045	9.87901	20.0051
2020-07-14	C	61.9848	10.4567	20.9798
2020-07-15	C	63.7965	10.7579	21.551
2020-07-16	C	64.3494	10.7981	21.7214
2020-07-17	C	62.4899	10.4045	21.2033
2020-07-18	C	66.5628	11.0555	22.2795
2020-07-19	C	69.7205	11.7144	23.4032
2020-07-20	C	70.0938	11.806	23.6715
2020-07-21	C	72.4137	12.2012	24.4046
2020-07-22	C	74.7356	12.7247	25.3493
2020-07-23	C	74.7257	12.6811	25.4263
2020-07-24	C	78.0506	13.316	26.5424
2020-07-25	C	80.5672	13.8339	27.5016
2020-07-26	C	80.3909	13.7331	27.5089
2020-07-27	C	85.2398	14.5836	28.9756
2020-07-28	C	87.3961	14.857	29.5786
2020-07-29	C	88.5776	14.9462	29.8897
2020-07-30	C	90.5903	15.137	30.3438
2020-07-31	C	89.3155	14.9576	30.2125
2020-08-01	C	90.5561	15.0633	30.4962
2020-08-02	C	96.6196	16.2995	32.5386
2020-08-03	C	95.4834	16.0096	32.2629
2020-08-04	C	95.8429	16.1119	32.559
2020-08-05	C	99.8178	16.8794	33.8842
2020-08-06	C	104.225	17.4496	34.9353
2020-08-07	C	109.002	18.3547	36.5267
2020-08-08	C	106.43	17.8304	35.9215
2020-08-09	C	113.226	19.1601	38.1524
2020-08-10	C	115.051	19.4917	38.891
2020-08-11	C	115.615	19.5322	39.1689
2020-08-12	C	115.099	19.4274	39.1955
2020-08-13	C	118.989	20.2469	40.6357
2020-08-14	C	123.657	21.0241	42.0433
2020-08-15	C	126.325	21.3084	42.7072
2020-08-16	C	127.612	21.4844	43.1928
2020-08-17	C	130.049	21.8529	43.9644
2020-08-18	C	133.47	22.6314	45.3761
2020-08-19	C	137.736	23.4494	46.8758
2020-08-20	C	145.393	25.049	49.6223
2020-08-21	C	151.623	26.1324	51.6355
2020-08-22	C	151.962	26.0341	51.8328
2020-08-23	C	155.253	26.5595	52.9543
2020-08-24	C	158.074	26.9141	53.8057
2020-08-25	C	162.159	27.6035	55.166
2020-08-26	C	165.993	27.9117	55.9402
2020-08-27	C	166.613	27.9439	56.2667
2020-08-28	C	170.478	28.6974	57.6877
2020-08-29	C	181.124	30.6537	61.0067
2020-08-30	C	184.583	31.0581	61.9956
2020-08-31	C	190.88	32.1495	64.0395
2020-09-01	C	193.612	32.6042	65.1172
2020-09-02	C	202.62	34.2283	68.0059
2020-09-03	C	208.007	35.3598	70.1868
2020-09-04	C	204.625	34.6221	69.4691
2020-09-05	C	205.726	34.6647	69.8681
2020-09-06	C	207.67	34.8998	70.5293
2020-09-07	C	208.336	34.7907	70.6311
2020-09-08	C	213.241	35.7204	72.3149
2020-09-09	C	221.444	37.0248	74.6159
2020-09-10	C	228.81	38.2338	76.8199
2020-09-11	C	234.122	39.0805	78.4971
2020-09-12	C	231.01	38.6268	78.1533
2020-09-13	C	235.008	39.4302	79.6984
2020-09-14	C	243.436	40.9511	82.3808
2020-09-15	C	247.326	41.5778	83.7269
2020-09-16	C	248.994	41.9393	84.6533
2020-09-17	C	250.756	42.1684	85.3513
2020-09-18	C	255.601	43.1913	87.2621
2020-09-19	C	259.086	43.8413	88.6177
2020-09-20	C	263.741	44.6464	90.2155
2020-09-21	C	271.063	45.7555	92.2982
2020-09-22	C	273.34	45.9643	93.0026
2020-09-23	C	276.291	46.6319	94.3903
2020-09-24	C	288.155	48.8162	98.1481
2020-09-25	C	298.656	50.5172	101.25
2020-09-26	C	301.324	50.8697	102.3
2020-09-27	C	302.611	50.6504	102.417
2020-09-28	C	307.715	51.577	104.253
2020-09-29	C	314.755	52.6348	106.306
2020-09-30	C	312.457	52.1962	106.039
2020-02-18	D	0	0	0
2020-02-19	D	0	0	0
2020-02-20	D	0.333333	0.0637867	0.0996667
2020-02-21	D	1.28571	0.255609	0.403542
2020-02-22	D	2.43537	0.479247	0.769099
2020-02-23	D	2.4208	0.46316	0.772628
2020-02-24	D	4.07497	0.801966	1.32605
2020-02-25	D	6.49283	1.25348	2.07463
2020-02-26	D	7.89862	1.49107	2.51297
2020-02-27	D	11.1036	2.03019	3.42951
2020-02-28	D	14.184	2.62921	4.46549
2020-02-29	D	21.4911	3.97981	6.7023
2020-03-01	D	25.4209	4.68931	8.00952
2020-03-02	D	30.7894	5.68546	9.78599
2020-03-03	D	39.7242	7.32541	12.6057
2020-03-04	D	45.3827	8.33981	14.5227
2020-03-05	D	54.5661	10.0255	17.513
2020-03-06	D	67.4376	12.4314	21.6939
2020-03-07	D	73.4703	13.3824	23.7055
2020-03-08	D	80.9746	14.6325	26.1806
2020-03-09	D	93.4068	16.7282	29.9931
2020-03-10	D	98.0629	17.3569	31.5826
2020-03-11	D	107.387	18.8404	34.4728
2020-03-12	D	119.046	20.9447	38.358
2020-03-13	D	131.04	22.9701	42.1823
2020-03-14	D	146.653	25.4455	46.7591
2020-03-15	D	159.703	27.5833	50.8809
2020-03-16	D	180.888	31.0759	57.1611
2020-03-17	D	198.713	34.0918	62.821
2020-03-18	D	210.659	35.7009	66.3607
2020-03-19	D	231.232	39.2106	72.8466
2020-03-20	D	256.199	43.7023	80.9701
2020-03-21	D	264.932	45.0603	84.3515
2020-03-22	D	288.751	48.8488	91.4616
2020-03-23	D	307.168	52.0613	97.7696
2020-03-24	D	326.953	55.7286	104.836
2020-03-25	D	344.579	58.51	110.59
2020-03-26	D	359.353	61.0498	115.972
2020-03-27	D	377.351	64.2672	122.401
2020-03-28	D	405.777	69.4777	131.978
2020-03-29	D	436.809	74.9707	142.157
2020-03-30	D	462.407	79.1295	150.409
2020-03-31	D	483.016	82.5785	157.604
2020-04-01	D	504.347	86.1903	165.052
2020-04-02	D	514.631	87.8413	169.445
2020-04-03	D	531.779	90.6703	175.56
2020-04-04	D	549.144	93.3772	181.457
2020-04-05	D	574.028	97.8323	190.053
2020-04-06	D	583.357	99.365	194.168
2020-04-07	D	603.02	102.395	200.508
2020-04-08	D	597.208	100.752	199.542
2020-04-09	D	602.226	101.202	201.54
2020-04-10	D	600.527	100.578	201.727
2020-04-11	D	588.404	97.8786	198.486
2020-04-12	D	589.68	97.8588	199.133
2020-04-13	D	587.106	97.2877	198.833
2020-04-14	D	583.901	96.2432	197.683
2020-04-15	D	579.82	95.542	196.94
2020-04-16	D	564.655	92.334	192.191
2020-04-17	D	547.657	89.2891	187.455
2020-04-18	D	548.753	89.6194	187.791
2020-04-19	D	536.36	87.3847	184.164
2020-04-20	D	526.404	85.8108	181.441
2020-04-21	D	521.537	84.8848	179.66
2020-04-22	D	518.698	84.2352	178.293
2020-04-23	D	507.265	81.9494	174.371
2020-04-24	D	502.465	80.9764	172.395
2020-04-25	D	491.018	78.6818	168.348
2020-04-26	D	484.206	77.9622	166.67
2020-04-27	D	484.033	77.8284	165.93
2020-04-28	D	475.553	76.591	163.523
2020-04-29	D	462.95	74.3756	159.567
2020-04-30	D	462.147	74.5845	159.316
2020-05-01	D	453.126	72.9253	156.232
2020-05-02	D	437.061	70.0978	151.276
2020-05-03	D	436.623	70.1267	150.666
2020-05-04	D	425.249	68.2593	147.177
2020-05-05	D	412.832	66.2649	143.44
2020-05-06	D	405.856	65.2075	141.114
2020-05-07	D	402.21	64.6453	139.578
2020-05-08	D	395.418	63.6748	137.449
2020-05-09	D	382.596	61.5072	133.463
2020-05-10	D	374.94	60.4468	131.14
2020-05-11	D	362.71	58.5065	127.458
2020-05-12	D	350.895	56.4653	123.572
2020-05-13	D	346.433	55.8875	121.927
2020-05-14	D	345.943	55.9717	121.372
2020-05-15	D	341.189	55.3015	119.729
2020-05-16	D	339.115	54.9204	118.569
2020-05-17	D	328.336	53.1995	115.361
2020-05-18	D	321.098	51.9541	112.849
2020-05-19	D	318.227	51.31	111.266
2020-05-20	D	323.432	52.3818	112.395
2020-05-21	D	319.894	51.733	110.973
2020-05-22	D	307.862	49.6281	107.284
2020-05-23	D	301.215	48.4676	104.985
2020-05-24	D	298.851	48.18	104.034
2020-05-25	D	295.491	47.6657	102.773
2020-05-26	D	300.612	48.7043	103.962
2020-05-27	D	293.334	47.2373	101.358
2020-05-28	D	295.096	47.7066	101.723
2020-05-29	D	290.272	46.9745	100.287
2020-05-30	D	286.472	46.4448	99.1567
2020-05-31	D	286.88	46.4916	98.9301
2020-06-01	D	283.231	46.0341	97.9562
2020-06-02	D	283.769	46.3545	98.2003
2020-06-03	D	282.564	45.9087	97.3003
2020-06-04	D	280.198	45.5373	96.5127
2020-06-05	D	282.503	46.0264	97.0716
2020-06-06	D	282.145	45.835	96.6247
2020-06-07	D	285.172	46.4992	97.5206
2020-06-08	D	282.767	46.2041	96.9785
2020-06-09	D	285.038	46.2826	97.0112
2020-06-10	D	288.318	47.1689	98.3225
2020-06-11	D	284.797	46.4932	97.2598
2020-06-12	D	294.445	48.3761	100.152
2020-06-13	D	296.715	48.8497	100.971
2020-06-14	D	297.993	48.9782	101.272
2020-06-15	D	298.09	49.1379	101.617
2020-06-16	D	300.172	49.5512	102.357
2020-06-17	D	303.624	50.1257	103.364
2020-06-18	D	316.582	52.6096	107.378
2020-06-19	D	323.356	53.7061	109.37
2020-06-20	D	326.162	54.1983	110.453
2020-06-21	D	335.568	55.862	113.36
2020-06-22	D	341.63	56.5967	114.886
2020-06-23	D	339.492	55.8527	114.101
2020-06-24	D	347.326	57.4875	116.938
2020-06-25	D	349.375	57.8182	117.808
2020-06-26	D	347.464	57.356	117.417
2020-06-27	D	347.16	56.8738	116.923
2020-06-28	D	353.566	58.258	119.281
2020-06-29	D	358.056	59.0315	120.751
2020-06-30	D	364.239	60.2835	122.986
2020-07-01	D	369.205	61.1437	124.656
2020-07-02	D	377.128	62.8036	127.59
2020-07-03	D	382.919	63.768	129.503
2020-07-04	D	391.55	65.412	132.49
2020-07-05	D	394.947	65.8973	133.722
2020-07-06	D	400.86	67.0727	136.004
2020-07-07	D	408.927	68.6929	139.002
2020-07-08	D	409.842	68.3873	139.038
2020-07-09	D	411.294	68.6319	139.849
2020-07-10	D	417.537	69.6899	141.894
2020-07-11	D	413.889	69.0268	141.27
2020-07-12	D	425.429	70.8815	144.485
2020-07-13	D	441.32	73.8636	149.542
2020-07-14	D	446.608	74.7042	151.398
2020-07-15	D	456.806	76.5306	154.782
2020-07-16	D	470.548	78.8929	159.055
2020-07-17	D	476.661	79.877	161.256
2020-07-18	D	486.899	81.4487	164.356
2020-07-19	D	501.676	84.4501	169.712
2020-07-20	D	517.008	86.7211	174.038
2020-07-21	D	525.15	87.9868	176.845
2020-07-22	D	542.795	90.8831	182.178
2020-07-23	D	557.586	93.574	187.278
2020-07-24	D	566.264	94.9456	190.379
2020-07-25	D	583.369	97.7942	195.758
2020-07-26	D	588.698	98.2572	197.479
2020-07-27	D	604.265	100.967	202.616
2020-07-28	D	617.274	103.381	207.354
2020-07-29	D	622.092	103.645	208.769
2020-07-30	D	628.555	104.58	211.126
2020-07-31	D	642.762	107.021	215.783
2020-08-01	D	653.939	108.659	219.239
2020-08-02	D	679.852	113.654	227.935
2020-08-03	D	692.064	115.389	231.753
2020-08-04	D	698.197	116.289	234.239
2020-08-05	D	722.455	121.091	242.746
2020-08-06	D	733.247	122.444	246.051
2020-08-07	D	749.498	125.333	251.695
2020-08-08	D	762.426	127.432	256.152
2020-08-09	D	775.175	129.184	260.056
2020-08-10	D	774.769	128.673	260.392
2020-08-11	D	799.088	133.247	268.498
2020-08-12	D	817.932	136.637	274.932
2020-08-13	D	850.085	142.396	285.147
2020-08-14	D	862.644	144.555	289.96
2020-08-15	D	877.076	146.762	294.808
2020-08-16	D	886.446	148.022	298.144
2020-08-17	D	906.144	151.284	304.521
2020-08-18	D	940.028	157.814	316.056
2020-08-19	D	957.405	160.618	322.027
2020-08-20	D	975.633	163.883	328.704
2020-08-21	D	998.257	167.872	336.526
2020-08-22	D	1028.98	172.499	345.407
2020-08-23	D	1045.98	174.955	350.99
2020-08-24	D	1068.22	178.743	358.596
2020-08-25	D	1079.62	180.036	362.34
2020-08-26	D	1110.72	185.271	372.111
2020-08-27	D	1141.05	190.257	381.636
2020-08-28	D	1155.04	192.016	386.226
2020-08-29	D	1178.04	196.516	394.983
2020-08-30	D	1194.41	198.951	400.591
2020-08-31	D	1223.78	204.162	410.469
2020-09-01	D	1259.96	210.786	422.679
2020-09-02	D	1282.63	214.973	431.277
2020-09-03	D	1312.73	220.164	441.462
2020-09-04	D	1335.53	223.373	448.627
2020-09-05	D	1356.07	227.018	456.414
2020-09-06	D	1395.68	233.641	468.83
2020-09-07	D	1418.3	237.399	476.942
2020-09-08	D	1439.02	240.98	484.742
2020-09-09	D	1469.78	246.249	495.138
2020-09-10	D	1494.81	250.421	503.892
2020-09-11	D	1505.26	251.821	508.306
2020-09-12	D	1530.89	256.055	516.961
2020-09-13	D	1561.86	261.366	527.321
2020-09-14	D	1597.74	267.567	539.159
2020-09-15	D	1631.16	272.95	549.855
2020-09-16	D	1651.47	276.183	557.255
2020-09-17	D	1676.88	279.258	564.324
2020-09-18	D	1717.66	286.043	577.11
2020-09-19	D	1756.94	292.771	589.974
2020-09-20	D	1778.29	296.334	598.036
2020-09-21	D	1810.58	301.596	608.674
2020-09-22	D	1833.26	304.783	616.11
2020-09-23	D	1844.36	306.541	621.213
2020-09-24	D	1861.88	309.586	628.148
2020-09-25	D	1892.57	314.564	638.03
2020-09-26	D	1923.2	319.709	648.232
2020-09-27	D	1925.46	319.503	650.138
2020-09-28	D	1943.06	322.767	657.176
2020-09-29	D	1960.48	325.479	663.32
2020-09-30	D	1962.74	325.141	664.637
2020-02-18	E	0	0	0
2020-02-19	E	0	0	0
2020-02-20	E	0	0	0
2020-02-21	E	0	0	0
2020-02-22	E	0	0	0
2020-02-23	E	0	0	0
2020-02-24	E	0.333333	0.07488	0.117
2020-02-25	E	0.285714	0.0624	0.102375
2020-02-26	E	1.2449	0.24336	0.388578
2020-02-27	E	1.40039	0.266587	0.439673
2020-02-28	E	1.20033	0.222156	0.384713
2020-02-29	E	1.02886	0.18513	0.336624
2020-03-01	E	1.21521	0.218061	0.394213
2020-03-02	E	4.04161	0.822358	1.34594
2020-03-03	E	5.46424	1.06802	1.77569
2020-03-04	E	5.01696	0.953802	1.6534
2020-03-05	E	7.30026	1.27462	2.19639
2020-03-06	E	8.5907	1.53088	2.65418
2020-03-07	E	9.69679	1.73333	3.0374
2020-03-08	E	11.6449	1.97692	3.48973
2020-03-09	E	12.648	2.16882	3.86818
2020-03-10	E	14.8411	2.58389	4.59799
2020-03-11	E	15.0543	2.53596	4.62124
2020-03-12	E	17.5704	3.05069	5.50825
2020-03-13	E	18.727	3.27717	5.96805
2020-03-14	E	20.0517	3.41322	6.28805
2020-03-15	E	24.5205	4.23933	7.68171
2020-03-16	E	27.0176	4.68371	8.51983
2020-03-17	E	30.1579	5.23429	9.53485
2020-03-18	E	30.5163	5.26602	9.75566
2020-03-19	E	32.1568	5.44221	10.1829
2020-03-20	E	32.563	5.48366	10.392
2020-03-21	E	33.9111	5.62358	10.7397
2020-03-22	E	38.4	6.50563	12.2399
2020-03-23	E	40.9143	6.98551	13.1539
2020-03-24	E	42.0694	7.20516	13.672
2020-03-25	E	46.3928	7.92067	14.9573
2020-03-26	E	51.4319	8.89965	16.68
2020-03-27	E	50.7512	8.72539	16.6403
2020-03-28	E	51.8344	8.93238	17.156
2020-03-29	E	56.7628	9.65677	18.4695
2020-03-30	E	62.3205	10.7069	20.3164
2020-03-31	E	65.4176	11.3741	21.6076
2020-04-01	E	69.7389	12.0326	22.8976
2020-04-02	E	71.1095	12.1765	23.3937
2020-04-03	E	73.951	12.6265	24.3435
2020-04-04	E	75.3866	12.8322	24.9103
2020-04-05	E	81.6171	13.8745	26.7668
2020-04-06	E	86.2908	14.7348	28.3783
2020-04-07	E	86.9636	14.8333	28.822
2020-04-08	E	86.5402	14.7045	28.8809
2020-04-09	E	85.1773	14.2339	28.3648
2020-04-10	E	84.3425	14.1413	28.3812
2020-04-11	E	85.2935	14.2749	28.7249
2020-04-12	E	79.7754	13.1742	27.1319
2020-04-13	E	82.0456	13.7602	28.0868
2020-04-14	E	80.6581	13.3083	27.4533
2020-04-15	E	82.1355	13.5918	27.9303
2020-04-16	E	82.7352	13.5951	27.9837
2020-04-17	E	83.9159	13.9611	28.598
2020-04-18	E	82.9279	13.681	28.2213
2020-04-19	E	79.7477	12.9983	27.1896
2020-04-20	E	76.3552	12.335	26.1396
2020-04-21	E	76.7807	12.5395	26.4038
2020-04-22	E	75.4787	12.1857	25.816
2020-04-23	E	76.3627	12.4677	26.203
2020-04-24	E	75.787	12.1979	25.753
2020-04-25	E	71.9603	11.5932	24.7655
2020-04-26	E	71.0136	11.4498	24.4648
2020-04-27	E	69.8688	11.0752	23.803
2020-04-28	E	70.5542	11.2954	24.056
2020-04-29	E	70.1417	11.2987	23.9957
2020-04-30	E	70.7881	11.5455	24.3242
2020-05-01	E	66.6755	10.8027	23.1297
2020-05-02	E	65.1505	10.5581	22.6695
2020-05-03	E	66.5099	10.7481	22.8821
2020-05-04	E	64.0085	10.0744	21.7682
2020-05-05	E	64.8644	10.3672	22.1282
2020-05-06	E	61.9314	9.9289	21.3771
2020-05-07	E	59.0841	9.43333	20.5163
2020-05-08	E	56.9768	9.15071	19.9668
2020-05-09	E	53.1706	8.49919	18.8359
2020-05-10	E	53.5748	8.45823	18.6308
2020-05-11	E	48.2546	7.51722	17.0343
2020-05-12	E	47.6944	7.46798	16.7857
2020-05-13	E	45.8809	7.1718	16.1694
2020-05-14	E	45.9932	7.2966	16.2109
2020-05-15	E	42.4227	6.68786	15.1336
2020-05-16	E	40.6957	6.43573	14.5895
2020-05-17	E	40.882	6.57782	14.6638
2020-05-18	E	40.0417	6.4716	14.3779
2020-05-19	E	37.3215	6.00036	13.5296
2020-05-20	E	38.3232	6.27881	13.8361
2020-05-21	E	37.1818	6.03106	13.3546
2020-05-22	E	39.5367	6.55954	14.0816
2020-05-23	E	37.222	6.12633	13.3527
2020-05-24	E	36.5712	6.02048	13.1136
2020-05-25	E	35.3468	5.80469	12.7051
2020-05-26	E	34.9639	5.75244	12.547
2020-05-27	E	34.969	5.79488	12.5429
2020-05-28	E	35.3068	5.89402	12.6391
2020-05-29	E	35.9296	5.89067	12.5888
2020-05-30	E	33.7968	5.48297	11.9122
2020-05-31	E	33.302	5.29298	11.5542
2020-06-01	E	31.2113	4.85733	10.8076
2020-06-02	E	31.0859	4.76052	10.5703
2020-06-03	E	31.3117	4.8823	10.679
2020-06-04	E	33.1719	5.31381	11.2898
2020-06-05	E	33.7664	5.37665	11.3606
2020-06-06	E	33.9426	5.41793	11.4052
2020-06-07	E	33.0937	5.30257	11.2102
2020-06-08	E	33.366	5.37561	11.3039
2020-06-09	E	33.9328	5.55573	11.5723
2020-06-10	E	33.7519	5.459	11.4214
2020-06-11	E	34.2635	5.63631	11.6924
2020-06-12	E	35.7021	5.96434	12.2112
2020-06-13	E	36.6018	6.14063	12.5134
2020-06-14	E	35.373	5.90482	12.1799
2020-06-15	E	36.9863	6.20751	12.6681
2020-06-16	E	39.0359	6.65388	13.3986
2020-06-17	E	38.7927	6.53498	13.2708
2020-06-18	E	41.2509	6.95729	13.9736
2020-06-19	E	42.6912	7.19272	14.4066
2020-06-20	E	43.9258	7.40834	14.8157
2020-06-21	E	45.984	7.82375	15.5421
2020-06-22	E	48.0816	8.10614	16.078
2020-06-23	E	48.5461	8.06413	16.1136
2020-06-24	E	47.6109	7.94592	16.0147
2020-06-25	E	46.8094	7.73925	15.7592
2020-06-26	E	46.789	7.7362	15.8
2020-06-27	E	46.1048	7.65046	15.7057
2020-06-28	E	49.8518	8.44152	16.9708
2020-06-29	E	48.7301	8.05519	16.4441
2020-06-30	E	46.102	7.57516	15.7363
2020-07-01	E	46.8493	7.66602	15.8839
2020-07-02	E	48.4899	7.91091	16.2774
2020-07-03	E	49.2294	8.12608	16.6391
2020-07-04	E	51.53	8.47456	17.2198
2020-07-05	E	52.1686	8.5736	17.429
2020-07-06	E	54.3826	9.03885	18.2101
2020-07-07	E	55.2803	9.27958	18.6638
2020-07-08	E	54.3831	9.00039	18.3112
2020-07-09	E	54.2808	9.0007	18.3666
2020-07-10	E	57.5264	9.60832	19.3641
2020-07-11	E	57.975	9.60437	19.4396
2020-07-12	E	59.6928	9.96439	20.0733
2020-07-13	E	61.832	10.3476	20.7578
2020-07-14	E	62.9988	10.5505	21.1748
2020-07-15	E	63.6657	10.7195	21.5396
2020-07-16	E	62.5706	10.3584	21.0745
2020-07-17	E	62.6319	10.2822	21.0185
2020-07-18	E	62.6845	10.3573	21.1862
2020-07-19	E	65.0629	10.8248	21.9656
2020-07-20	E	70.4349	11.9493	23.7959
2020-07-21	E	73.7061	12.4815	24.7647
2020-07-22	E	74.1766	12.5395	25.0101
2020-07-23	E	76.9133	13.0371	25.9269
2020-07-24	E	79.259	13.4961	26.7983
2020-07-25	E	79.603	13.5708	27.0799
2020-07-26	E	84.5645	14.5039	28.6869
2020-07-27	E	85.4838	14.5576	28.962
2020-07-28	E	92.6052	15.7395	30.9794
2020-07-29	E	95.3759	16.214	31.9474
2020-07-30	E	95.7507	16.3017	32.3133
2020-07-31	E	95.4054	16.1722	32.3171
2020-08-01	E	97.1094	16.4582	32.9358
2020-08-02	E	98.2366	16.6632	33.4252
2020-08-03	E	99.5361	16.7592	33.7363
2020-08-04	E	101.983	17.1803	34.5416
2020-08-05	E	99.7476	16.702	33.9506
2020-08-06	E	100.831	16.8775	34.3304
2020-08-07	E	102.094	17.0875	34.7625
2020-08-08	E	102.509	17.2764	35.1622
2020-08-09	E	109.198	18.5597	37.2712
2020-08-10	E	112.598	19.1633	38.3887
2020-08-11	E	113.846	19.2364	38.6947
2020-08-12	E	116.249	19.7799	39.7166
2020-08-13	E	120.309	20.3687	40.823
2020-08-14	E	122.122	20.5515	41.3101
2020-08-15	E	120.676	20.2241	40.9867
2020-08-16	E	125.436	21.1437	42.567
2020-08-17	E	127.85	21.5135	43.3301
2020-08-18	E	135.919	23.1668	46.0995
2020-08-19	E	135.502	23.0524	46.1914
2020-08-20	E	140.145	23.8834	47.7192
2020-08-21	E	140.457	23.841	47.9076
2020-08-22	E	146.725	25.0342	49.9922
2020-08-23	E	148.098	25.1855	50.4988
2020-08-24	E	145.274	24.6071	49.8415
2020-08-25	E	149.188	25.1041	50.7959
2020-08-26	E	157.875	26.7774	53.5984
2020-08-27	E	159.988	27.0513	54.3
2020-08-28	E	164.799	27.801	55.7285
2020-08-29	E	161.923	27.2804	55.1887
2020-08-30	E	162.125	27.2181	55.2972
2020-08-31	E	160.964	26.9083	54.989
2020-09-01	E	163.636	27.3324	55.7854
2020-09-02	E	168.926	28.3459	57.5135
2020-09-03	E	172.127	28.6995	58.2587
2020-09-04	E	175.204	29.4324	59.5954
2020-09-05	E	179.175	30.1292	60.8993
2020-09-06	E	185.912	31.3587	63.0542
2020-09-07	E	189.353	31.9258	64.2248
2020-09-08	E	193.969	32.5647	65.509
2020-09-09	E	197.926	33.344	67.0184
2020-09-10	E	201.984	34.0155	68.3737
2020-09-11	E	211.463	35.9147	71.6527
2020-09-12	E	217.254	37.0647	73.8458
2020-09-13	E	222.551	37.9704	75.6824
2020-09-14	E	229.424	39.0412	77.7834
2020-09-15	E	231.65	39.146	78.3912
2020-09-16	E	232.557	39.1473	78.7886
2020-09-17	E	235.001	39.6088	79.8557
2020-09-18	E	230.763	38.8091	78.9391
2020-09-19	E	237.463	40.1146	81.218
2020-09-20	E	233.873	39.2528	80.1658
2020-09-21	E	243.463	41.0557	83.184
2020-09-22	E	251.016	42.3195	85.4524
2020-09-23	E	262.49	44.3794	89.0102
2020-09-24	E	263.991	44.3682	89.4236
2020-09-25	E	263.945	44.2979	89.6899
2020-09-26	E	261.905	43.6985	89.078
2020-09-27	E	277.49	46.6573	93.9463
2020-09-28	E	283.849	47.6975	95.9787
2020-09-29	E	285.299	47.8516	96.6433
2020-09-30	E	284.875	47.7249	96.8262
2020-02-18	F	0	0	0
2020-02-19	F	0	0	0
2020-02-20	F	0	0	0
2020-02-21	F	0	0	0
2020-02-22	F	0	0	0
2020-02-23	F	0.666667	0.127573	0.199333
2020-02-24	F	1.2381	0.244978	0.391083
2020-02-25	F	1.06122	0.204148	0.342198
2020-02-26	F	1.24295	0.23391	0.39909
2020-02-27	F	1.73206	0.322498	0.548537
2020-02-28	F	2.15129	0.396322	0.679303
2020-02-29	F	4.84396	0.915442	1.50872
2020-03-01	F	6.4853	1.22047	2.03513
2020-03-02	F	6.22549	1.15572	1.99741
2020-03-03	F	6.66947	1.22934	2.16373
2020-03-04	F	8.05002	1.49315	2.6256
2020-03-05	F	9.90002	1.82946	3.21173
2020-03-06	F	10.8191	1.99324	3.5426
2020-03-07	F	13.2735	2.39597	4.24811
2020-03-08	F	14.3773	2.51803	4.53176
2020-03-09	F	15.6567	2.69462	4.89696
2020-03-10	F	17.42	2.87507	5.2685
2020-03-11	F	19.5981	3.2473	5.94027
2020-03-12	F	22.1317	3.77105	6.86174
2020-03-13	F	25.9701	4.54862	8.20102
2020-03-14	F	24.9267	4.34518	8.04256
2020-03-15	F	27.0324	4.77192	8.83558
2020-03-16	F	28.8373	5.01937	9.36046
2020-03-17	F	32.7177	5.68318	10.5347
2020-03-18	F	35.7104	6.11988	11.3802
2020-03-19	F	41.2756	7.06897	13.0344
2020-03-20	F	42.3791	7.29689	13.6021
2020-03-21	F	49.3249	8.5074	15.6935
2020-03-22	F	56.6118	9.86838	18.0738
2020-03-23	F	62.8578	10.9914	20.1392
2020-03-24	F	63.8781	11.087	20.6335
2020-03-25	F	66.4193	11.3996	21.43
2020-03-26	F	71.5975	12.3645	23.2276
2020-03-27	F	71.7026	12.3144	23.4658
2020-03-28	F	74.4594	12.7525	24.4239
2020-03-29	F	76.8223	13.1397	25.2969
2020-03-30	F	82.1811	14.2528	27.2958
2020-03-31	F	86.7742	14.8448	28.5205
2020-04-01	F	86.0446	14.606	28.4481
2020-04-02	F	89.4192	15.1641	29.5677
2020-04-03	F	89.3117	15.0301	29.6114
2020-04-04	F	98.2195	16.6879	32.4143
2020-04-05	F	100.855	17.1014	33.3546
2020-04-06	F	101.78	17.2963	33.9432
2020-04-07	F	105.907	18.0744	35.4203
2020-04-08	F	109.444	18.8559	36.9208
2020-04-09	F	111.476	19.1883	37.7354
2020-04-10	F	110.217	18.9078	37.5771
2020-04-11	F	110.472	18.7267	37.521
2020-04-12	F	109.024	18.4067	37.2075
2020-04-13	F	107.782	18.1815	36.9982
2020-04-14	F	105.718	17.6861	36.3341
2020-04-15	F	106.949	17.9555	36.819
2020-04-16	F	102.004	17.054	35.484
2020-04-17	F	102.432	17.1625	35.6592
2020-04-18	F	103.465	17.2196	35.7604
2020-04-19	F	99.0179	16.3853	34.471
2020-04-20	F	97.5392	16.0395	33.8888
2020-04-21	F	93.2717	15.2188	32.5474
2020-04-22	F	91.9471	14.9925	32.0886
2020-04-23	F	90.1452	14.7402	31.5876
2020-04-24	F	85.2673	13.8061	30.0181
2020-04-25	F	83.7529	13.5823	29.5115
2020-04-26	F	82.4549	13.4596	29.1679
2020-04-27	F	83.0089	13.6236	29.2833
2020-04-28	F	80.4839	13.261	28.6042
2020-04-29	F	80.6528	13.3194	28.5733
2020-04-30	F	78.7977	13.0076	27.983
2020-05-01	F	79.2075	13.0361	27.9171
2020-05-02	F	78.2255	12.9407	27.6731
2020-05-03	F	77.3838	12.7751	27.3253
2020-05-04	F	80.3289	13.2224	27.9353
2020-05-05	F	80.8534	13.2429	27.9188
2020-05-06	F	79.3029	13.0492	27.5749
2020-05-07	F	79.6406	12.9931	27.4387
2020-05-08	F	77.2633	12.6053	26.7865
2020-05-09	F	75.2257	12.2627	26.1856
2020-05-10	F	75.8125	12.4764	26.4397
2020-05-11	F	75.6488	12.4742	26.3804
2020-05-12	F	70.1752	11.438	24.7122
2020-05-13	F	67.1502	10.8739	23.7205
2020-05-14	F	66.2239	10.7977	23.4681
2020-05-15	F	64.4301	10.5318	22.9309
2020-05-16	F	63.5591	10.385	22.5779
2020-05-17	F	59.8126	9.61374	21.255
2020-05-18	F	57.9346	9.33156	20.6608
2020-05-19	F	54.9915	8.75528	19.6078
2020-05-20	F	54.4689	8.75484	19.4362
2020-05-21	F	54.021	8.75448	19.286
2020-05-22	F	54.3037	8.88174	19.3539
2020-05-23	F	54.2127	8.96839	19.383
2020-05-24	F	52.8014	8.68838	18.8581
2020-05-25	F	54.2583	8.97642	19.2135
2020-05-26	F	55.1738	9.22755	19.5418
2020-05-27	F	52.2918	8.60482	18.5291
2020-05-28	F	52.4882	8.56567	18.3926
2020-05-29	F	51.9899	8.48035	18.1909
2020-05-30	F	53.5628	8.83358	18.6774
2020-05-31	F	51.5776	8.41518	17.9894
2020-06-01	F	54.2094	8.90684	18.7004
2020-06-02	F	54.1319	8.93383	18.7245
2020-06-03	F	52.7321	8.63739	18.2473
2020-06-04	F	53.1989	8.80636	18.4797
2020-06-05	F	56.2657	9.31879	19.2637
2020-06-06	F	57.2278	9.55446	19.6508
2020-06-07	F	59.3857	9.84514	20.1367
2020-06-08	F	62.5687	10.4701	21.16
2020-06-09	F	61.9637	10.3225	21.011
2020-06-10	F	60.445	10.072	20.6813
2020-06-11	F	61.1434	10.1294	20.8088
2020-06-12	F	60.4086	9.94155	20.552
2020-06-13	F	61.7788	10.1594	20.9124
2020-06-14	F	58.6199	9.59491	20.062
2020-06-15	F	59.9123	9.90104	20.5312
2020-06-16	F	60.6867	10.0397	20.7598
2020-06-17	F	58.3505	9.62271	20.1278
2020-06-18	F	58.6814	9.76612	20.3419
2020-06-19	F	55.6317	9.13961	19.3635
2020-06-20	F	56.0176	9.24429	19.4867
2020-06-21	F	59.0151	9.93056	20.5305
2020-06-22	F	59.5844	9.9256	20.5425
2020-06-23	F	62.0723	10.4539	21.3851
2020-06-24	F	64.5382	10.8831	22.1049
2020-06-25	F	63.3185	10.6029	21.7381
2020-06-26	F	67.273	11.3484	22.9469
2020-06-27	F	71.3292	12.1083	24.2212
2020-06-28	F	74.1393	12.6778	25.2365
2020-06-29	F	75.8813	12.875	25.6916
2020-06-30	F	73.3745	12.3377	24.9935
2020-07-01	F	74.2257	12.3559	25.1107
2020-07-02	F	75.6221	12.6068	25.5815
2020-07-03	F	76.8189	12.8713	26.0801
2020-07-04	F	76.8448	12.8449	26.1308
2020-07-05	F	77.2003	12.8867	26.2748
2020-07-06	F	77.8383	13.0713	26.6348
2020-07-07	F	80.3852	13.6411	27.5997
2020-07-08	F	81.235	13.8054	27.9588
2020-07-09	F	81.9633	13.9006	28.2079
2020-07-10	F	83.2543	14.1936	28.7596
2020-07-11	F	88.3608	15.0755	30.239
2020-07-12	F	85.4045	14.3296	29.2195
2020-07-13	F	83.5372	13.9436	28.6957
2020-07-14	F	83.9366	14.0464	28.9004
2020-07-15	F	89.9457	15.111	30.6092
2020-07-16	F	93.4296	15.743	31.7057
2020-07-17	F	96.0825	16.3251	32.7518
2020-07-18	F	97.0231	16.4996	33.1818
2020-07-19	F	101.829	17.3578	34.6718
2020-07-20	F	105.949	18.0729	35.9755
2020-07-21	F	108.48	18.5857	36.9862
2020-07-22	F	111.983	19.0546	37.9356
2020-07-23	F	113.652	19.3926	38.684
2020-07-24	F	118.749	20.4093	40.4871
2020-07-25	F	117.118	19.9142	39.9676
2020-07-26	F	115.387	19.5349	39.565
2020-07-27	F	120.237	20.4862	41.193
2020-07-28	F	123.727	20.9046	42.0326
2020-07-29	F	127.385	21.3586	42.9318
2020-07-30	F	127.187	21.2461	42.9517
2020-07-31	F	125.017	20.7391	42.3234
2020-08-01	F	126.491	20.8574	42.6186
2020-08-02	F	132.421	21.9905	44.4933
2020-08-03	F	138.17	23.212	46.567
2020-08-04	F	136.432	22.8045	46.1541
2020-08-05	F	135.275	22.5037	45.8535
2020-08-06	F	141.616	23.745	47.9218
2020-08-07	F	144.052	24.089	48.6526
2020-08-08	F	145.807	24.2563	49.1057
2020-08-09	F	153.977	25.727	51.5821
2020-08-10	F	155.98	26.1039	52.423
2020-08-11	F	159.031	26.7037	53.6052
2020-08-12	F	154.312	25.7142	52.3125
2020-08-13	F	159.268	26.6673	53.9591
2020-08-14	F	164.182	27.4699	55.4129
2020-08-15	F	169.727	28.502	57.2526
2020-08-16	F	171.147	28.7853	57.961
2020-08-17	F	175.698	29.5788	59.4519
2020-08-18	F	186.265	31.6766	63.0011
2020-08-19	F	198.322	33.8491	66.7696
2020-08-20	F	197.657	33.4548	66.6221
2020-08-21	F	202.087	34.1162	68.04
2020-08-22	F	202.551	34.0822	68.3663
2020-08-23	F	206.948	35.0467	70.2032
2020-08-24	F	208.051	35.135	70.6925
2020-08-25	F	214.329	36.0378	72.4162
2020-08-26	F	223.044	37.8135	75.5235
2020-08-27	F	231.847	39.3265	78.2944
2020-08-28	F	236.726	39.8801	79.614
2020-08-29	F	244.908	41.4175	82.4499
2020-08-30	F	252.921	42.646	84.849
2020-08-31	F	266.456	45.2894	89.4789
2020-09-01	F	268.725	45.5675	90.5227
2020-09-02	F	271.002	45.6467	91.1977
2020-09-03	F	274.954	46.0844	92.369
2020-09-04	F	273.675	45.7613	92.3192
2020-09-05	F	283.579	47.7718	95.8376
2020-09-06	F	290.067	49.0838	98.3486
2020-09-07	F	289.629	48.7684	98.3443
2020-09-08	F	302.92	51.2649	102.652
2020-09-09	F	305.313	51.7286	103.895
2020-09-10	F	309.363	51.9097	104.662
2020-09-11	F	318.835	53.5111	107.6
2020-09-12	F	326.954	55.0148	110.435
2020-09-13	F	326.913	54.8839	110.753
2020-09-14	F	327.878	54.8914	111.213
2020-09-15	F	334.371	56.14	113.557
2020-09-16	F	334.937	55.9714	113.719
2020-09-17	F	340.422	57.0207	115.719
2020-09-18	F	345.791	57.6759	117.127
2020-09-19	F	346.059	57.72	117.575
2020-09-20	F	353.622	59.1934	120.211
2020-09-21	F	364.438	60.973	123.381
2020-09-22	F	373.375	62.6058	126.388
2020-09-23	F	374.369	62.8516	127.277
2020-09-24	F	379.221	63.9079	129.385
2020-09-25	F	388.38	65.3095	132.045
2020-09-26	F	395.231	66.1863	133.917
2020-09-27	F	404.769	67.6713	136.734
2020-09-28	F	408.612	68.3929	138.392
2020-09-29	F	407.572	67.8933	138.123
2020-09-30	F	413.681	69.0661	140.371
2020-02-18	G	0	0	0
2020-02-19	G	0	0	0
2020-02-20	G	0	0	0
2020-02-21	G	0	0	0
2020-02-22	G	0	0	0
2020-02-23	G	0.666667	0.138667	0.216667
2020-02-24	G	0.904762	0.179342	0.28925
2020-02-25	G	1.10884	0.213239	0.35276
2020-02-26	G	1.28377	0.241485	0.408332
2020-02-27	G	1.76704	0.328811	0.556624
2020-02-28	G	2.18127	0.401583	0.686379
2020-02-29	G	3.53633	0.664679	1.11625
2020-03-01	G	4.03114	0.745259	1.27572
2020-03-02	G	4.45526	0.823503	1.43259
2020-03-03	G	5.15213	0.952492	1.66951
2020-03-04	G	6.41611	1.22084	2.12816
2020-03-05	G	7.16619	1.3363	2.36047
2020-03-06	G	7.14245	1.30494	2.36441
2020-03-07	G	7.1221	1.21502	2.26819
2020-03-08	G	8.10466	1.41743	2.61734
2020-03-09	G	8.28018	1.43634	2.68884
2020-03-10	G	8.43063	1.46319	2.76873
2020-03-11	G	9.89292	1.74071	3.23731
2020-03-12	G	10.813	1.91928	3.56498
2020-03-13	G	11.2683	1.99322	3.73469
2020-03-14	G	11.6585	1.97995	3.76619
2020-03-15	G	13.993	2.42649	4.50875
2020-03-16	G	16.3273	2.90677	5.32749
2020-03-17	G	17.9949	3.22103	5.90955
2020-03-18	G	18.4242	3.20558	5.98552
2020-03-19	G	20.7921	3.69467	6.83633
2020-03-20	G	21.1552	3.66407	6.89612
2020-03-21	G	21.7997	3.79942	7.19978
2020-03-22	G	23.3521	4.08138	7.7298
2020-03-23	G	26.3494	4.5604	8.57491
2020-03-24	G	27.9186	4.79042	9.05005
2020-03-25	G	28.5969	4.90721	9.34879
2020-03-26	G	29.8449	5.01564	9.62753
2020-03-27	G	31.5814	5.37223	10.2874
2020-03-28	G	32.7364	5.54182	10.6655
2020-03-29	G	35.0598	5.97989	11.46
2020-03-30	G	36.7179	6.32554	12.1248
2020-03-31	G	37.8058	6.47491	12.4899
2020-04-01	G	39.0717	6.66317	12.909
2020-04-02	G	40.49	6.86165	13.3407
2020-04-03	G	41.3724	7.00764	13.6881
2020-04-04	G	45.1287	7.77826	15.0061
2020-04-05	G	45.3484	7.71602	15.0587
2020-04-06	G	46.2034	7.8666	15.421
2020-04-07	G	45.9362	7.73694	15.3394
2020-04-08	G	48.7073	8.25844	16.2516
2020-04-09	G	52.4157	8.87329	17.3315
2020-04-10	G	51.9278	8.7672	17.3101
2020-04-11	G	51.8429	8.6899	17.3086
2020-04-12	G	53.1034	8.78633	17.5587
2020-04-13	G	51.5172	8.51447	17.2272
2020-04-14	G	50.1576	8.29902	16.9545
2020-04-15	G	49.6589	8.17217	16.7982
2020-04-16	G	49.8981	8.23841	16.9301
2020-04-17	G	46.7698	7.68625	16.0965
2020-04-18	G	46.4217	7.57555	15.9131
2020-04-19	G	49.4567	8.24043	16.9356
2020-04-20	G	49.0581	8.2315	16.9507
2020-04-21	G	46.0498	7.65831	16.0798
2020-04-22	G	48.138	8.14022	16.8172
2020-04-23	G	45.9278	7.74309	16.2144
2020-04-24	G	43.7	7.17641	15.3186
2020-04-25	G	41.1238	6.65149	14.4524
2020-04-26	G	40.249	6.53299	14.1929
2020-04-27	G	40.1658	6.5729	14.1824
2020-04-28	G	38.7612	6.32883	13.74
2020-04-29	G	38.5572	6.2336	13.5218
2020-04-30	G	36.7157	5.90741	12.9452
2020-05-01	G	32.4706	5.1253	11.6434
2020-05-02	G	33.4986	5.33604	11.852
2020-05-03	G	33.7131	5.45897	11.9522
2020-05-04	G	34.5636	5.62519	12.1395
2020-05-05	G	35.6259	5.89129	12.5027
2020-05-06	G	34.5365	5.73031	12.2225
2020-05-07	G	34.9361	5.82081	12.3284
2020-05-08	G	33.6119	5.52182	11.836
2020-05-09	G	32.8102	5.38914	11.5872
2020-05-10	G	32.123	5.28967	11.3868
2020-05-11	G	31.8673	5.28166	11.3284
2020-05-12	G	30.6482	4.99765	10.844
2020-05-13	G	31.2699	5.1437	11.0182
2020-05-14	G	30.4694	4.92428	10.6376
2020-05-15	G	31.1166	4.95498	10.6382
2020-05-16	G	31.6714	5.13032	10.8728
2020-05-17	G	30.8136	5.0102	10.662
2020-05-18	G	30.4116	4.9517	10.5426
2020-05-19	G	30.4005	4.93623	10.4901
2020-05-20	G	33.3909	5.56121	11.4408
2020-05-21	G	32.6207	5.31658	11.0767
2020-05-22	G	30.294	4.89918	10.4245
2020-05-23	G	28.9663	4.66782	10.0358
2020-05-24	G	29.1616	4.53881	9.79528
2020-05-25	G	29.6623	4.73082	10.0529
2020-05-26	G	29.0915	4.51643	9.69326
2020-05-27	G	28.6022	4.42375	9.51294
2020-05-28	G	28.8495	4.56006	9.68882
2020-05-29	G	28.0615	4.47119	9.52639
2020-05-30	G	28.386	4.5885	9.68325
2020-05-31	G	25.3309	4.0373	8.80651
2020-06-01	G	24.3789	3.89689	8.5377
2020-06-02	G	22.5628	3.51365	7.88649
2020-06-03	G	22.3396	3.5465	7.86701
2020-06-04	G	26.1482	4.31712	9.0113
2020-06-05	G	26.0794	4.32144	9.01589
2020-06-06	G	25.6871	4.19747	8.82057
2020-06-07	G	28.6842	4.8069	9.76333
2020-06-08	G	29.9198	5.04853	10.1722
2020-06-09	G	29.9789	4.99473	10.1314
2020-06-10	G	28.6962	4.76964	9.81396
2020-06-11	G	27.9301	4.66803	9.67055
2020-06-12	G	28.94	4.88011	10.0087
2020-06-13	G	29.4724	4.91817	10.088
2020-06-14	G	29.5954	4.94989	10.1573
2020-06-15	G	30.3675	5.11499	10.4346
2020-06-16	G	29.6959	4.99742	10.2786
2020-06-17	G	30.1203	5.01593	10.3242
2020-06-18	G	31.8174	5.31978	10.8146
2020-06-19	G	31.9387	5.35945	10.9101
2020-06-20	G	32.3761	5.4341	11.0587
2020-06-21	G	31.0842	5.19956	10.725
2020-06-22	G	30.977	5.18438	10.7147
2020-06-23	G	31.5517	5.3104	10.9224
2020-06-24	G	32.0443	5.40432	11.0868
2020-06-25	G	34.4666	5.8764	11.8459
2020-06-26	G	35.8761	6.16441	12.3455
2020-06-27	G	34.7509	5.93573	12.0503
2020-06-28	G	33.7865	5.74516	11.792
2020-06-29	G	35.2932	6.05505	12.2984
2020-06-30	G	38.2513	6.62113	13.2224
2020-07-01	G	39.4535	6.84881	13.6496
2020-07-02	G	39.1506	6.76121	13.5901
2020-07-03	G	39.5577	6.81578	13.7373
2020-07-04	G	40.2399	6.92504	13.9658
2020-07-05	G	40.158	6.89961	13.9838
2020-07-06	G	41.7545	7.19736	14.4978
2020-07-07	G	41.4562	7.10436	14.4146
2020-07-08	G	40.5339	6.77171	13.9431
2020-07-09	G	41.41	6.77184	13.9639
2020-07-10	G	41.8276	6.87733	14.1467
2020-07-11	G	41.5189	6.84876	14.1247
2020-07-12	G	43.2543	7.25205	14.7728
2020-07-13	G	43.0751	7.21372	14.7548
2020-07-14	G	46.9215	7.96941	15.9698
2020-07-15	G	53.2185	9.16491	17.9169
2020-07-16	G	53.2825	9.18217	18.091
2020-07-17	G	55.004	9.42951	18.6073
2020-07-18	G	54.813	9.42486	18.7297
2020-07-19	G	52.9826	8.96061	18.1175
2020-07-20	G	52.747	8.79838	17.9328
2020-07-21	G	55.2117	9.25945	18.7029
2020-07-22	G	56.6576	9.46063	19.0907
2020-07-23	G	58.897	9.87511	19.8157
2020-07-24	G	59.1498	9.95427	20.034
2020-07-25	G	59.0332	9.96755	20.1428
2020-07-26	G	58.2665	9.75397	19.8869
2020-07-27	G	57.2761	9.5538	19.6284
2020-07-28	G	60.0938	10.036	20.4162
2020-07-29	G	57.1756	9.47263	19.5975
2020-07-30	G	57.6743	9.50239	19.6611
2020-07-31	G	58.7685	9.79343	20.1328
2020-08-01	G	61.373	10.366	21.0612
2020-08-02	G	64.6054	11.0345	22.1726
2020-08-03	G	70.3761	12.0575	23.873
2020-08-04	G	70.3223	11.9005	23.7835
2020-08-05	G	72.943	12.3021	24.5373
2020-08-06	G	74.8559	12.745	25.3658
2020-08-07	G	75.8288	12.9643	25.8567
2020-08-08	G	76.3295	12.9529	25.983
2020-08-09	G	79.0919	13.5203	26.9948
2020-08-10	G	82.7931	14.1623	28.1444
2020-08-11	G	81.9655	13.9734	28.0194
2020-08-12	G	82.5895	14.0712	28.3086
2020-08-13	G	84.4577	14.3329	28.8434
2020-08-14	G	88.0589	14.9337	29.9093
2020-08-15	G	90.8124	15.415	30.8116
2020-08-16	G	91.8392	15.5388	31.1678
2020-08-17	G	94.386	16.0801	32.1642
2020-08-18	G	97.9023	16.7003	33.3003
2020-08-19	G	100.25	17.1312	34.1601
2020-08-20	G	101.595	17.1825	34.4314
2020-08-21	G	103.081	17.4387	35.0025
2020-08-22	G	105.689	17.8741	35.8489
2020-08-23	G	107.59	18.1843	36.5071
2020-08-24	G	114.887	19.5909	38.877
2020-08-25	G	117.475	20.0309	39.8067
2020-08-26	G	120.026	20.2922	40.4556
2020-08-27	G	120.879	20.51	41.0233
2020-08-28	G	129.277	21.9672	43.5134
2020-08-29	G	129.143	21.7532	43.4605
2020-08-30	G	133.36	22.6094	45.0306
2020-08-31	G	138.642	23.4837	46.6558
2020-09-01	G	145.836	24.5091	48.5415
2020-09-02	G	148.336	24.8948	49.4591
2020-09-03	G	144.812	24.2262	48.7151
2020-09-04	G	146.791	24.6286	49.5634
2020-09-05	G	149.154	25.1664	50.6219
2020-09-06	G	148.18	24.8575	50.3652
2020-09-07	G	152.345	25.6871	51.8392
2020-09-08	G	157.581	26.7307	53.6793
2020-09-09	G	160.403	27.2787	54.7867
2020-09-10	G	160.821	27.2251	54.9584
2020-09-11	G	167.18	28.3313	56.9069
2020-09-12	G	164.631	27.8692	56.4496
2020-09-13	G	170.445	28.7821	58.0774
2020-09-14	G	176.429	29.8951	60.052
2020-09-15	G	179.225	30.3511	61.0432
2020-09-16	G	182.622	30.9002	62.1748
2020-09-17	G	185.199	31.3385	63.1346
2020-09-18	G	186.409	31.4624	63.5975
2020-09-19	G	187.113	31.5629	63.9981
2020-09-20	G	191.382	32.3288	65.4147
2020-09-21	G	199.375	33.8602	68.0495
2020-09-22	G	204.893	34.8839	69.9607
2020-09-23	G	210.289	35.5623	71.3599
2020-09-24	G	214.581	36.2469	72.7706
2020-09-25	G	219.927	37.2112	74.6203
2020-09-26	G	221.842	37.3436	75.1901
2020-09-27	G	232.817	39.3703	78.683
2020-09-28	G	236.557	39.9	79.9279
2020-09-29	G	240.097	40.3109	80.9696
2020-09-30	G	243.464	41.0028	82.4271
2020-02-18	H	0	0	0
2020-02-19	H	0	0	0
2020-02-20	H	0	0	0
2020-02-21	H	0	0	0
2020-02-22	H	0	0	0
2020-02-23	H	0	0	0
2020-02-24	H	0	0	0
2020-02-25	H	0	0	0
2020-02-26	H	0.333333	0.07488	0.117
2020-02-27	H	0.952381	0.189973	0.301708
2020-02-28	H	0.816327	0.158311	0.263995
2020-02-29	H	1.03304	0.195713	0.330662
2020-03-01	H	0.885464	0.163094	0.289329
2020-03-02	H	0.75897	0.135912	0.253163
2020-03-03	H	1.31721	0.240833	0.420851
2020-03-04	H	1.46237	0.264481	0.467911
2020-03-05	H	2.5868	0.422854	0.725756
2020-03-06	H	2.88392	0.491045	0.851703
2020-03-07	H	3.47193	0.622751	1.07891
2020-03-08	H	4.30927	0.796292	1.37738
2020-03-09	H	4.36033	0.802244	1.42187
2020-03-10	H	4.73743	0.87099	1.56047
2020-03-11	H	4.39398	0.789611	1.46508
2020-03-12	H	5.09961	0.92425	1.69794
2020-03-13	H	6.03776	1.08914	1.98403
2020-03-14	H	7.84189	1.46228	2.6027
2020-03-15	H	8.72162	1.61238	2.89269
2020-03-16	H	9.47567	1.73747	3.14644
2020-03-17	H	10.122	1.8001	3.30347
2020-03-18	H	11.676	2.03257	3.72253
2020-03-19	H	12.6747	2.1625	3.98955
2020-03-20	H	12.1973	2.05723	3.88952
2020-03-21	H	13.7882	2.24684	4.23533
2020-03-22	H	14.8185	2.39375	4.52058
2020-03-23	H	16.7015	2.80461	5.22084
2020-03-24	H	16.6489	2.81696	5.31791
2020-03-25	H	16.2705	2.69968	5.2035
2020-03-26	H	17.2795	2.90979	5.5844
2020-03-27	H	17.4777	2.96839	5.73568
2020-03-28	H	18.6475	3.1975	6.14972
2020-03-29	H	17.6503	2.99461	5.89667
2020-03-30	H	18.7955	3.21935	6.29059
2020-03-31	H	18.1104	3.00172	6.0026
2020-04-01	H	20.5232	3.48042	6.78194
2020-04-02	H	23.5913	4.0291	7.69786
2020-04-03	H	25.8878	4.40036	8.36496
2020-04-04	H	26.8562	4.58216	8.74934
2020-04-05	H	28.0196	4.84183	9.25468
2020-04-06	H	29.3501	5.14419	9.83117
2020-04-07	H	29.8239	5.08555	9.85028
2020-04-08	H	28.5634	4.78153	9.46833
2020-04-09	H	29.4829	4.93309	9.76679
2020-04-10	H	30.271	5.0372	9.99327
2020-04-11	H	29.9466	4.95479	9.92711
2020-04-12	H	29.0019	4.80014	9.73489
2020-04-13	H	28.5254	4.66017	9.54936
2020-04-14	H	28.117	4.6295	9.52136
2020-04-15	H	28.1003	4.64554	9.56186
2020-04-16	H	26.7526	4.33998	9.09896
2020-04-17	H	24.9308	4.03265	8.61159
2020-04-18	H	24.0359	3.89302	8.36714
2020-04-19	H	24.9356	4.054	8.58658
2020-04-20	H	24.7067	3.99678	8.47959
2020-04-21	H	24.8438	4.0434	8.53331
2020-04-22	H	24.628	3.99905	8.45031
2020-04-23	H	23.4431	3.81233	8.14369
2020-04-24	H	22.4274	3.64563	7.85806
2020-04-25	H	21.8902	3.55941	7.69047
2020-04-26	H	19.763	3.10484	6.94583
2020-04-27	H	18.273	2.8647	6.51093
2020-04-28	H	16.9959	2.6424	6.09573
2020-04-29	H	15.5679	2.39336	5.63277
2020-04-30	H	17.344	2.771	6.142
2020-05-01	H	15.8662	2.51162	5.69059
2020-05-02	H	14.933	2.35926	5.39526
2020-05-03	H	14.7997	2.38205	5.37086
2020-05-04	H	14.6854	2.38995	5.33217
2020-05-05	H	14.5875	2.38543	5.28098
2020-05-06	H	14.5036	2.38168	5.23619
2020-05-07	H	13.0983	2.1234	4.79833
2020-05-08	H	13.8938	2.32416	5.06521
2020-05-09	H	13.5756	2.21414	4.86539
2020-05-10	H	12.9696	2.04757	4.57355
2020-05-11	H	13.1168	2.11121	4.63452
2020-05-12	H	12.9096	2.07828	4.55354
2020-05-13	H	12.0654	1.92326	4.28335
2020-05-14	H	13.0084	2.14629	4.59726
2020-05-15	H	12.8168	2.1186	4.53827
2020-05-16	H	12.3191	2.02065	4.36965
2020-05-17	H	12.5592	2.08878	4.45611
2020-05-18	H	10.7651	1.74065	3.8991
2020-05-19	H	10.2272	1.65299	3.72805
2020-05-20	H	10.4328	1.7408	3.82971
2020-05-21	H	9.27577	1.51445	3.45066
2020-05-22	H	9.61733	1.58098	3.51766
2020-05-23	H	9.91009	1.64751	3.59362
2020-05-24	H	11.161	1.89431	3.95908
2020-05-25	H	10.5666	1.76995	3.7632
2020-05-26	H	11.7237	2.01853	4.14213
2020-05-27	H	11.7156	2.03432	4.1747
2020-05-28	H	12.7086	2.21666	4.46753
2020-05-29	H	12.2264	2.11345	4.32509
2020-05-30	H	11.4798	1.95257	4.08345
2020-05-31	H	10.5065	1.75472	3.77235
2020-06-01	H	10.6722	1.79229	3.81648
2020-06-02	H	10.1476	1.63224	3.55608
2020-06-03	H	10.698	1.75402	3.72691
2020-06-04	H	10.1697	1.67523	3.59471
2020-06-05	H	10.3835	1.71495	3.6437
2020-06-06	H	11.5668	1.95052	4.00291
2020-06-07	H	11.9144	2.04143	4.15254
2020-06-08	H	11.879	2.04231	4.16648
2020-06-09	H	11.5154	1.96817	4.06167
2020-06-10	H	11.8703	2.03395	4.16929
2020-06-11	H	11.5079	1.97229	4.08146
2020-06-12	H	12.1972	2.10118	4.28628
2020-06-13	H	11.4548	1.96453	4.08416
2020-06-14	H	13.485	2.36095	4.70464
2020-06-15	H	14.5586	2.48884	4.93123
2020-06-16	H	14.1455	2.40406	4.83049
2020-06-17	H	14.458	2.47208	4.95901
2020-06-18	H	14.7259	2.51767	5.05414
2020-06-19	H	16.2889	2.82189	5.55337
2020-06-20	H	15.6286	2.6927	5.3922
2020-06-21	H	15.0626	2.57394	5.23384
2020-06-22	H	15.5775	2.62474	5.32928
2020-06-23	H	16.6854	2.84734	5.69445
2020-06-24	H	15.9685	2.7139	5.51564
2020-06-25	H	15.0206	2.52782	5.24219
2020-06-26	H	16.5415	2.80817	5.68325
2020-06-27	H	19.5117	3.35241	6.55451
2020-06-28	H	20.0577	3.47592	6.8012
2020-06-29	H	20.1923	3.45126	6.81771
2020-06-30	H	19.9743	3.39744	6.78017
2020-07-01	H	20.7875	3.56613	7.08098
2020-07-02	H	19.1512	3.24911	6.62919
2020-07-03	H	18.082	3.04871	6.33354
2020-07-04	H	18.4989	3.12577	6.45618
2020-07-05	H	18.1895	3.05131	6.34683
2020-07-06	H	16.9243	2.79791	5.95214
2020-07-07	H	17.8399	2.96946	6.20479
2020-07-08	H	17.958	3.00703	6.26119
2020-07-09	H	19.0592	3.24079	6.62687
2020-07-10	H	18.3365	3.09447	6.41385
2020-07-11	H	19.3837	3.24987	6.66078
2020-07-12	H	18.9479	3.16583	6.54319
2020-07-13	H	19.5744	3.23446	6.65695
2020-07-14	H	21.4447	3.61058	7.25483
2020-07-15	H	21.7145	3.61618	7.29698
2020-07-16	H	21.6124	3.62084	7.33386
2020-07-17	H	23.525	4.02963	7.99879
2020-07-18	H	23.4976	4.01808	8.03028
2020-07-19	H	24.8074	4.19981	8.35683
2020-07-20	H	25.9302	4.41505	8.74222
2020-07-21	H	26.2259	4.46683	8.88011
2020-07-22	H	25.4793	4.25484	8.6021
2020-07-23	H	25.5061	4.22794	8.59284
2020-07-24	H	27.529	4.58824	9.18273
2020-07-25	H	27.5963	4.63335	9.30022
2020-07-26	H	26.3206	4.4047	8.98703
2020-07-27	H	28.2272	4.75773	9.56232
2020-07-28	H	28.8614	4.92435	9.86636
2020-07-29	H	30.405	5.16858	10.2971
2020-07-30	H	32.3948	5.48859	10.8559
2020-07-31	H	33.1003	5.66097	11.1976
2020-08-01	H	33.0383	5.66596	11.2799
2020-08-02	H	33.9853	5.8171	11.5816
2020-08-03	H	34.1302	5.81548	11.6462
2020-08-04	H	33.9211	5.68655	11.5034
2020-08-05	H	37.4086	6.38892	12.6438
2020-08-06	H	38.3978	6.48336	12.8747
2020-08-07	H	38.9124	6.59533	13.1287
2020-08-08	H	38.6869	6.52779	13.0996
2020-08-09	H	39.4935	6.69614	13.4252
2020-08-10	H	41.5182	7.10268	14.126
2020-08-11	H	44.2537	7.61063	15.0036
2020-08-12	H	45.9318	7.95073	15.6415
2020-08-13	H	44.0367	7.47702	15.0166
2020-08-14	H	46.0791	7.86989	15.7005
2020-08-15	H	47.4964	8.02811	16.0346
2020-08-16	H	48.3779	8.14886	16.3096
2020-08-17	H	50.8001	8.57952	17.0659
2020-08-18	H	52.5429	8.94949	17.745
2020-08-19	H	54.7034	9.36319	18.5039
2020-08-20	H	57.222	9.83551	19.3672
2020-08-21	H	57.7141	9.70773	19.308
2020-08-22	H	58.1359	9.76209	19.5075
2020-08-23	H	60.1641	10.1263	20.1804
2020-08-24	H	63.2359	10.7932	21.3369
2020-08-25	H	65.5355	11.2851	22.2491
2020-08-26	H	68.5066	11.7671	23.1599
2020-08-27	H	69.3866	11.8915	23.5236
2020-08-28	H	68.8076	11.7843	23.5125
2020-08-29	H	69.9779	11.9502	23.9014
2020-08-30	H	70.9811	12.0024	24.1074
2020-08-31	H	73.8409	12.6007	25.1543
2020-09-01	H	74.2922	12.6499	25.3684
2020-09-02	H	77.6791	13.1707	26.3053
2020-09-03	H	81.2487	13.8404	27.4935
2020-09-04	H	85.9751	14.7147	29.0271
2020-09-05	H	85.6929	14.6168	29.0777
2020-09-06	H	87.7844	14.9928	29.837
2020-09-07	H	89.9105	15.3145	30.5144
2020-09-08	H	91.0661	15.4994	30.9771
2020-09-09	H	94.39	16.1526	32.162
2020-09-10	H	97.9057	16.8468	33.4327
2020-09-11	H	96.9192	16.6154	33.2793
2020-09-12	H	99.4069	17.0521	34.1287
2020-09-13	H	100.539	17.2247	34.573
2020-09-14	H	106.177	18.2838	36.3917
2020-09-15	H	107.342	18.3121	36.6484
2020-09-16	H	107.341	18.2941	36.808
2020-09-17	H	110.34	18.8671	37.8663
2020-09-18	H	111.243	18.9507	38.177
2020-09-19	H	116.351	19.8164	39.6926
2020-09-20	H	114.397	19.4645	39.3417
2020-09-21	H	121.054	20.8019	41.5826
2020-09-22	H	119.094	20.3163	41.0431
2020-09-23	H	120.414	20.5078	41.5027
2020-09-24	H	120.212	20.3069	41.3416
2020-09-25	H	120.372	20.2227	41.3305
2020-09-26	H	117.509	19.5452	40.3719
2020-09-27	H	123.056	20.7194	42.2501
2020-09-28	H	126.476	21.4955	43.5771
2020-09-29	H	126.075	21.4046	43.5857
2020-09-30	H	127.398	21.6477	44.0915
2020-02-18	I	0	0	0
2020-02-19	I	0	0	0
2020-02-20	I	0	0	0
2020-02-21	I	0	0	0
2020-02-22	I	0.333333	0.0637867	0.0996667
2020-02-23	I	0.285714	0.0531556	0.0872083
2020-02-24	I	0.244898	0.0442963	0.0763073
2020-02-25	I	0.209913	0.0369136	0.0667689
2020-02-26	I	0.846592	0.169428	0.275089
2020-02-27	I	1.05898	0.204977	0.34037
2020-02-28	I	1.57437	0.309481	0.51449
2020-02-29	I	2.01612	0.396567	0.666846
2020-03-01	I	2.72811	0.532926	0.899823
2020-03-02	I	2.33838	0.444105	0.787345
2020-03-03	I	2.67099	0.508754	0.905594
2020-03-04	I	3.62275	0.690202	1.20839
2020-03-05	I	4.10522	0.766528	1.35635
2020-03-06	I	5.51876	1.02149	1.7848
2020-03-07	I	6.39703	1.17018	2.06004
2020-03-08	I	6.14984	1.10272	2.00186
2020-03-09	I	7.60462	1.38763	2.48396
2020-03-10	I	8.18491	1.48638	2.68914
2020-03-11	I	9.68231	1.74895	3.15033
2020-03-12	I	11.2991	1.98994	3.58854
2020-03-13	I	12.685	2.25455	4.07164
2020-03-14	I	12.8728	2.2837	4.19535
2020-03-15	I	14.0338	2.44665	4.52026
2020-03-16	I	14.6957	2.56026	4.7699
2020-03-17	I	16.263	2.79361	5.20499
2020-03-18	I	17.6064	3.05185	5.68537
2020-03-19	I	18.0912	3.06459	5.78936
2020-03-20	I	20.5067	3.54391	6.61269
2020-03-21	I	20.9105	3.60222	6.80011
2020-03-22	I	20.9233	3.55651	6.81676
2020-03-23	I	20.2676	3.41027	6.66233
2020-03-24	I	21.3722	3.56573	6.96054
2020-03-25	I	23.9857	4.08909	7.83681
2020-03-26	I	25.5592	4.40875	8.42154
2020-03-27	I	28.9079	5.06895	9.54851
2020-03-28	I	31.7782	5.6302	10.5519
2020-03-29	I	33.9051	5.94816	11.196
2020-03-30	I	32.0615	5.54197	10.7108
2020-03-31	I	32.148	5.48081	10.7196
2020-04-01	I	35.2221	5.98452	11.594
2020-04-02	I	38.1903	6.55126	12.5887
2020-04-03	I	38.0679	6.43837	12.5448
2020-04-04	I	40.2963	6.7908	13.204
2020-04-05	I	42.873	7.19265	13.9499
2020-04-06	I	41.7483	7.00615	13.7878
2020-04-07	I	43.4509	7.33883	14.4087
2020-04-08	I	43.577	7.3526	14.5402
2020-04-09	I	43.685	7.3197	14.5861
2020-04-10	I	43.7777	7.35607	14.7258
2020-04-11	I	45.857	7.66371	15.2814
2020-04-12	I	44.306	7.39869	14.9529
2020-04-13	I	42.9766	7.01699	14.4141
2020-04-14	I	41.8371	6.85976	14.194
2020-04-15	I	39.8604	6.53737	13.7024
2020-04-16	I	40.8327	6.7596	14.0393
2020-04-17	I	40.6661	6.69796	13.9484
2020-04-18	I	39.8567	6.43304	13.5352
2020-04-19	I	37.8295	6.0958	12.9916
2020-04-20	I	39.092	6.35834	13.3653
2020-04-21	I	36.8407	5.82001	12.5093
2020-04-22	I	37.5778	6.04254	12.809
2020-04-23	I	38.8762	6.26958	13.1362
2020-04-24	I	38.9891	6.3423	13.2405
2020-04-25	I	38.0859	6.20045	13.0154
2020-04-26	I	39.9784	6.64801	13.7025
2020-04-27	I	39.2672	6.56336	13.5887
2020-04-28	I	36.3243	6.01304	12.7394
2020-04-29	I	36.4684	6.04532	12.7633
2020-04-30	I	35.9253	5.91137	12.5329
2020-05-01	I	33.1265	5.37265	11.664
2020-05-02	I	34.0608	5.55326	11.8873
2020-05-03	I	33.5283	5.49022	11.7491
2020-05-04	I	32.0719	5.26852	11.3638
2020-05-05	I	32.1568	5.32782	11.408
2020-05-06	I	30.2297	4.91964	10.7316
2020-05-07	I	28.5778	4.62108	10.2048
2020-05-08	I	28.8286	4.7356	10.3116
2020-05-09	I	28.3769	4.60638	10.054
2020-05-10	I	28.6564	4.66788	10.0929
2020-05-11	I	27.5626	4.48617	9.76294
2020-05-12	I	25.9584	4.20717	9.27491
2020-05-13	I	25.9168	4.26309	9.29854
2020-05-14	I	26.2144	4.3097	9.31922
2020-05-15	I	24.8028	4.0712	8.90399
2020-05-16	I	25.9262	4.33005	9.25566
2020-05-17	I	24.2225	3.9911	8.6967
2020-05-18	I	22.7621	3.75301	8.27695
2020-05-19	I	21.8437	3.5962	7.97466
2020-05-20	I	23.0565	3.78446	8.20849
2020-05-21	I	22.7627	3.70838	8.0491
2020-05-22	I	21.5109	3.50632	7.69296
2020-05-23	I	20.4379	3.31575	7.34667
2020-05-24	I	19.5182	3.08206	6.92667
2020-05-25	I	20.3966	3.28113	7.17451
2020-05-26	I	20.1494	3.25566	7.09236
2020-05-27	I	19.9376	3.23444	7.02048
2020-05-28	I	19.756	3.22784	6.97492
2020-05-29	I	17.9338	2.89232	6.41939
2020-05-30	I	18.3718	3.02872	6.5833
2020-05-31	I	18.7472	3.1202	6.69205
2020-06-01	I	20.7357	3.55974	7.35488
2020-06-02	I	20.1068	3.34917	7.03352
2020-06-03	I	20.9011	3.43994	7.16833
2020-06-04	I	21.9152	3.64315	7.48562
2020-06-05	I	22.4511	3.77089	7.69825
2020-06-06	I	21.9105	3.60001	7.45097
2020-06-07	I	22.4471	3.74603	7.68527
2020-06-08	I	24.2404	4.12287	8.28894
2020-06-09	I	23.1108	3.89332	7.96782
2020-06-10	I	22.1426	3.63825	7.58718
2020-06-11	I	21.3127	3.41459	7.23678
2020-06-12	I	19.9347	3.18662	6.86518
2020-06-13	I	21.4202	3.54021	7.38937
2020-06-14	I	21.6935	3.58804	7.46237
2020-06-15	I	22.2611	3.71387	7.66057
2020-06-16	I	22.0809	3.70225	7.652
2020-06-17	I	21.5932	3.61769	7.5275
2020-06-18	I	23.5085	3.98264	8.09889
2020-06-19	I	26.4834	4.56409	9.0322
2020-06-20	I	26.7001	4.61322	9.16851
2020-06-21	I	26.8858	4.62088	9.23578
2020-06-22	I	28.045	4.82972	9.61097
2020-06-23	I	28.0385	4.82349	9.6576
2020-06-24	I	28.6997	4.95696	9.91507
2020-06-25	I	29.5997	5.09869	10.188
2020-06-26	I	28.7045	4.92006	9.96318
2020-06-27	I	27.6039	4.68522	9.63212
2020-06-28	I	25.6605	4.29817	9.04344
2020-06-29	I	25.6614	4.32783	9.07867
2020-06-30	I	27.9955	4.77687	9.77251
2020-07-01	I	29.9961	5.13998	10.3623
2020-07-02	I	27.0443	4.54956	9.48299
2020-07-03	I	28.1808	4.78138	9.84462
2020-07-04	I	29.155	4.96347	10.1437
2020-07-05	I	31.3233	5.37036	10.8041
2020-07-06	I	33.8486	5.89247	11.6679
2020-07-07	I	34.6797	6.02805	11.9557
2020-07-08	I	34.7255	6.01345	12.0083
2020-07-09	I	32.4314	5.5215	11.3046
2020-07-10	I	35.7983	6.16541	12.3355
2020-07-11	I	35.3509	5.98926	12.1239
2020-07-12	I	37.3008	6.39713	12.8054
2020-07-13	I	38.9721	6.71483	13.3671
2020-07-14	I	39.4047	6.75495	13.5075
2020-07-15	I	41.7754	7.0879	14.0984
2020-07-16	I	41.8075	7.11021	14.2168
2020-07-17	I	41.1683	6.89307	13.952
2020-07-18	I	41.2871	6.94785	14.0887
2020-07-19	I	42.389	7.15158	14.4553
2020-07-20	I	42.3334	7.1189	14.4597
2020-07-21	I	42.9525	7.28581	14.7669
2020-07-22	I	45.8164	7.73273	15.5167
2020-07-23	I	46.6045	7.90272	15.8564
2020-07-24	I	46.9467	7.88352	15.9024
2020-07-25	I	45.2401	7.54858	15.4443
2020-07-26	I	48.1105	8.14307	16.4084
2020-07-27	I	48.2376	8.21416	16.589
2020-07-28	I	48.0132	8.13196	16.526
2020-07-29	I	47.4875	8.03295	16.4233
2020-07-30	I	51.3702	8.80464	17.668
2020-07-31	I	52.365	8.85976	17.8385
2020-08-01	I	53.5509	9.09705	18.2867
2020-08-02	I	52.5675	8.92317	18.0982
2020-08-03	I	53.0578	9.00013	18.2799
2020-08-04	I	52.1448	8.79803	18.0229
2020-08-05	I	55.6955	9.54759	19.2324
2020-08-06	I	57.4057	9.85051	19.788
2020-08-07	I	60.8715	10.5411	20.9589
2020-08-08	I	61.5089	10.6701	21.2857
2020-08-09	I	60.3886	10.4143	21.004
2020-08-10	I	60.4283	10.3288	20.9568
2020-08-11	I	66.4624	11.5137	22.8785
2020-08-12	I	69.3011	12.0215	23.8104
2020-08-13	I	70.7343	12.1034	24.0927
2020-08-14	I	73.6294	12.5877	24.9898
2020-08-15	I	72.7776	12.2786	24.6611
2020-08-16	I	72.0474	12.0736	24.4558
2020-08-17	I	71.0883	11.9472	24.3455
2020-08-18	I	68.9328	11.5535	23.7983
2020-08-19	I	68.4186	11.2558	23.3672
2020-08-20	I	75.6445	12.669	25.5856
2020-08-21	I	76.1715	12.815	25.9147
2020-08-22	I	77.6232	13.0837	26.4324
2020-08-23	I	77.5342	13.0635	26.504
2020-08-24	I	77.7912	12.9191	26.3673
2020-08-25	I	77.0115	12.8431	26.3171
2020-08-26	I	79.6765	13.4066	27.2525
[truncated: 1,165 more rows]
