# Supplementary material for: The impact of social distancing on COVID19 spread: State of Georgia case study
Source: PLoS One. 2020 Oct 12;15(10):e0239798. doi: 10.1371/journal.pone.0239798 (PMC7549801; doi:10.1371/journal.pone.0239798)
Supplement: S10 Dataset — The number of people that need hospital beds, ICU beds, and ventilators is recorded for each hospital region under Scenario 7. (XLSX) [file pone.0239798.s014.xlsx]

## Sheet: Sheet1
Date	Region	Curr_Hosp	Curr_Vent	Curr_ICU
2020-02-18	A	0	0	0
2020-02-19	A	0	0	0
2020-02-20	A	0	0	0
2020-02-21	A	0	0	0
2020-02-22	A	0	0	0
2020-02-23	A	0	0	0
2020-02-24	A	0	0	0
2020-02-25	A	0.666667	0.127573	0.199333
2020-02-26	A	1.2381	0.233884	0.37375
2020-02-27	A	1.72789	0.33357	0.543698
2020-02-28	A	2.48105	0.469335	0.774736
2020-02-29	A	2.45995	0.465993	0.794894
2020-03-01	A	2.77519	0.515901	0.894865
2020-03-02	A	2.71207	0.504797	0.900007
2020-03-03	A	2.9913	0.548238	0.98684
2020-03-04	A	3.56397	0.659318	1.17982
2020-03-05	A	6.05483	0.954338	1.66501
2020-03-06	A	6.52319	0.997735	1.77321
2020-03-07	A	6.5913	1.02281	1.85056
2020-03-08	A	7.31636	1.19346	2.15224
2020-03-09	A	7.93783	1.26079	2.29921
2020-03-10	A	8.13719	1.32799	2.44514
2020-03-11	A	8.30807	1.36181	2.53817
2020-03-12	A	8.1212	1.3262	2.5199
2020-03-13	A	9.96103	1.56276	2.91991
2020-03-14	A	10.538	1.69612	3.17025
2020-03-15	A	13.6993	2.32863	4.20397
2020-03-16	A	15.4089	2.61167	4.72714
2020-03-17	A	15.8743	2.73106	5.00292
2020-03-18	A	17.2732	3.01082	5.52589
2020-03-19	A	18.4723	3.21344	5.93582
2020-03-20	A	18.5	3.18816	5.99117
2020-03-21	A	19.1905	3.21147	6.10894
2020-03-22	A	19.7823	3.34737	6.39399
2020-03-23	A	20.623	3.52441	6.74308
2020-03-24	A	24.6768	4.21551	7.89786
2020-03-25	A	25.4849	4.36434	8.24096
2020-03-26	A	27.5109	4.7546	8.95717
2020-03-27	A	28.2474	4.85518	9.23286
2020-03-28	A	29.5454	5.02497	9.60842
2020-03-29	A	28.3246	4.81702	9.39103
2020-03-30	A	28.9449	4.91829	9.62982
2020-03-31	A	33.1433	5.69602	10.9221
2020-04-01	A	34.0752	5.78114	11.1732
2020-04-02	A	36.5406	6.32076	12.1252
2020-04-03	A	40.9872	7.11989	13.5042
2020-04-04	A	41.7986	7.28663	13.9308
2020-04-05	A	42.494	7.40339	14.2695
2020-04-06	A	44.7568	7.75584	14.9645
2020-04-07	A	45.0296	7.77221	15.1392
2020-04-08	A	44.9301	7.61668	15.0278
2020-04-09	A	43.5115	7.33731	14.6964
2020-04-10	A	43.9623	7.38184	14.8396
2020-04-11	A	45.0153	7.54652	15.1644
2020-04-12	A	44.2512	7.33154	14.8981
2020-04-13	A	43.9296	7.31324	14.9165
2020-04-14	A	42.6539	7.06226	14.5643
2020-04-15	A	42.5605	7.07775	14.6071
2020-04-16	A	42.8138	7.15445	14.7442
2020-04-17	A	40.6975	6.77185	14.1665
2020-04-18	A	39.8836	6.63329	13.9427
2020-04-19	A	41.1859	6.84785	14.2625
2020-04-20	A	41.3022	6.93235	14.3951
2020-04-21	A	39.0686	6.56736	13.8307
2020-04-22	A	39.4874	6.68752	13.9998
2020-04-23	A	37.8463	6.38275	13.5152
2020-04-24	A	36.773	6.10658	13.0565
2020-04-25	A	39.8531	6.71677	13.9681
2020-04-26	A	37.8264	6.29064	13.3054
2020-04-27	A	41.4227	7.00049	14.3896
2020-04-28	A	41.1718	6.87652	14.2202
2020-04-29	A	38.2901	6.3156	13.357
2020-04-30	A	37.1534	6.1477	13.0697
2020-05-01	A	38.8458	6.46537	13.5333
2020-05-02	A	37.2964	6.21981	13.1417
2020-05-03	A	34.9683	5.79054	12.448
2020-05-04	A	34.9729	5.80443	12.4216
2020-05-05	A	33.6434	5.57196	12.0173
2020-05-06	A	33.8372	5.62229	12.0448
2020-05-07	A	32.3367	5.23991	11.4058
2020-05-08	A	33.7171	5.45374	11.6788
2020-05-09	A	33.9004	5.53486	11.7659
2020-05-10	A	32.7242	5.35841	11.4609
2020-05-11	A	32.3826	5.27515	11.2936
2020-05-12	A	31.7565	5.23906	11.1992
2020-05-13	A	31.2199	5.15351	11.03
2020-05-14	A	31.4266	5.26526	11.1679
2020-05-15	A	29.2704	4.84531	10.4869
2020-05-16	A	28.7556	4.7616	10.307
2020-05-17	A	27.981	4.65024	10.0847
2020-05-18	A	25.9837	4.2912	9.47408
2020-05-19	A	24.9384	4.02251	8.98749
2020-05-20	A	26.0424	4.2035	9.19439
2020-05-21	A	24.9888	4.0354	8.87709
2020-05-22	A	27.4189	4.56646	9.64812
2020-05-23	A	25.8353	4.29626	9.2091
2020-05-24	A	26.1445	4.36785	9.28863
2020-05-25	A	27.0763	4.56616	9.57489
2020-05-26	A	25.5416	4.19895	8.99336
2020-05-27	A	22.8928	3.69049	8.16819
2020-05-28	A	22.9557	3.74655	8.19583
2020-05-29	A	22.6763	3.72949	8.12035
2020-05-30	A	24.7702	4.09799	8.65231
2020-05-31	A	21.8982	3.55365	7.78744
2020-06-01	A	22.7699	3.74901	8.04467
2020-06-02	A	23.1837	3.8591	8.18742
2020-06-03	A	23.8718	3.93976	8.295
2020-06-04	A	23.7949	3.8794	8.18979
2020-06-05	A	23.7289	3.84019	8.11506
2020-06-06	A	25.3391	4.10427	8.51335
2020-06-07	A	24.7192	3.9638	8.29851
2020-06-08	A	26.5212	4.4014	8.9772
2020-06-09	A	25.3991	4.20032	8.68705
2020-06-10	A	26.7707	4.49034	9.14817
2020-06-11	A	25.613	4.27443	8.83665
2020-06-12	A	26.954	4.5632	9.2964
2020-06-13	A	28.4367	4.85653	9.78102
2020-06-14	A	28.3744	4.85693	9.82372
2020-06-15	A	30.3209	5.13458	10.2944
2020-06-16	A	31.9893	5.35487	10.689
2020-06-17	A	32.0861	5.36927	10.7698
2020-06-18	A	33.8357	5.74181	11.4039
2020-06-19	A	36.002	6.17983	12.1581
2020-06-20	A	38.8589	6.72511	13.0997
2020-06-21	A	41.3076	7.17951	13.9236
2020-06-22	A	41.0732	7.13386	13.9814
2020-06-23	A	42.8723	7.47854	14.6301
2020-06-24	A	44.4143	7.77686	15.215
2020-06-25	A	47.0694	8.26952	16.1081
2020-06-26	A	50.0119	8.82982	17.1236
2020-06-27	A	53.8673	9.57408	18.4455
2020-06-28	A	60.8387	10.8627	20.6465
2020-06-29	A	64.8141	11.5787	22.0133
2020-06-30	A	66.5549	11.7151	22.49
2020-07-01	A	68.3804	12.0311	23.2234
2020-07-02	A	70.9451	12.3999	24.0298
2020-07-03	A	78.1434	13.7306	26.3344
2020-07-04	A	86.9801	15.3387	29.131
2020-07-05	A	90.221	15.7858	30.1826
2020-07-06	A	92.6656	16.0724	30.9684
2020-07-07	A	99.0944	17.2902	33.1857
2020-07-08	A	101.605	17.6755	34.1422
2020-07-09	A	107.756	18.5401	35.8284
2020-07-10	A	115.363	20.0205	38.4912
2020-07-11	A	122.216	21.1239	40.6174
2020-07-12	A	121.09	20.7843	40.5106
2020-07-13	A	121.791	20.8978	41.0368
2020-07-14	A	129.392	22.1184	43.2565
2020-07-15	A	130.908	22.3396	43.9551
2020-07-16	A	135.873	23.3477	45.8534
2020-07-17	A	145.129	24.9393	48.6887
2020-07-18	A	154.397	26.6594	51.785
2020-07-19	A	163.673	28.4257	55.0142
2020-07-20	A	169.958	29.5232	57.2547
2020-07-21	A	179.012	31.0978	60.2466
2020-07-22	A	194.772	33.7717	64.9921
2020-07-23	A	205.947	35.7143	68.6981
2020-07-24	A	211.526	36.5233	70.6755
2020-07-25	A	214.975	37.0283	72.1414
2020-07-26	A	226.931	39.1935	76.1497
2020-07-27	A	230.179	39.4421	77.226
2020-07-28	A	244.63	41.9622	81.7817
2020-07-29	A	255.682	43.9014	85.5167
2020-07-30	A	260.156	44.6992	87.5064
2020-07-31	A	271.991	46.8534	91.5745
2020-08-01	A	283.802	48.9703	95.6367
2020-08-02	A	303.259	52.4566	101.882
2020-08-03	A	314.936	54.3052	105.696
2020-08-04	A	330.945	56.9522	110.762
2020-08-05	A	341.334	58.6617	114.419
2020-08-06	A	345.572	59.257	116.323
2020-08-07	A	358.205	61.6917	121.019
2020-08-08	A	373.033	64.1393	125.781
2020-08-09	A	378.075	64.931	127.999
2020-08-10	A	384.065	65.4244	129.679
2020-08-11	A	388.865	65.9049	131.257
2020-08-12	A	386.313	65.3124	131.087
2020-08-13	A	389.125	65.7672	132.42
2020-08-14	A	397.869	67.1556	135.164
2020-08-15	A	410.698	69.4248	139.302
2020-08-16	A	413.36	70.0372	140.926
2020-08-17	A	417.308	70.384	142.091
2020-08-18	A	414.026	69.6163	141.459
2020-08-19	A	418.88	70.3216	143.008
2020-08-20	A	427.706	71.8856	145.889
2020-08-21	A	432.605	72.6509	147.569
2020-08-22	A	442.138	73.9155	150.018
2020-08-23	A	434.642	72.2014	147.836
2020-08-24	A	438.217	72.8198	149.125
2020-08-25	A	438.948	73.0855	149.863
2020-08-26	A	443.574	74.2249	151.944
2020-08-27	A	448.54	75.2299	153.85
2020-08-28	A	453.13	76.0369	155.471
2020-08-29	A	458.063	76.6428	156.785
2020-08-30	A	465.959	78.0629	159.365
2020-08-31	A	465.393	78.0677	159.781
2020-09-01	A	467.909	78.7844	161.258
2020-09-02	A	466.398	78.1669	160.653
2020-09-03	A	468.436	78.7312	161.809
2020-09-04	A	466.184	78.2779	161.377
2020-09-05	A	459.919	76.8491	159.358
2020-09-06	A	460.55	76.532	158.955
2020-09-07	A	456.09	75.5744	157.52
2020-09-08	A	456.601	75.578	157.516
2020-09-09	A	453.372	75.0623	156.703
2020-09-10	A	440.938	72.7134	152.992
2020-09-11	A	431.614	71.0444	150.196
2020-09-12	A	428.288	70.4773	149.037
2020-09-13	A	423.104	69.78	147.671
2020-09-14	A	416.327	68.5556	145.471
2020-09-15	A	409.185	67.0332	142.761
2020-09-16	A	402.064	66.0031	140.763
2020-09-17	A	397.626	65.2944	139.249
2020-09-18	A	384.489	62.9761	135.224
2020-09-19	A	376.229	61.6515	132.651
2020-09-20	A	368.482	60.2259	129.898
2020-09-21	A	360.841	58.9409	127.336
2020-09-22	A	345.959	56.1922	122.474
2020-09-23	A	337.203	54.5672	119.259
2020-09-24	A	332.031	54.0256	117.715
2020-09-25	A	329.932	53.8822	116.846
2020-09-26	A	314.465	51.1529	112.008
2020-09-27	A	303.542	49.3056	108.441
2020-09-28	A	293.845	47.6275	105.104
2020-09-29	A	283.201	45.8575	101.603
2020-09-30	A	271.41	43.4645	97.106
2020-02-18	B	0	0	0
2020-02-19	B	0.333333	0.0637867	0.0996667
2020-02-20	B	1.28571	0.255609	0.403542
2020-02-21	B	1.10204	0.213007	0.353099
2020-02-22	B	1.27794	0.241293	0.408628
2020-02-23	B	1.09538	0.201077	0.35755
2020-02-24	B	0.938895	0.167564	0.312856
2020-02-25	B	0.804767	0.139637	0.273749
2020-02-26	B	1.02313	0.180151	0.339197
2020-02-27	B	1.54364	0.225006	0.413797
2020-02-28	B	1.65645	0.251291	0.461739
2020-02-29	B	2.08648	0.348076	0.620689
2020-03-01	B	2.45508	0.42873	0.759769
2020-03-02	B	3.77102	0.676209	1.16313
2020-03-03	B	3.89897	0.69108	1.21707
2020-03-04	B	6.34197	1.14166	1.94894
2020-03-05	B	7.76931	1.44226	2.47232
2020-03-06	B	8.99274	1.60679	2.79595
2020-03-07	B	11.3747	2.05174	3.56012
2020-03-08	B	13.0831	2.36984	4.14644
2020-03-09	B	12.5474	2.2411	4.04413
2020-03-10	B	12.4216	2.18652	4.03695
2020-03-11	B	13.6471	2.41837	4.464
2020-03-12	B	14.0308	2.484	4.63833
2020-03-13	B	14.3598	2.486	4.70854
2020-03-14	B	14.975	2.59305	4.93464
2020-03-15	B	16.8357	2.9485	5.54848
2020-03-16	B	18.4306	3.24471	6.08558
2020-03-17	B	20.131	3.56643	6.67255
2020-03-18	B	23.9218	4.16456	7.70182
2020-03-19	B	24.5044	4.15271	7.80509
2020-03-20	B	27.6705	4.6864	8.74479
2020-03-21	B	32.0509	5.55547	10.23
2020-03-22	B	34.4722	5.96076	11.0313
2020-03-23	B	37.8809	6.54255	12.1137
2020-03-24	B	38.136	6.58087	12.3631
2020-03-25	B	42.3547	7.33665	13.7124
2020-03-26	B	44.9707	7.76401	14.5767
2020-03-27	B	46.8796	8.04526	15.2159
2020-03-28	B	46.5159	7.94961	15.2596
2020-03-29	B	48.2041	8.2859	15.9478
2020-03-30	B	51.3178	8.88508	17.0484
2020-03-31	B	51.6533	8.89351	17.2443
2020-04-01	B	56.6076	9.74363	18.7331
2020-04-02	B	57.8542	9.97228	19.2861
2020-04-03	B	60.9226	10.5455	20.368
2020-04-04	B	65.2194	11.3755	21.865
2020-04-05	B	68.2357	11.9395	22.9756
2020-04-06	B	72.4877	12.7728	24.515
2020-04-07	B	72.4657	12.6131	24.5273
2020-04-08	B	71.1134	12.3219	24.291
2020-04-09	B	73.9544	12.7809	25.1806
2020-04-10	B	71.7228	12.2149	24.4771
2020-04-11	B	70.81	11.8625	24.0478
2020-04-12	B	68.361	11.4302	23.4555
2020-04-13	B	70.5951	11.8797	24.2025
2020-04-14	B	70.8434	11.8272	24.1889
2020-04-15	B	73.3896	12.3797	25.1086
2020-04-16	B	72.572	12.2883	25.051
2020-04-17	B	71.8713	12.1039	24.8316
2020-04-18	B	70.9373	11.8865	24.54
2020-04-19	B	69.1367	11.611	24.1375
2020-04-20	B	66.5934	11.093	23.3347
2020-04-21	B	63.4134	10.4367	22.2812
2020-04-22	B	63.021	10.2642	21.9444
2020-04-23	B	60.6847	9.90688	21.316
2020-04-24	B	58.3488	9.55643	20.6838
2020-04-25	B	56.6799	9.19782	20.0267
2020-04-26	B	55.2494	8.85739	19.3867
2020-04-27	B	51.69	8.19097	18.2287
2020-04-28	B	48.9724	7.77429	17.4321
2020-04-29	B	49.643	7.91516	17.4977
2020-04-30	B	49.2178	7.88557	17.3255
2020-05-01	B	48.1867	7.70005	16.9235
2020-05-02	B	45.3029	7.2598	16.1254
2020-05-03	B	44.1644	7.12589	15.7911
2020-05-04	B	45.8552	7.51627	16.2828
2020-05-05	B	44.9711	7.32852	15.9115
2020-05-06	B	44.5467	7.31072	15.8032
2020-05-07	B	43.8495	7.08235	15.3748
2020-05-08	B	41.252	6.60638	14.5536
2020-05-09	B	41.3588	6.70895	14.6151
2020-05-10	B	40.1171	6.47548	14.1705
2020-05-11	B	39.0527	6.25874	13.7469
2020-05-12	B	37.1404	5.96165	13.1942
2020-05-13	B	35.8347	5.71406	12.7106
2020-05-14	B	33.3821	5.23041	11.8541
2020-05-15	B	30.6132	4.7414	10.9703
2020-05-16	B	30.5732	4.74988	10.847
2020-05-17	B	29.8723	4.69317	10.6395
2020-05-18	B	28.9382	4.57103	10.3409
2020-05-19	B	29.4708	4.70498	10.4479
2020-05-20	B	27.594	4.31463	9.75729
2020-05-21	B	26.3187	4.15019	9.40429
2020-05-22	B	27.2255	4.40697	9.71076
2020-05-23	B	25.6695	4.14117	9.22924
2020-05-24	B	26.3358	4.32457	9.44059
2020-05-25	B	27.9069	4.59389	9.80752
2020-05-26	B	27.9202	4.61587	9.81224
2020-05-27	B	28.9316	4.88101	10.202
2020-05-28	B	30.7985	5.21844	10.7251
2020-05-29	B	31.0654	5.13633	10.6152
2020-05-30	B	29.6275	4.88763	10.2373
2020-05-31	B	30.0616	5.02151	10.4396
2020-06-01	B	30.1004	4.98331	10.3827
2020-06-02	B	30.8004	5.13175	10.6145
2020-06-03	B	32.067	5.38301	11.0167
2020-06-04	B	29.486	4.87966	10.2549
2020-06-05	B	30.9404	5.21732	10.7714
2020-06-06	B	30.8537	5.21027	10.7726
2020-06-07	B	33.446	5.72578	11.5884
2020-06-08	B	34.3347	5.86973	11.8558
2020-06-09	B	33.763	5.74285	11.7042
2020-06-10	B	33.9398	5.77579	11.7882
2020-06-11	B	36.4245	6.20815	12.4943
2020-06-12	B	36.5544	6.18572	12.5142
2020-06-13	B	34.999	5.86751	12.0636
2020-06-14	B	36.6658	6.2097	12.6183
2020-06-15	B	37.0945	6.2508	12.7223
2020-06-16	B	40.1286	6.69828	13.4591
2020-06-17	B	41.0626	6.87982	13.8047
2020-06-18	B	41.8632	7.02279	14.0941
2020-06-19	B	45.8827	7.74651	15.292
2020-06-20	B	46.3281	7.85041	15.5602
2020-06-21	B	48.3764	8.25593	16.2931
2020-06-22	B	46.7989	7.95599	15.9378
2020-06-23	B	49.78	8.61293	17.0439
2020-06-24	B	53.0019	9.01893	17.7908
2020-06-25	B	54.4302	9.20751	18.2103
2020-06-26	B	60.9878	10.5045	20.3583
2020-06-27	B	63.6086	11.0223	21.3582
2020-06-28	B	71.855	12.5715	23.9794
2020-06-29	B	75.9233	13.2441	25.3067
2020-06-30	B	80.0771	14.007	26.7843
2020-07-01	B	85.6375	14.8673	28.4283
2020-07-02	B	85.7369	14.6996	28.4844
2020-07-03	B	87.1555	14.7623	28.8499
2020-07-04	B	88.038	14.7813	29.1176
2020-07-05	B	91.7945	15.5321	30.5003
2020-07-06	B	96.3477	16.2325	31.8271
2020-07-07	B	105.25	17.9866	34.8167
2020-07-08	B	114.548	19.8893	38.1216
2020-07-09	B	119.517	20.7816	39.9301
2020-07-10	B	129.11	22.6428	43.2588
2020-07-11	B	135.999	23.8943	45.7035
2020-07-12	B	140.571	24.5434	47.2272
2020-07-13	B	146.156	25.4143	49.0761
2020-07-14	B	141.61	24.44	48.0376
2020-07-15	B	148.046	25.4779	50.0192
2020-07-16	B	159.564	27.6408	53.7812
2020-07-17	B	168.102	29.1242	56.5745
2020-07-18	B	173.754	29.8723	58.256
2020-07-19	B	180.599	31.0476	60.5897
2020-07-20	B	183.132	31.4336	61.7043
2020-07-21	B	192.304	32.9338	64.5213
2020-07-22	B	204.832	35.0882	68.3988
2020-07-23	B	213.237	36.7476	71.5793
2020-07-24	B	216.441	37.2041	72.9149
2020-07-25	B	224.854	38.4775	75.4788
2020-07-26	B	236.066	40.5233	79.2607
2020-07-27	B	243.675	41.8731	82.0151
2020-07-28	B	256.198	44.0518	86.0719
2020-07-29	B	268.931	46.1447	90.0549
2020-07-30	B	278.513	47.7279	93.2887
2020-07-31	B	283.059	48.3983	95.1043
2020-08-01	B	284.622	48.5854	96.1122
2020-08-02	B	300.628	51.3232	101.029
2020-08-03	B	310.681	52.9697	104.338
2020-08-04	B	321.631	55.0683	108.369
2020-08-05	B	328.017	56.1488	110.852
2020-08-06	B	339.158	57.9145	114.376
2020-08-07	B	346.04	58.9089	116.715
2020-08-08	B	354.606	60.4004	119.797
2020-08-09	B	359.614	61.2717	121.913
2020-08-10	B	358.574	60.894	122.04
2020-08-11	B	362.016	61.5111	123.607
2020-08-12	B	366.966	62.5412	125.784
2020-08-13	B	368.209	62.6147	126.463
2020-08-14	B	372.274	63.1558	127.806
2020-08-15	B	373.759	63.1823	128.319
2020-08-16	B	395.032	67.1981	135.007
2020-08-17	B	401.265	68.0624	136.981
2020-08-18	B	408.275	69.2098	139.376
2020-08-19	B	412.617	70.0161	141.237
2020-08-20	B	421.005	71.5506	144.214
2020-08-21	B	424.861	72.0639	145.622
2020-08-22	B	432.833	73.4207	148.306
2020-08-23	B	436	73.9219	149.671
2020-08-24	B	437.048	74.0538	150.418
2020-08-25	B	439.612	74.4189	151.472
2020-08-26	B	435.477	73.4475	150.4
2020-08-27	B	438.6	73.9219	151.468
2020-08-28	B	434.942	73.0999	150.5
2020-08-29	B	434.141	72.9001	150.412
2020-08-30	B	439.454	74.1287	152.515
2020-08-31	B	432.008	72.6065	150.376
2020-09-01	B	427.626	71.7763	149.19
2020-09-02	B	421.537	70.4521	147.164
2020-09-03	B	413.984	69.1156	145.027
2020-09-04	B	414.51	69.1112	144.891
2020-09-05	B	405.628	67.3964	142.098
2020-09-06	B	400.014	66.2503	140.096
2020-09-07	B	396.203	65.7195	139.007
2020-09-08	B	387.602	64.1817	136.343
2020-09-09	B	384.231	63.7544	135.346
2020-09-10	B	375.674	62.4304	132.962
2020-09-11	B	369.006	61.3022	130.837
2020-09-12	B	367.624	61.1662	130.234
2020-09-13	B	361.44	59.8853	127.882
2020-09-14	B	354.139	58.6266	125.525
2020-09-15	B	348.214	57.5249	123.38
2020-09-16	B	336.136	55.3395	119.524
2020-09-17	B	326.783	53.6902	116.417
2020-09-18	B	314.767	51.4006	112.27
2020-09-19	B	301.8	49.1709	108.138
2020-09-20	B	292.686	47.7954	105.276
2020-09-21	B	285.207	46.3135	102.248
2020-09-22	B	273.796	44.4325	98.5885
2020-09-23	B	265.349	42.9398	95.5036
2020-09-24	B	262.109	42.6583	94.308
2020-09-25	B	254.331	41.3226	91.5415
2020-09-26	B	244.332	39.6882	88.3062
2020-09-27	B	238.094	38.7173	86.0862
2020-09-28	B	230.747	37.4755	83.4678
2020-09-29	B	230.117	37.5472	82.9056
2020-09-30	B	227.576	37.2548	81.8634
2020-02-18	C	0	0	0
2020-02-19	C	0	0	0
2020-02-20	C	0	0	0
2020-02-21	C	0	0	0
2020-02-22	C	0	0	0
2020-02-23	C	0.666667	0.138667	0.216667
2020-02-24	C	0.571429	0.115556	0.189583
2020-02-25	C	1.4898	0.320936	0.516885
2020-02-26	C	1.27697	0.267447	0.452275
2020-02-27	C	1.42788	0.286659	0.495407
2020-02-28	C	2.22389	0.430243	0.732481
2020-02-29	C	2.9062	0.497202	0.857588
2020-03-01	C	3.49102	0.541908	0.949723
2020-03-02	C	4.99231	0.781617	1.34667
2020-03-03	C	5.27912	0.853801	1.49467
2020-03-04	C	6.52496	1.10531	1.92317
2020-03-05	C	9.59282	1.50627	2.59711
2020-03-06	C	10.2224	1.64904	2.8878
2020-03-07	C	10.0954	1.64044	2.94283
2020-03-08	C	12.3199	2.10196	3.72331
2020-03-09	C	11.8932	2.01788	3.67389
2020-03-10	C	13.5275	2.3638	4.28066
2020-03-11	C	13.595	2.35256	4.34358
2020-03-12	C	15.6529	2.74809	5.0313
2020-03-13	C	14.7501	2.5785	4.85305
2020-03-14	C	17.6429	3.16102	5.82809
2020-03-15	C	19.4558	3.4856	6.42991
2020-03-16	C	23.6764	4.28856	7.7885
2020-03-17	C	26.6274	4.78852	8.71294
2020-03-18	C	30.1568	5.39374	9.81649
2020-03-19	C	32.1821	5.7095	10.4874
2020-03-20	C	34.5846	6.08912	11.2565
2020-03-21	C	35.644	6.19192	11.5958
2020-03-22	C	39.2186	6.86276	12.807
2020-03-23	C	41.2826	7.18883	13.5028
2020-03-24	C	47.0518	8.34525	15.4939
2020-03-25	C	48.6634	8.55182	16.0532
2020-03-26	C	49.0448	8.41334	16.0572
2020-03-27	C	49.7051	8.39501	16.2124
2020-03-28	C	54.271	9.29494	17.7782
2020-03-29	C	57.8514	9.95058	19.0009
2020-03-30	C	60.2536	10.2501	19.6851
2020-03-31	C	61.6459	10.5108	20.3011
2020-04-01	C	62.8393	10.7392	20.8575
2020-04-02	C	64.8623	11.1098	21.626
2020-04-03	C	67.5963	11.5572	22.5151
2020-04-04	C	68.6063	11.7831	23.0633
2020-04-05	C	70.8054	12.11	23.7598
2020-04-06	C	74.6904	12.6154	24.7331
2020-04-07	C	74.0203	12.3544	24.5188
2020-04-08	C	72.446	12.0536	24.2013
2020-04-09	C	76.0965	12.7708	25.4358
2020-04-10	C	73.8923	12.2842	24.8217
2020-04-11	C	78.0029	13.0074	26.048
2020-04-12	C	80.8596	13.5574	27.0386
2020-04-13	C	81.3083	13.6829	27.3855
2020-04-14	C	82.0261	13.8956	27.8579
2020-04-15	C	81.6414	13.8067	27.8554
2020-04-16	C	80.3117	13.5606	27.5845
2020-04-17	C	76.8386	12.909	26.6497
2020-04-18	C	78.5283	13.2729	27.2488
2020-04-19	C	77.9767	13.0298	26.9194
2020-04-20	C	76.8371	12.7552	26.5185
2020-04-21	C	75.8604	12.6455	26.354
2020-04-22	C	70.3565	11.5807	24.6891
2020-04-23	C	66.3056	10.8653	23.501
2020-04-24	C	67.1667	11.0568	23.692
2020-04-25	C	64.5715	10.5341	22.7932
2020-04-26	C	65.6803	10.8334	23.155
2020-04-27	C	62.9641	10.3702	22.358
2020-04-28	C	61.6359	10.1644	21.9422
2020-04-29	C	59.1641	9.73771	21.1798
2020-04-30	C	57.7121	9.2546	20.3133
2020-05-01	C	56.4675	9.06555	19.8888
2020-05-02	C	55.734	8.82204	19.383
2020-05-03	C	53.772	8.5997	18.9102
2020-05-04	C	50.4236	8.01783	17.8767
2020-05-05	C	51.2203	8.20409	18.0211
2020-05-06	C	51.2364	8.265	18.0002
2020-05-07	C	48.2503	7.63353	16.9158
2020-05-08	C	48.024	7.72576	16.9333
2020-05-09	C	48.1635	7.76933	16.8967
2020-05-10	C	47.283	7.581	16.5136
2020-05-11	C	44.5283	7.09403	15.6627
2020-05-12	C	43.5004	7.02103	15.4382
2020-05-13	C	43.2861	7.00179	15.3068
2020-05-14	C	45.1023	7.41008	15.8548
2020-05-15	C	42.6592	6.96269	15.1036
2020-05-16	C	42.2317	6.9199	14.962
2020-05-17	C	41.5319	6.77885	14.6734
2020-05-18	C	40.5988	6.6724	14.4382
2020-05-19	C	39.7989	6.53932	14.1631
2020-05-20	C	39.4467	6.45061	13.957
2020-05-21	C	39.8115	6.51535	13.9934
2020-05-22	C	38.7908	6.34465	13.6742
2020-05-23	C	35.9159	5.84188	12.8316
2020-05-24	C	35.4517	5.74183	12.5927
2020-05-25	C	33.7205	5.37003	11.9329
2020-05-26	C	33.9033	5.46511	11.9883
2020-05-27	C	32.7266	5.28919	11.6381
2020-05-28	C	30.7181	4.80147	10.7987
2020-05-29	C	29.6631	4.66128	10.4802
2020-05-30	C	30.4255	4.86339	10.6998
2020-05-31	C	30.7457	4.97912	10.8097
2020-06-01	C	30.6868	4.9258	10.6718
2020-06-02	C	33.303	5.35006	11.2835
2020-06-03	C	32.8787	5.2571	11.1211
2020-06-04	C	32.8484	5.3294	11.2129
2020-06-05	C	33.8225	5.50612	11.4753
2020-06-06	C	33.324	5.38716	11.2889
2020-06-07	C	34.2301	5.59586	11.6068
2020-06-08	C	33.0068	5.38705	11.2869
2020-06-09	C	34.2915	5.69284	11.7567
2020-06-10	C	37.3927	6.2555	12.6488
2020-06-11	C	39.3842	6.67169	13.347
2020-06-12	C	39.0913	6.60251	13.308
2020-06-13	C	40.1735	6.84439	13.7418
2020-06-14	C	39.4344	6.67155	13.5364
2020-06-15	C	41.4676	7.07109	14.206
2020-06-16	C	42.877	7.37354	14.7443
2020-06-17	C	46.085	7.87795	15.6096
2020-06-18	C	48.8348	8.37594	16.4881
2020-06-19	C	48.1917	8.11979	16.208
2020-06-20	C	51.9739	8.79935	17.3584
2020-06-21	C	57.2157	9.81492	19.0669
2020-06-22	C	60.042	10.3728	20.1112
2020-06-23	C	64.1313	11.115	21.4583
2020-06-24	C	67.9696	11.7447	22.6544
2020-06-25	C	71.593	12.4053	23.9132
2020-06-26	C	77.6988	13.5853	25.9984
2020-06-27	C	78.599	13.6313	26.3583
2020-06-28	C	84.3705	14.6818	28.2548
2020-06-29	C	89.6509	15.6211	30.014
2020-06-30	C	90.5103	15.6023	30.3009
2020-07-01	C	98.5803	17.1786	33.0393
2020-07-02	C	103.164	17.9236	34.547
2020-07-03	C	107.426	18.4696	35.7493
2020-07-04	C	111.746	19.0854	37.0527
2020-07-05	C	120.449	20.5249	39.6404
2020-07-06	C	125.909	21.3833	41.3717
2020-07-07	C	135.922	23.2579	44.6979
2020-07-08	C	146.838	25.2583	48.293
2020-07-09	C	153.861	26.5536	50.858
2020-07-10	C	163.548	28.3542	54.2291
2020-07-11	C	173.517	30.1763	57.6815
2020-07-12	C	178.062	30.7879	59.2853
2020-07-13	C	180.625	31.023	60.2596
2020-07-14	C	190.488	32.6749	63.3872
2020-07-15	C	200.942	34.5091	66.8388
2020-07-16	C	211.236	36.4341	70.4786
2020-07-17	C	216.726	37.1953	72.3461
2020-07-18	C	223.099	38.1929	74.5478
2020-07-19	C	232.894	39.8118	77.705
2020-07-20	C	248.29	42.653	82.7989
2020-07-21	C	259.82	44.5741	86.5584
2020-07-22	C	267.37	45.7064	89.1156
2020-07-23	C	281.174	48.0976	93.6151
2020-07-24	C	292.673	49.702	96.9456
2020-07-25	C	306.196	52.2316	101.723
2020-07-26	C	316.787	54.2453	105.756
2020-07-27	C	332.865	57.0964	111.118
2020-07-28	C	348.646	59.9494	116.555
2020-07-29	C	361.506	62.1522	121.039
2020-07-30	C	384.529	66.6281	129.088
2020-07-31	C	394.263	67.9035	132.296
2020-08-01	C	407.606	69.8706	136.516
2020-08-02	C	419.377	71.629	140.394
2020-08-03	C	427.799	72.9806	143.61
2020-08-04	C	442.018	75.5769	148.721
2020-08-05	C	464.206	79.3628	155.728
2020-08-06	C	463.224	78.6129	155.758
2020-08-07	C	471.383	79.8738	158.73
2020-08-08	C	481.376	81.2325	161.812
2020-08-09	C	488.608	82.4063	164.574
2020-08-10	C	508.473	86.155	171.32
2020-08-11	C	529.834	89.9833	178.323
2020-08-12	C	538.477	91.1491	181.287
2020-08-13	C	555.552	94.3476	187.36
2020-08-14	C	570.854	96.9491	192.575
2020-08-15	C	574.303	96.9817	193.801
2020-08-16	C	580.593	97.7104	195.97
2020-08-17	C	586.318	98.2512	197.764
2020-08-18	C	586.225	98.0196	198.268
2020-08-19	C	606.812	101.787	204.897
2020-08-20	C	607.458	101.709	205.671
2020-08-21	C	604.011	100.666	204.818
2020-08-22	C	610.724	101.89	207.343
2020-08-23	C	616.811	103.01	209.709
2020-08-24	C	615.695	102.983	210.28
2020-08-25	C	615.072	102.565	210.159
2020-08-26	C	611.205	101.878	209.525
2020-08-27	C	617.89	102.997	211.614
2020-08-28	C	622.953	104.16	213.801
2020-08-29	C	613.96	102.325	211.334
2020-08-30	C	606.918	100.887	209.318
2020-08-31	C	610.215	101.115	209.782
2020-09-01	C	615.375	102.067	211.379
2020-09-02	C	615.464	102.115	211.611
2020-09-03	C	605.208	100.488	209.21
2020-09-04	C	602.083	99.814	208.175
2020-09-05	C	597.738	98.9197	206.749
2020-09-06	C	594.68	98.5351	206.064
2020-09-07	C	574.726	94.4844	199.637
2020-09-08	C	569.289	93.7186	198.091
2020-09-09	C	561.628	92.4286	195.72
2020-09-10	C	552.062	90.8156	192.805
2020-09-11	C	536.53	87.7936	187.632
2020-09-12	C	519.549	84.5875	182.032
2020-09-13	C	502.328	81.5857	176.615
2020-09-14	C	492.9	79.9217	173.185
2020-09-15	C	480.486	77.7835	169.009
2020-09-16	C	467.178	75.5968	164.722
2020-09-17	C	447.439	72.1743	158.471
2020-09-18	C	433.852	70.0377	154.119
2020-09-19	C	425.207	68.8535	151.243
2020-09-20	C	413.129	66.9958	147.365
2020-09-21	C	402.111	65.1067	143.44
2020-09-22	C	398	64.6056	141.682
2020-09-23	C	384.809	62.2828	137.166
2020-09-24	C	373.17	60.4165	133.324
2020-09-25	C	359.86	58.0348	128.67
2020-09-26	C	346.451	55.6783	124.018
2020-09-27	C	333.292	53.3209	119.332
2020-09-28	C	320.345	51.2925	115.132
2020-09-29	C	304.582	48.4291	109.624
2020-09-30	C	294.403	46.9387	106.204
2020-02-18	D	0	0	0
2020-02-19	D	0.333333	0	0
2020-02-20	D	0.285714	0	0
2020-02-21	D	1.2449	0.19136	0.299
2020-02-22	D	3.06706	0.564373	0.894292
2020-02-23	D	5.96224	1.14146	1.83117
2020-02-24	D	7.11049	1.35612	2.23494
2020-02-25	D	8.76137	1.5877	2.67057
2020-02-26	D	9.84308	1.64202	2.83509
2020-02-27	D	12.7703	2.20867	3.7937
2020-02-28	D	16.6126	2.9693	5.08315
2020-02-29	D	20.5727	3.63367	6.25909
2020-03-01	D	27.6338	4.97494	8.51871
2020-03-02	D	30.6861	5.51858	9.59887
2020-03-03	D	38.3023	6.98389	12.1257
2020-03-04	D	43.4973	7.84167	13.769
2020-03-05	D	49.6167	8.95029	15.8222
2020-03-06	D	62.1953	11.0251	19.4171
2020-03-07	D	72.6436	12.987	22.9266
2020-03-08	D	83.5992	14.9104	26.4481
2020-03-09	D	89.6565	15.8532	28.4981
2020-03-10	D	99.8484	17.7343	32.0035
2020-03-11	D	110.918	19.5349	35.4347
2020-03-12	D	123.406	21.5817	39.2907
2020-03-13	D	131.443	22.9961	42.2097
2020-03-14	D	146.999	25.592	46.9782
2020-03-15	D	165.332	28.9367	52.9966
2020-03-16	D	174.38	30.2735	55.9963
2020-03-17	D	189.802	32.8712	60.9395
2020-03-18	D	211.021	36.6778	67.83
2020-03-19	D	230.542	39.8028	73.7856
2020-03-20	D	250.94	43.4941	80.6954
2020-03-21	D	276.758	47.7323	88.5571
2020-03-22	D	291.222	50.1658	93.7202
2020-03-23	D	310.285	53.2115	99.8281
2020-03-24	D	333.625	56.9422	107.036
2020-03-25	D	357.965	61.4073	115.462
2020-03-26	D	379.827	65.3389	123.164
2020-03-27	D	400.899	68.8149	130.215
2020-03-28	D	416.961	71.365	135.843
2020-03-29	D	426.729	72.4556	139.151
2020-03-30	D	448.434	76.0573	146.254
2020-03-31	D	475.372	80.6867	155.012
2020-04-01	D	492.795	83.5267	161.085
2020-04-02	D	518.062	88.0732	169.805
2020-04-03	D	546.72	92.9325	179.108
2020-04-04	D	563.951	95.4815	184.903
2020-04-05	D	587.386	99.5193	192.964
2020-04-06	D	607.807	102.707	199.741
2020-04-07	D	625.644	105.626	206.081
2020-04-08	D	635.6	107.008	209.987
2020-04-09	D	638.133	106.726	211.164
2020-04-10	D	642.638	107.356	213.547
2020-04-11	D	637.166	105.909	212.55
2020-04-12	D	633.142	104.889	211.968
2020-04-13	D	628.36	104.017	211.424
2020-04-14	D	614.594	101.416	208.019
2020-04-15	D	606.795	99.6638	205.69
2020-04-16	D	595.11	97.2832	202.213
2020-04-17	D	586.094	95.0469	198.776
2020-04-18	D	579.7	93.9294	196.935
2020-04-19	D	572.552	92.6265	194.743
2020-04-20	D	566.092	91.7127	193.094
2020-04-21	D	556.555	90.1968	190.472
2020-04-22	D	545.714	88.3318	187.238
2020-04-23	D	534.755	86.2923	183.649
2020-04-24	D	529.028	85.128	181.346
2020-04-25	D	519.453	83.3922	178.134
2020-04-26	D	507.912	81.6185	174.813
2020-04-27	D	492.353	78.9036	169.974
2020-04-28	D	488.684	78.5852	168.778
2020-04-29	D	472.872	75.6963	163.631
2020-04-30	D	463.985	74.3455	160.779
2020-05-01	D	455.368	72.9841	157.916
2020-05-02	D	442.982	71.0177	154.11
2020-05-03	D	436.699	69.6341	151.178
2020-05-04	D	426.647	67.8349	147.604
2020-05-05	D	415.697	66.2524	144.346
2020-05-06	D	404.645	64.207	140.36
2020-05-07	D	400.506	63.8559	138.987
2020-05-08	D	382.29	60.7096	133.327
2020-05-09	D	368.678	58.4704	128.972
2020-05-10	D	356.676	56.3603	124.78
2020-05-11	D	355.389	56.5377	124.137
2020-05-12	D	345.286	54.7081	120.484
2020-05-13	D	335.626	53.1419	117.224
2020-05-14	D	330.679	52.6299	115.61
2020-05-15	D	325.773	51.9259	113.764
2020-05-16	D	318.567	50.7429	111.218
2020-05-17	D	311.058	49.624	108.781
2020-05-18	D	310.621	49.7648	108.327
2020-05-19	D	303.246	48.4345	105.667
2020-05-20	D	298.259	47.7919	104.068
2020-05-21	D	299.65	48.3324	104.349
2020-05-22	D	295.843	47.6263	102.789
2020-05-23	D	296.247	47.7451	102.529
2020-05-24	D	291.926	47.2506	101.374
2020-05-25	D	284.222	45.8374	98.7986
2020-05-26	D	288.619	46.92	100.077
2020-05-27	D	288.388	46.9014	99.7572
2020-05-28	D	291.189	47.0162	99.6808
2020-05-29	D	292.258	47.1424	99.6617
2020-05-30	D	280.173	44.9263	96.018
2020-05-31	D	281.815	45.2622	96.2401
2020-06-01	D	277.889	44.5603	94.9004
2020-06-02	D	278.191	44.5411	94.6122
2020-06-03	D	282.116	45.7649	96.297
2020-06-04	D	285.48	46.3853	97.1472
2020-06-05	D	291.697	47.5207	98.8575
2020-06-06	D	288.026	46.9555	97.9923
2020-06-07	D	293.546	48.2871	100.052
2020-06-08	D	287.944	47.0173	98.1361
2020-06-09	D	289.81	47.3375	98.6134
2020-06-10	D	297.742	48.5361	100.487
2020-06-11	D	298.207	48.5893	100.649
2020-06-12	D	310.939	51.0491	104.565
2020-06-13	D	324.853	53.8007	109.087
2020-06-14	D	333.779	55.6998	112.43
2020-06-15	D	349.763	58.6968	117.564
2020-06-16	D	361.13	60.6951	121.276
2020-06-17	D	380.207	63.9884	127.068
2020-06-18	D	409.891	69.5449	136.531
2020-06-19	D	419.002	71.0192	139.879
2020-06-20	D	435.145	73.9562	145.477
2020-06-21	D	456.648	77.8209	152.591
2020-06-22	D	480.412	81.7265	159.885
2020-06-23	D	506.449	86.0794	167.984
2020-06-24	D	526.099	89.1688	174.23
2020-06-25	D	545.609	92.8054	181.354
2020-06-26	D	574.664	97.6581	190.435
2020-06-27	D	596.236	101.167	197.545
2020-06-28	D	631.06	107.238	208.684
2020-06-29	D	659.242	112.195	218.271
2020-06-30	D	690.398	117.383	228.31
2020-07-01	D	737.769	125.816	243.516
2020-07-02	D	768.374	130.727	253.515
2020-07-03	D	807.939	137.336	266.195
2020-07-04	D	854.186	145.494	281.432
2020-07-05	D	892.826	151.957	294.24
2020-07-06	D	944.613	161.031	311.211
2020-07-07	D	998.335	170.634	329.25
2020-07-08	D	1048.38	179.083	345.731
2020-07-09	D	1094.28	186.837	361.266
2020-07-10	D	1152.95	196.948	380.562
2020-07-11	D	1205.91	206.048	398.499
2020-07-12	D	1255.31	214.052	414.852
2020-07-13	D	1315.98	223.76	433.906
2020-07-14	D	1384.65	235.496	456.277
2020-07-15	D	1449.84	247.545	479.396
2020-07-16	D	1510.05	257.192	499.01
2020-07-17	D	1592.33	271.483	525.939
2020-07-18	D	1667.19	284.398	551.075
2020-07-19	D	1731.35	294.853	572.589
2020-07-20	D	1817.35	309.461	600.625
2020-07-21	D	1890.4	320.955	624.096
2020-07-22	D	1977.34	335.759	652.797
2020-07-23	D	2051.19	347.804	677.455
2020-07-24	D	2123.17	359.755	702.021
2020-07-25	D	2199.86	372.715	728.204
2020-07-26	D	2295.26	388.934	759.582
2020-07-27	D	2388.7	403.926	789.344
2020-07-28	D	2469.79	417.223	816.641
2020-07-29	D	2552.3	430.791	844.414
2020-07-30	D	2619.35	441.239	867.371
2020-07-31	D	2716.49	457.211	898.813
2020-08-01	D	2802.09	472.063	928.733
2020-08-02	D	2904.79	489.529	962.865
2020-08-03	D	2989.48	503.474	991.777
2020-08-04	D	3046.75	511.892	1012.07
2020-08-05	D	3120.17	523.948	1037.71
2020-08-06	D	3205.76	538.305	1066.87
2020-08-07	D	3306.46	555.943	1101.25
2020-08-08	D	3372.78	567	1125.65
2020-08-09	D	3443.28	577.798	1149.47
2020-08-10	D	3512.39	588.962	1173.7
2020-08-11	D	3538.28	591.593	1184.47
2020-08-12	D	3586.81	598.653	1201.51
2020-08-13	D	3640.41	607.245	1220.64
2020-08-14	D	3715.69	619.9	1245.97
2020-08-15	D	3764.87	627.292	1263.21
2020-08-16	D	3793.04	631.197	1274.77
2020-08-17	D	3819.84	634.066	1284.28
2020-08-18	D	3840.48	635.328	1290.84
2020-08-19	D	3851.51	636.277	1296.41
2020-08-20	D	3880.96	640.937	1307.34
2020-08-21	D	3884.87	640.985	1310.91
2020-08-22	D	3912.56	645.8	1321.49
2020-08-23	D	3923.62	647.444	1327.05
2020-08-24	D	3902.44	643.886	1324.22
2020-08-25	D	3891.28	641.495	1322.63
2020-08-26	D	3874.05	637.004	1317.34
2020-08-27	D	3834.61	629.091	1306.2
2020-08-28	D	3788.48	620.455	1293.25
2020-08-29	D	3738.27	611.181	1278.68
2020-08-30	D	3691.89	602.651	1264.68
2020-08-31	D	3671.15	600.1	1259.55
2020-09-01	D	3636.03	595.045	1250.48
2020-09-02	D	3594.6	587.305	1237.04
2020-09-03	D	3551.42	579.515	1223.18
2020-09-04	D	3519.41	573.398	1211.64
2020-09-05	D	3441.3	558.985	1186.99
2020-09-06	D	3382.02	549.11	1168.75
2020-09-07	D	3300.21	533.414	1141.13
2020-09-08	D	3232.42	521.824	1119.29
2020-09-09	D	3161.64	509.75	1096.41
2020-09-10	D	3087.98	497.392	1072.79
2020-09-11	D	3011.17	484.595	1048.23
2020-09-12	D	2925.67	470.561	1021.47
2020-09-13	D	2839.72	455.477	992.758
2020-09-14	D	2771.04	443.709	968.889
2020-09-15	D	2688.51	430.244	942.288
2020-09-16	D	2601.44	415.739	913.881
2020-09-17	D	2510.81	400.296	883.782
2020-09-18	D	2413.45	383.977	852.054
2020-09-19	D	2347.34	372.952	828.314
2020-09-20	D	2265.67	359.82	801.38
2020-09-21	D	2194.67	348.999	778.003
2020-09-22	D	2115.15	335.497	750.541
2020-09-23	D	2026.98	320.424	720.54
2020-09-24	D	1942.75	306.631	692.366
2020-09-25	D	1858.88	293.008	664.385
2020-09-26	D	1793.32	282.539	641.284
2020-09-27	D	1723.47	271.07	616.781
2020-09-28	D	1649.59	259.011	591.432
2020-09-29	D	1581.6	248.213	568.082
2020-09-30	D	1519.99	238.172	546.021
2020-02-18	E	0	0	0
2020-02-19	E	0	0	0
2020-02-20	E	0	0	0
2020-02-21	E	0	0	0
2020-02-22	E	0.333333	0.07488	0.117
2020-02-23	E	0.952381	0.21216	0.336375
2020-02-24	E	0.816327	0.1768	0.294328
2020-02-25	E	1.36638	0.274907	0.45687
2020-02-26	E	1.17118	0.229089	0.399762
2020-02-27	E	1.00387	0.190907	0.349791
2020-02-28	E	1.19379	0.222876	0.405734
2020-02-29	E	1.35658	0.249517	0.454684
2020-03-01	E	2.49612	0.410384	0.714182
2020-03-02	E	3.47286	0.597133	1.02358
2020-03-03	E	4.97674	0.891424	1.51096
2020-03-04	E	5.26578	0.945307	1.63843
2020-03-05	E	5.84686	1.0429	1.83229
2020-03-06	E	7.34493	1.31559	2.30092
2020-03-07	E	7.96232	1.42635	2.52897
2020-03-08	E	10.4915	1.84868	3.24418
2020-03-09	E	10.9927	1.93438	3.45399
2020-03-10	E	13.4223	2.34692	4.17058
2020-03-11	E	15.1715	2.6907	4.79759
2020-03-12	E	15.6708	2.79692	5.06456
2020-03-13	E	16.7655	2.97972	5.44549
2020-03-14	E	17.0371	3.01558	5.5968
2020-03-15	E	20.2699	3.65283	6.6782
2020-03-16	E	23.3742	4.25874	7.74143
2020-03-17	E	24.035	4.35876	8.03908
2020-03-18	E	24.6014	4.41993	8.26486
2020-03-19	E	24.4203	4.32114	8.22842
2020-03-20	E	26.5983	4.7186	8.9462
2020-03-21	E	29.7986	5.26337	9.90793
2020-03-22	E	34.875	6.17494	11.4644
2020-03-23	E	36.2262	6.39101	11.977
2020-03-24	E	39.051	6.8484	12.8589
2020-03-25	E	41.8056	7.35714	13.8299
2020-03-26	E	41.1667	7.16263	13.7132
2020-03-27	E	42.9524	7.37494	14.196
2020-03-28	E	44.483	7.60455	14.7008
2020-03-29	E	49.4616	8.46705	16.1912
2020-03-30	E	51.0624	8.80307	16.8973
2020-03-31	E	53.7677	9.1136	17.5628
2020-04-01	E	57.7533	9.73291	18.7085
2020-04-02	E	59.5028	10.0909	19.4639
2020-04-03	E	61.0024	10.3893	20.1249
2020-04-04	E	66.9545	11.4033	21.8993
2020-04-05	E	70.7229	12.0265	23.1052
2020-04-06	E	73.6196	12.5874	24.2254
2020-04-07	E	72.4359	12.2256	23.9099
2020-04-08	E	75.0879	12.6618	24.7865
2020-04-09	E	73.361	12.2765	24.3835
2020-04-10	E	76.2142	12.6904	25.1792
2020-04-11	E	74.9931	12.4917	25.0262
2020-04-12	E	75.9465	12.7643	25.5769
2020-04-13	E	75.4303	12.6171	25.4738
2020-04-14	E	76.9879	12.8688	25.9686
2020-04-15	E	74.6563	12.4379	25.4005
2020-04-16	E	76.3244	12.7417	25.9391
2020-04-17	E	74.7543	12.418	25.509
2020-04-18	E	71.4084	11.8293	24.6344
2020-04-19	E	68.8739	11.3692	23.9168
2020-04-20	E	68.0348	11.2409	23.6875
2020-04-21	E	67.9822	11.2755	23.7079
2020-04-22	E	65.2704	10.6748	22.7421
2020-04-23	E	64.9461	10.665	22.664
2020-04-24	E	68.0014	11.1894	23.4277
2020-04-25	E	62.9536	10.2397	21.9292
2020-04-26	E	61.9602	10.1083	21.6494
2020-04-27	E	60.4421	9.96003	21.3439
2020-04-28	E	58.1408	9.36498	20.3399
2020-04-29	E	58.1683	9.3905	20.2761
2020-04-30	E	57.1919	9.16771	19.8389
2020-05-01	E	55.355	8.95154	19.4087
2020-05-02	E	53.4471	8.61887	18.7939
2020-05-03	E	52.1452	8.30005	18.191
2020-05-04	E	50.3625	7.91788	17.4815
2020-05-05	E	48.5012	7.62159	16.8953
2020-05-06	E	45.5725	7.08626	15.9317
2020-05-07	E	47.7288	7.52207	16.4666
2020-05-08	E	44.9104	7.00333	15.5566
2020-05-09	E	45.1613	7.1673	15.692
2020-05-10	E	41.7097	6.49414	14.5452
2020-05-11	E	40.0845	6.2632	14.0574
2020-05-12	E	37.3581	5.82669	13.2492
2020-05-13	E	39.3546	6.08139	13.5084
2020-05-14	E	39.7325	6.15497	13.5185
2020-05-15	E	40.3898	6.33277	13.7094
2020-05-16	E	42.2865	6.73608	14.275
2020-05-17	E	38.5789	5.99612	13.0886
2020-05-18	E	37.0676	5.80658	12.7179
2020-05-19	E	35.7722	5.55156	12.2418
2020-05-20	E	33.6619	5.22257	11.6433
2020-05-21	E	33.8531	5.27843	11.6352
2020-05-22	E	32.6836	4.97278	11.0778
2020-05-23	E	33.3478	5.12297	11.2227
2020-05-24	E	33.2505	5.22871	11.3192
2020-05-25	E	31.8338	4.9979	10.9053
2020-05-26	E	29.6194	4.55873	10.1575
2020-05-27	E	29.0548	4.53387	10.0361
2020-05-28	E	30.9041	4.98186	10.6623
2020-05-29	E	32.1559	5.2692	11.0758
2020-05-30	E	31.2288	5.11484	10.8224
2020-05-31	E	32.1009	5.32733	11.1336
2020-06-01	E	33.5151	5.55709	11.4882
2020-06-02	E	33.3939	5.5156	11.4345
2020-06-03	E	31.6233	5.05394	10.7202
2020-06-04	E	31.7724	5.08521	10.7452
2020-06-05	E	33.9001	5.4829	11.3477
2020-06-06	E	34.7239	5.69783	11.6929
2020-06-07	E	34.7634	5.705	11.7263
2020-06-08	E	34.7972	5.70264	11.7425
2020-06-09	E	36.8261	6.07231	12.3374
2020-06-10	E	35.2319	5.72031	11.8265
2020-06-11	E	35.8655	5.87349	12.0772
2020-06-12	E	36.4085	6.10097	12.4526
2020-06-13	E	37.5406	6.27668	12.7593
2020-06-14	E	40.8443	6.80582	13.6257
2020-06-15	E	39.0094	6.40645	13.0709
2020-06-16	E	44.4367	7.53241	14.8647
2020-06-17	E	45.0886	7.672	15.1862
2020-06-18	E	47.9807	8.24592	16.1826
2020-06-19	E	50.4596	8.64098	16.9245
2020-06-20	E	50.2511	8.59581	16.9886
2020-06-21	E	53.0724	9.14333	17.959
2020-06-22	E	54.4906	9.30286	18.3445
2020-06-23	E	58.0396	9.93499	19.4617
2020-06-24	E	61.0815	10.4174	20.37
2020-06-25	E	62.0223	10.5338	20.7184
2020-06-26	E	68.4953	11.8149	22.8736
2020-06-27	E	75.3769	12.963	24.8851
2020-06-28	E	80.9421	13.9946	26.7621
2020-06-29	E	85.7123	14.76	28.2572
2020-06-30	E	88.1343	15.0872	29.08
2020-07-01	E	90.5437	15.4791	29.9864
2020-07-02	E	98.2756	16.9261	32.5301
2020-07-03	E	107.57	18.6284	35.5315
2020-07-04	E	113.202	19.6643	37.5597
2020-07-05	E	116.364	20.1115	38.6844
2020-07-06	E	120.074	20.7754	40.1235
2020-07-07	E	128.254	22.2438	42.8128
2020-07-08	E	133.932	23.2317	44.7975
2020-07-09	E	142.465	24.8011	47.6998
2020-07-10	E	150.447	26.1615	50.3217
2020-07-11	E	159.954	27.825	53.4435
2020-07-12	E	163.77	28.3847	54.8837
2020-07-13	E	184.374	32.2235	61.4132
2020-07-14	E	192.702	33.5505	64.2016
2020-07-15	E	203.84	35.5161	67.9847
2020-07-16	E	210.72	36.6993	70.5843
2020-07-17	E	224.284	38.8084	74.6139
2020-07-18	E	234.576	40.3664	77.8278
2020-07-19	E	249.732	43.19	83.0234
2020-07-20	E	265.389	45.6872	87.7948
2020-07-21	E	279.477	48.1565	92.5764
2020-07-22	E	291.551	50.181	96.7084
2020-07-23	E	301.901	51.8237	100.254
2020-07-24	E	316.106	54.2825	105.06
2020-07-25	E	320.281	54.8561	106.96
2020-07-26	E	337.193	57.5722	112.119
2020-07-27	E	348.69	59.4307	116.001
2020-07-28	E	361.877	61.6839	120.498
2020-07-29	E	373.18	63.5948	124.485
2020-07-30	E	384.535	65.5478	128.537
2020-07-31	E	400.602	68.304	133.847
2020-08-01	E	412.373	70.5537	138.418
2020-08-02	E	423.462	72.2232	142.098
2020-08-03	E	433.968	73.7365	145.509
2020-08-04	E	441.972	74.8784	148.306
2020-08-05	E	456.834	77.4717	153.32
2020-08-06	E	468.572	79.472	157.455
2020-08-07	E	487.633	82.8389	163.73
2020-08-08	E	506.638	86.2382	170.148
2020-08-09	E	516.927	87.8756	173.895
2020-08-10	E	530.414	89.9279	178.25
2020-08-11	E	541.641	91.8905	182.454
2020-08-12	E	540.93	91.5265	183.008
2020-08-13	E	545.654	92.2215	185.053
2020-08-14	E	556.037	93.7131	188.268
2020-08-15	E	570.937	96.3428	193.248
2020-08-16	E	585.374	98.5897	197.692
2020-08-17	E	590.749	99.1946	199.6
2020-08-18	E	596.69	99.8707	201.538
2020-08-19	E	607.448	101.765	205.314
2020-08-20	E	611.337	102.415	207.167
2020-08-21	E	604.67	100.707	205.273
2020-08-22	E	599.622	99.4979	203.95
2020-08-23	E	601.628	100.232	205.514
2020-08-24	E	600.348	99.8474	205.326
2020-08-25	E	609.251	101.743	208.624
2020-08-26	E	609.548	101.823	209.166
2020-08-27	E	600.803	99.9779	206.654
2020-08-28	E	602.641	100.21	207.221
2020-08-29	E	606.883	101.122	208.839
2020-08-30	E	609.185	101.679	209.939
2020-08-31	E	607.159	101.237	209.484
2020-09-01	E	589.755	97.8229	204.329
2020-09-02	E	581.504	96.1068	201.581
2020-09-03	E	577.766	95.7085	200.789
2020-09-04	E	569.228	94.2643	198.358
2020-09-05	E	559.576	92.4286	195.243
2020-09-06	E	544.303	89.3319	190.069
2020-09-07	E	535.879	87.9993	187.491
2020-09-08	E	523.658	85.932	183.741
2020-09-09	E	514.183	84.1538	180.373
2020-09-10	E	501.062	82.0008	176.378
2020-09-11	E	486.482	79.5854	171.911
2020-09-12	E	480.318	78.7901	169.905
2020-09-13	E	474.367	77.9997	167.95
2020-09-14	E	464.601	75.7631	163.774
2020-09-15	E	444.896	72.1021	157.312
2020-09-16	E	422.006	67.6785	149.512
2020-09-17	E	402.386	64.2611	143.108
2020-09-18	E	396.236	63.4018	140.612
2020-09-19	E	386.964	62.0395	137.418
2020-09-20	E	375.017	60.0945	133.357
2020-09-21	E	363.776	58.2767	129.497
2020-09-22	E	346.475	55.2172	123.706
2020-09-23	E	340.645	54.5534	121.585
2020-09-24	E	332.648	53.3707	118.745
2020-09-25	E	328.46	52.8372	116.967
2020-09-26	E	317.537	50.8562	113.011
2020-09-27	E	308.175	49.4299	109.9
2020-09-28	E	292.15	46.7189	104.799
2020-09-29	E	284.748	45.7687	102.38
2020-09-30	E	278.069	44.8714	100.1
2020-02-18	F	0	0	0
2020-02-19	F	0	0	0
2020-02-20	F	0	0	0
2020-02-21	F	0.333333	0.07488	0.117
2020-02-22	F	0.285714	0.0624	0.102375
2020-02-23	F	0.244898	0.052	0.0895781
2020-02-24	F	0.209913	0.0433333	0.0783809
2020-02-25	F	0.179925	0.0361111	0.0685833
2020-02-26	F	0.154221	0.0300926	0.0600103
2020-02-27	F	1.46552	0.152651	0.251842
2020-02-28	F	2.25616	0.329662	0.536695
2020-02-29	F	2.93385	0.466078	0.768609
2020-03-01	F	2.51473	0.388399	0.672532
2020-03-02	F	3.15548	0.526119	0.904799
2020-03-03	F	3.7047	0.629792	1.0907
2020-03-04	F	4.17546	0.72728	1.2707
2020-03-05	F	4.9123	0.861214	1.51053
2020-03-06	F	7.21054	1.32504	2.27071
2020-03-07	F	10.8471	1.9778	3.35187
2020-03-08	F	12.6309	2.31931	3.98155
2020-03-09	F	14.8265	2.74257	4.74919
2020-03-10	F	17.3751	3.14798	5.50321
2020-03-11	F	21.2262	3.84913	6.73064
2020-03-12	F	22.1939	3.97305	7.08531
2020-03-13	F	25.3567	4.57829	8.17998
2020-03-14	F	26.7343	4.76372	8.63948
2020-03-15	F	29.9151	5.30097	9.63955
2020-03-16	F	30.6415	5.40755	9.98161
2020-03-17	F	34.5975	6.09264	11.2126
2020-03-18	F	35.3217	6.10888	11.423
2020-03-19	F	40.6091	7.00711	12.9895
2020-03-20	F	48.4744	8.41568	15.3914
2020-03-21	F	51.8828	8.91835	16.4445
2020-03-22	F	54.8043	9.50918	17.6346
2020-03-23	F	54.9752	9.45797	17.8266
2020-03-24	F	60.7882	10.5967	19.8406
2020-03-25	F	66.1042	11.4486	21.4512
2020-03-26	F	71.6607	12.5219	23.4281
2020-03-27	F	73.0902	12.7451	24.1093
2020-03-28	F	79.982	13.9517	26.3
2020-03-29	F	80.2227	13.8728	26.5225
2020-03-30	F	79.0956	13.6601	26.4875
2020-03-31	F	82.4629	14.2788	27.7006
2020-04-01	F	84.0159	14.3894	28.1293
2020-04-02	F	86.3469	14.5981	28.6865
2020-04-03	F	92.0116	15.7205	30.656
2020-04-04	F	99.8671	17.2632	33.3283
2020-04-05	F	103.6	17.8027	34.501
2020-04-06	F	109.467	18.71	36.242
2020-04-07	F	110.829	18.7311	36.6171
2020-04-08	F	115.329	19.5584	38.2106
2020-04-09	F	110.521	18.5035	36.8793
2020-04-10	F	107.732	18.0404	36.3644
2020-04-11	F	111.342	18.4421	37.1445
2020-04-12	F	109.769	18.1279	36.8131
2020-04-13	F	110.421	18.1212	36.9218
2020-04-14	F	107.313	17.486	36.0332
2020-04-15	F	107.316	17.5974	36.2568
2020-04-16	F	105.985	17.3491	35.9193
2020-04-17	F	103.845	16.8953	35.2384
2020-04-18	F	99.0096	16.104	33.9969
2020-04-19	F	97.532	15.8605	33.5607
2020-04-20	F	95.9322	15.4302	32.8236
2020-04-21	F	93.2276	15.0966	32.2176
2020-04-22	F	91.576	14.9018	31.8174
2020-04-23	F	87.4938	14.1321	30.5182
2020-04-24	F	92.328	15.1851	32.0291
2020-04-25	F	94.1383	15.5524	32.5538
2020-04-26	F	93.3566	15.473	32.4106
2020-04-27	F	91.3533	15.0352	31.7046
2020-04-28	F	89.6361	14.6176	31.0045
2020-04-29	F	87.1643	14.1726	30.2403
2020-04-30	F	87.0456	14.2289	30.2389
2020-05-01	F	84.6105	13.7016	29.3407
2020-05-02	F	83.8566	13.645	29.1528
2020-05-03	F	86.8771	14.1386	29.8334
2020-05-04	F	82.7994	13.3685	28.5829
2020-05-05	F	80.6376	13.0263	27.9567
2020-05-06	F	77.4513	12.4749	26.9928
2020-05-07	F	76.7201	12.4508	26.8297
2020-05-08	F	76.4268	12.4196	26.6696
2020-05-09	F	74.1753	12.0969	26.0659
2020-05-10	F	69.9122	11.2954	24.7057
2020-05-11	F	67.2581	10.9271	23.9835
2020-05-12	F	65.9831	10.7893	23.6159
2020-05-13	F	63.8903	10.3112	22.7266
2020-05-14	F	62.7631	10.1042	22.2474
2020-05-15	F	59.7969	9.63485	21.3645
2020-05-16	F	61.5879	10.1174	21.9569
2020-05-17	F	60.7896	10.0064	21.6736
2020-05-18	F	58.772	9.64767	21.0098
2020-05-19	F	60.0427	9.88122	21.2609
2020-05-20	F	58.4652	9.59883	20.7353
2020-05-21	F	55.4463	9.06398	19.8074
2020-05-22	F	53.8588	8.73476	19.1774
2020-05-23	F	53.498	8.73774	19.0596
2020-05-24	F	51.1888	8.34641	18.3411
2020-05-25	F	49.5427	7.99811	17.6778
2020-05-26	F	51.4652	8.49827	18.3324
2020-05-27	F	49.7797	8.18013	17.7569
2020-05-28	F	51.0016	8.33934	17.9163
2020-05-29	F	50.7157	8.35553	17.8737
2020-05-30	F	49.8039	8.20817	17.5852
2020-05-31	F	49.3558	8.09646	17.35
2020-06-01	F	49.9716	8.21691	17.478
2020-06-02	F	51.1661	8.33948	17.6245
2020-06-03	F	50.8567	8.26968	17.4841
2020-06-04	F	50.9248	8.35017	17.578
2020-06-05	F	52.6498	8.59751	17.9417
2020-06-06	F	49.1284	7.94113	16.9123
2020-06-07	F	47.1101	7.53281	16.2283
2020-06-08	F	48.0467	7.69451	16.4141
2020-06-09	F	49.5162	8.07332	16.958
2020-06-10	F	51.4425	8.50547	17.6159
2020-06-11	F	55.4269	9.23723	18.7723
2020-06-12	F	56.5088	9.35892	19.0214
2020-06-13	F	56.7694	9.41595	19.17
2020-06-14	F	61.6595	10.412	20.7821
2020-06-15	F	65.1843	10.9868	21.794
2020-06-16	F	71.8723	12.2951	23.9751
2020-06-17	F	73.9382	12.5145	24.5229
2020-06-18	F	78.0422	13.3241	25.9815
2020-06-19	F	82.2267	14.0626	27.3575
2020-06-20	F	84.48	14.4866	28.2625
2020-06-21	F	87.7448	15.1284	29.505
2020-06-22	F	95.8765	16.7171	32.2389
2020-06-23	F	98.1798	17.0814	33.1317
2020-06-24	F	101.487	17.6623	34.3462
2020-06-25	F	105.656	18.2962	35.6429
2020-06-26	F	108.229	18.5249	36.3096
2020-06-27	F	112.434	19.076	37.4562
2020-06-28	F	118.372	20.1538	39.4259
2020-06-29	F	123.462	21.0741	41.184
2020-06-30	F	129.158	22.0545	43.056
2020-07-01	F	137.04	23.3708	45.474
2020-07-02	F	150.796	25.8848	49.8041
2020-07-03	F	159.587	27.4474	52.7609
2020-07-04	F	166.122	28.5776	55.0794
2020-07-05	F	169.391	29.1283	56.4972
2020-07-06	F	185.859	32.0667	61.6117
2020-07-07	F	188.974	32.341	62.6896
2020-07-08	F	198.644	34.2031	66.185
2020-07-09	F	207.933	35.7077	69.1699
2020-07-10	F	213.562	36.5123	71.0797
2020-07-11	F	221.386	38.0508	74.107
2020-07-12	F	235.426	40.4699	78.5327
2020-07-13	F	252.794	43.684	84.2771
2020-07-14	F	262.347	45.2198	87.5181
2020-07-15	F	275.869	47.4064	91.771
2020-07-16	F	290.126	49.7806	96.3546
2020-07-17	F	297.013	50.7245	98.749
2020-07-18	F	315.249	53.985	104.709
2020-07-19	F	328.213	56.1779	109.106
2020-07-20	F	341.992	58.4186	113.598
2020-07-21	F	358.803	61.0845	118.777
2020-07-22	F	387.545	65.9879	127.499
2020-07-23	F	399.515	67.7223	131.456
2020-07-24	F	409.775	69.4727	135.395
2020-07-25	F	423.236	71.6163	139.912
2020-07-26	F	439.44	74.5454	145.65
2020-07-27	F	456.663	77.6296	151.675
2020-07-28	F	472.425	80.1471	156.866
2020-07-29	F	496.603	84.6495	165.164
2020-07-30	F	506.993	86.1662	168.933
2020-07-31	F	524.232	88.9832	174.657
2020-08-01	F	530.675	89.7998	177.273
2020-08-02	F	542.864	91.2042	180.694
2020-08-03	F	560.312	94.5044	187.015
2020-08-04	F	582.601	98.4388	194.396
2020-08-05	F	606.706	102.45	201.998
2020-08-06	F	631.033	106.868	210.332
2020-08-07	F	639.886	108.281	214.079
2020-08-08	F	660.807	112.188	221.622
2020-08-09	F	674.739	114.31	226.449
2020-08-10	F	688.348	116.443	231.246
2020-08-11	F	709.346	120.135	238.432
2020-08-12	F	726.011	122.618	243.793
2020-08-13	F	743.628	125.808	250.235
2020-08-14	F	748.729	126.153	252.257
2020-08-15	F	765.768	128.942	257.935
2020-08-16	F	782.372	131.987	264.03
2020-08-17	F	795.271	133.765	268.176
2020-08-18	F	808.328	135.899	272.822
2020-08-19	F	812.186	136.448	274.968
2020-08-20	F	817.826	137.374	277.577
2020-08-21	F	823.327	138.06	279.727
2020-08-22	F	830.376	139.236	282.552
2020-08-23	F	829.084	138.602	282.502
2020-08-24	F	831.643	138.987	283.884
2020-08-25	F	838.504	140.092	286.319
2020-08-26	F	829.384	137.992	283.731
2020-08-27	F	833.234	138.977	285.74
2020-08-28	F	829.867	138.376	285.274
2020-08-29	F	842.648	140.736	289.338
2020-08-30	F	837.937	139.65	288.124
2020-08-31	F	832.898	138.487	286.658
2020-09-01	F	829.913	137.318	285.063
2020-09-02	F	820.687	135.794	282.81
2020-09-03	F	805.446	133.119	278.641
2020-09-04	F	801.049	132.545	277.581
2020-09-05	F	787.947	129.904	273.273
2020-09-06	F	780.383	128.301	270.44
2020-09-07	F	770.566	126.636	267.445
2020-09-08	F	749.485	122.888	261.136
2020-09-09	F	740.749	121.504	258.334
2020-09-10	F	730.261	119.655	254.794
2020-09-11	F	721.605	118.11	251.692
2020-09-12	F	710.519	116.067	247.795
2020-09-13	F	692.349	112.286	241.139
2020-09-14	F	680.442	110.594	237.595
2020-09-15	F	663.57	107.768	232.279
2020-09-16	F	646.774	105.026	227.025
2020-09-17	F	628.711	101.938	221.172
2020-09-18	F	608.562	98.5042	214.707
2020-09-19	F	598.958	97.0101	211.186
2020-09-20	F	583.059	94.4949	206.121
2020-09-21	F	565.098	91.6834	200.571
2020-09-22	F	548.037	88.733	194.765
2020-09-23	F	537.079	87.0953	190.968
2020-09-24	F	521.02	84.1193	185.128
2020-09-25	F	504.589	81.4923	179.789
2020-09-26	F	488.171	78.7789	174.297
2020-09-27	F	464.766	74.435	166.238
2020-09-28	F	457.371	73.3888	163.208
2020-09-29	F	434.699	69.4301	155.733
2020-09-30	F	416.266	66.3892	149.596
2020-02-18	G	0	0	0
2020-02-19	G	0	0	0
2020-02-20	G	0	0	0
2020-02-21	G	0	0	0
2020-02-22	G	0	0	0
2020-02-23	G	0	0	0
2020-02-24	G	0	0	0
2020-02-25	G	0	0	0
2020-02-26	G	1	0.202453	0.316333
2020-02-27	G	1.19048	0.232498	0.376458
2020-02-28	G	2.02041	0.321321	0.528734
2020-02-29	G	2.73178	0.470221	0.778976
2020-03-01	G	3.00819	0.519424	0.880937
2020-03-02	G	3.24512	0.57152	0.987487
2020-03-03	G	3.78153	0.67872	1.18038
2020-03-04	G	3.90798	0.693174	1.23217
2020-03-05	G	3.68303	0.652525	1.19515
2020-03-06	G	4.15688	0.746224	1.36209
2020-03-07	G	5.22971	0.962973	1.72483
2020-03-08	G	4.81594	0.866264	1.60889
2020-03-09	G	5.12795	0.913247	1.70678
2020-03-10	G	6.39538	1.15485	2.10877
2020-03-11	G	7.48176	1.35619	2.4605
2020-03-12	G	10.7463	1.99267	3.50061
2020-03-13	G	12.8778	2.38439	4.19403
2020-03-14	G	14.0381	2.58326	4.60144
2020-03-15	G	16.366	2.99304	5.33926
2020-03-16	G	17.028	3.09047	5.60352
2020-03-17	G	19.5954	3.57656	6.46742
2020-03-18	G	19.1294	3.43807	6.37399
2020-03-19	G	21.3966	3.86623	7.14157
2020-03-20	G	20.34	3.60458	6.84688
2020-03-21	G	21.4343	3.79144	7.22168
2020-03-22	G	23.7056	4.19121	7.93097
2020-03-23	G	27.6524	4.92927	9.18427
2020-03-24	G	28.3687	4.94804	9.34923
2020-03-25	G	29.6494	5.18833	9.84458
2020-03-26	G	32.0804	5.61043	10.6247
2020-03-27	G	34.8308	5.91227	11.2293
2020-03-28	G	37.1883	6.41894	12.1569
2020-03-29	G	37.8757	6.50837	12.4487
2020-03-30	G	40.7982	7.04327	13.4232
2020-03-31	G	39.6366	6.64593	12.9587
2020-04-01	G	43.9742	7.29379	14.0818
2020-04-02	G	46.0255	7.57853	14.6659
2020-04-03	G	49.4504	8.27342	15.892
2020-04-04	G	51.0528	8.38379	16.2325
2020-04-05	G	50.4262	8.22063	16.1318
2020-04-06	G	52.5558	8.61714	16.8757
2020-04-07	G	56.3811	9.35247	18.1592
2020-04-08	G	57.3267	9.38007	18.368
2020-04-09	G	56.1372	9.15902	18.1693
2020-04-10	G	57.1176	9.30484	18.5111
2020-04-11	G	56.9579	9.30987	18.6282
2020-04-12	G	57.1544	9.32238	18.7437
2020-04-13	G	55.9895	9.11095	18.4981
2020-04-14	G	53.6577	8.7323	17.9668
2020-04-15	G	53.9923	8.81057	18.1173
2020-04-16	G	51.6124	8.4071	17.5166
2020-04-17	G	47.9059	7.77413	16.5274
2020-04-18	G	48.3955	7.98159	16.8101
2020-04-19	G	45.8152	7.53602	16.0912
2020-04-20	G	48.6035	8.00503	16.7751
2020-04-21	G	46.6602	7.70531	16.2946
2020-04-22	G	46.3278	7.66632	16.2034
2020-04-23	G	47.0428	7.85846	16.4747
2020-04-24	G	46.9891	7.79672	16.3653
2020-04-25	G	46.6097	7.78687	16.3347
2020-04-26	G	45.9512	7.6594	16.1215
2020-04-27	G	43.7201	7.22316	15.4193
2020-04-28	G	42.141	6.91508	14.8916
2020-04-29	G	39.4542	6.44481	14.0961
2020-04-30	G	40.8179	6.76566	14.5138
2020-05-01	G	39.6534	6.53384	14.0992
2020-05-02	G	39.6553	6.53201	14.0355
2020-05-03	G	39.3236	6.48612	13.9104
2020-05-04	G	39.0393	6.48115	13.8529
2020-05-05	G	38.7956	6.41323	13.703
2020-05-06	G	35.92	5.87683	12.8221
2020-05-07	G	37.4553	6.20915	13.269
2020-05-08	G	35.4378	5.85653	12.6764
2020-05-09	G	33.7086	5.55159	12.1405
2020-05-10	G	34.5598	5.73288	12.3519
2020-05-11	G	35.6227	5.91724	12.5889
2020-05-12	G	34.2004	5.66597	12.1637
2020-05-13	G	31.9813	5.24303	11.4579
2020-05-14	G	30.4125	4.96546	10.9573
2020-05-15	G	30.0679	4.90332	10.7836
2020-05-16	G	27.7725	4.47991	10.051
2020-05-17	G	26.1383	4.19086	9.50964
2020-05-18	G	26.4043	4.3022	9.58627
2020-05-19	G	25.9656	4.2674	9.45398
2020-05-20	G	23.5895	3.8335	8.70557
2020-05-21	G	23.2196	3.79085	8.54904
2020-05-22	G	22.9025	3.7775	8.44674
2020-05-23	G	24.2974	4.09639	8.8729
2020-05-24	G	22.1597	3.6799	8.17979
2020-05-25	G	22.3273	3.72664	8.18865
2020-05-26	G	22.8044	3.82937	8.29607
2020-05-27	G	23.5466	4.02314	8.55906
2020-05-28	G	21.5161	3.61886	7.90518
2020-05-29	G	22.4424	3.82553	8.18236
2020-05-30	G	21.903	3.66773	7.90923
2020-05-31	G	21.4407	3.52513	7.65291
2020-06-01	G	21.3777	3.54497	7.6453
2020-06-02	G	20.9904	3.47553	7.5043
2020-06-03	G	21.3251	3.48145	7.4806
2020-06-04	G	23.2787	3.81641	7.97552
2020-06-05	G	23.6198	3.8293	7.99258
2020-06-06	G	25.9122	4.29764	8.72251
2020-06-07	G	25.8772	4.30521	8.7632
2020-06-08	G	25.5137	4.20613	8.63413
2020-06-09	G	26.5356	4.3898	8.9372
2020-06-10	G	26.7448	4.44579	9.05071
2020-06-11	G	27.2574	4.48136	9.13271
2020-06-12	G	28.3635	4.63857	9.40379
2020-06-13	G	29.9783	4.91934	9.87498
2020-06-14	G	31.3623	5.2282	10.4043
2020-06-15	G	32.5487	5.47449	10.8501
2020-06-16	G	32.2322	5.42458	10.8415
2020-06-17	G	32.2942	5.43568	10.9163
2020-06-18	G	31.6808	5.20088	10.6004
2020-06-19	G	34.155	5.72906	11.455
2020-06-20	G	34.609	5.83917	11.6872
2020-06-21	G	35.3315	5.91984	11.8729
2020-06-22	G	36.2842	6.11464	12.2348
2020-06-23	G	39.7674	6.84274	13.4355
2020-06-24	G	40.4197	6.93641	13.6844
2020-06-25	G	42.3121	7.21693	14.2185
2020-06-26	G	44.9342	7.65592	15.0065
2020-06-27	G	48.1817	8.29631	16.125
2020-06-28	G	51.2986	8.81887	17.0864
2020-06-29	G	53.6369	9.23493	17.8973
2020-06-30	G	58.3078	9.98377	19.2351
2020-07-01	G	60.3114	10.3194	19.9551
2020-07-02	G	62.0289	10.4604	20.3683
2020-07-03	G	65.8343	11.2296	21.7483
2020-07-04	G	67.7627	11.6044	22.5398
2020-07-05	G	73.0823	12.4381	24.047
2020-07-06	G	76.642	13.1329	25.3658
2020-07-07	G	79.3598	13.6259	26.3854
2020-07-08	G	82.6893	14.2503	27.6112
2020-07-09	G	84.2099	14.4406	28.1681
2020-07-10	G	89.8466	15.3008	29.7518
2020-07-11	G	95.3447	16.1785	31.3888
2020-07-12	G	103.724	17.8501	34.2902
2020-07-13	G	110.24	18.9851	36.4259
2020-07-14	G	114.158	19.7397	37.9957
2020-07-15	G	125.516	21.8023	41.6096
2020-07-16	G	135.919	23.7152	45.075
2020-07-17	G	139.502	24.3082	46.543
2020-07-18	G	149.573	26.0808	49.8251
2020-07-19	G	153.872	26.8148	51.5356
2020-07-20	G	158.557	27.6177	53.3314
2020-07-21	G	168.239	29.252	56.4106
2020-07-22	G	175.538	30.3172	58.6413
2020-07-23	G	179.128	30.8969	60.1121
2020-07-24	G	184.538	31.6214	61.7761
2020-07-25	G	194.842	33.3122	64.9308
2020-07-26	G	210.341	36.2216	70.0354
2020-07-27	G	212.626	36.5079	71.161
2020-07-28	G	225.251	38.7821	75.3265
2020-07-29	G	233.739	40.2945	78.3734
2020-07-30	G	238.681	40.9447	80.086
2020-07-31	G	244.917	42.0634	82.486
2020-08-01	G	255.262	43.8027	85.8469
2020-08-02	G	265.129	45.6043	89.338
2020-08-03	G	275.254	47.1584	92.4751
2020-08-04	G	286.932	49.1357	96.286
2020-08-05	G	293.942	50.2398	98.7713
2020-08-06	G	306.95	52.2665	102.675
2020-08-07	G	313.1	53.2011	104.912
2020-08-08	G	326.038	55.6106	109.417
2020-08-09	G	335.128	57.2275	112.748
2020-08-10	G	344.919	58.966	116.274
2020-08-11	G	350.312	59.677	118.207
2020-08-12	G	361.267	61.5785	121.943
2020-08-13	G	368.658	62.8081	124.657
2020-08-14	G	374.659	63.9465	127.21
2020-08-15	G	381.136	65.0726	129.721
2020-08-16	G	398.021	68.0273	135.069
2020-08-17	G	410.495	70.3065	139.462
2020-08-18	G	418.852	71.7038	142.521
2020-08-19	G	421.016	71.9448	143.756
2020-08-20	G	420.871	71.6269	144.025
2020-08-21	G	427.413	72.5185	146.068
2020-08-22	G	434.688	73.6637	148.484
2020-08-23	G	435.923	73.7028	149.168
2020-08-24	G	442.315	74.7171	151.3
2020-08-25	G	442.46	74.2506	151.116
2020-08-26	G	451.585	75.7255	153.867
2020-08-27	G	454.073	75.9867	154.762
2020-08-28	G	457.872	76.4152	155.875
2020-08-29	G	446.795	74.1154	152.697
2020-08-30	G	448.3	74.3066	153.209
2020-08-31	G	453.591	75.2869	154.94
2020-09-01	G	455.459	75.8375	156.039
2020-09-02	G	451.727	75.0123	154.994
2020-09-03	G	457.861	76.4185	157.352
2020-09-04	G	459.452	76.775	158.14
2020-09-05	G	463.816	77.4243	159.381
2020-09-06	G	462.557	77.2166	159.296
2020-09-07	G	447.477	74.3478	155.01
2020-09-08	G	444.885	73.7321	154.033
2020-09-09	G	436.664	72.3149	151.766
2020-09-10	G	438.95	72.6536	152.156
2020-09-11	G	441.576	72.9692	152.55
2020-09-12	G	439.16	72.8273	152.262
2020-09-13	G	431.09	71.3057	149.817
2020-09-14	G	434.172	72.0706	150.854
2020-09-15	G	425.814	70.4284	148.2
2020-09-16	G	423.317	70.2967	147.81
2020-09-17	G	417.51	69.208	145.939
2020-09-18	G	412.532	68.3091	144.315
2020-09-19	G	401.599	66.3147	140.948
2020-09-20	G	396.561	65.4321	139.22
2020-09-21	G	388.909	64.0254	136.659
2020-09-22	G	382.684	62.9696	134.601
2020-09-23	G	379.348	62.2923	133.115
2020-09-24	G	371.156	60.674	130.169
2020-09-25	G	357.134	57.9831	125.494
2020-09-26	G	346.781	56.0929	121.954
2020-09-27	G	331.574	53.3668	117.058
2020-09-28	G	331.207	53.641	116.751
2020-09-29	G	322.558	52.3247	114.07
2020-09-30	G	316.145	51.2472	111.754
2020-02-18	H	0	0	0
2020-02-19	H	0	0	0
2020-02-20	H	0	0	0
2020-02-21	H	0	0	0
2020-02-22	H	0	0	0
2020-02-23	H	0.333333	0.0637867	0.0996667
2020-02-24	H	0.285714	0.0531556	0.0872083
2020-02-25	H	0.244898	0.0442963	0.0763073
2020-02-26	H	0.543246	0.1007	0.166436
2020-02-27	H	0.798973	0.147704	0.245298
2020-02-28	H	1.3515	0.261753	0.431302
2020-02-29	H	2.15843	0.420581	0.693723
2020-03-01	H	2.18342	0.414271	0.706674
2020-03-02	H	2.53817	0.483892	0.835007
2020-03-03	H	2.84224	0.54191	0.947297
2020-03-04	H	3.4362	0.642952	1.12789
2020-03-05	H	3.94532	0.727153	1.2859
2020-03-06	H	5.04837	0.947081	1.65816
2020-03-07	H	5.32717	0.991688	1.76723
2020-03-08	H	5.56615	0.95398	1.74566
2020-03-09	H	6.43765	1.15829	2.09512
2020-03-10	H	6.85132	1.23148	2.24923
2020-03-11	H	7.87256	1.45333	2.63541
2020-03-12	H	7.74791	1.43575	2.65698
2020-03-13	H	8.30773	1.52648	2.84052
2020-03-14	H	8.45425	1.52722	2.88413
2020-03-15	H	10.2465	1.85785	3.43794
2020-03-16	H	10.7827	1.87824	3.52387
2020-03-17	H	11.909	2.03389	3.81572
2020-03-18	H	11.541	1.95006	3.73742
2020-03-19	H	13.2257	2.29619	4.31891
2020-03-20	H	15.0029	2.63733	4.91004
2020-03-21	H	15.8597	2.78295	5.21062
2020-03-22	H	16.594	2.93758	5.52563
2020-03-23	H	17.8901	3.16073	5.94859
2020-03-24	H	17.3344	3.03885	5.83768
2020-03-25	H	19.858	3.45867	6.55531
2020-03-26	H	22.0212	3.8834	7.30023
2020-03-27	H	24.2086	4.26784	7.9997
2020-03-28	H	25.4169	4.49392	8.4644
2020-03-29	H	28.1193	5.00126	9.36935
2020-03-30	H	27.7689	4.90265	9.34652
2020-03-31	H	31.1352	5.53322	10.4402
2020-04-01	H	32.0207	5.70926	10.8512
2020-04-02	H	30.7796	5.42886	10.5434
2020-04-03	H	29.7159	5.1952	10.2742
2020-04-04	H	30.4707	5.31941	10.5369
2020-04-05	H	33.4511	5.86943	11.4645
2020-04-06	H	37.3391	6.66058	12.7961
2020-04-07	H	38.3382	6.81789	13.1769
2020-04-08	H	39.1947	6.88521	13.4105
2020-04-09	H	38.2621	6.53639	12.9821
2020-04-10	H	39.1294	6.73659	13.3744
2020-04-11	H	38.8728	6.66769	13.3492
2020-04-12	H	35.6529	6.00292	12.3783
2020-04-13	H	34.2263	5.75955	12.014
2020-04-14	H	34.6702	5.86459	12.1762
2020-04-15	H	33.7173	5.5583	11.7029
2020-04-16	H	32.2339	5.31416	11.306
2020-04-17	H	29.9624	4.91935	10.6598
2020-04-18	H	30.3487	5.02575	10.7746
2020-04-19	H	30.6798	5.08391	10.8275
2020-04-20	H	27.9637	4.55553	9.97236
2020-04-21	H	28.6355	4.68096	10.1081
2020-04-22	H	27.2114	4.44438	9.69396
2020-04-23	H	26.9907	4.43858	9.63055
2020-04-24	H	24.4682	3.96506	8.84273
2020-04-25	H	24.3061	3.98645	8.80339
2020-04-26	H	23.8338	3.86562	8.5523
2020-04-27	H	23.7623	3.81762	8.41493
2020-04-28	H	23.0344	3.63895	8.07806
2020-04-29	H	22.7437	3.65091	8.03464
2020-04-30	H	24.1613	3.95762	8.46031
2020-05-01	H	24.043	3.94698	8.41677
2020-05-02	H	22.6083	3.67187	7.96267
2020-05-03	H	21.3785	3.38992	7.48301
2020-05-04	H	19.9911	3.16605	7.08063
2020-05-05	H	18.8019	2.99059	6.74589
2020-05-06	H	17.4493	2.78058	6.35332
2020-05-07	H	17.2898	2.78585	6.29148
2020-05-08	H	16.8199	2.70426	6.10305
2020-05-09	H	17.417	2.872	6.3065
2020-05-10	H	16.9289	2.73446	6.05119
2020-05-11	H	16.8438	2.67253	5.91012
2020-05-12	H	17.7709	2.81228	6.08569
2020-05-13	H	17.8989	2.88714	6.17431
2020-05-14	H	18.3419	3.0244	6.36886
2020-05-15	H	17.0549	2.72279	5.88908
2020-05-16	H	16.9519	2.72659	5.86795
2020-05-17	H	16.8635	2.67707	5.76712
2020-05-18	H	16.7878	2.73286	5.83056
2020-05-19	H	17.0562	2.79877	5.91641
2020-05-20	H	15.9529	2.59855	5.59286
2020-05-21	H	15.0073	2.4206	5.29242
2020-05-22	H	13.53	2.14474	4.8302
2020-05-23	H	15.2638	2.52222	5.37476
2020-05-24	H	14.4166	2.37918	5.13625
2020-05-25	H	15.0238	2.53732	5.36088
2020-05-26	H	14.8775	2.50825	5.30611
2020-05-27	H	14.4188	2.40914	5.14118
2020-05-28	H	13.6923	2.27386	4.91453
2020-05-29	H	12.0696	1.95867	4.39988
2020-05-30	H	12.3454	1.96225	4.36556
2020-05-31	H	14.2484	2.37014	4.9682
2020-06-01	H	13.5463	2.24136	4.76317
2020-06-02	H	14.9444	2.55004	5.23378
2020-06-03	H	13.4762	2.2526	4.77889
2020-06-04	H	15.2177	2.58992	5.29519
2020-06-05	H	15.0437	2.41341	5.03196
2020-06-06	H	14.8946	2.43827	5.0703
2020-06-07	H	14.4335	2.30922	4.86985
2020-06-08	H	14.3716	2.25438	4.77678
2020-06-09	H	13.6518	2.1338	4.57835
2020-06-10	H	13.7015	2.17198	4.62139
2020-06-11	H	13.4109	2.12891	4.54205
2020-06-12	H	14.495	2.37036	4.90596
2020-06-13	H	15.091	2.50778	5.12472
2020-06-14	H	14.6018	2.44203	5.03446
2020-06-15	H	14.5158	2.41775	5.00315
2020-06-16	H	14.1088	2.33372	4.87609
2020-06-17	H	18.4266	3.10402	6.07791
2020-06-18	H	20.7942	3.59895	6.89984
2020-06-19	H	20.4903	3.52051	6.85203
2020-06-20	H	20.8964	3.59381	7.02686
2020-06-21	H	22.2446	3.86844	7.5135
2020-06-22	H	27.0668	4.84333	9.10498
2020-06-23	H	27.8668	4.9735	9.43152
2020-06-24	H	28.8858	5.15685	9.83425
2020-06-25	H	28.4259	5.03231	9.7533
2020-06-26	H	31.0317	5.43881	10.4798
2020-06-27	H	29.932	5.22568	10.2532
2020-06-28	H	32.3226	5.67484	11.0342
2020-06-29	H	35.0384	6.14621	11.8692
2020-06-30	H	38.6996	6.88013	13.1329
2020-07-01	H	40.5044	7.12843	13.671
2020-07-02	H	43.0514	7.62377	14.5924
2020-07-03	H	46.5679	8.20573	15.663
2020-07-04	H	48.9153	8.61581	16.4828
2020-07-05	H	52.2608	9.23489	17.6335
2020-07-06	H	57.7949	10.2722	19.455
2020-07-07	H	58.8719	10.2519	19.6664
2020-07-08	H	62.4616	10.8007	20.7355
2020-07-09	H	63.8718	10.9503	21.1899
2020-07-10	H	68.414	11.807	22.7315
2020-07-11	H	70.6405	12.2021	23.582
2020-07-12	H	73.8824	12.8003	24.7466
2020-07-13	H	75.9944	13.1158	25.4796
2020-07-14	H	77.1381	13.2289	25.887
2020-07-15	H	79.785	13.6865	26.8111
2020-07-16	H	82.7205	14.1621	27.7671
2020-07-17	H	84.2366	14.442	28.4215
2020-07-18	H	91.8695	15.8566	30.8402
2020-07-19	H	93.7453	16.1952	31.6435
2020-07-20	H	98.6864	17.0847	33.2954
2020-07-21	H	106.588	18.5165	35.8198
2020-07-22	H	117.028	20.3586	39.0426
2020-07-23	H	122.31	21.3418	41.0003
2020-07-24	H	123.504	21.3514	41.4479
2020-07-25	H	132.194	22.9568	44.3356
2020-07-26	H	128.975	22.2617	43.686
2020-07-27	H	135.55	23.5018	45.9602
2020-07-28	H	142.519	24.7821	48.3359
2020-07-29	H	145.493	25.1778	49.3659
2020-07-30	H	153.708	26.7528	52.2128
2020-07-31	H	153.416	26.5428	52.3249
2020-08-01	H	155.5	26.8836	53.2289
2020-08-02	H	160.952	27.7278	54.8953
2020-08-03	H	167.292	28.8362	56.9861
2020-08-04	H	172.727	29.7349	58.7765
2020-08-05	H	178.385	30.5837	60.4991
2020-08-06	H	186.235	32.0897	63.2544
2020-08-07	H	197.63	34.002	66.6922
2020-08-08	H	205.064	35.3293	69.2844
2020-08-09	H	201.102	34.4331	68.4238
2020-08-10	H	209.373	35.8495	71.0509
2020-08-11	H	214.129	36.5943	72.6692
2020-08-12	H	213.873	36.372	72.7679
2020-08-13	H	213.986	36.5112	73.3612
2020-08-14	H	215.75	36.6881	73.9757
2020-08-15	H	221.262	37.8174	76.0474
2020-08-16	H	225.986	38.5532	77.5395
2020-08-17	H	230.703	39.3883	79.1917
2020-08-18	H	233.079	39.6487	79.9571
2020-08-19	H	235.115	39.8991	80.6788
2020-08-20	H	236.86	40.116	81.3233
2020-08-21	H	235.357	39.756	81.0422
2020-08-22	H	243.401	41.4084	83.8469
2020-08-23	H	250.629	42.5663	85.9587
2020-08-24	H	259.158	44.2162	88.8769
2020-08-25	H	265.469	45.4303	91.1789
2020-08-26	H	269.212	45.8902	92.3309
2020-08-27	H	265.753	45.1751	91.6229
2020-08-28	H	274.121	46.7702	94.4267
2020-08-29	H	274.295	46.7932	94.839
2020-08-30	H	282.443	48.2517	97.4488
2020-08-31	H	282.427	47.7921	97.115
2020-09-01	H	285.747	48.5183	98.5563
2020-09-02	H	283.593	48.0032	98.0668
2020-09-03	H	286.08	48.4974	99.0814
2020-09-04	H	288.211	48.6346	99.5403
2020-09-05	H	282.705	47.3873	97.8141
2020-09-06	H	284.318	47.546	98.1756
2020-09-07	H	282.368	47.1817	97.7163
2020-09-08	H	283.363	47.3441	98.0425
2020-09-09	H	279.216	46.5476	96.8718
2020-09-10	H	272.328	45.124	94.6602
2020-09-11	H	269.424	44.5367	93.661
2020-09-12	H	274.935	45.5337	95.1094
2020-09-13	H	269.325	44.6895	93.7594
2020-09-14	H	271.517	45.1674	94.4241
2020-09-15	H	266.729	44.1014	92.7178
2020-09-16	H	262.291	43.2241	91.242
2020-09-17	H	258.154	42.5485	90.0375
2020-09-18	H	257.942	42.3904	89.6161
2020-09-19	H	250.76	41.1189	87.4664
2020-09-20	H	243.937	39.9538	85.4208
2020-09-21	H	242.422	39.9176	85.0912
2020-09-22	H	243.124	39.9955	84.9718
2020-09-23	H	232.725	38.1885	81.9423
2020-09-24	H	226.479	37.0931	79.9329
2020-09-25	H	222.125	36.452	78.5993
2020-09-26	H	215.059	35.0081	76.011
2020-09-27	H	205.003	33.3279	73.001
2020-09-28	H	201.384	32.9178	71.9142
2020-09-29	H	197.615	32.3514	70.6122
2020-09-30	H	190.717	31.125	68.2944
2020-02-18	I	0	0	0
2020-02-19	I	0	0	0
2020-02-20	I	0	0	0
2020-02-21	I	0	0	0
2020-02-22	I	0.333333	0.0637867	0.0996667
2020-02-23	I	0.285714	0.0531556	0.0872083
2020-02-24	I	0.578231	0.108083	0.175974
2020-02-25	I	0.495627	0.0900691	0.153977
2020-02-26	I	1.75816	0.352391	0.568063
2020-02-27	I	1.84032	0.357446	0.596722
2020-02-28	I	1.91075	0.361658	0.621799
2020-02-29	I	2.63779	0.492742	0.843074
2020-03-01	I	2.92763	0.538192	0.937023
2020-03-02	I	2.84273	0.51228	0.919562
2020-03-03	I	2.76996	0.490686	0.904283
2020-03-04	I	2.70758	0.472692	0.890914
2020-03-05	I	4.32079	0.723937	1.29522
2020-03-06	I	4.70353	0.794641	1.43231
2020-03-07	I	4.69826	0.789774	1.45261
2020-03-08	I	5.02708	0.796812	1.4877
2020-03-09	I	6.30893	1.05782	1.91707
2020-03-10	I	8.40765	1.48888	2.62644
2020-03-11	I	9.20656	1.57076	2.8138
2020-03-12	I	9.558	1.66118	3.01241
2020-03-13	I	10.8592	1.89461	3.43319
2020-03-14	I	11.9746	2.13351	3.87071
2020-03-15	I	12.9306	2.24662	4.1192
2020-03-16	I	15.75	2.72359	4.93464
2020-03-17	I	15.1667	2.58859	4.81614
2020-03-18	I	16.6667	2.8921	5.36246
2020-03-19	I	18.2857	3.14501	5.84048
2020-03-20	I	21.6735	3.77178	6.90876
2020-03-21	I	24.5773	4.05835	7.47516
2020-03-22	I	25.7329	4.30825	7.9881
2020-03-23	I	30.3901	5.22925	9.55059
2020-03-24	I	32.0487	5.47536	10.1031
2020-03-25	I	32.137	5.50019	10.3049
2020-03-26	I	31.2126	5.29624	10.1304
2020-03-27	I	33.7537	5.76692	10.9788
2020-03-28	I	33.5984	5.72096	11.0364
2020-03-29	I	33.7986	5.75755	11.2039
2020-03-30	I	33.9702	5.78804	11.3504
2020-03-31	I	35.784	6.16566	12.0289
2020-04-01	I	38.0054	6.57464	12.77
2020-04-02	I	39.9093	6.93764	13.4531
2020-04-03	I	41.208	7.20963	14.0031
2020-04-04	I	42.9878	7.48899	14.5667
2020-04-05	I	47.8467	8.46781	16.2255
2020-04-06	I	50.3448	8.8564	17.0097
2020-04-07	I	53.1527	9.40487	18.0468
2020-04-08	I	53.5594	9.42374	18.2696
2020-04-09	I	52.9081	9.21482	18.1136
2020-04-10	I	51.0165	8.79667	17.5957
2020-04-11	I	50.3951	8.56469	17.3246
2020-04-12	I	50.8624	8.68199	17.5727
2020-04-13	I	50.9297	8.544	17.4214
2020-04-14	I	49.9874	8.368	17.1938
2020-04-15	I	47.8463	7.89963	16.4919
2020-04-16	I	45.0111	7.35956	15.6437
2020-04-17	I	41.2476	6.59057	14.4033
2020-04-18	I	42.3551	6.78174	14.6178
2020-04-19	I	42.3044	6.83289	14.6366
2020-04-20	I	42.5942	6.88661	14.6704
2020-04-21	I	42.5093	6.85649	14.5829
2020-04-22	I	38.1032	6.04377	13.2757
2020-04-23	I	37.6599	5.94058	13.0289
2020-04-24	I	37.9466	6.09033	13.1813
2020-04-25	I	40.5257	6.57842	13.8823
2020-04-26	I	38.7363	6.30292	13.4297
2020-04-27	I	36.2025	5.8487	12.6826
2020-04-28	I	34.3641	5.53397	12.1286
2020-04-29	I	35.4549	5.79308	12.4586
2020-04-30	I	33.7233	5.50981	11.9672
2020-05-01	I	31.239	5.03801	11.169
2020-05-02	I	31.1096	5.04976	11.1032
2020-05-03	I	29.332	4.75171	10.5646
2020-05-04	I	30.1418	4.94983	10.7911
2020-05-05	I	29.1691	4.77382	10.4562
2020-05-06	I	29.6688	4.92667	10.6312
2020-05-07	I	27.4304	4.51046	9.93493
2020-05-08	I	26.5118	4.2912	9.52506
2020-05-09	I	24.391	3.83114	8.7331
2020-05-10	I	24.9066	3.84158	8.65546
2020-05-11	I	24.3485	3.7754	8.47053
2020-05-12	I	24.2035	3.80622	8.44304
2020-05-13	I	25.4125	4.08705	8.81766
2020-05-14	I	25.4488	4.05483	8.72946
2020-05-15	I	22.4799	3.44281	7.73794
2020-05-16	I	20.9352	3.19904	7.28636
2020-05-17	I	22.2778	3.52837	7.72324
2020-05-18	I	21.7619	3.4617	7.5725
2020-05-19	I	21.3197	3.40613	7.4406
2020-05-20	I	20.6074	3.30714	7.24286
2020-05-21	I	19.9968	3.20246	7.03517
2020-05-22	I	21.1401	3.39255	7.28677
2020-05-23	I	21.4534	3.4123	7.29026
2020-05-24	I	21.3887	3.42876	7.29331
2020-05-25	I	23.9998	3.98604	8.14531
2020-05-26	I	23.5713	3.92906	8.07615
2020-05-27	I	23.2039	3.87049	7.9983
2020-05-28	I	21.8891	3.61922	7.61384
2020-05-29	I	23.0954	3.87852	8.00978
2020-05-30	I	23.1294	3.89216	8.03989
2020-05-31	I	21.4919	3.5624	7.53324
2020-06-01	I	22.0883	3.63981	7.64025
2020-06-02	I	20.2661	3.22454	6.98422
2020-06-03	I	19.0376	3.02823	6.64419
2020-06-04	I	21.318	3.51361	7.36067
2020-06-05	I	20.9392	3.3967	7.17292
2020-06-06	I	19.9479	3.23549	6.90897
2020-06-07	I	20.4315	3.36739	7.09402
2020-06-08	I	19.1794	3.13618	6.72293
2020-06-09	I	18.7728	3.05999	6.58023
2020-06-10	I	19.091	3.09357	6.60703
2020-06-11	I	19.0304	3.08827	6.57849
2020-06-12	I	19.6451	3.21142	6.75284
2020-06-13	I	22.5053	3.81602	7.68974
2020-06-14	I	23.9569	4.04253	8.07619
2020-06-15	I	24.8678	4.23128	8.41433
2020-06-16	I	27.6486	4.7186	9.22587
2020-06-17	I	27.3655	4.58113	9.08664
2020-06-18	I	27.1228	4.53035	9.06448
2020-06-19	I	27.5815	4.6378	9.27908
2020-06-20	I	29.3079	4.97139	9.8482
2020-06-21	I	28.4544	4.79179	9.63117
2020-06-22	I	31.3895	5.35486	10.5549
2020-06-23	I	31.5719	5.42196	10.7349
2020-06-24	I	34.395	5.90219	11.5554
2020-06-25	I	37.1481	6.45215	12.5073
2020-06-26	I	37.8412	6.49444	12.6902
2020-06-27	I	41.102	7.11486	13.7646
2020-06-28	I	40.897	7.0578	13.8077
2020-06-29	I	42.0545	7.2543	14.2267
2020-06-30	I	43.7134	7.55672	14.8101
2020-07-01	I	45.4686	7.83092	15.3551
2020-07-02	I	47.3065	8.1343	15.9491
2020-07-03	I	50.5484	8.73655	17.0148
2020-07-04	I	53.6605	9.3466	18.1163
2020-07-05	I	54.3281	9.45006	18.4474
2020-07-06	I	57.5669	9.97169	19.4175
2020-07-07	I	62.0097	10.7919	20.8686
2020-07-08	I	65.1512	11.3783	21.9867
2020-07-09	I	70.8439	12.4522	23.8794
2020-07-10	I	75.39	13.1751	25.2668
2020-07-11	I	75.62	13.1619	25.5188
2020-07-12	I	83.1505	14.482	27.8193
2020-07-13	I	90.9385	15.9122	30.3478
2020-07-14	I	93.2806	16.3164	31.3297
2020-07-15	I	97.2882	16.9305	32.6222
2020-07-16	I	98.0565	16.9293	32.9514
2020-07-17	I	103.382	17.8101	34.6175
2020-07-18	I	108.946	18.6939	36.3093
2020-07-19	I	118.383	20.5287	39.5056
2020-07-20	I	121.137	20.7819	40.3091
2020-07-21	I	122.832	20.9707	40.9774
2020-07-22	I	126.951	21.4664	42.0909
2020-07-23	I	131.482	22.448	43.9536
2020-07-24	I	135.032	23.0608	45.2627
2020-07-25	I	141.409	24.0097	47.0929
2020-07-26	I	149.541	25.5131	49.8079
2020-07-27	I	156.844	26.9491	52.4696
2020-07-28	I	164.771	28.3675	55.1452
2020-07-29	I	171.566	29.3998	57.2524
2020-07-30	I	176.057	29.894	58.5242
2020-07-31	I	183.906	31.4151	61.3703
2020-08-01	I	189.3	32.3222	63.2974
2020-08-02	I	192.591	32.7703	64.5025
2020-08-03	I	195.078	33.0799	65.4574
2020-08-04	I	203.209	34.5415	68.1735
2020-08-05	I	204.179	34.3617	68.3662
2020-08-06	I	215.011	36.6774	72.3871
2020-08-07	I	226.628	38.7486	76.1264
2020-08-08	I	234.253	40.0947	78.8046
2020-08-09	I	247.122	42.6585	83.4013
2020-08-10	I	251.485	43.3973	85.2395
2020-08-11	I	256.225	43.9714	86.7829
2020-08-12	I	258.955	44.1391	87.648
2020-08-13	I	255.628	43.0725	86.52
2020-08-14	I	268.11	45.2316	90.2954
2020-08-15	I	276.142	46.637	92.9834
2020-08-16	I	285.026	48.3323	96.1545
2020-08-17	I	289.975	49.0823	97.8935
2020-08-18	I	296.55	50.248	100.26
2020-08-19	I	301.186	51.0919	102.132
2020-08-20	I	307.492	51.9754	104.051
2020-08-21	I	320.565	54.2786	108.179
2020-08-22	I	324.103	54.6421	109.359
2020-08-23	I	326.136	55.0116	110.496
2020-08-24	I	335.212	56.5647	113.437
2020-08-25	I	332.658	55.9342	113.003
2020-08-26	I	335.135	56.1272	113.745
[truncated: 1,165 more rows]
