# Supplementary material for: The impact of social distancing on COVID19 spread: State of Georgia case study
Source: PLoS One. 2020 Oct 12;15(10):e0239798. doi: 10.1371/journal.pone.0239798 (PMC7549801; doi:10.1371/journal.pone.0239798)
Supplement: S11 Dataset — The number of people that need hospital beds, ICU beds, and ventilators is recorded for each hospital region under Scenario 8. (XLSX) [file pone.0239798.s015.xlsx]

## Sheet: Sheet1
Date	Region	Curr_Hosp	Curr_Vent	Curr_ICU
2020-02-18	A	0	0	0
2020-02-19	A	0	0	0
2020-02-20	A	0	0	0
2020-02-21	A	0	0	0
2020-02-22	A	0	0	0
2020-02-23	A	0.333333	0	0
2020-02-24	A	0.285714	0	0
2020-02-25	A	0.244898	0	0
2020-02-26	A	0.543246	0.0637867	0.0996667
2020-02-27	A	1.46564	0.244516	0.386208
2020-02-28	A	2.25626	0.331336	0.537266
2020-02-29	A	2.93394	0.48966	0.803774
2020-03-01	A	3.84814	0.67429	1.1193
2020-03-02	A	3.96507	0.700575	1.19606
2020-03-03	A	3.39863	0.583813	1.04655
2020-03-04	A	4.57978	0.805444	1.41406
2020-03-05	A	4.92553	0.862563	1.53631
2020-03-06	A	5.88855	1.03774	1.8426
2020-03-07	A	7.71399	1.38617	2.42694
2020-03-08	A	9.27866	1.67653	2.93824
2020-03-09	A	9.95314	1.8131	3.22096
2020-03-10	A	10.1979	1.84095	3.33401
2020-03-11	A	14.0744	2.37444	4.23026
2020-03-12	A	16.3971	2.8523	5.06647
2020-03-13	A	17.388	3.07025	5.5165
2020-03-14	A	18.904	3.35726	6.07494
2020-03-15	A	20.8701	3.66023	6.66324
2020-03-16	A	21.8887	3.79622	6.996
2020-03-17	A	23.095	4.02602	7.46917
2020-03-18	A	25.7957	4.48376	8.29919
2020-03-19	A	26.7773	4.66276	8.70912
2020-03-20	A	28.2853	4.91732	9.23248
2020-03-21	A	28.9112	5.04624	9.56042
2020-03-22	A	30.781	5.39774	10.2287
2020-03-23	A	32.3838	5.62686	10.7138
2020-03-24	A	35.7575	6.21161	11.7536
2020-03-25	A	38.9826	6.77378	12.7804
2020-03-26	A	41.0803	7.15628	13.5445
2020-03-27	A	43.5451	7.6248	14.4471
2020-03-28	A	46.991	8.27037	15.6355
2020-03-29	A	51.278	9.03299	17.0264
2020-03-30	A	50.9526	8.88088	17.0128
2020-03-31	A	51.007	8.80681	17.0832
2020-04-01	A	50.7203	8.63693	16.9758
2020-04-02	A	49.4745	8.25131	16.5005
2020-04-03	A	53.7401	9.1114	17.9306
2020-04-04	A	55.3962	9.44542	18.5839
2020-04-05	A	56.8158	9.72654	19.1599
2020-04-06	A	57.0326	9.78886	19.3953
2020-04-07	A	53.5518	9.03099	18.3359
2020-04-08	A	52.2348	8.78214	18.0069
2020-04-09	A	51.1061	8.57477	17.719
2020-04-10	A	53.8052	8.93722	18.3035
2020-04-11	A	56.1187	9.47221	19.1789
2020-04-12	A	57.1018	9.64071	19.5115
2020-04-13	A	57.611	9.79222	19.8199
2020-04-14	A	57.3809	9.7909	19.8904
2020-04-15	A	55.1836	9.35162	19.2675
2020-04-16	A	54.6336	9.26288	19.1557
2020-04-17	A	55.4955	9.43299	19.4392
2020-04-18	A	53.9009	9.07554	18.9073
2020-04-19	A	52.2007	8.6917	18.3076
2020-04-20	A	51.4102	8.54378	18.0515
2020-04-21	A	52.3992	8.79213	18.408
2020-04-22	A	53.5803	8.91312	18.5857
2020-04-23	A	51.9259	8.64232	18.1605
2020-04-24	A	51.8413	8.70508	18.2391
2020-04-25	A	48.7687	8.15002	17.3589
2020-04-26	A	47.8018	7.79286	16.7533
2020-04-27	A	46.9729	7.74205	16.6092
2020-04-28	A	45.2625	7.49725	16.1667
2020-04-29	A	45.7964	7.69817	16.4122
2020-04-30	A	42.9208	7.15007	15.509
2020-05-01	A	44.4559	7.50314	15.984
2020-05-02	A	44.4384	7.42574	15.819
2020-05-03	A	42.7567	7.05062	15.1893
2020-05-04	A	42.3153	7.03754	15.1063
2020-05-05	A	41.6036	6.78259	14.6524
2020-05-06	A	40.3269	6.60064	14.3028
2020-05-07	A	39.8992	6.5128	14.0966
2020-05-08	A	37.5327	6.07629	13.3486
2020-05-09	A	35.5042	5.74582	12.746
2020-05-10	A	32.7655	5.27906	11.9197
2020-05-11	A	32.7514	5.32551	11.8771
2020-05-12	A	32.4059	5.24774	11.6578
2020-05-13	A	33.7765	5.53514	12.0162
2020-05-14	A	33.2846	5.48622	11.8792
2020-05-15	A	33.5297	5.58412	11.976
2020-05-16	A	31.4064	5.197	11.3283
2020-05-17	A	30.2531	5.02417	10.9956
2020-05-18	A	30.9312	5.21017	11.2202
2020-05-19	A	31.5125	5.37626	11.434
2020-05-20	A	31.0107	5.25952	11.2224
2020-05-21	A	31.2473	5.15947	11.0329
2020-05-22	A	30.45	5.0234	10.7848
2020-05-23	A	28.1	4.59107	10.0694
2020-05-24	A	25.4191	4.09213	9.2267
2020-05-25	A	23.7878	3.80392	8.6887
2020-05-26	A	22.3895	3.48887	8.10094
2020-05-27	A	22.5244	3.57854	8.13699
2020-05-28	A	22.6399	3.64217	8.1512
2020-05-29	A	23.0723	3.79226	8.3153
2020-05-30	A	23.4429	3.88406	8.40689
2020-05-31	A	22.0939	3.61943	7.95403
2020-06-01	A	21.6043	3.55977	7.80911
2020-06-02	A	22.1847	3.56274	7.76464
2020-06-03	A	22.3488	3.55412	7.70839
2020-06-04	A	21.4894	3.40828	7.44251
2020-06-05	A	22.4195	3.63895	7.76019
2020-06-06	A	22.8834	3.7563	7.92117
2020-06-07	A	23.6143	3.95116	8.21369
2020-06-08	A	25.9075	4.44356	8.98531
2020-06-09	A	25.8731	4.46009	9.04515
2020-06-10	A	27.8436	4.75951	9.54384
2020-06-11	A	28.866	4.89256	9.79819
2020-06-12	A	29.0756	4.93964	9.92108
2020-06-13	A	30.2553	5.15914	10.3103
2020-06-14	A	32.5997	5.64157	11.1188
2020-06-15	A	32.6093	5.6276	11.1763
2020-06-16	A	33.6175	5.71026	11.3739
2020-06-17	A	34.815	5.90948	11.7505
2020-06-18	A	32.5081	5.45705	11.1137
2020-06-19	A	30.5307	5.08002	10.5565
2020-06-20	A	32.5025	5.46748	11.1653
2020-06-21	A	33.526	5.6212	11.4336
2020-06-22	A	34.7366	5.80198	11.7507
2020-06-23	A	36.4409	6.03861	12.1626
2020-06-24	A	36.9017	6.12764	12.3539
2020-06-25	A	36.63	6.07426	12.322
2020-06-26	A	38.3972	6.49015	13.0134
2020-06-27	A	40.5785	6.85614	13.6487
2020-06-28	A	38.1149	6.39569	13.0087
2020-06-29	A	38.6699	6.44739	13.1289
2020-06-30	A	42.8123	7.28088	14.4691
2020-07-01	A	41.3629	6.80234	13.8088
2020-07-02	A	43.7873	7.24387	14.544
2020-07-03	A	48.8653	8.20808	16.119
2020-07-04	A	48.8845	8.17126	16.1842
2020-07-05	A	51.901	8.80064	17.2725
2020-07-06	A	54.1533	9.26133	18.1251
2020-07-07	A	55.7504	9.57036	18.7541
2020-07-08	A	55.1194	9.3481	18.5548
2020-07-09	A	53.2452	8.97153	18.0815
2020-07-10	A	53.6387	9.04043	18.2653
2020-07-11	A	57.9761	9.92153	19.7131
2020-07-12	A	57.3604	9.75722	19.576
2020-07-13	A	56.4994	9.50382	19.274
2020-07-14	A	56.0947	9.32593	19.0617
2020-07-15	A	61.4145	10.348	20.7047
2020-07-16	A	65.3077	11.0833	21.9603
2020-07-17	A	68.978	11.5768	22.8726
2020-07-18	A	72.4574	12.2376	24.0608
2020-07-19	A	74.4396	12.5498	24.7279
2020-07-20	A	74.1387	12.3856	24.6486
2020-07-21	A	77.2142	12.9616	25.6928
2020-07-22	A	79.1836	13.1753	26.1906
2020-07-23	A	84.205	13.9386	27.5404
2020-07-24	A	88.1757	14.766	29.0205
2020-07-25	A	94.9125	16.1044	31.3296
2020-07-26	A	99.3536	16.9758	32.9688
2020-07-27	A	106.494	18.2482	35.2567
2020-07-28	A	106.28	18.1577	35.4602
2020-07-29	A	112.431	19.4245	37.7357
2020-07-30	A	117.702	20.2722	39.4018
2020-07-31	A	119.888	20.6098	40.2832
2020-08-01	A	125.094	21.5955	42.1551
2020-08-02	A	124.89	21.4685	42.3111
2020-08-03	A	128.049	21.9256	43.3272
2020-08-04	A	130.423	22.2095	44.0646
2020-08-05	A	138.124	23.6191	46.5429
2020-08-06	A	141.726	24.3141	47.9617
2020-08-07	A	144.146	24.6602	48.8391
2020-08-08	A	147.554	25.3203	50.1876
2020-08-09	A	151.808	26.0091	51.5841
2020-08-10	A	151.788	25.9147	51.7618
2020-08-11	A	158.437	27.2088	54.0622
2020-08-12	A	170.803	29.5602	58.0641
2020-08-13	A	177.403	30.6072	60.1401
2020-08-14	A	182.059	31.4909	61.9739
2020-08-15	A	186.718	32.108	63.3922
2020-08-16	A	195.044	33.2629	65.6342
2020-08-17	A	199.18	33.8953	67.0802
2020-08-18	A	208.393	35.5094	70.0442
2020-08-19	A	213.622	36.1141	71.4807
2020-08-20	A	221.438	37.6358	74.3279
2020-08-21	A	221.804	37.6558	74.8693
2020-08-22	A	228.118	38.7042	76.9549
2020-08-23	A	239.53	40.7677	80.6389
2020-08-24	A	242.644	41.1588	81.7867
2020-08-25	A	253.648	43.0211	85.1917
2020-08-26	A	262.412	44.5065	88.0671
2020-08-27	A	271.925	46.1132	91.1594
2020-08-28	A	279.412	47.5436	94.0081
2020-08-29	A	282.496	47.8093	95.0534
2020-08-30	A	296.473	50.3021	99.5171
2020-08-31	A	300.453	50.9844	101.243
2020-09-01	A	309.864	52.5542	104.318
2020-09-02	A	324.265	55.3156	109.279
2020-09-03	A	327.941	55.8197	110.812
2020-09-04	A	332.426	56.5448	112.629
2020-09-05	A	332.603	56.2754	112.855
2020-09-06	A	338.088	57.3572	115.094
2020-09-07	A	336.457	56.9996	115.085
2020-09-08	A	346.391	58.8703	118.466
2020-09-09	A	346.574	58.6626	118.664
2020-09-10	A	352.73	59.782	120.857
2020-09-11	A	358.673	60.7563	122.84
2020-09-12	A	363.101	61.5461	124.541
2020-09-13	A	356.896	60.2158	122.923
2020-09-14	A	365.577	61.9665	125.974
2020-09-15	A	366.352	61.5063	125.645
2020-09-16	A	377.683	63.4912	129.058
2020-09-17	A	379.395	63.631	129.679
2020-09-18	A	381.529	64.1968	130.923
2020-09-19	A	376.691	63.057	129.495
2020-09-20	A	386.212	64.8972	132.604
2020-09-21	A	390.372	65.5848	134.004
2020-09-22	A	391.271	65.9331	134.877
2020-09-23	A	392.042	65.7492	134.9
2020-09-24	A	390.369	65.4988	134.768
2020-09-25	A	388.602	64.9241	134.081
2020-09-26	A	387.421	64.4979	133.562
2020-09-27	A	384.408	63.9486	132.805
2020-09-28	A	381.16	63.452	132.082
2020-09-29	A	376.708	62.5667	130.712
2020-09-30	A	374.226	62.1617	130.034
2020-02-18	B	0	0	0
2020-02-19	B	0	0	0
2020-02-20	B	0	0	0
2020-02-21	B	0	0	0
2020-02-22	B	0	0	0
2020-02-23	B	1	0.202453	0.316333
2020-02-24	B	1.19048	0.232498	0.376458
2020-02-25	B	1.02041	0.193748	0.329401
2020-02-26	B	0.874636	0.161457	0.288226
2020-02-27	B	1.41635	0.262121	0.451531
2020-02-28	B	2.88068	0.548461	0.910756
2020-02-29	B	2.80249	0.53193	0.913912
2020-03-01	B	3.40214	0.645729	1.11601
2020-03-02	B	4.91612	0.954107	1.62651
2020-03-03	B	5.21381	0.986449	1.72219
2020-03-04	B	5.13565	0.960708	1.72358
2020-03-05	B	7.40199	1.41904	2.47447
2020-03-06	B	8.34456	1.57635	2.78049
2020-03-07	B	9.15248	1.72962	3.08293
2020-03-08	B	9.51165	1.70759	3.11357
2020-03-09	B	11.4862	2.12742	3.82504
2020-03-10	B	12.512	2.30533	4.17891
2020-03-11	B	13.3912	2.37871	4.37154
2020-03-12	B	15.1448	2.73938	5.0081
2020-03-13	B	16.9813	3.09263	5.64742
2020-03-14	B	17.2221	3.10967	5.77349
2020-03-15	B	19.4284	3.52878	6.51647
2020-03-16	B	19.6529	3.46204	6.51658
2020-03-17	B	20.1787	3.56727	6.76801
2020-03-18	B	22.9627	4.0155	7.55134
2020-03-19	B	25.349	4.4639	8.35376
2020-03-20	B	27.3944	4.77378	8.9562
2020-03-21	B	28.4809	4.94605	9.34901
2020-03-22	B	31.4122	5.43072	10.2257
2020-03-23	B	35.5914	6.17573	11.5258
2020-03-24	B	38.1736	6.55252	12.2821
2020-03-25	B	42.3869	7.37681	13.7412
2020-03-26	B	43.3316	7.5867	14.2725
2020-03-27	B	46.4747	8.06945	15.2185
2020-03-28	B	48.5021	8.44956	16.0115
2020-03-29	B	49.9066	8.66924	16.5537
2020-03-30	B	56.7771	9.8313	18.5578
2020-03-31	B	57.3327	9.90667	18.9161
2020-04-01	B	60.809	10.4382	19.9619
2020-04-02	B	67.4553	11.6687	22.1077
2020-04-03	B	68.4855	11.8649	22.6896
2020-04-04	B	70.0352	12.1339	23.3634
2020-04-05	B	72.6969	12.5493	24.2519
2020-04-06	B	76.9783	13.3337	25.7141
2020-04-07	B	78.3147	13.5714	26.3435
2020-04-08	B	78.1269	13.4394	26.3786
2020-04-09	B	78.9659	13.5319	26.7256
2020-04-10	B	80.0184	13.6533	27.0986
2020-04-11	B	75.9205	12.8365	25.9906
2020-04-12	B	73.0747	12.3056	25.2551
2020-04-13	B	69.6355	11.6164	24.2259
2020-04-14	B	67.0209	11.1169	23.4423
2020-04-15	B	68.1131	11.2886	23.6753
2020-04-16	B	66.3827	10.9409	23.1123
2020-04-17	B	68.5661	11.4081	23.8026
2020-04-18	B	65.771	10.8158	22.8726
2020-04-19	B	63.7084	10.4719	22.2928
2020-04-20	B	61.9406	9.94134	21.4042
2020-04-21	B	57.7586	9.08317	19.9767
2020-04-22	B	55.5074	8.75075	19.3256
2020-04-23	B	56.2444	9.03949	19.6399
2020-04-24	B	61.5428	10.2286	21.3969
2020-04-25	B	60.751	10.0908	21.1706
2020-04-26	B	60.0723	9.98422	20.9856
2020-04-27	B	56.1572	9.23538	19.7924
2020-04-28	B	57.4681	9.45444	20.0657
2020-04-29	B	56.5917	9.37076	19.8888
2020-04-30	B	53.8405	8.78795	18.9324
2020-05-01	B	55.149	9.02612	19.2265
2020-05-02	B	55.2706	9.06651	19.2369
2020-05-03	B	55.3748	9.15287	19.3283
2020-05-04	B	53.7974	8.87539	18.8622
2020-05-05	B	51.7787	8.46112	18.1684
2020-05-06	B	51.3818	8.49029	18.1464
2020-05-07	B	52.3749	8.69487	18.4088
2020-05-08	B	51.8927	8.6518	18.3047
2020-05-09	B	50.4795	8.39128	17.8626
2020-05-10	B	46.6015	7.67497	16.6958
2020-05-11	B	47.2774	7.7908	16.7885
2020-05-12	B	46.5235	7.60998	16.4362
2020-05-13	B	43.8773	7.16256	15.6644
2020-05-14	B	42.6091	6.98107	15.288
2020-05-15	B	39.1888	6.29734	14.1267
2020-05-16	B	37.257	5.99381	13.5265
2020-05-17	B	34.9346	5.62439	12.8193
2020-05-18	B	37.9439	6.13467	13.4789
2020-05-19	B	35.8567	5.78337	12.8427
2020-05-20	B	35.7343	5.83174	12.8191
2020-05-21	B	35.6294	5.87205	12.7983
2020-05-22	B	32.8728	5.37316	11.9482
2020-05-23	B	31.1767	5.085	11.4037
2020-05-24	B	29.3896	4.75888	10.7929
2020-05-25	B	29.5244	4.75336	10.6744
2020-05-26	B	28.64	4.6101	10.3541
2020-05-27	B	30.5485	4.93999	10.7759
2020-05-28	B	30.8511	5.05404	10.8936
2020-05-29	B	31.7772	5.26557	11.1785
2020-05-30	B	29.5709	4.78179	10.3965
2020-05-31	B	31.0131	5.11357	10.8606
2020-06-01	B	30.916	5.12381	10.8507
2020-06-02	B	29.8328	4.91049	10.4954
2020-06-03	B	27.9043	4.48588	9.7988
2020-06-04	B	27.2513	4.3872	9.58795
2020-06-05	B	25.6916	4.12469	9.12179
2020-06-06	B	27.3547	4.5022	9.64557
2020-06-07	B	27.7802	4.62544	9.80487
2020-06-08	B	26.8116	4.4508	9.51093
2020-06-09	B	26.648	4.42174	9.43573
2020-06-10	B	26.8412	4.33375	9.27026
2020-06-11	B	25.6734	4.08015	8.84381
2020-06-12	B	26.6724	4.30423	9.151
2020-06-13	B	25.1954	4.05555	8.73946
2020-06-14	B	23.9294	3.82613	8.3447
2020-06-15	B	23.8443	3.8485	8.33294
2020-06-16	B	26.4379	4.30255	9.00299
2020-06-17	B	28.6611	4.77799	9.74095
2020-06-18	B	29.2333	4.89686	9.95333
2020-06-19	B	31.3905	5.28434	10.5898
2020-06-20	B	29.9061	5.02207	10.2324
2020-06-21	B	31.3005	5.29162	10.6824
2020-06-22	B	31.4956	5.18622	10.5604
2020-06-23	B	30.9963	5.05678	10.3887
2020-06-24	B	31.9016	5.29004	10.7714
2020-06-25	B	32.6775	5.46223	11.0717
2020-06-26	B	35.0093	5.84978	11.7157
2020-06-27	B	36.6746	6.19492	12.3139
2020-06-28	B	40.4354	6.74878	13.2533
2020-06-29	B	44.3256	7.45439	14.4567
2020-06-30	B	45.9934	7.78724	15.1109
2020-07-01	B	45.4229	7.6819	15.0854
2020-07-02	B	44.6006	7.45545	14.8464
2020-07-03	B	46.8957	7.86301	15.5689
2020-07-04	B	48.1963	8.06397	15.9845
2020-07-05	B	49.9778	8.45609	16.6991
2020-07-06	B	52.5048	8.89932	17.5064
2020-07-07	B	52.3374	8.54485	17.0817
2020-07-08	B	56.5273	9.44199	18.5735
2020-07-09	B	61.1187	10.1563	19.8268
2020-07-10	B	60.3874	10.061	19.8445
2020-07-11	B	60.7606	10.0648	19.9899
2020-07-12	B	59.0806	9.79345	19.6882
2020-07-13	B	63.3071	10.599	21.0362
2020-07-14	B	67.5966	11.3673	22.3673
2020-07-15	B	67.9399	11.403	22.5874
2020-07-16	B	70.2342	11.76	23.2913
2020-07-17	B	73.8674	12.4541	24.5269
2020-07-18	B	73.3149	12.3585	24.555
2020-07-19	B	74.8414	12.609	25.0953
2020-07-20	B	80.8164	13.8077	27.1151
2020-07-21	B	83.9379	14.3186	28.1197
2020-07-22	B	86.9468	14.8081	29.0984
2020-07-23	B	90.1925	15.3963	30.2364
2020-07-24	B	90.9745	15.5454	30.6992
2020-07-25	B	91.6448	15.6391	31.0565
2020-07-26	B	94.2194	16.1109	31.9844
2020-07-27	B	99.4261	17.1199	33.7584
2020-07-28	B	98.5557	16.7154	33.3649
2020-07-29	B	101.143	17.1771	34.2686
2020-07-30	B	105.694	17.7199	35.3064
2020-07-31	B	109.928	18.3858	36.5481
2020-08-01	B	116.891	19.634	38.7179
2020-08-02	B	114.859	19.1295	38.2028
2020-08-03	B	114.117	18.9531	38.1335
2020-08-04	B	122.815	20.7918	41.1755
2020-08-05	B	128.603	21.822	43.0529
2020-08-06	B	131.564	22.187	43.9243
2020-08-07	B	138.103	23.3369	46.0084
2020-08-08	B	145.707	24.836	48.677
2020-08-09	B	154.892	26.5318	51.7097
2020-08-10	B	159.765	27.3597	53.449
2020-08-11	B	164.274	28.1773	55.1702
2020-08-12	B	167.807	28.645	56.3426
2020-08-13	B	171.168	29.1208	57.5028
2020-08-14	B	175.048	29.7613	58.8993
2020-08-15	B	182.708	31.0743	61.3389
2020-08-16	B	189.94	32.2074	63.5342
2020-08-17	B	198.473	33.7285	66.3564
2020-08-18	B	211.453	36.1164	70.5765
2020-08-19	B	217.579	37.1052	72.7048
2020-08-20	B	230.496	39.3547	76.7943
2020-08-21	B	238.235	40.5055	79.2417
2020-08-22	B	238.868	40.4383	79.7798
2020-08-23	B	249.077	42.1489	83.011
2020-08-24	B	251.828	42.4707	84.1136
2020-08-25	B	253.186	42.6001	84.8618
2020-08-26	B	265.35	44.9794	89.0654
2020-08-27	B	270.109	45.6919	90.7589
2020-08-28	B	272.856	46.1442	92.0197
2020-08-29	B	279.21	47.4224	94.5312
2020-08-30	B	284.323	48.0051	95.9748
2020-08-31	B	290.038	48.9482	97.953
2020-09-01	B	293.604	49.529	99.3632
2020-09-02	B	296.327	49.927	100.463
2020-09-03	B	303.662	51.3291	103.098
2020-09-04	B	309.615	52.2618	105.035
2020-09-05	B	310.051	52.4567	105.82
2020-09-06	B	317.091	53.734	108.249
2020-09-07	B	318.792	53.9913	109.113
2020-09-08	B	327.917	55.9225	112.551
2020-09-09	B	330.405	55.9426	113.077
2020-09-10	B	332.871	56.2978	114.066
2020-09-11	B	340.652	57.3148	116.058
2020-09-12	B	346.32	58.154	117.787
2020-09-13	B	343.179	57.5582	117.277
2020-09-14	B	344.487	57.8272	118.027
2020-09-15	B	344.608	58.1872	118.895
2020-09-16	B	334.712	55.7915	115.443
2020-09-17	B	334.229	55.8141	115.577
2020-09-18	B	338.482	56.5568	116.825
2020-09-19	B	338.794	56.6099	117.033
2020-09-20	B	336.728	56.2021	116.509
2020-09-21	B	343.291	57.615	118.789
2020-09-22	B	341.916	57.2172	118.323
2020-09-23	B	345.404	57.6622	119.128
2020-09-24	B	344.394	57.3897	118.828
2020-09-25	B	346.195	58.0167	119.899
2020-09-26	B	334.405	55.447	116.005
2020-09-27	B	337.3	56.0151	116.831
2020-09-28	B	332.781	54.8412	114.98
2020-09-29	B	333.241	55.1386	115.354
2020-09-30	B	323.301	53.3398	112.483
2020-02-18	C	0	0	0
2020-02-19	C	0	0	0
2020-02-20	C	0	0	0
2020-02-21	C	0	0	0
2020-02-22	C	0	0	0
2020-02-23	C	0	0	0
2020-02-24	C	0	0	0
2020-02-25	C	0.666667	0.127573	0.199333
2020-02-26	C	0.904762	0.181191	0.291417
2020-02-27	C	0.77551	0.150993	0.25499
2020-02-28	C	1.66472	0.328281	0.539449
2020-02-29	C	2.76024	0.528714	0.870685
2020-03-01	C	3.03259	0.568168	0.961183
2020-03-02	C	4.59936	0.792407	1.33937
2020-03-03	C	4.60897	0.799006	1.38861
2020-03-04	C	5.61722	0.984771	1.71337
2020-03-05	C	7.81476	1.40582	2.41353
2020-03-06	C	8.36503	1.51263	2.64484
2020-03-07	C	10.17	1.72922	3.04657
2020-03-08	C	12.7172	2.16486	3.79675
2020-03-09	C	13.5671	2.32543	4.13682
2020-03-10	C	14.9623	2.57573	4.61639
2020-03-11	C	16.8248	2.93407	5.27
2020-03-12	C	20.0879	3.54052	6.32292
2020-03-13	C	21.5516	3.79076	6.84556
2020-03-14	C	23.1394	4.07416	7.41986
2020-03-15	C	23.1671	4.08847	7.57571
2020-03-16	C	27.1909	4.86583	8.90808
2020-03-17	C	29.6398	5.28899	9.7229
2020-03-18	C	32.0722	5.71651	10.5529
2020-03-19	C	37.4905	6.66072	12.1978
2020-03-20	C	43.1347	7.73321	14.0834
2020-03-21	C	45.6393	8.18045	15.0356
2020-03-22	C	47.786	8.30632	15.4832
2020-03-23	C	48.9595	8.49996	16.0134
2020-03-24	C	53.2986	9.27701	17.4394
2020-03-25	C	56.0178	9.80807	18.5052
2020-03-26	C	58.3486	10.1951	19.351
2020-03-27	C	61.6798	10.7535	20.4595
2020-03-28	C	64.535	11.2825	21.529
2020-03-29	C	70.3157	12.3085	23.3792
2020-03-30	C	75.604	13.2052	25.0632
2020-03-31	C	78.1367	13.614	26.0079
2020-04-01	C	82.9743	14.551	27.7663
2020-04-02	C	84.7875	14.8298	28.5205
2020-04-03	C	86.0084	14.893	28.9161
2020-04-04	C	88.3881	15.3395	29.8776
2020-04-05	C	92.0946	16.0416	31.2346
2020-04-06	C	94.2715	16.2883	31.8932
2020-04-07	C	95.4708	16.4079	32.3353
2020-04-08	C	99.4988	17.029	33.5367
2020-04-09	C	103.285	17.5133	34.5359
2020-04-10	C	101.53	17.0266	34.0193
2020-04-11	C	100.359	16.7431	33.7579
2020-04-12	C	98.0219	16.3709	33.3168
2020-04-13	C	95.3521	15.9554	32.7662
2020-04-14	C	89.397	14.8104	31.0364
2020-04-15	C	89.2927	14.8463	31.0699
2020-04-16	C	90.2032	14.9068	31.1468
2020-04-17	C	87.6504	14.3609	30.2825
2020-04-18	C	85.1289	13.8727	29.4741
2020-04-19	C	84.9676	13.8707	29.3995
2020-04-20	C	81.4961	13.284	28.4199
2020-04-21	C	83.8538	13.7351	29.0318
2020-04-22	C	83.208	13.6535	28.8521
2020-04-23	C	82.9878	13.677	28.838
2020-04-24	C	81.7991	13.4415	28.4269
2020-04-25	C	82.7802	13.5752	28.5828
2020-04-26	C	81.2878	13.3261	28.156
2020-04-27	C	79.3419	13.0436	27.6655
2020-04-28	C	77.0073	12.7029	27.0716
2020-04-29	C	77.673	12.821	27.1804
2020-04-30	C	74.2435	12.24	26.2138
2020-05-01	C	72.3039	11.9694	25.7017
2020-05-02	C	69.3081	11.4333	24.7684
2020-05-03	C	66.7403	10.9865	23.9517
2020-05-04	C	64.8726	10.7113	23.3887
2020-05-05	C	62.2718	10.0964	22.2938
2020-05-06	C	59.3758	9.54242	21.2707
2020-05-07	C	58.8936	9.51617	21.0559
2020-05-08	C	58.1469	9.44161	20.7856
2020-05-09	C	55.8402	9.07164	20.068
2020-05-10	C	54.863	8.8382	19.5572
2020-05-11	C	53.6921	8.59098	19.0279
2020-05-12	C	53.3551	8.59851	18.8984
2020-05-13	C	50.0663	8.02793	17.8838
2020-05-14	C	47.914	7.61624	17.0956
2020-05-15	C	46.4025	7.32585	16.4883
2020-05-16	C	46.4402	7.3501	16.373
2020-05-17	C	46.8059	7.58663	16.61
2020-05-18	C	45.4527	7.29009	16.0461
2020-05-19	C	43.6261	7.00137	15.4877
2020-05-20	C	45.7271	7.4957	16.1474
2020-05-21	C	45.8613	7.6109	16.261
2020-05-22	C	44.6431	7.40737	15.8923
2020-05-23	C	42.9321	7.08801	15.3358
2020-05-24	C	43.1323	7.1214	15.3168
2020-05-25	C	43.3039	7.213	15.3999
2020-05-26	C	46.1176	7.64988	16.0359
2020-05-27	C	43.1961	7.03495	15.0627
2020-05-28	C	42.6919	7.0023	14.9609
2020-05-29	C	42.2597	6.88912	14.7375
2020-05-30	C	41.2226	6.60344	14.2429
2020-05-31	C	40.3336	6.41806	13.8926
2020-06-01	C	41.2384	6.64631	14.184
2020-06-02	C	40.6805	6.53976	13.9753
2020-06-03	C	38.2023	6.12095	13.2771
2020-06-04	C	38.7449	6.27114	13.4461
2020-06-05	C	38.8765	6.22712	13.3297
2020-06-06	C	37.9894	6.11556	13.1108
2020-06-07	C	37.229	6.02259	12.9193
2020-06-08	C	36.2439	5.87024	12.6347
2020-06-09	C	38.0662	6.22307	13.1354
2020-06-10	C	38.9615	6.36733	13.3395
2020-06-11	C	37.7289	6.17971	13.037
2020-06-12	C	39.0058	6.39498	13.3531
2020-06-13	C	40.4335	6.70195	13.8289
2020-06-14	C	41.6573	6.97995	14.28
2020-06-15	C	42.0396	7.09513	14.4926
2020-06-16	C	44.3673	7.52114	15.1944
2020-06-17	C	42.0291	7.07743	14.5604
2020-06-18	C	43.6916	7.33445	14.985
2020-06-19	C	46.1166	7.80377	15.7552
2020-06-20	C	47.5285	8.0784	16.2472
2020-06-21	C	48.4054	8.11589	16.3786
2020-06-22	C	47.8237	7.91417	16.1296
2020-06-23	C	50.3251	8.40336	16.9387
2020-06-24	C	50.4691	8.42829	17.0487
2020-06-25	C	54.5926	9.24779	18.393
2020-06-26	C	57.4603	9.79481	19.3569
2020-06-27	C	56.9183	9.70709	19.3509
2020-06-28	C	57.4538	9.72828	19.4931
2020-06-29	C	59.5795	10.1841	20.3021
2020-06-30	C	61.4014	10.5085	20.9233
2020-07-01	C	62.9631	10.6735	21.3022
2020-07-02	C	63.6351	10.7999	21.6165
2020-07-03	C	66.8777	11.3849	22.6411
2020-07-04	C	68.3237	11.5425	23.0219
2020-07-05	C	67.2299	11.2467	22.6879
2020-07-06	C	68.2923	11.394	23.0109
2020-07-07	C	69.2029	11.6027	23.4279
2020-07-08	C	67.9834	11.3413	23.1124
2020-07-09	C	70.9382	11.8999	24.0497
2020-07-10	C	75.8042	12.8535	25.6325
2020-07-11	C	74.975	12.7136	25.5571
2020-07-12	C	77.9309	13.1822	26.4054
2020-07-13	C	78.798	13.3286	26.7664
2020-07-14	C	80.5411	13.5228	27.1949
2020-07-15	C	83.3686	14.1006	28.2199
2020-07-16	C	89.1254	15.2421	30.1481
2020-07-17	C	94.7266	16.2156	31.8699
2020-07-18	C	101.194	17.1738	33.6062
2020-07-19	C	101.071	17.1014	33.7647
2020-07-20	C	105.632	17.8371	35.1471
2020-07-21	C	111.209	18.9189	37.0891
2020-07-22	C	108.655	18.3533	36.4959
2020-07-23	C	114.133	19.3823	38.3213
2020-07-24	C	116.495	19.7822	39.2035
2020-07-25	C	117.853	19.8603	39.5767
2020-07-26	C	119.35	20.1057	40.1849
2020-07-27	C	121.3	20.5237	41.0508
2020-07-28	C	125.638	21.4822	42.7618
2020-07-29	C	134.356	22.9382	45.2859
2020-07-30	C	134.829	22.873	45.4968
2020-07-31	C	140.568	23.9031	47.3757
2020-08-01	C	147.487	25.0527	49.4748
2020-08-02	C	147.417	25.0067	49.7428
2020-08-03	C	157.358	26.7877	52.8199
2020-08-04	C	164.545	28.1277	55.2871
2020-08-05	C	176.038	30.2649	59.0405
2020-08-06	C	183.223	31.2334	61.0551
2020-08-07	C	189.382	32.1264	62.9522
2020-08-08	C	199.661	34.2295	66.7355
2020-08-09	C	204.138	34.9448	68.4253
2020-08-10	C	214.975	36.764	71.8148
2020-08-11	C	218.598	37.4285	73.4503
2020-08-12	C	229.37	39.4245	77.1346
2020-08-13	C	229.269	39.1131	77.2731
2020-08-14	C	241.183	41.1306	80.952
2020-08-15	C	250.395	42.8784	84.275
2020-08-16	C	256.624	43.8329	86.3983
2020-08-17	C	265.964	45.5269	89.6602
2020-08-18	C	281.969	48.1727	94.4427
2020-08-19	C	291.688	49.7258	97.609
2020-08-20	C	307.351	52.1487	102.143
2020-08-21	C	312.777	53.0114	104.304
2020-08-22	C	328.095	55.4276	108.846
2020-08-23	C	339.224	57.3773	112.721
2020-08-24	C	347.097	58.8245	115.834
2020-08-25	C	359.512	61.029	120.118
2020-08-26	C	366.486	61.6679	121.995
2020-08-27	C	370.131	62.3252	123.832
2020-08-28	C	381.588	64.3067	127.679
2020-08-29	C	398.076	67.3475	133.217
2020-08-30	C	412.208	69.8259	137.976
2020-08-31	C	418.988	70.6849	140.255
2020-09-01	C	424.466	71.4922	142.392
2020-09-02	C	429.828	72.4701	144.739
2020-09-03	C	434.424	73.1824	146.632
2020-09-04	C	435.697	73.3017	147.547
2020-09-05	C	442.787	74.4688	150.016
2020-09-06	C	452.532	76.2374	153.421
2020-09-07	C	472.218	79.7274	159.55
2020-09-08	C	473.425	79.7904	160.467
2020-09-09	C	477.126	79.9371	161.416
2020-09-10	C	480.965	80.7	163.248
2020-09-11	C	480.923	80.4289	163.434
2020-09-12	C	490.553	81.9696	166.357
2020-09-13	C	492.14	82.3105	167.442
2020-09-14	C	494.501	82.8581	168.802
2020-09-15	C	496.525	83.1703	169.767
2020-09-16	C	498.926	83.6106	170.893
2020-09-17	C	495.651	82.688	169.864
2020-09-18	C	501.177	83.9021	172.061
2020-09-19	C	497.58	83.0169	171.02
2020-09-20	C	489.164	81.3751	168.696
2020-09-21	C	499.95	83.4264	172.006
2020-09-22	C	507.195	84.9112	174.551
2020-09-23	C	516.739	86.5729	177.44
2020-09-24	C	507.252	84.5048	174.574
2020-09-25	C	510.121	85.0334	175.585
2020-09-26	C	508.247	84.628	175.147
2020-09-27	C	497.973	82.8341	172.489
2020-09-28	C	496.501	82.4597	171.915
2020-09-29	C	491.906	81.6235	170.593
2020-09-30	C	489.3	80.7631	169.18
2020-02-18	D	0	0	0
2020-02-19	D	1	0.19136	0.299
2020-02-20	D	1.19048	0.234347	0.378625
2020-02-21	D	1.68707	0.333956	0.547964
2020-02-22	D	3.11273	0.533443	0.878135
2020-02-23	D	3.33472	0.583202	0.985035
2020-02-24	D	5.525	1.00739	1.67657
2020-02-25	D	8.40238	1.57442	2.61533
2020-02-26	D	11.8687	2.20503	3.68375
2020-02-27	D	14.8398	2.77491	4.68795
2020-02-28	D	17.0532	3.10006	5.33262
2020-02-29	D	21.617	3.90349	6.72871
2020-03-01	D	25.1955	4.33728	7.58196
2020-03-02	D	31.2629	5.54187	9.64588
2020-03-03	D	34.7967	6.21566	10.9361
2020-03-04	D	42.1591	7.501	13.1961
2020-03-05	D	53.1364	9.42075	16.4996
2020-03-06	D	62.5455	11.1093	19.5288
2020-03-07	D	70.2771	12.4609	22.0927
2020-03-08	D	81.9042	14.4498	25.6838
2020-03-09	D	91.8702	16.2764	29.0903
2020-03-10	D	97.0792	17.0969	30.9747
2020-03-11	D	107.877	18.7291	34.1055
2020-03-12	D	121.133	21.0045	38.275
2020-03-13	D	133.162	22.8896	41.906
2020-03-14	D	148.139	25.4311	46.5997
2020-03-15	D	165.309	28.5586	52.2841
2020-03-16	D	180.36	30.9623	56.9416
2020-03-17	D	194.261	33.412	61.7145
2020-03-18	D	212.176	36.607	67.6936
2020-03-19	D	235.532	40.6812	75.1309
2020-03-20	D	254.885	43.9682	81.4695
2020-03-21	D	273.473	47.1345	87.6832
2020-03-22	D	290.738	50.092	93.6184
2020-03-23	D	308.871	53.1278	99.7045
2020-03-24	D	335.413	57.7433	108.288
2020-03-25	D	353.497	60.3664	113.888
2020-03-26	D	377.997	64.6074	121.999
2020-03-27	D	390.998	66.6218	126.722
2020-03-28	D	415.808	70.705	134.611
2020-03-29	D	440.073	74.7538	142.523
2020-03-30	D	469.539	79.997	152.368
2020-03-31	D	502.462	85.8334	163.274
2020-04-01	D	527.015	89.9844	171.703
2020-04-02	D	550.394	93.8457	179.707
2020-04-03	D	575.099	97.7262	187.746
2020-04-04	D	604.942	102.555	197.271
2020-04-05	D	622.855	105.256	203.54
2020-04-06	D	633.543	106.45	207.373
2020-04-07	D	639.37	107.253	210.428
2020-04-08	D	646.365	107.862	213.007
2020-04-09	D	653.027	108.458	215.401
2020-04-10	D	649.071	107.49	215.208
2020-04-11	D	647.346	107.083	215.664
2020-04-12	D	645.868	106.73	216.04
2020-04-13	D	637.268	104.509	213.358
2020-04-14	D	630.563	103.084	211.679
2020-04-15	D	622.483	101.878	210.179
2020-04-16	D	627.557	102.589	211.549
2020-04-17	D	622.572	101.848	210.663
2020-04-18	D	607.3	98.9621	206.344
2020-04-19	D	592.21	95.9108	201.554
2020-04-20	D	584.942	94.4746	199.093
2020-04-21	D	577.045	93.0697	196.614
2020-04-22	D	560.61	89.8245	191.203
2020-04-23	D	554.19	89.1032	189.568
2020-04-24	D	550.686	88.405	187.985
2020-04-25	D	538.684	86.148	183.982
2020-04-26	D	525.729	84.5085	180.857
2020-04-27	D	516.291	83.0314	177.949
2020-04-28	D	502.535	80.9157	174.023
2020-04-29	D	489.411	78.6728	169.837
2020-04-30	D	474.162	75.8359	164.663
2020-05-01	D	468.758	75.0553	162.609
2020-05-02	D	460.793	73.6284	159.599
2020-05-03	D	451.298	72.2284	156.636
2020-05-04	D	444.494	71.206	154.268
2020-05-05	D	432.328	69.2225	150.429
2020-05-06	D	422.567	67.3588	146.74
2020-05-07	D	412.2	65.717	143.373
2020-05-08	D	404.981	64.8147	141.156
2020-05-09	D	403.127	64.8089	140.381
2020-05-10	D	390.87	62.8543	136.657
2020-05-11	D	376.032	60.1717	131.751
2020-05-12	D	365.646	58.3216	128.061
2020-05-13	D	358.078	56.9602	125.114
2020-05-14	D	348.591	55.3791	121.838
2020-05-15	D	339.125	53.7316	118.456
2020-05-16	D	331.345	52.6137	115.895
2020-05-17	D	325.677	51.7016	113.684
2020-05-18	D	314.485	49.8572	110.056
2020-05-19	D	314.892	50.1589	109.754
2020-05-20	D	314.241	50.1662	109.108
2020-05-21	D	305.683	48.2975	105.614
2020-05-22	D	303.014	48.127	104.723
2020-05-23	D	297.726	47.322	102.908
2020-05-24	D	293.86	46.5569	101.173
2020-05-25	D	294.214	46.8457	101.101
2020-05-26	D	286.85	45.511	98.5777
2020-05-27	D	277.871	43.8136	95.4552
2020-05-28	D	269.175	42.3132	92.5886
2020-05-29	D	263.388	41.2126	90.3144
2020-05-30	D	265.095	41.8512	90.7554
2020-05-31	D	255.224	40.4144	88.0646
2020-06-01	D	247.764	39.2142	85.7059
2020-06-02	D	253.702	40.6435	87.438
2020-06-03	D	258.126	41.6821	88.7152
2020-06-04	D	260.25	42.2508	89.3692
2020-06-05	D	258.072	41.8844	88.6284
2020-06-06	D	253.538	41.1853	87.3648
2020-06-07	D	253.985	41.2488	87.2689
2020-06-08	D	252.368	40.9302	86.6043
2020-06-09	D	255.982	41.7185	87.6694
2020-06-10	D	260.746	42.8691	89.3727
2020-06-11	D	268.83	44.3438	91.6691
2020-06-12	D	271.426	44.6797	92.2832
2020-06-13	D	279.318	46.3435	94.9828
2020-06-14	D	279.415	46.1131	94.8186
2020-06-15	D	288.165	47.5796	97.2663
2020-06-16	D	293.999	48.4688	98.888
2020-06-17	D	295.666	48.7357	99.566
2020-06-18	D	298.428	49.3407	100.757
2020-06-19	D	304.128	50.505	102.831
2020-06-20	D	315.682	52.6151	106.426
2020-06-21	D	328.584	55.236	110.92
2020-06-22	D	332.644	55.9086	112.49
2020-06-23	D	339.456	57.2235	115.043
2020-06-24	D	347.296	58.6076	117.727
2020-06-25	D	353.016	59.2036	119.205
2020-06-26	D	352.585	58.8711	119.202
2020-06-27	D	373.882	62.5127	125.323
2020-06-28	D	380.47	63.5894	127.619
2020-06-29	D	394.451	66.2421	132.372
2020-06-30	D	394.434	66.0594	132.79
2020-07-01	D	406.086	68.0619	136.523
2020-07-02	D	414.741	69.4285	139.318
2020-07-03	D	424.492	71.255	142.837
2020-07-04	D	441.85	74.4384	148.513
2020-07-05	D	458.062	77.0468	153.409
2020-07-06	D	467.958	78.3746	156.372
2020-07-07	D	482.107	81.0952	161.487
2020-07-08	D	486.234	81.7095	163.379
2020-07-09	D	507.106	85.2305	169.737
2020-07-10	D	522.662	87.5184	174.29
2020-07-11	D	531.329	88.5348	176.883
2020-07-12	D	547.759	91.6254	182.658
2020-07-13	D	573.507	96.1478	190.752
2020-07-14	D	597.578	100.687	199.04
2020-07-15	D	613.209	103.641	204.996
2020-07-16	D	626.608	105.542	209.332
2020-07-17	D	647.093	108.319	214.99
2020-07-18	D	664.318	111.213	220.846
2020-07-19	D	687.082	115.003	228.123
2020-07-20	D	713.26	119.908	237.221
2020-07-21	D	750.033	126.553	249.177
2020-07-22	D	769.552	130.011	256.389
2020-07-23	D	790.283	133.086	263.002
2020-07-24	D	828.385	139.526	274.847
2020-07-25	D	861.378	145.28	285.818
2020-07-26	D	890.657	149.785	294.962
2020-07-27	D	921.42	154.886	305.07
2020-07-28	D	955.789	161.015	316.847
2020-07-29	D	972.248	163.604	323.218
2020-07-30	D	983.355	165.141	327.822
2020-07-31	D	1008.21	168.779	335.533
2020-08-01	D	1060.85	178.483	352.707
2020-08-02	D	1101.3	185.274	365.71
2020-08-03	D	1137.97	191.683	378.258
2020-08-04	D	1165.07	195.991	387.626
2020-08-05	D	1217.63	205.445	404.983
2020-08-06	D	1270.35	214.748	422.398
2020-08-07	D	1313.2	221.896	436.691
2020-08-08	D	1363.6	230.496	453.327
2020-08-09	D	1432.14	242.863	476.009
2020-08-10	D	1488.88	252.563	494.911
2020-08-11	D	1526.85	258.298	507.78
2020-08-12	D	1587.06	268.954	528.222
2020-08-13	D	1646.67	278.833	547.669
2020-08-14	D	1711.1	289.339	568.239
2020-08-15	D	1752.32	296.008	582.979
2020-08-16	D	1796.32	302.345	597.094
2020-08-17	D	1853.37	311.9	616.122
2020-08-18	D	1906.27	321.144	634.774
2020-08-19	D	1950.95	328.572	650.665
2020-08-20	D	2014.91	339.014	671.213
2020-08-21	D	2069.06	347.954	689.565
2020-08-22	D	2138.48	360.082	712.933
2020-08-23	D	2200.32	370.561	733.961
2020-08-24	D	2250.99	377.974	750.298
2020-08-25	D	2331.42	391.625	776.271
2020-08-26	D	2392.02	401.253	796.268
2020-08-27	D	2435.97	408.473	812.508
2020-08-28	D	2498.64	419.112	833.942
2020-08-29	D	2556.03	429.166	854.551
2020-08-30	D	2607.55	437.857	873.074
2020-08-31	D	2648.37	443.998	887.561
2020-09-01	D	2675.37	446.936	896.831
2020-09-02	D	2747.84	459.724	921.097
2020-09-03	D	2789.29	465.973	935.444
2020-09-04	D	2842.82	475.455	954.676
2020-09-05	D	2871.37	480.067	966.364
2020-09-06	D	2878.17	479.692	970
2020-09-07	D	2905.01	484	980.401
2020-09-08	D	2932.01	487.584	989.493
2020-09-09	D	2958.15	491.767	999.317
2020-09-10	D	2976.22	493.885	1005.78
2020-09-11	D	2987.71	495.359	1010.97
2020-09-12	D	3021.23	501.457	1023.13
2020-09-13	D	3050.29	506.469	1033.66
2020-09-14	D	3072.54	510.41	1042.5
2020-09-15	D	3092.27	513.06	1049.25
2020-09-16	D	3098.18	512.982	1051.58
2020-09-17	D	3096.25	512.019	1052.22
2020-09-18	D	3083.93	508.912	1049.17
2020-09-19	D	3079.7	508.317	1049.63
2020-09-20	D	3072.41	506.256	1047.58
2020-09-21	D	3058.5	503.597	1044.31
2020-09-22	D	3022.23	496.311	1033.53
2020-09-23	D	3005.15	492.577	1027.75
2020-09-24	D	2986.18	488.838	1021.72
2020-09-25	D	2936.25	479.483	1006.69
2020-09-26	D	2926.78	477.802	1003.09
2020-09-27	D	2911.01	475.569	998.644
2020-09-28	D	2857.81	466.312	983.196
2020-09-29	D	2818.22	459.81	971.572
2020-09-30	D	2785.29	454.131	960.994
2020-02-18	E	0	0	0
2020-02-19	E	0	0	0
2020-02-20	E	0	0	0
2020-02-21	E	0	0	0
2020-02-22	E	0	0	0
2020-02-23	E	0.333333	0.0637867	0.0996667
2020-02-24	E	0.285714	0.0531556	0.0872083
2020-02-25	E	0.911565	0.108083	0.175974
2020-02-26	E	1.11467	0.153856	0.253644
2020-02-27	E	0.955435	0.128213	0.221938
2020-02-28	E	1.48561	0.256604	0.428196
2020-02-29	E	1.27338	0.213837	0.374672
2020-03-01	E	1.75814	0.316864	0.544504
2020-03-02	E	2.84031	0.455413	0.775441
2020-03-03	E	3.43455	0.570871	0.977511
2020-03-04	E	4.61057	0.794659	1.35366
2020-03-05	E	4.95191	0.789789	1.38378
2020-03-06	E	5.2445	0.849518	1.50981
2020-03-07	E	7.16195	1.22932	2.13575
2020-03-08	E	8.80548	1.56801	2.71811
2020-03-09	E	9.21422	1.64779	2.91135
2020-03-10	E	10.5646	1.88345	3.34476
2020-03-11	E	12.722	2.30448	4.075
2020-03-12	E	12.5713	2.25042	4.08129
2020-03-13	E	16.7754	2.98191	5.30013
2020-03-14	E	18.7122	3.20877	5.76862
2020-03-15	E	20.3724	3.39781	6.17854
2020-03-16	E	21.7954	3.67183	6.71922
2020-03-17	E	23.6817	3.99725	7.34399
2020-03-18	E	24.9653	4.30171	7.94265
2020-03-19	E	31.0655	5.47062	9.89649
2020-03-20	E	33.2942	5.87896	10.7221
2020-03-21	E	34.2046	6.01678	11.1282
2020-03-22	E	36.9849	6.53655	12.1161
2020-03-23	E	39.368	6.9475	12.946
2020-03-24	E	40.744	7.09859	13.373
2020-03-25	E	43.5901	7.57672	14.2971
2020-03-26	E	43.3629	7.48428	14.3386
2020-03-27	E	43.8349	7.49322	14.5093
2020-03-28	E	47.5728	8.20232	15.755
2020-03-29	E	48.4433	8.23026	15.9653
2020-03-30	E	55.5229	9.51817	18.1253
2020-03-31	E	56.591	9.59304	18.4553
2020-04-01	E	60.5066	10.3488	19.8274
2020-04-02	E	61.5295	10.5625	20.3779
2020-04-03	E	64.7395	11.1761	21.54
2020-04-04	E	65.491	11.166	21.7422
2020-04-05	E	69.1352	11.7427	22.8334
2020-04-06	E	66.2587	11.1584	22.1242
2020-04-07	E	70.4599	11.95	23.5014
2020-04-08	E	72.0608	12.1409	23.974
2020-04-09	E	72.0998	12.1503	24.1536
2020-04-10	E	72.4665	12.2136	24.3974
2020-04-11	E	70.4474	11.7116	23.7441
2020-04-12	E	70.3835	11.6872	23.7877
2020-04-13	E	69.9954	11.603	23.7263
2020-04-14	E	69.9961	11.6188	23.8068
2020-04-15	E	70.9966	11.6625	23.925
2020-04-16	E	72.1876	11.8792	24.31
2020-04-17	E	69.2084	11.3276	23.5029
2020-04-18	E	67.3215	10.8762	22.8097
2020-04-19	E	64.0375	10.2782	21.8565
2020-04-20	E	65.2226	10.623	22.3398
2020-04-21	E	63.5717	10.2364	21.7096
2020-04-22	E	59.8234	9.48714	20.4909
2020-04-23	E	62.2772	9.88611	21.0236
2020-04-24	E	62.3805	10.0494	21.2253
2020-04-25	E	58.8023	9.38678	20.1538
2020-04-26	E	54.402	8.60994	18.8652
2020-04-27	E	52.2969	8.2926	18.2534
2020-04-28	E	52.8259	8.45525	18.3854
2020-04-29	E	52.946	8.53532	18.4142
2020-04-30	E	50.3823	8.05016	17.5771
2020-05-01	E	49.5182	7.91209	17.2606
2020-05-02	E	47.7775	7.60567	16.6847
2020-05-03	E	48.9521	7.9355	17.0951
2020-05-04	E	46.6256	7.51703	16.3709
2020-05-05	E	43.6315	6.83827	15.2215
2020-05-06	E	43.3984	6.90218	15.1995
2020-05-07	E	42.1987	6.67811	14.7469
2020-05-08	E	41.1703	6.52189	14.3986
2020-05-09	E	40.9555	6.49987	14.2627
2020-05-10	E	38.438	6.0572	13.4809
2020-05-11	E	38.9469	6.17641	13.5594
2020-05-12	E	36.383	5.76546	12.8308
2020-05-13	E	35.8521	5.67815	12.592
2020-05-14	E	36.3971	5.87163	12.799
2020-05-15	E	38.5308	6.23532	13.2965
2020-05-16	E	38.6931	6.32485	13.3981
2020-05-17	E	37.4988	6.08052	12.9886
2020-05-18	E	36.4752	5.95179	12.7474
2020-05-19	E	35.9311	5.84452	12.5363
2020-05-20	E	36.4648	5.93539	12.6333
2020-05-21	E	35.9222	5.79758	12.3844
2020-05-22	E	36.4571	5.93787	12.5654
2020-05-23	E	35.5823	5.83292	12.377
2020-05-24	E	33.1658	5.39325	11.6619
2020-05-25	E	30.7611	4.91037	10.8542
2020-05-26	E	29.3667	4.62446	10.3294
2020-05-27	E	27.8381	4.30022	9.73589
2020-05-28	E	30.1946	4.70117	10.2652
2020-05-29	E	30.8811	4.85503	10.4468
2020-05-30	E	30.8028	4.95274	10.5579
2020-05-31	E	32.0691	5.12845	10.8025
2020-06-01	E	31.1544	5.00865	10.6005
2020-06-02	E	28.7038	4.56768	9.89079
2020-06-03	E	31.2699	5.05163	10.6001
2020-06-04	E	32.8028	5.39113	11.1211
2020-06-05	E	35.1167	5.8876	11.9106
2020-06-06	E	38.1	6.53705	12.9698
2020-06-07	E	38.3238	6.58738	13.1296
2020-06-08	E	39.1823	6.74581	13.4514
2020-06-09	E	41.2515	7.11078	14.097
2020-06-10	E	40.6918	6.96843	13.9642
2020-06-11	E	40.8787	6.97737	14.0473
2020-06-12	E	37.7055	6.35805	13.1407
2020-06-13	E	39.319	6.70445	13.6951
2020-06-14	E	40.702	6.90715	14.0459
2020-06-15	E	42.5541	7.28961	14.6865
2020-06-16	E	44.1416	7.43638	14.9784
2020-06-17	E	46.169	7.80552	15.6194
2020-06-18	E	45.9068	7.78311	15.6646
2020-06-19	E	46.0153	7.79494	15.7519
2020-06-20	E	44.775	7.46367	15.2952
2020-06-21	E	43.7119	7.2625	15.0127
2020-06-22	E	44.8007	7.41379	15.2638
2020-06-23	E	45.7339	7.64803	15.6525
2020-06-24	E	45.5339	7.61858	15.6416
2020-06-25	E	45.6957	7.63564	15.697
2020-06-26	E	48.1677	8.01317	16.3132
2020-06-27	E	52.62	8.90186	17.7494
2020-06-28	E	53.7695	9.07944	18.1264
2020-06-29	E	54.0881	9.15255	18.3393
2020-06-30	E	57.3613	9.74595	19.3575
2020-07-01	E	60.1668	10.124	20.0665
2020-07-02	E	61.5715	10.267	20.4182
2020-07-03	E	62.4423	10.4722	20.8603
2020-07-04	E	66.5219	11.0676	21.9101
2020-07-05	E	65.6855	10.7871	21.6153
2020-07-06	E	68.6352	11.4381	22.7397
2020-07-07	E	73.4968	12.3523	24.3043
2020-07-08	E	74.6639	12.5399	24.7762
2020-07-09	E	74.331	12.4717	24.8382
2020-07-10	E	75.0456	12.6617	25.2781
2020-07-11	E	75.9915	12.8061	25.6413
2020-07-12	E	82.1356	13.9304	27.5278
2020-07-13	E	88.0686	15.0365	29.4428
2020-07-14	E	88.4873	14.9238	29.5022
2020-07-15	E	92.1796	15.5898	30.7414
2020-07-16	E	96.0111	16.2502	31.9904
2020-07-17	E	97.2952	16.3817	32.4289
2020-07-18	E	98.0626	16.397	32.6653
2020-07-19	E	94.7203	15.7303	31.8105
2020-07-20	E	95.5222	15.9208	32.2282
2020-07-21	E	98.5428	16.4927	33.2393
2020-07-22	E	106.465	17.915	35.6017
2020-07-23	E	110.923	18.7314	37.0925
2020-07-24	E	118.743	20.1023	39.4759
2020-07-25	E	124.447	21.2336	41.5441
2020-07-26	E	130.668	22.2707	43.5011
2020-07-27	E	138.002	23.7339	46.1495
2020-07-28	E	142.62	24.4098	47.6175
2020-07-29	E	146.246	24.9923	48.9323
2020-07-30	E	151.354	25.8716	50.6981
2020-07-31	E	152.732	26.1274	51.4978
2020-08-01	E	157.246	26.8536	52.9993
2020-08-02	E	163.783	28.0245	55.197
2020-08-03	E	173.385	29.7629	58.3117
2020-08-04	E	185.949	31.9632	62.2114
2020-08-05	E	195.052	33.5804	65.2857
2020-08-06	E	197.854	34.0406	66.589
2020-08-07	E	201.589	34.5656	67.9503
2020-08-08	E	211.79	36.3953	71.3169
2020-08-09	E	219.201	37.5456	73.6776
2020-08-10	E	230.22	39.3418	77.0519
2020-08-11	E	243.998	41.8675	81.6121
2020-08-12	E	252.475	43.1707	84.3499
2020-08-13	E	264.74	45.5713	88.7995
2020-08-14	E	278.587	48.2291	93.7199
2020-08-15	E	279.789	48.2503	94.5976
2020-08-16	E	285.152	48.9584	96.4445
2020-08-17	E	287.75	49.2407	97.5796
2020-08-18	E	291.976	49.7089	98.9369
2020-08-19	E	297.932	50.5373	100.809
2020-08-20	E	313.37	53.4851	105.975
2020-08-21	E	322.27	54.8655	108.813
2020-08-22	E	331.564	56.4707	112.007
2020-08-23	E	342.531	58.4379	115.786
2020-08-24	E	349.932	59.7555	118.59
2020-08-25	E	356.941	60.7315	120.853
2020-08-26	E	365.616	62.0135	123.565
2020-08-27	E	378.719	64.4935	128.143
2020-08-28	E	389.949	66.4021	131.903
2020-08-29	E	390.909	66.4173	132.731
2020-08-30	E	406.065	69.1146	137.65
2020-08-31	E	412.056	70.0339	139.879
2020-09-01	E	421.191	71.6209	143.112
2020-09-02	E	436.02	74.1636	147.847
2020-09-03	E	433.065	73.1654	147.12
2020-09-04	E	434.865	73.2376	147.896
2020-09-05	E	446.075	75.4499	151.938
2020-09-06	E	437.017	73.666	149.807
2020-09-07	E	437.586	73.7047	150.325
2020-09-08	E	446.407	75.2734	153.18
2020-09-09	E	452.301	76.2284	155.127
2020-09-10	E	453.687	76.1395	155.448
2020-09-11	E	463.208	77.6962	158.278
2020-09-12	E	470.368	78.8936	160.597
2020-09-13	E	471.506	79.1427	161.457
2020-09-14	E	472.148	79.0867	161.798
2020-09-15	E	478.032	79.9498	163.517
2020-09-16	E	482.075	80.8215	165.26
2020-09-17	E	476.54	79.651	163.82
2020-09-18	E	466.13	77.3527	160.494
2020-09-19	E	462.207	76.4996	159.243
2020-09-20	E	451.844	74.7376	156.507
2020-09-21	E	454.295	75.4103	157.457
2020-09-22	E	457.062	76.1706	158.601
2020-09-23	E	446.101	73.6952	154.744
2020-09-24	E	438.372	72.1898	152.241
2020-09-25	E	442.081	73.2178	153.616
2020-09-26	E	440.26	73.0678	153.247
2020-09-27	E	437.699	72.4213	152.109
2020-09-28	E	429.17	70.7872	149.402
2020-09-29	E	432.527	71.3611	150.058
2020-09-30	E	435.071	71.5233	150.137
2020-02-18	F	0	0	0
2020-02-19	F	0	0	0
2020-02-20	F	0	0	0
2020-02-21	F	0	0	0
2020-02-22	F	0	0	0
2020-02-23	F	0	0	0
2020-02-24	F	0.333333	0.07488	0.117
2020-02-25	F	0.619048	0.126187	0.202042
2020-02-26	F	0.863946	0.180036	0.293786
2020-02-27	F	1.07386	0.22491	0.374063
2020-02-28	F	1.25378	0.251211	0.426972
2020-02-29	F	3.408	0.655849	1.07127
2020-03-01	F	4.92115	0.887661	1.47036
2020-03-02	F	5.21813	0.878384	1.50323
2020-03-03	F	5.80601	0.987134	1.71399
2020-03-04	F	6.30992	1.08885	1.91574
2020-03-05	F	7.07517	1.22631	2.17461
2020-03-06	F	8.06443	1.34086	2.40112
2020-03-07	F	10.579	1.84122	3.23198
2020-03-08	F	13.4011	2.32198	4.05865
2020-03-09	F	14.1533	2.47856	4.40065
2020-03-10	F	14.4647	2.53416	4.5829
2020-03-11	F	18.065	3.15457	5.63937
2020-03-12	F	22.151	3.96001	7.01445
2020-03-13	F	25.6532	4.67558	8.28698
2020-03-14	F	28.9885	5.21642	9.31377
2020-03-15	F	31.8473	5.63385	10.1602
2020-03-16	F	32.631	5.73765	10.5195
2020-03-17	F	33.3027	5.82414	10.8339
2020-03-18	F	37.5452	6.55628	12.1403
2020-03-19	F	43.5149	7.58239	13.9335
2020-03-20	F	45.9652	7.9161	14.6878
2020-03-21	F	51.0654	8.88475	16.4268
2020-03-22	F	58.437	10.1828	18.7155
2020-03-23	F	63.0889	10.893	20.1374
2020-03-24	F	68.0762	11.7593	21.8105
2020-03-25	F	69.351	12.0042	22.5292
2020-03-26	F	74.4437	12.9432	24.3064
2020-03-27	F	79.1422	13.576	25.6274
2020-03-28	F	80.8362	13.7816	26.2807
2020-03-29	F	85.2882	14.5298	27.7536
2020-03-30	F	87.7708	15.0257	28.8431
2020-03-31	F	93.5655	16.0436	30.741
2020-04-01	F	94.8656	16.179	31.288
2020-04-02	F	99.3134	16.8244	32.5987
2020-04-03	F	102.126	17.2679	33.5982
2020-04-04	F	105.203	17.8483	34.8021
2020-04-05	F	107.841	18.2903	35.7905
2020-04-06	F	111.768	18.9665	37.1364
2020-04-07	F	111.801	18.9587	37.4213
2020-04-08	F	107.163	18.012	36.2016
2020-04-09	F	102.854	17.2037	35.1041
2020-04-10	F	101.161	16.6882	34.3908
2020-04-11	F	101.709	16.7495	34.5336
2020-04-12	F	98.5126	16.0657	33.5102
2020-04-13	F	99.4393	16.2723	33.8281
2020-04-14	F	99.2337	16.2865	33.8593
2020-04-15	F	99.7241	16.2982	33.8865
2020-04-16	F	99.8112	16.4467	34.127
2020-04-17	F	97.5524	16.0047	33.4535
2020-04-18	F	96.9497	15.7445	33.0331
2020-04-19	F	95.7664	15.5166	32.648
2020-04-20	F	93.0855	15.1686	32.064
2020-04-21	F	91.7876	15.081	31.8693
2020-04-22	F	90.0084	14.8472	31.4477
2020-04-23	F	89.4834	14.5969	30.992
2020-04-24	F	89.3667	14.6767	31.044
2020-04-25	F	89.9334	14.893	31.3235
2020-04-26	F	90.4191	14.9373	31.3558
2020-04-27	F	88.5021	14.5666	30.747
2020-04-28	F	85.8589	14.1439	30.0366
2020-04-29	F	84.26	13.6281	29.1593
2020-04-30	F	79.8895	12.9015	27.9281
2020-05-01	F	79.1434	12.8812	27.7651
2020-05-02	F	76.8372	12.3428	26.8078
2020-05-03	F	76.1938	12.277	26.5681
2020-05-04	F	75.309	12.1999	26.3238
2020-05-05	F	75.8839	12.2105	26.227
2020-05-06	F	72.71	11.7313	25.3796
2020-05-07	F	71.6562	11.5759	25.0195
2020-05-08	F	70.0863	11.3938	24.6221
2020-05-09	F	67.4073	10.9092	23.7543
2020-05-10	F	66.111	10.7218	23.333
2020-05-11	F	66.9999	10.7874	23.3111
2020-05-12	F	67.0951	10.8116	23.2442
2020-05-13	F	65.8435	10.6931	22.969
2020-05-14	F	63.4373	10.3281	22.3122
2020-05-15	F	63.0415	10.2458	22.0842
2020-05-16	F	64.7022	10.5821	22.5173
2020-05-17	F	64.459	10.6848	22.619
2020-05-18	F	62.9173	10.385	22.1056
2020-05-19	F	64.5957	10.5705	22.3367
2020-05-20	F	64.7011	10.653	22.4263
2020-05-21	F	61.4581	10.0368	21.4344
2020-05-22	F	62.0117	10.1223	21.5024
2020-05-23	F	62.1529	10.0438	21.3279
2020-05-24	F	60.2739	9.6816	20.7116
2020-05-25	F	60.9967	9.83461	20.883
2020-05-26	F	58.9495	9.44074	20.2183
2020-05-27	F	56.8615	8.98493	19.4373
2020-05-28	F	55.4051	8.82974	19.105
2020-05-29	F	54.4901	8.78638	18.9485
2020-05-30	F	51.7058	8.32316	18.1443
2020-05-31	F	50.9859	8.1701	17.8046
2020-06-01	F	48.7022	7.73471	17.0264
2020-06-02	F	49.4114	7.91546	17.1947
2020-06-03	F	48.686	7.78875	16.9087
2020-06-04	F	51.7308	8.41809	17.8068
2020-06-05	F	52.0074	8.53763	17.9599
2020-06-06	F	52.2444	8.46531	17.8253
2020-06-07	F	51.4476	8.35512	17.6295
2020-06-08	F	50.0979	8.1995	17.3584
2020-06-09	F	47.6078	7.77031	16.6533
2020-06-10	F	51.4733	8.58299	17.865
2020-06-11	F	54.12	9.09105	18.6609
2020-06-12	F	54.0552	9.08734	18.6899
2020-06-13	F	53.9997	8.9234	18.464
2020-06-14	F	53.9521	8.96982	18.5523
2020-06-15	F	54.9114	9.0612	18.712
2020-06-16	F	53.4002	8.78513	18.3013
2020-06-17	F	51.1049	8.32211	17.578
2020-06-18	F	57.1376	9.53371	19.4411
2020-06-19	F	55.6417	9.26486	19.0736
2020-06-20	F	60.0262	10.1169	20.4334
2020-06-21	F	61.7844	10.4553	21.0426
2020-06-22	F	60.6247	9.94686	20.3406
2020-06-23	F	62.6307	10.2581	20.8747
2020-06-24	F	67.0168	11.147	22.3257
2020-06-25	F	70.1096	11.6965	23.2963
2020-06-26	F	75.4273	12.7589	25.0903
2020-06-27	F	74.3186	12.5266	24.9136
2020-06-28	F	73.7017	12.2692	24.6594
2020-06-29	F	75.5062	12.5872	25.269
2020-06-30	F	74.7196	12.4806	25.2217
2020-07-01	F	76.7121	12.6885	25.644
2020-07-02	F	77.4199	12.7231	25.7968
2020-07-03	F	80.3599	13.2955	26.7799
2020-07-04	F	81.2132	13.4009	27.0594
2020-07-05	F	81.278	13.3805	27.135
2020-07-06	F	85.3335	14.2177	28.5358
2020-07-07	F	91.4764	15.3064	30.3725
2020-07-08	F	89.7416	14.9047	29.9342
2020-07-09	F	91.9214	15.3686	30.7988
2020-07-10	F	90.7898	15.1174	30.5586
2020-07-11	F	94.8198	15.8787	31.8651
2020-07-12	F	95.6075	15.914	32.0723
2020-07-13	F	98.6159	16.5952	33.2719
2020-07-14	F	99.8613	16.8218	33.7886
2020-07-15	F	107.929	18.2641	36.1994
2020-07-16	F	111.177	18.7533	37.1951
2020-07-17	F	119.628	20.4423	40.0684
2020-07-18	F	122.538	21.0067	41.2652
2020-07-19	F	124.366	21.1663	41.827
2020-07-20	F	132.266	22.761	44.6023
2020-07-21	F	139.704	24.1508	47.126
2020-07-22	F	144.08	24.832	48.5889
2020-07-23	F	147.497	25.2056	49.5657
2020-07-24	F	156.093	26.6345	52.1666
2020-07-25	F	157.794	26.7853	52.8175
2020-07-26	F	159.585	27.0496	53.6036
2020-07-27	F	165.121	28.0797	55.5568
2020-07-28	F	172.865	29.318	57.8596
2020-07-29	F	176.504	30.0422	59.3934
2020-07-30	F	181.622	30.848	61.0519
2020-07-31	F	198.009	33.6578	65.8441
2020-08-01	F	208.389	35.4031	69.1056
2020-08-02	F	215.286	36.4858	71.3787
2020-08-03	F	227.864	38.9328	75.7814
2020-08-04	F	231.312	39.5327	77.3847
2020-08-05	F	237.601	40.5123	79.5373
2020-08-06	F	252.324	42.9899	84.0165
2020-08-07	F	255.945	43.5404	85.5697
2020-08-08	F	264.381	44.9226	88.3719
2020-08-09	F	272.279	46.1964	91.0144
2020-08-10	F	280.382	47.3495	93.4696
2020-08-11	F	289.994	49.0703	96.8052
2020-08-12	F	306.9	52.3596	102.623
2020-08-13	F	316.724	53.9693	105.945
2020-08-14	F	327.811	55.9346	109.828
2020-08-15	F	345.981	59.1615	115.707
2020-08-16	F	357.888	60.9548	119.453
2020-08-17	F	370.428	63.1453	123.817
2020-08-18	F	379.843	64.502	126.904
2020-08-19	F	391.58	66.4647	130.905
2020-08-20	F	407.306	69.3759	136.399
2020-08-21	F	417.12	70.9422	139.863
2020-08-22	F	437.198	74.6409	146.634
2020-08-23	F	455.741	78.0254	153.031
2020-08-24	F	462.969	79.0181	155.772
2020-08-25	F	471.83	79.9453	158.327
2020-08-26	F	481.426	81.3725	161.585
2020-08-27	F	483.317	81.5661	162.88
2020-08-28	F	499.605	84.1819	167.849
2020-08-29	F	518.9	87.5099	173.99
2020-08-30	F	525.105	88.475	176.538
2020-08-31	F	542.09	91.5645	182.339
2020-09-01	F	562.648	95.2206	189.104
2020-09-02	F	575.937	97.3994	193.667
2020-09-03	F	588.327	99.6615	198.358
2020-09-04	F	593.613	100.268	200.464
2020-09-05	F	596.811	100.696	202.186
2020-09-06	F	593.553	99.9487	201.968
2020-09-07	F	606.759	102.18	206.237
2020-09-08	F	625.413	105.456	212.186
2020-09-09	F	634.735	106.778	215.19
2020-09-10	F	632.058	105.929	214.772
2020-09-11	F	644.764	108.461	219.468
2020-09-12	F	640.655	107.557	218.866
2020-09-13	F	653.466	109.99	223.319
2020-09-14	F	653.781	110.123	224.256
2020-09-15	F	660.383	111.019	226.301
2020-09-16	F	671.043	112.853	229.79
2020-09-17	F	677.18	113.887	232.071
2020-09-18	F	678.44	113.956	232.828
2020-09-19	F	685.52	114.712	234.582
2020-09-20	F	675.255	112.588	231.814
2020-09-21	F	677.457	112.804	232.495
2020-09-22	F	676.01	112.244	231.933
2020-09-23	F	675.104	111.857	231.568
2020-09-24	F	664.994	109.96	228.786
2020-09-25	F	669.995	111.077	230.569
2020-09-26	F	667.281	110.352	229.542
2020-09-27	F	675.955	112.278	232.595
2020-09-28	F	668.724	110.737	230.353
2020-09-29	F	661.858	109.232	228.044
2020-09-30	F	659.307	108.762	227.25
2020-02-18	G	0	0	0
2020-02-19	G	0	0	0
2020-02-20	G	0	0	0
2020-02-21	G	0	0	0
2020-02-22	G	0	0	0
2020-02-23	G	0.333333	0.0637867	0.0996667
2020-02-24	G	0.952381	0.180729	0.286542
2020-02-25	G	1.14966	0.214394	0.350391
2020-02-26	G	1.65209	0.306235	0.505925
2020-02-27	G	2.41608	0.446556	0.741685
2020-02-28	G	2.40426	0.435917	0.748641
2020-02-29	G	2.39412	0.42705	0.754727
2020-03-01	G	2.71877	0.483449	0.85972
2020-03-02	G	3.66371	0.669114	1.16825
2020-03-03	G	4.14032	0.760048	1.33856
2020-03-04	G	4.54885	0.824734	1.47024
2020-03-05	G	5.56568	1.03949	1.83679
2020-03-06	G	5.10392	0.930029	1.70686
2020-03-07	G	6.70812	1.2659	2.2605
2020-03-08	G	7.41648	1.38495	2.49361
2020-03-09	G	8.35699	1.57012	2.8319
2020-03-10	G	9.8298	1.76604	3.19292
2020-03-11	G	10.7589	1.95148	3.54347
2020-03-12	G	12.5552	2.2752	4.11454
2020-03-13	G	14.4283	2.49226	4.53188
2020-03-14	G	15.3671	2.67315	4.89707
2020-03-15	G	17.8385	3.07904	5.61527
2020-03-16	G	20.2901	3.55595	6.46036
2020-03-17	G	22.0582	3.90068	7.11748
2020-03-18	G	26.5737	4.55958	8.27313
2020-03-19	G	30.1108	5.17245	9.38399
2020-03-20	G	30.8092	5.21725	9.62799
2020-03-21	G	32.4079	5.47646	10.1882
2020-03-22	G	32.7782	5.5427	10.4443
2020-03-23	G	32.7623	5.54521	10.5861
2020-03-24	G	34.4153	5.86624	11.2085
2020-03-25	G	37.1655	6.23914	11.9178
2020-03-26	G	39.8561	6.78563	12.9067
2020-03-27	G	40.8291	6.8916	13.226
2020-03-28	G	41.663	7.06311	13.6355
2020-03-29	G	42.3778	7.09787	13.8247
2020-03-30	G	46.6572	7.91724	15.2253
2020-03-31	G	48.3252	8.22564	15.8658
2020-04-01	G	50.4216	8.54644	16.5259
2020-04-02	G	53.2185	9.14656	17.6235
2020-04-03	G	54.2825	9.30555	18.0509
2020-04-04	G	56.8612	9.75697	18.9232
2020-04-05	G	57.4049	9.83364	19.2185
2020-04-06	G	60.5375	10.4522	20.3435
2020-04-07	G	64.5559	11.2117	21.7092
2020-04-08	G	62.3337	10.6521	21.0409
2020-04-09	G	61.0955	10.2606	20.5731
2020-04-10	G	56.0343	9.26328	19.1151
2020-04-11	G	56.3627	9.30575	19.2044
2020-04-12	G	55.6442	9.16087	19.0009
2020-04-13	G	56.0284	9.2315	19.1218
2020-04-14	G	55.3577	9.11009	18.9459
2020-04-15	G	51.1161	8.27398	17.6436
2020-04-16	G	48.4805	7.76858	16.8032
2020-04-17	G	49.888	8.13505	17.2985
2020-04-18	G	49.7612	8.11041	17.2161
2020-04-19	G	47.9857	7.74875	16.6111
2020-04-20	G	46.7973	7.42519	16.0471
2020-04-21	G	47.112	7.62702	16.2902
2020-04-22	G	46.715	7.50678	16.0522
2020-04-23	G	46.0415	7.426	15.8744
2020-04-24	G	46.7974	7.63601	16.1521
2020-04-25	G	48.4454	8.02457	16.7287
2020-04-26	G	48.5246	8.08213	16.8173
2020-04-27	G	47.2592	7.76956	16.3315
2020-04-28	G	46.1746	7.59506	16.0407
2020-04-29	G	43.2449	7.07524	15.2013
2020-04-30	G	40.7337	6.61988	14.4321
2020-05-01	G	41.2479	6.72019	14.5088
2020-05-02	G	43.6887	7.21701	15.2215
2020-05-03	G	42.7808	7.06804	14.9655
2020-05-04	G	40.3359	6.64716	14.2778
2020-05-05	G	37.907	6.22154	13.5591
2020-05-06	G	37.1584	6.122	13.3289
2020-05-07	G	35.5167	5.75063	12.6768
2020-05-08	G	34.1095	5.51603	12.2232
2020-05-09	G	35.2368	5.81141	12.5933
2020-05-10	G	32.2029	5.25884	11.6691
2020-05-11	G	31.6025	5.17	11.4411
2020-05-12	G	31.0879	5.10705	11.259
2020-05-13	G	29.3134	4.79945	10.701
2020-05-14	G	28.4591	4.59581	10.295
2020-05-15	G	27.0602	4.36232	9.84013
2020-05-16	G	26.1945	4.24263	9.55911
2020-05-17	G	25.1191	4.068	9.19622
2020-05-18	G	24.1973	3.8476	8.76169
2020-05-19	G	22.7405	3.58905	8.26448
2020-05-20	G	22.4919	3.57605	8.14576
2020-05-21	G	21.2788	3.41823	7.8122
2020-05-22	G	23.2389	3.8386	8.38268
2020-05-23	G	26.5858	4.55222	9.44951
2020-05-24	G	25.4545	4.31491	9.08299
2020-05-25	G	22.8181	3.8204	8.29861
2020-05-26	G	22.8917	3.84372	8.29262
2020-05-27	G	22.2881	3.73558	8.08804
2020-05-28	G	22.4374	3.79522	8.14304
2020-05-29	G	21.5654	3.5565	7.74049
2020-05-30	G	20.818	3.35756	7.38826
2020-05-31	G	19.844	3.19178	7.08006
2020-06-01	G	20.6758	3.39475	7.34339
2020-06-02	G	21.7221	3.61659	7.65613
2020-06-03	G	22.2856	3.75985	7.86478
2020-06-04	G	24.7686	4.26195	8.64535
2020-06-05	G	23.8969	4.00923	8.27968
2020-06-06	G	23.1497	3.85132	8.04206
2020-06-07	G	22.176	3.60324	7.65213
2020-06-08	G	22.008	3.58788	7.60995
2020-06-09	G	22.5306	3.72483	7.80704
2020-06-10	G	21.9786	3.6476	7.68049
2020-06-11	G	23.5055	3.89108	8.05076
2020-06-12	G	22.1476	3.59478	7.59475
2020-06-13	G	24.9836	4.10221	8.37441
2020-06-14	G	27.0812	4.41968	8.89194
2020-06-15	G	28.8791	4.81181	9.54411
2020-06-16	G	30.0869	4.99993	9.8981
2020-06-17	G	31.1221	5.24266	10.3422
2020-06-18	G	32.3427	5.55309	10.8997
2020-06-19	G	33.0557	5.69254	11.2013
2020-06-20	G	33.3334	5.71168	11.3134
2020-06-21	G	33.5715	5.772	11.4809
2020-06-22	G	32.1089	5.48114	11.0945
2020-06-23	G	34.8553	6.0153	11.9697
2020-06-24	G	36.8759	6.37446	12.6011
2020-06-25	G	36.608	6.27994	12.5383
2020-06-26	G	38.3782	6.61718	13.1334
2020-06-27	G	37.229	6.38791	12.8567
2020-06-28	G	39.2439	6.69606	13.3946
2020-06-29	G	38.6376	6.50634	13.1676
2020-06-30	G	41.118	6.93342	13.8833
2020-07-01	G	41.244	6.97038	14.0112
2020-07-02	G	44.0186	7.37281	14.7038
2020-07-03	G	44.7303	7.539	15.0455
2020-07-04	G	44.0069	7.41124	14.9285
2020-07-05	G	47.0535	7.93156	15.8054
2020-07-06	G	49.6649	8.47331	16.7418
2020-07-07	G	52.5699	9.07453	17.795
2020-07-08	G	54.3933	9.39251	18.4307
2020-07-09	G	54.6228	9.34965	18.5058
2020-07-10	G	57.4862	9.61068	19.0353
2020-07-11	G	57.6072	9.65904	19.2342
2020-07-12	G	60.3776	10.2207	20.2229
2020-07-13	G	60.0856	10.062	20.1087
2020-07-14	G	62.5019	10.4816	20.8711
2020-07-15	G	62.5731	10.4902	21.0052
2020-07-16	G	66.6341	11.1685	22.1712
2020-07-17	G	69.4483	11.6395	23.0442
2020-07-18	G	68.1937	11.4024	22.8243
2020-07-19	G	72.1184	12.1533	24.1139
2020-07-20	G	74.1491	12.5877	24.9434
2020-07-21	G	75.8897	12.8637	25.5348
2020-07-22	G	78.0483	13.2324	26.2689
2020-07-23	G	79.8986	13.5286	26.894
2020-07-24	G	86.1512	14.4243	28.4549
2020-07-25	G	85.1772	14.2556	28.3907
2020-07-26	G	90.009	15.0717	29.8295
2020-07-27	G	92.8173	15.4967	30.6898
2020-07-28	G	96.891	16.2447	32.0579
2020-07-29	G	99.3827	16.6351	32.891
2020-07-30	G	105.852	17.7369	34.8333
2020-07-31	G	107.064	18.0062	35.5188
2020-08-01	G	107.102	17.8894	35.5856
2020-08-02	G	108.468	18.136	36.1814
2020-08-03	G	109.64	18.458	36.8848
2020-08-04	G	112.643	18.9038	37.7775
2020-08-05	G	116.885	19.4999	38.9096
2020-08-06	G	121.187	20.2408	40.2816
2020-08-07	G	131.875	22.3835	43.8654
2020-08-08	G	135.035	22.9571	45.1076
2020-08-09	G	136.411	23.0274	45.5574
2020-08-10	G	141.591	23.9819	47.3508
2020-08-11	G	149.03	25.2126	49.6003
2020-08-12	G	152.74	25.8638	50.9836
2020-08-13	G	158.253	26.8974	52.9609
2020-08-14	G	164.646	28.0139	55.0898
2020-08-15	G	169.458	28.8361	56.7836
2020-08-16	G	173.583	29.5351	58.2873
2020-08-17	G	175.786	29.893	59.2521
2020-08-18	G	182.34	31.0094	61.3746
2020-08-19	G	192.292	32.5055	64.1157
2020-08-20	G	192.488	32.4543	64.4863
2020-08-21	G	197.99	33.435	66.4095
2020-08-22	G	212.705	36.2214	71.169
2020-08-23	G	216.319	36.8155	72.6338
2020-08-24	G	220.083	37.2468	73.816
2020-08-25	G	230.642	39.1954	77.3333
2020-08-26	G	233.027	39.5851	78.4826
2020-08-27	G	235.071	39.8349	79.3713
2020-08-28	G	244.156	41.391	82.2549
2020-08-29	G	241.276	40.763	81.7707
2020-08-30	G	250.142	42.4666	84.8267
2020-08-31	G	259.407	43.9058	87.531
2020-09-01	G	268.016	45.1383	89.9493
2020-09-02	G	279.394	47.1195	93.556
2020-09-03	G	289.814	48.923	96.9501
2020-09-04	G	286.412	47.9105	95.9897
2020-09-05	G	290.163	48.3314	97.1253
2020-09-06	G	292.044	48.8707	98.4137
2020-09-07	G	292.657	48.771	98.683
2020-09-08	G	302.182	50.1384	101.185
2020-09-09	G	304.013	50.6317	102.364
2020-09-10	G	307.583	51.126	103.527
2020-09-11	G	310.976	51.7182	104.825
2020-09-12	G	320.884	53.737	108.345
2020-09-13	G	326.043	54.6067	110.155
2020-09-14	G	332.799	56.0055	112.791
2020-09-15	G	335.59	56.4749	114.011
2020-09-16	G	344.315	58.0393	116.911
2020-09-17	G	352.46	59.3679	119.487
2020-09-18	G	361.442	61.0908	122.704
2020-09-19	G	357.141	60.2357	121.939
2020-09-20	G	359.454	60.3884	122.621
2020-09-21	G	369.437	61.9273	125.424
2020-09-22	G	373.327	62.4443	126.681
2020-09-23	G	372.661	62.2677	126.831
2020-09-24	G	370.424	61.6186	126.179
2020-09-25	G	372.173	61.9208	126.925
2020-09-26	G	372.005	61.7677	126.946
2020-09-27	G	363.195	60.3145	124.892
2020-09-28	G	364.977	60.5151	125.301
2020-09-29	G	365.837	60.6323	125.581
2020-09-30	G	359.575	59.213	123.455
2020-02-18	H	0	0	0
2020-02-19	H	0	0	0
2020-02-20	H	0	0	0
2020-02-21	H	0	0	0
2020-02-22	H	0	0	0
2020-02-23	H	0	0	0
2020-02-24	H	0.666667	0.138667	0.216667
2020-02-25	H	0.904762	0.190436	0.306583
2020-02-26	H	1.10884	0.222483	0.367927
2020-02-27	H	0.950437	0.185402	0.321936
2020-02-28	H	1.48133	0.282075	0.481028
2020-02-29	H	1.26971	0.235063	0.420899
2020-03-01	H	1.42166	0.259672	0.467953
2020-03-02	H	1.5519	0.28018	0.509126
2020-03-03	H	2.3302	0.435937	0.761818
2020-03-04	H	2.66398	0.490854	0.865925
2020-03-05	H	3.61674	0.686378	1.19102
2020-03-06	H	3.76673	0.699555	1.24147
2020-03-07	H	3.56196	0.646749	1.18596
2020-03-08	H	4.05311	0.752505	1.37138
2020-03-09	H	4.80743	0.893327	1.61596
2020-03-10	H	4.78732	0.872013	1.61329
2020-03-11	H	6.10342	1.12049	2.02697
2020-03-12	H	6.56483	1.18889	2.17226
2020-03-13	H	7.627	1.40674	2.55073
2020-03-14	H	8.20409	1.5134	2.76489
2020-03-15	H	9.03208	1.64389	3.01728
2020-03-16	H	9.07512	1.56127	2.93912
2020-03-17	H	9.77867	1.65327	3.12206
2020-03-18	H	10.3817	1.77154	3.34714
2020-03-19	H	10.8986	1.8701	3.54408
2020-03-20	H	12.0083	2.11308	3.96774
2020-03-21	H	12.2929	2.1769	4.12177
2020-03-22	H	15.2034	2.75147	5.07121
2020-03-23	H	15.6982	2.84756	5.30398
2020-03-24	H	17.4556	3.16059	5.87165
2020-03-25	H	17.6286	3.16631	5.96969
2020-03-26	H	18.4435	3.33192	6.30681
2020-03-27	H	18.8088	3.37287	6.45013
2020-03-28	H	19.4551	3.47078	6.6752
2020-03-29	H	21.0092	3.73263	7.1538
2020-03-30	H	23.3412	4.1644	7.90624
2020-03-31	H	22.3401	3.88633	7.56796
2020-04-01	H	23.8153	4.17599	8.08663
2020-04-02	H	23.4131	4.08736	8.0248
2020-04-03	H	25.0684	4.4184	8.60337
2020-04-04	H	26.8205	4.72477	9.15728
2020-04-05	H	26.6557	4.67224	9.16095
2020-04-06	H	27.5144	4.79764	9.4285
2020-04-07	H	26.9171	4.64699	9.26394
2020-04-08	H	27.0718	4.61852	9.27161
2020-04-09	H	28.2044	4.79725	9.59466
2020-04-10	H	26.5085	4.47749	9.145
2020-04-11	H	28.0549	4.84058	9.7352
2020-04-12	H	28.3804	4.8991	9.8703
2020-04-13	H	28.9927	4.85911	9.84985
2020-04-14	H	27.1843	4.50686	9.33362
2020-04-15	H	27.3008	4.59881	9.48425
2020-04-16	H	28.4007	4.83352	9.86305
2020-04-17	H	27.6768	4.71017	9.69617
2020-04-18	H	27.3896	4.67117	9.64982
2020-04-19	H	27.1435	4.62757	9.59192
2020-04-20	H	27.2658	4.59124	9.54127
2020-04-21	H	27.7041	4.68854	9.69627
2020-04-22	H	26.0797	4.38691	9.23391
2020-04-23	H	26.354	4.46557	9.345
2020-04-24	H	26.2558	4.40355	9.24288
2020-04-25	H	25.8383	4.36296	9.17085
2020-04-26	H	25.1471	4.20156	8.90849
2020-04-27	H	24.888	4.18354	8.86093
2020-04-28	H	23.3326	3.89119	8.38598
2020-04-29	H	22.666	3.76404	8.1524
2020-04-30	H	21.7614	3.53052	7.74868
2020-05-01	H	20.9859	3.43298	7.5471
2020-05-02	H	19.9879	3.26572	7.23638
2020-05-03	H	19.4658	3.21231	7.09883
2020-05-04	H	18.3517	3.00695	6.72714
2020-05-05	H	18.73	3.13534	6.86992
2020-05-06	H	18.3876	3.09257	6.76084
2020-05-07	H	22.7608	3.89725	7.97841
2020-05-08	H	21.8426	3.65261	7.61377
2020-05-09	H	21.0556	3.51254	7.39438
2020-05-10	H	22.381	3.78962	7.81775
2020-05-11	H	20.1837	3.36047	7.15687
2020-05-12	H	17.967	2.92797	6.46159
2020-05-13	H	17.4003	2.82269	6.25189
2020-05-14	H	16.9145	2.75715	6.10307
2020-05-15	H	15.4981	2.51117	5.67386
2020-05-16	H	16.2841	2.64731	5.83129
2020-05-17	H	17.6245	2.92993	6.23338
2020-05-18	H	16.44	2.70785	5.87021
2020-05-19	H	16.4248	2.72523	5.86876
2020-05-20	H	15.4117	2.54836	5.5685
2020-05-21	H	15.2101	2.55073	5.53977
2020-05-22	H	15.7039	2.65809	5.6793
2020-05-23	H	14.7938	2.48131	5.38539
2020-05-24	H	14.3471	2.41997	5.26255
2020-05-25	H	13.2975	2.208	4.90373
2020-05-26	H	12.0645	1.96758	4.4901
2020-05-27	H	12.0077	1.96967	4.4445
2020-05-28	H	11.959	1.97142	4.40461
2020-05-29	H	11.9172	1.96179	4.35236
2020-05-30	H	13.2147	2.23109	4.73998
2020-05-31	H	12.9936	2.18927	4.66315
2020-06-01	H	12.4707	2.09063	4.49626
2020-06-02	H	12.0225	2.03062	4.38489
2020-06-03	H	11.305	1.89463	4.15311
2020-06-04	H	11.0233	1.8562	4.06731
2020-06-05	H	11.4486	1.92955	4.1569
2020-06-06	H	11.8131	1.92689	4.13562
2020-06-07	H	11.4588	1.87198	4.03466
2020-06-08	H	13.1552	2.20895	4.54433
2020-06-09	H	13.2759	2.24569	4.60896
2020-06-10	H	12.046	1.99899	4.23217
2020-06-11	H	11.6585	1.94315	4.13648
2020-06-12	H	11.6596	1.94932	4.13509
2020-06-13	H	11.994	2.02934	4.25087
2020-06-14	H	11.9472	2.02114	4.23518
2020-06-15	H	11.9071	2.02541	4.23878
2020-06-16	H	11.5394	1.96517	4.14227
2020-06-17	H	12.5576	2.17012	4.45648
2020-06-18	H	12.7637	2.21334	4.53209
2020-06-19	H	15.2736	2.67368	5.26124
2020-06-20	H	16.0917	2.83543	5.55259
2020-06-21	H	15.7929	2.76776	5.49118
2020-06-22	H	17.2034	2.97761	5.85345
2020-06-23	H	18.0791	3.1414	6.1531
2020-06-24	H	19.8297	3.45815	6.69697
2020-06-25	H	19.6636	3.41427	6.69184
2020-06-26	H	19.1878	3.31392	6.5877
2020-06-27	H	20.78	3.60192	7.07724
2020-06-28	H	20.4781	3.52299	7.00725
2020-06-29	H	19.886	3.41561	6.88101
2020-06-30	H	20.3785	3.51749	7.06955
2020-07-01	H	21.1339	3.66617	7.33419
2020-07-02	H	21.7815	3.64032	7.33175
2020-07-03	H	22.0032	3.72693	7.49861
2020-07-04	H	21.5265	3.64935	7.41062
2020-07-05	H	22.7846	3.92582	7.86663
2020-07-06	H	23.5297	4.00645	8.03163
2020-07-07	H	22.835	3.79631	7.74268
2020-07-08	H	24.2395	3.9734	8.04018
2020-07-09	H	24.7767	4.0877	8.24849
2020-07-10	H	26.9039	4.53517	8.98109
2020-07-11	H	26.7271	4.52533	9.02412
2020-07-12	H	27.909	4.6974	9.34344
2020-07-13	H	30.5886	5.21242	10.2035
2020-07-14	H	33.2188	5.68598	11.0254
2020-07-15	H	32.1399	5.37618	10.6439
2020-07-16	H	34.2152	5.82244	11.4107
2020-07-17	H	34.994	5.96969	11.7307
2020-07-18	H	34.9948	5.97592	11.8287
2020-07-19	H	33.3289	5.62889	11.3641
2020-07-20	H	33.2343	5.63922	11.4256
2020-07-21	H	36.1532	6.19972	12.3417
2020-07-22	H	36.9885	6.38116	12.697
2020-07-23	H	37.3711	6.45747	12.8909
2020-07-24	H	42.0323	7.2976	14.2739
2020-07-25	H	44.0277	7.6344	14.9163
2020-07-26	H	47.738	8.35325	16.1631
2020-07-27	H	47.585	8.32552	16.2747
2020-07-28	H	51.7871	9.01516	17.486
2020-07-29	H	54.0556	9.42901	18.2946
2020-07-30	H	55.0001	9.58252	18.7031
2020-07-31	H	59.1429	10.2318	19.8752
2020-08-01	H	61.3606	10.6454	20.7015
2020-08-02	H	61.2615	10.5102	20.6748
2020-08-03	H	66.8432	11.3987	22.2158
2020-08-04	H	69.2941	11.8091	23.0485
2020-08-05	H	73.7283	12.6309	24.5268
2020-08-06	H	77.1957	13.2519	25.7206
2020-08-07	H	80.1677	13.7695	26.7652
2020-08-08	H	82.3819	14.2562	27.7659
2020-08-09	H	83.613	14.3928	28.2211
2020-08-10	H	86.0016	14.7951	29.0702
2020-08-11	H	88.7157	15.1497	29.8434
2020-08-12	H	92.3754	15.6505	30.8406
2020-08-13	H	94.1789	16.0456	31.6785
2020-08-14	H	96.0581	16.4608	32.5461
2020-08-15	H	101.336	17.3449	34.1458
2020-08-16	H	108.859	18.7444	36.5812
2020-08-17	H	112.308	19.3366	37.8153
2020-08-18	H	114.264	19.6498	38.6134
2020-08-19	H	122.607	21.2199	41.357
2020-08-20	H	128.425	22.0263	42.9734
2020-08-21	H	133.079	22.7648	44.4917
2020-08-22	H	136.734	23.2915	45.6816
2020-08-23	H	133.534	22.6267	44.9981
2020-08-24	H	137.791	23.4232	46.5103
2020-08-25	H	146.773	25.274	49.6882
2020-08-26	H	155.806	26.7886	52.4255
2020-08-27	H	166.548	28.7663	55.9386
2020-08-28	H	169.088	29.1692	57.067
2020-08-29	H	171.6	29.6879	58.3403
2020-08-30	H	175.419	30.4058	59.9007
2020-08-31	H	173.692	29.9281	59.5848
2020-09-01	H	179.546	30.9138	61.4707
2020-09-02	H	179.563	30.6481	61.4222
2020-09-03	H	183.911	31.4307	62.9484
2020-09-04	H	186.638	31.9774	64.1192
2020-09-05	H	191.976	32.8129	65.7373
2020-09-06	H	189.217	32.1253	64.9908
2020-09-07	H	193.853	32.9279	66.487
2020-09-08	H	194.826	33.0726	66.9771
2020-09-09	H	199.994	33.9586	68.602
2020-09-10	H	201.09	34.2199	69.2784
2020-09-11	H	200.696	33.8497	68.9516
2020-09-12	H	198.359	33.2999	68.2886
2020-09-13	H	202.022	33.9566	69.4506
2020-09-14	H	204.161	34.2599	70.0859
2020-09-15	H	206.329	34.5347	70.6765
2020-09-16	H	208.187	34.8165	71.2756
2020-09-17	H	211.112	35.434	72.3978
2020-09-18	H	208.287	34.8421	71.6508
2020-09-19	H	213.198	35.8574	73.3544
2020-09-20	H	214.408	36.0047	73.7531
2020-09-21	H	219.778	36.9262	75.35
2020-09-22	H	223.048	37.5693	76.5522
2020-09-23	H	227.184	38.4463	78.1372
2020-09-24	H	229.063	38.5115	78.484
2020-09-25	H	229.673	38.6519	78.9219
2020-09-26	H	229.196	38.4665	78.8326
2020-09-27	H	231.787	38.8473	79.5909
2020-09-28	H	227.341	37.8862	78.2567
2020-09-29	H	233.197	39.1014	80.2396
2020-09-30	H	230.883	38.7496	79.8427
2020-02-18	I	0	0	0
2020-02-19	I	0	0	0
2020-02-20	I	0	0	0
2020-02-21	I	0	0	0
2020-02-22	I	0	0	0
2020-02-23	I	0	0	0
2020-02-24	I	0.333333	0.0637867	0.0996667
2020-02-25	I	0.952381	0.180729	0.286542
2020-02-26	I	1.14966	0.214394	0.350391
2020-02-27	I	1.31876	0.242448	0.406258
2020-02-28	I	2.13036	0.404494	0.67181
2020-02-29	I	1.82602	0.337078	0.587833
2020-03-01	I	1.56516	0.280898	0.514354
2020-03-02	I	2.6749	0.489229	0.848727
2020-03-03	I	2.62611	0.471477	0.842302
2020-03-04	I	3.25095	0.595351	1.05335
2020-03-05	I	4.45319	0.751273	1.32035
2020-03-06	I	4.81702	0.81742	1.4543
2020-03-07	I	5.12888	0.872544	1.57152
2020-03-08	I	6.06285	1.05715	1.89074
2020-03-09	I	6.86339	1.19989	2.15273
2020-03-10	I	7.54958	1.35212	2.43397
2020-03-11	I	8.13773	1.46789	2.66273
2020-03-12	I	10.3085	1.74463	3.14455
2020-03-13	I	11.5026	1.97524	3.56615
2020-03-14	I	12.8593	2.16742	3.93505
2020-03-15	I	13.0223	2.21109	4.07583
2020-03-16	I	15.8286	2.77996	5.03102
2020-03-17	I	16.9007	2.9545	5.39881
2020-03-18	I	20.4863	3.67681	6.62196
2020-03-19	I	20.5597	3.64918	6.70855
2020-03-20	I	22.6226	4.03106	7.41698
2020-03-21	I	22.7241	4.03036	7.53852
2020-03-22	I	25.4778	4.48738	8.35988
2020-03-23	I	28.5048	4.99581	9.27789
2020-03-24	I	29.0994	5.08947	9.56549
2020-03-25	I	29.609	5.12591	9.75214
2020-03-26	I	30.7125	5.1868	9.96312
2020-03-27	I	32.325	5.43998	10.4641
2020-03-28	I	33.7071	5.72585	11.0194
2020-03-29	I	35.8918	6.18872	11.8563
2020-03-30	I	35.7644	6.13625	11.9039
2020-03-31	I	35.3219	6.05093	11.8806
2020-04-01	I	35.9426	6.1074	12.0595
2020-04-02	I	38.8079	6.57878	12.8791
2020-04-03	I	38.5973	6.53618	12.9159
2020-04-04	I	39.4167	6.63935	13.1647
2020-04-05	I	42.1191	7.17183	14.0801
2020-04-06	I	43.7687	7.51018	14.7164
2020-04-07	I	44.1827	7.37614	14.6232
2020-04-08	I	44.5376	7.3615	14.6933
2020-04-09	I	44.1751	7.30493	14.6853
2020-04-10	I	42.8643	7.09971	14.4313
2020-04-11	I	42.0742	6.98138	14.2914
2020-04-12	I	41.0636	6.75521	13.9696
2020-04-13	I	41.5307	6.90785	14.2211
2020-04-14	I	43.2644	7.2375	14.7575
2020-04-15	I	43.0838	7.17109	14.6938
2020-04-16	I	43.2623	7.16844	14.7204
2020-04-17	I	42.4153	6.99706	14.4793
2020-04-18	I	40.6893	6.69339	14.0171
2020-04-19	I	38.5432	6.19628	13.2313
2020-04-20	I	38.037	6.13423	13.094
2020-04-21	I	37.6032	6.03815	12.9046
2020-04-22	I	36.2313	5.81942	12.5222
2020-04-23	I	36.7221	5.95885	12.6903
2020-04-24	I	35.4761	5.78662	12.3867
2020-04-25	I	34.0747	5.54602	11.9693
2020-04-26	I	34.2069	5.58958	11.9855
2020-04-27	I	31.9869	5.17937	11.302
2020-04-28	I	32.084	5.18974	11.2542
2020-04-29	I	33.1672	5.44244	11.5938
2020-04-30	I	32.0957	5.2592	11.2756
2020-05-01	I	30.8439	5.04272	10.8974
2020-05-02	I	30.1043	4.9372	10.6836
2020-05-03	I	32.4704	5.44554	11.4281
2020-05-04	I	30.8318	5.13421	10.9313
2020-05-05	I	31.0939	5.24918	11.0816
2020-05-06	I	29.6519	4.95949	10.6107
2020-05-07	I	30.7492	5.18677	10.931
2020-05-08	I	32.0232	5.40668	11.259
2020-05-09	I	30.7818	5.18781	10.9176
2020-05-10	I	29.7177	5.01651	10.6362
2020-05-11	I	28.8056	4.86266	10.3727
2020-05-12	I	30.3572	5.08667	10.6925
2020-05-13	I	29.0205	4.84625	10.3049
2020-05-14	I	27.208	4.49615	9.73178
2020-05-15	I	27.6545	4.60929	9.86298
2020-05-16	I	25.7039	4.24599	9.26277
2020-05-17	I	24.3652	4.00701	8.83726
2020-05-18	I	23.8845	3.95763	8.69893
2020-05-19	I	23.1391	3.8416	8.4609
2020-05-20	I	21.5002	3.52027	7.90162
2020-05-21	I	22.0954	3.6574	8.04492
2020-05-22	I	20.6056	3.37786	7.55497
2020-05-23	I	19.3286	3.13381	7.10893
2020-05-24	I	18.234	2.94154	6.73598
2020-05-25	I	18.9625	3.10024	6.90799
2020-05-26	I	18.5869	3.03004	6.74215
2020-05-27	I	19.265	3.03533	6.69672
2020-05-28	I	18.8462	2.99813	6.59196
2020-05-29	I	17.8205	2.82847	6.28363
2020-05-30	I	17.6081	2.81466	6.21318
2020-05-31	I	20.426	3.26075	6.86653
2020-06-01	I	20.8413	3.30246	6.92255
2020-06-02	I	22.1973	3.52859	7.27056
2020-06-03	I	22.3596	3.58945	7.37574
2020-06-04	I	21.832	3.51259	7.26844
2020-06-05	I	21.0465	3.38476	7.07489
2020-06-06	I	20.7065	3.34202	7.00519
2020-06-07	I	21.0818	3.38128	7.06121
2020-06-08	I	21.0701	3.40291	7.09289
2020-06-09	I	20.3934	3.29336	6.92128
2020-06-10	I	19.1467	3.07449	6.57179
2020-06-11	I	20.4115	3.3608	6.99831
2020-06-12	I	21.4956	3.58829	7.35419
2020-06-13	I	22.7581	3.84166	7.76525
2020-06-14	I	22.8403	3.88362	7.86059
2020-06-15	I	22.5774	3.81043	7.77502
2020-06-16	I	22.0187	3.69674	7.61781
2020-06-17	I	21.2065	3.53822	7.38058
2020-06-18	I	20.177	3.37561	7.12534
2020-06-19	I	21.6279	3.66442	7.56501
2020-06-20	I	21.5382	3.62777	7.51638
2020-06-21	I	23.7947	4.06591	8.20617
2020-06-22	I	24.3954	4.1537	8.3764
2020-06-23	I	23.577	3.97171	8.12668
2020-06-24	I	26.2089	4.4801	8.93951
2020-06-25	I	26.1314	4.41566	8.88807
2020-06-26	I	26.065	4.39246	8.89073
2020-06-27	I	27.3415	4.61719	9.27439
2020-06-28	I	27.7689	4.66856	9.39776
2020-06-29	I	27.4686	4.6254	9.37137
2020-06-30	I	27.5445	4.58944	9.34828
2020-07-01	I	27.2762	4.51786	9.26308
2020-07-02	I	27.7129	4.6163	9.43553
2020-07-03	I	28.754	4.85918	9.83776
2020-07-04	I	29.9796	5.09209	10.2374
2020-07-05	I	29.3634	4.95616	10.0714
2020-07-06	I	29.502	5.01482	10.1948
2020-07-07	I	28.6208	4.83907	9.95176
2020-07-08	I	30.1987	5.12803	10.4195
2020-07-09	I	31.8846	5.4548	10.963
2020-07-10	I	31.9964	5.46086	11.0226
2020-07-11	I	35.7588	6.18976	12.2058
2020-07-12	I	35.6504	6.12603	12.1924
2020-07-13	I	36.5575	6.23377	12.432
2020-07-14	I	39.6683	6.81443	13.4087
2020-07-15	I	42.6681	7.31773	14.2936
2020-07-16	I	45.906	7.93961	15.3842
2020-07-17	I	50.6813	8.5854	16.5379
2020-07-18	I	54.4411	9.31493	17.8463
2020-07-19	I	55.6638	9.54015	18.3932
2020-07-20	I	57.0452	9.85818	19.0754
2020-07-21	I	56.5625	9.67392	18.9703
2020-07-22	I	59.8155	10.3191	20.1263
2020-07-23	I	63.9371	11.0481	21.4369
2020-07-24	I	65.8032	11.3672	22.1329
2020-07-25	I	67.0694	11.5388	22.5946
2020-07-26	I	68.8214	11.6901	23.0117
2020-07-27	I	68.6565	11.5943	23.0299
2020-07-28	I	70.5151	11.8667	23.5961
2020-07-29	I	71.7748	12.091	24.0873
2020-07-30	I	72.8546	12.1946	24.387
2020-07-31	I	78.1135	13.2517	26.166
2020-08-01	I	80.9544	13.7804	27.1722
2020-08-02	I	83.7228	14.3069	28.187
2020-08-03	I	84.7624	14.521	28.724
2020-08-04	I	86.6535	14.73	29.2415
2020-08-05	I	91.6078	15.7472	31.0116
2020-08-06	I	96.5209	16.4673	32.3612
2020-08-07	I	93.3989	15.8527	31.644
2020-08-08	I	100.056	17.1487	33.8419
2020-08-09	I	102.762	17.6241	34.8203
2020-08-10	I	107.082	18.3392	36.1748
2020-08-11	I	112.785	19.1987	37.7716
2020-08-12	I	117.339	19.8399	39.0518
2020-08-13	I	122.243	20.8264	40.8783
2020-08-14	I	122.78	20.847	41.2242
2020-08-15	I	132.573	22.5752	44.2005
2020-08-16	I	135.634	23.0282	45.2621
2020-08-17	I	141.925	24.1516	47.3567
2020-08-18	I	149.316	25.4955	49.8264
2020-08-19	I	153.985	26.2383	51.3981
2020-08-20	I	161.654	27.5728	53.8914
2020-08-21	I	166.561	28.5018	55.7869
2020-08-22	I	171.1	29.276	57.4456
2020-08-23	I	175.99	30.1901	59.3172
2020-08-24	I	179.849	30.6829	60.5346
2020-08-25	I	182.489	30.8273	61.1837
2020-08-26	I	187.086	31.4913	62.6011
[truncated: 1,165 more rows]
