# Supplementary material for: The impact of social distancing on COVID19 spread: State of Georgia case study
Source: PLoS One. 2020 Oct 12;15(10):e0239798. doi: 10.1371/journal.pone.0239798 (PMC7549801; doi:10.1371/journal.pone.0239798)
Supplement: S12 Dataset — The number of people that need hospital beds, ICU beds, and ventilators is recorded for each hospital region under Scenario 9. (XLSX) [file pone.0239798.s016.xlsx]

## Sheet: Sheet1
Date	Region	Curr_Hosp	Curr_Vent	Curr_ICU
2020-02-18	A	0	0	0
2020-02-19	A	0	0	0
2020-02-20	A	0	0	0
2020-02-21	A	0	0	0
2020-02-22	A	0.333333	0.07488	0.117
2020-02-23	A	0.619048	0.13728	0.219375
2020-02-24	A	1.19728	0.178187	0.29162
2020-02-25	A	1.35957	0.148489	0.255167
2020-02-26	A	2.16535	0.337287	0.556938
2020-02-27	A	1.85601	0.281073	0.487321
2020-02-28	A	1.9242	0.298014	0.526072
2020-02-29	A	1.64932	0.248345	0.460313
2020-03-01	A	1.74703	0.270741	0.502441
2020-03-02	A	2.49746	0.439164	0.773302
2020-03-03	A	3.14068	0.568423	0.992973
2020-03-04	A	5.35868	1.00617	1.70085
2020-03-05	A	5.25982	0.966045	1.68758
2020-03-06	A	7.17508	1.34861	2.32596
2020-03-07	A	7.81674	1.44278	2.53355
2020-03-08	A	10.0334	1.87346	3.26552
2020-03-09	A	12.2667	2.29615	4.00567
2020-03-10	A	13.5143	2.52082	4.45396
2020-03-11	A	14.2504	2.43071	4.41288
2020-03-12	A	16.2146	2.74943	4.99227
2020-03-13	A	17.2316	2.81258	5.1829
2020-03-14	A	19.7699	3.36718	6.13404
2020-03-15	A	19.6123	3.34955	6.21662
2020-03-16	A	21.4772	3.73977	6.92154
2020-03-17	A	24.0757	4.26741	7.85468
2020-03-18	A	25.303	4.48247	8.32018
2020-03-19	A	28.6883	5.04441	9.32549
2020-03-20	A	31.2566	5.51268	10.2051
2020-03-21	A	32.7914	5.79753	10.8102
2020-03-22	A	35.7736	6.18189	11.5692
2020-03-23	A	37.3297	6.43008	12.1207
2020-03-24	A	37.6636	6.42336	12.2696
2020-03-25	A	39.2831	6.684	12.8159
2020-03-26	A	41.6712	7.17853	13.7273
2020-03-27	A	45.0515	7.84579	14.9234
2020-03-28	A	48.2822	8.46563	16.0696
2020-03-29	A	49.7181	8.62994	16.5222
2020-03-30	A	50.9489	8.76687	16.9183
2020-03-31	A	52.6705	9.04183	17.5162
2020-04-01	A	55.4794	9.46233	18.3383
2020-04-02	A	56.2205	9.61029	18.7414
2020-04-03	A	57.8556	9.86116	19.2934
2020-04-04	A	60.5905	10.3476	20.2097
2020-04-05	A	63.6014	10.9442	21.3105
2020-04-06	A	67.8488	11.6744	22.6377
2020-04-07	A	69.4895	11.9002	23.201
2020-04-08	A	68.8957	11.7278	23.1305
2020-04-09	A	68.3868	11.6258	23.1339
2020-04-10	A	68.2839	11.66	23.3231
2020-04-11	A	66.5291	11.3252	22.9211
2020-04-12	A	66.0249	11.1405	22.7166
2020-04-13	A	65.5928	11.1391	22.776
2020-04-14	A	65.5557	11.0631	22.711
2020-04-15	A	62.8573	10.4228	21.7528
2020-04-16	A	61.8777	10.3275	21.599
2020-04-17	A	62.3714	10.5143	21.8805
2020-04-18	A	61.1278	10.1791	21.3598
2020-04-19	A	62.0619	10.4655	21.7881
2020-04-20	A	61.196	10.3409	21.5953
2020-04-21	A	60.4537	10.237	21.4265
2020-04-22	A	59.8174	10.1505	21.2789
2020-04-23	A	58.9388	9.9924	21.0154
2020-04-24	A	59.8523	10.138	21.2181
2020-04-25	A	58.9686	9.95147	20.9145
2020-04-26	A	57.8779	9.54921	20.2632
2020-04-27	A	55.2763	9.09751	19.5113
2020-04-28	A	52.3796	8.56025	18.6021
2020-04-29	A	50.8968	8.33717	18.1575
2020-04-30	A	48.9592	7.94881	17.4521
2020-05-01	A	48.6317	7.89142	17.2509
2020-05-02	A	46.0176	7.22515	16.1086
2020-05-03	A	43.4437	6.77808	15.278
2020-05-04	A	45.5708	7.32072	15.9812
2020-05-05	A	43.0607	6.86604	15.1796
2020-05-06	A	43.5758	6.98911	15.2625
2020-05-07	A	43.0174	6.80325	14.8843
2020-05-08	A	42.2054	6.72324	14.6705
2020-05-09	A	41.5094	6.68984	14.5353
2020-05-10	A	39.2461	6.24602	13.7671
2020-05-11	A	38.3062	6.06752	13.3939
2020-05-12	A	38.1672	6.04635	13.2666
2020-05-13	A	37.3814	5.87894	12.9213
2020-05-14	A	36.7079	5.8476	12.7881
2020-05-15	A	37.7972	6.1626	13.2046
2020-05-16	A	38.731	6.35022	13.452
2020-05-17	A	37.198	6.13494	13.0879
2020-05-18	A	37.884	6.30499	13.3152
2020-05-19	A	39.1386	6.61863	13.7828
2020-05-20	A	37.5474	6.23937	13.191
2020-05-21	A	37.5168	6.25334	13.1888
2020-05-22	A	35.1573	5.7325	12.3548
2020-05-23	A	31.8015	5.10711	11.3261
2020-05-24	A	30.2584	4.85219	10.842
2020-05-25	A	29.2691	4.57598	10.3188
2020-05-26	A	26.7545	4.15443	9.56194
2020-05-27	A	25.5991	4.01669	9.23336
2020-05-28	A	24.9421	3.9546	9.02819
2020-05-29	A	23.0456	3.63662	8.43267
2020-05-30	A	22.42	3.563	8.21058
2020-05-31	A	21.8838	3.50165	8.01626
2020-06-01	A	23.0909	3.65297	8.16256
2020-06-02	A	21.4589	3.32148	7.57558
2020-06-03	A	20.3933	3.16171	7.24396
2020-06-04	A	20.8133	3.30591	7.38713
2020-06-05	A	23.1733	3.7866	8.07574
2020-06-06	A	22.8628	3.77395	8.03261
2020-06-07	A	23.2634	3.85771	8.1422
2020-06-08	A	24.2734	4.09945	8.50676
2020-06-09	A	24.8058	4.20384	8.67408
2020-06-10	A	25.2621	4.31301	8.85515
2020-06-11	A	25.6532	4.37071	8.96159
2020-06-12	A	27.3218	4.67394	9.45339
2020-06-13	A	25.752	4.36364	9.00405
2020-06-14	A	26.4065	4.50997	9.24355
2020-06-15	A	28.3008	4.93143	9.9211
2020-06-16	A	26.2578	4.50334	9.2963
2020-06-17	A	24.1734	4.08281	8.64993
2020-06-18	A	25.72	4.31754	8.99869
2020-06-19	A	26.3791	4.44936	9.20418
2020-06-20	A	24.6106	4.11271	8.68633
2020-06-21	A	25.0948	4.23707	8.86587
2020-06-22	A	25.1765	4.25473	8.88864
2020-06-23	A	24.5799	4.0559	8.57489
2020-06-24	A	24.4018	4.06216	8.56903
2020-06-25	A	26.5825	4.47228	9.19657
2020-06-26	A	28.1183	4.71698	9.594
2020-06-27	A	30.4348	5.19823	10.3751
2020-06-28	A	29.4203	4.95031	10.0445
2020-06-29	A	32.2174	5.40377	10.7866
2020-06-30	A	34.9482	5.87594	11.5833
2020-07-01	A	32.6223	5.44019	10.9847
2020-07-02	A	30.6286	5.04378	10.409
2020-07-03	A	31.2531	5.14054	10.5725
2020-07-04	A	31.455	5.22117	10.7156
2020-07-05	A	30.6281	5.05263	10.4725
2020-07-06	A	30.2527	4.98706	10.3768
2020-07-07	A	28.5975	4.69945	9.929
2020-07-08	A	30.1788	5.02277	10.4169
2020-07-09	A	28.5342	4.66543	9.86444
2020-07-10	A	29.1246	4.72818	9.94438
2020-07-11	A	30.9639	5.15487	10.5993
2020-07-12	A	32.5405	5.49935	11.1551
2020-07-13	A	33.8919	5.77533	11.624
2020-07-14	A	33.7168	5.71688	11.5837
2020-07-15	A	37.2335	6.33932	12.5971
2020-07-16	A	35.2478	5.93173	12.0364
2020-07-17	A	35.879	6.06076	12.2782
2020-07-18	A	34.7535	5.83826	11.9741
2020-07-19	A	35.7887	6.07994	12.3753
2020-07-20	A	36.3427	6.13157	12.4924
2020-07-21	A	37.4842	6.26058	12.7292
2020-07-22	A	37.1293	6.18504	12.6504
2020-07-23	A	41.1585	6.97351	13.9118
2020-07-24	A	41.9453	7.13136	14.2355
2020-07-25	A	40.9531	6.94398	14.0204
2020-07-26	A	39.7694	6.71294	13.7151
2020-07-27	A	39.4214	6.50932	13.4308
2020-07-28	A	40.1231	6.68075	13.7149
2020-07-29	A	41.3912	6.89849	14.0805
2020-07-30	A	40.1448	6.68613	13.7851
2020-07-31	A	41.0765	6.91407	14.1593
2020-08-01	A	45.2085	7.75298	15.5007
2020-08-02	A	46.0834	7.80311	15.6605
2020-08-03	A	50.5001	8.52435	16.8619
2020-08-04	A	51.6191	8.78704	17.3845
2020-08-05	A	52.5783	8.95325	17.7595
2020-08-06	A	51.7338	8.78115	17.6022
2020-08-07	A	51.6766	8.75421	17.6466
2020-08-08	A	53.6275	9.08398	18.2358
2020-08-09	A	50.2998	8.45467	17.3386
2020-08-10	A	50.4474	8.50433	17.4506
2020-08-11	A	53.574	9.11148	18.4326
2020-08-12	A	58.9206	10.2026	20.2062
2020-08-13	A	59.8367	10.3326	20.5404
2020-08-14	A	64.2886	11.2202	22.0506
2020-08-15	A	62.7712	10.8283	21.6039
2020-08-16	A	65.1372	11.2617	22.4004
2020-08-17	A	67.8319	11.7809	23.3444
2020-08-18	A	68.8083	11.8725	23.6373
2020-08-19	A	74.6452	13.0914	25.679
2020-08-20	A	75.9816	13.1975	26.0441
2020-08-21	A	75.4604	13.0529	25.9996
2020-08-22	A	80.0137	13.9226	27.5076
2020-08-23	A	82.5832	14.1675	28.0775
2020-08-24	A	89.1189	15.406	30.1925
2020-08-25	A	92.721	15.8419	31.1114
2020-08-26	A	92.8084	15.864	31.3825
2020-08-27	A	94.2168	16.1597	32.053
2020-08-28	A	92.7572	15.7655	31.6387
2020-08-29	A	91.8395	15.5535	31.4582
2020-08-30	A	94.7196	16.145	32.5006
2020-08-31	A	95.5216	16.1693	32.6804
2020-09-01	A	97.5423	16.5528	33.4053
2020-09-02	A	98.2743	16.7448	33.8403
2020-09-03	A	100.568	17.2016	34.6846
2020-09-04	A	102.535	17.4963	35.289
2020-09-05	A	107.887	18.4878	36.9836
2020-09-06	A	108.808	18.6985	37.5043
2020-09-07	A	113.931	19.6616	39.1906
2020-09-08	A	118.988	20.3866	40.5448
2020-09-09	A	118.323	20.217	40.5207
2020-09-10	A	120.087	20.5749	41.2796
2020-09-11	A	117.931	20.116	40.7606
2020-09-12	A	118.084	20.0109	40.7399
2020-09-13	A	119.882	20.1452	41.0684
2020-09-14	A	120.422	20.2155	41.2909
2020-09-15	A	124.219	20.9979	42.6165
2020-09-16	A	124.473	20.9039	42.6108
2020-09-17	A	128.358	21.4745	43.6198
2020-09-18	A	127.355	21.2401	43.3933
2020-09-19	A	134.161	22.5867	45.6045
2020-09-20	A	134.995	22.7631	46.0616
2020-09-21	A	133.71	22.4609	45.7595
2020-09-22	A	140.942	23.8287	48.0259
2020-09-23	A	142.474	23.9978	48.4924
2020-09-24	A	146.121	24.7489	49.8538
2020-09-25	A	147.58	25.0004	50.4601
2020-09-26	A	151.164	25.7425	51.8226
2020-09-27	A	149.569	25.4373	51.5717
2020-09-28	A	145.202	24.5397	50.3469
2020-09-29	A	148.459	25.2115	51.4939
2020-09-30	A	155.584	26.4925	53.6242
2020-02-18	B	0	0	0
2020-02-19	B	0	0	0
2020-02-20	B	0.333333	0.07488	0.117
2020-02-21	B	0.285714	0.0624	0.102375
2020-02-22	B	0.911565	0.179573	0.288911
2020-02-23	B	1.11467	0.213431	0.352464
2020-02-24	B	1.6221	0.305433	0.50774
2020-02-25	B	1.72371	0.318314	0.543939
2020-02-26	B	1.8108	0.340142	0.592946
2020-02-27	B	2.21878	0.411025	0.718161
2020-02-28	B	2.23514	0.417401	0.745391
2020-02-29	B	2.91584	0.550287	0.968551
2020-03-01	B	4.83262	0.927266	1.57982
2020-03-02	B	5.80891	1.10275	1.89801
2020-03-03	B	7.3124	1.40984	2.42775
2020-03-04	B	7.26777	1.36622	2.42329
2020-03-05	B	8.22952	1.47964	2.65337
2020-03-06	B	9.38721	1.69063	3.0367
2020-03-07	B	10.3795	1.89974	3.42411
2020-03-08	B	9.89672	1.77448	3.2951
2020-03-09	B	9.81624	1.74497	3.29921
2020-03-10	B	11.0806	1.97553	3.70148
2020-03-11	B	11.1643	1.90142	3.63746
2020-03-12	B	12.2361	2.00052	3.83278
2020-03-13	B	13.1547	2.17739	4.15101
2020-03-14	B	15.2755	2.65759	4.94947
2020-03-15	B	17.0933	2.9385	5.46179
2020-03-16	B	17.318	2.97013	5.59373
2020-03-17	B	17.5107	2.9965	5.70918
2020-03-18	B	20.3425	3.59532	6.71153
2020-03-19	B	21.1031	3.70885	6.98626
2020-03-20	B	28.4217	5.13465	9.30664
2020-03-21	B	30.3615	5.40762	9.90698
2020-03-22	B	34.6908	6.20086	11.3163
2020-03-23	B	35.4016	6.30722	11.6827
2020-03-24	B	35.3442	6.23501	11.7521
2020-03-25	B	35.2951	6.09995	11.6957
2020-03-26	B	37.2529	6.33961	12.1968
2020-03-27	B	38.9311	6.65581	12.8172
2020-03-28	B	40.0362	6.85552	13.2604
2020-03-29	B	43.3167	7.50173	14.3978
2020-03-30	B	44.1286	7.54104	14.6131
2020-03-31	B	46.4912	7.92324	15.3474
2020-04-01	B	50.5163	8.69102	16.692
2020-04-02	B	53.9663	9.32807	17.8642
2020-04-03	B	54.9235	9.42352	18.2095
2020-04-04	B	57.0773	9.81091	18.9926
2020-04-05	B	59.2567	10.1864	19.7602
2020-04-06	B	60.4581	10.3829	20.2499
2020-04-07	B	62.1546	10.7407	20.9816
2020-04-08	B	61.2754	10.5591	20.8723
2020-04-09	B	62.5217	10.6962	21.2272
2020-04-10	B	62.2567	10.5748	21.1695
2020-04-11	B	60.6963	10.1768	20.6553
2020-04-12	B	62.0254	10.3443	20.9854
2020-04-13	B	64.1646	10.814	21.7899
2020-04-14	B	64.6649	10.8448	21.9305
2020-04-15	B	63.7604	10.743	21.8542
2020-04-16	B	61.9851	10.4445	21.4537
2020-04-17	B	61.7967	10.3983	21.4197
2020-04-18	B	59.6353	10.0297	20.8742
2020-04-19	B	57.116	9.49793	20.0459
2020-04-20	B	56.6232	9.41808	19.8889
2020-04-21	B	54.2009	8.96606	19.1491
2020-04-22	B	52.4579	8.68643	18.6535
2020-04-23	B	49.6306	8.20936	17.8384
2020-04-24	B	48.8738	8.03367	17.472
2020-04-25	B	49.5585	8.08971	17.4676
2020-04-26	B	50.4787	8.37215	17.8322
2020-04-27	B	49.2675	8.19151	17.5012
2020-04-28	B	47.5626	7.88012	16.9602
2020-04-29	B	45.7679	7.53744	16.3568
2020-04-30	B	43.563	7.16589	15.6946
2020-05-01	B	45.3397	7.45253	16.0467
2020-05-02	B	44.8626	7.41407	15.9216
2020-05-03	B	41.1203	6.72197	14.7807
2020-05-04	B	40.246	6.59172	14.4801
2020-05-05	B	40.1632	6.48318	14.2171
2020-05-06	B	38.759	6.26516	13.7876
2020-05-07	B	38.222	6.24432	13.6632
2020-05-08	B	38.7617	6.34344	13.7363
2020-05-09	B	38.891	6.37335	13.7179
2020-05-10	B	36.6685	5.96008	13.0172
2020-05-11	B	36.7634	6.00119	13.0064
2020-05-12	B	36.1782	5.91619	12.8106
2020-05-13	B	35.3432	5.76216	12.5092
2020-05-14	B	34.9608	5.73919	12.4103
2020-05-15	B	33.2998	5.4538	11.9076
2020-05-16	B	34.876	5.80116	12.3822
2020-05-17	B	33.227	5.47216	11.8311
2020-05-18	B	32.147	5.29507	11.5005
2020-05-19	B	33.8879	5.67997	12.0433
2020-05-20	B	35.3801	6.02291	12.5529
2020-05-21	B	33.9925	5.67914	12.0151
2020-05-22	B	34.4697	5.80867	12.1946
2020-05-23	B	32.8788	5.45901	11.6366
2020-05-24	B	32.1818	5.38118	11.482
2020-05-25	B	30.5844	5.11386	11.0304
2020-05-26	B	30.5486	5.11297	10.9819
2020-05-27	B	27.5178	4.54923	10.0599
2020-05-28	B	26.2534	4.32351	9.63438
2020-05-29	B	26.5029	4.42383	9.71275
2020-05-30	B	28.0501	4.61282	9.94599
2020-05-31	B	27.7096	4.57895	9.85108
2020-06-01	B	25.7511	4.2096	9.23503
2020-06-02	B	24.0724	3.90182	8.69598
2020-06-03	B	24.9668	4.11402	8.95665
2020-06-04	B	25.4001	4.20488	9.0504
2020-06-05	B	25.7715	4.31388	9.18443
2020-06-06	B	26.7565	4.54338	9.51838
2020-06-07	B	27.2675	4.64866	9.67625
2020-06-08	B	29.3722	5.07751	10.3474
2020-06-09	B	28.5095	4.89131	10.0853
2020-06-10	B	27.1033	4.61967	9.67397
2020-06-11	B	26.2314	4.45708	9.41372
2020-06-12	B	26.8174	4.53514	9.51967
2020-06-13	B	27.9864	4.78046	9.89405
2020-06-14	B	28.655	4.88782	10.07
2020-06-15	B	28.8947	4.89409	10.0939
2020-06-16	B	30.4336	5.09068	10.4138
2020-06-17	B	29.7526	4.95498	10.2258
2020-06-18	B	29.5022	4.86408	10.0959
2020-06-19	B	31.621	5.33191	10.8316
2020-06-20	B	31.1037	5.18928	10.6433
2020-06-21	B	31.9936	5.26179	10.7775
2020-06-22	B	31.4231	5.11976	10.5787
2020-06-23	B	32.2674	5.28982	10.8553
2020-06-24	B	31.3245	5.15421	10.6641
2020-06-25	B	32.5162	5.43502	11.1121
2020-06-26	B	32.5377	5.44438	11.1531
2020-06-27	B	32.2228	5.39949	11.1066
2020-06-28	B	32.2862	5.44806	11.2003
2020-06-29	B	31.6739	5.33877	11.0482
2020-06-30	B	30.8157	5.03415	10.5815
2020-07-01	B	32.0801	5.33496	11.0398
2020-07-02	B	33.4973	5.54127	11.3715
2020-07-03	B	33.7119	5.54402	11.3974
2020-07-04	B	34.5626	5.75985	11.7537
2020-07-05	B	34.9584	5.9314	12.0525
2020-07-06	B	38.2977	6.4959	12.9726
2020-07-07	B	39.4933	6.64738	13.2794
2020-07-08	B	39.518	6.61554	13.3008
2020-07-09	B	38.2059	6.35327	12.9512
2020-07-10	B	41.7479	7.0721	14.11
2020-07-11	B	40.4506	6.85299	13.8456
2020-07-12	B	42.3386	7.23338	14.4939
2020-07-13	B	41.6236	7.0179	14.2291
2020-07-14	B	43.0107	7.22105	14.5955
2020-07-15	B	43.1996	7.27386	14.734
2020-07-16	B	42.6949	7.1903	14.656
2020-07-17	B	44.929	7.65314	15.4196
2020-07-18	B	48.5106	8.35778	16.5862
2020-07-19	B	51.5805	8.97826	17.6589
2020-07-20	B	50.2118	8.67441	17.3149
2020-07-21	B	49.3721	8.49609	17.1308
2020-07-22	B	48.9856	8.44456	17.1215
2020-07-23	B	49.321	8.48481	17.2433
2020-07-24	B	47.9418	8.12454	16.7346
2020-07-25	B	50.093	8.52874	17.3901
2020-07-26	B	52.9368	9.04307	18.241
2020-07-27	B	52.3744	8.90869	18.1059
2020-07-28	B	52.559	8.88269	18.122
2020-07-29	B	55.0506	9.36021	18.916
2020-07-30	B	57.8529	9.9301	19.8795
2020-07-31	B	57.9215	9.81983	19.8083
2020-08-01	B	61.9804	10.6542	21.1932
2020-08-02	B	62.4593	10.7089	21.4041
2020-08-03	B	65.2033	11.1927	22.2732
2020-08-04	B	68.5552	11.765	23.2981
2020-08-05	B	68.7616	11.7094	23.3628
2020-08-06	B	68.6052	11.6853	23.4541
2020-08-07	B	71.1378	12.1339	24.2664
2020-08-08	B	74.6419	12.7407	25.3411
2020-08-09	B	71.9788	12.2369	24.7041
2020-08-10	B	73.0294	12.2414	24.8098
2020-08-11	B	71.93	12.0537	24.6032
2020-08-12	B	70.9876	11.8558	24.3575
2020-08-13	B	74.1798	12.4562	25.3385
2020-08-14	B	77.9161	13.2561	26.6648
2020-08-15	B	76.4519	12.9853	26.3607
2020-08-16	B	80.5302	13.8135	27.7413
2020-08-17	B	78.3592	13.3445	27.138
2020-08-18	B	79.4983	13.5581	27.5547
2020-08-19	B	77.4748	13.0983	26.9227
2020-08-20	B	78.7403	13.3225	27.3187
2020-08-21	B	80.1583	13.6037	27.8125
2020-08-22	B	81.7071	13.9017	28.3443
2020-08-23	B	80.0347	13.576	27.9126
2020-08-24	B	81.2678	13.7317	28.2022
2020-08-25	B	81.9915	13.8281	28.4036
2020-08-26	B	83.6117	14.0472	28.7965
2020-08-27	B	88.3339	15.0506	30.4229
2020-08-28	B	91.3814	15.4902	31.2264
2020-08-29	B	90.6603	15.3352	31.1147
2020-08-30	B	94.3755	16.0047	32.2651
2020-08-31	B	95.8933	16.2354	32.7603
2020-09-01	B	98.5276	16.5635	33.4059
2020-09-02	B	100.452	16.934	34.1225
2020-09-03	B	103.102	17.5645	35.2522
2020-09-04	B	105.373	18.0233	36.1367
2020-09-05	B	106.986	18.3197	36.7762
2020-09-06	B	113.036	19.1962	38.3195
2020-09-07	B	119.888	20.4897	40.5496
2020-09-08	B	122.094	20.791	41.2876
2020-09-09	B	123.652	20.9367	41.7686
2020-09-10	B	125.988	21.3133	42.5882
2020-09-11	B	129.323	21.9599	43.8254
2020-09-12	B	134.515	22.9757	45.6532
2020-09-13	B	139.298	23.8528	47.3002
2020-09-14	B	139.399	23.6768	47.3243
2020-09-15	B	148.818	25.4271	50.3095
2020-09-16	B	151.892	26.0259	51.5781
2020-09-17	B	148.193	25.0856	50.4392
2020-09-18	B	151.689	25.7053	51.6353
2020-09-19	B	157.352	26.7348	53.4835
2020-09-20	B	158.54	26.7524	53.7878
2020-09-21	B	159.225	26.8835	54.236
2020-09-22	B	162.145	27.3339	55.1611
2020-09-23	B	167.648	28.4969	57.2013
2020-09-24	B	173.032	29.5076	59.0515
2020-09-25	B	174.313	29.798	59.8081
2020-09-26	B	174.744	29.9013	60.2534
2020-09-27	B	176.448	30.0041	60.669
2020-09-28	B	173.908	29.4768	60.0751
2020-09-29	B	177.73	30.1883	61.3537
2020-09-30	B	183.674	31.3442	63.3522
2020-02-18	C	0	0	0
2020-02-19	C	0	0	0
2020-02-20	C	0	0	0
2020-02-21	C	0.666667	0.127573	0.199333
2020-02-22	C	0.904762	0.181191	0.291417
2020-02-23	C	0.77551	0.150993	0.25499
2020-02-24	C	0.664723	0.125827	0.223116
2020-02-25	C	1.23643	0.232429	0.39456
2020-02-26	C	2.0598	0.385051	0.64424
2020-02-27	C	2.76554	0.523329	0.880043
2020-02-28	C	3.03713	0.585868	1.00404
2020-02-29	C	3.93659	0.74337	1.2772
2020-03-01	C	4.04088	0.758141	1.33422
2020-03-02	C	5.46362	1.0145	1.76544
2020-03-03	C	5.34977	0.972994	1.74409
2020-03-04	C	5.91885	1.08816	1.95941
2020-03-05	C	7.73996	1.41709	2.51182
2020-03-06	C	9.30092	1.64961	2.93018
2020-03-07	C	9.63889	1.71579	3.0969
2020-03-08	C	10.9286	1.83473	3.34246
2020-03-09	C	12.7007	2.12521	3.85632
2020-03-10	C	14.553	2.44216	4.42294
2020-03-11	C	15.8073	2.69518	4.90141
2020-03-12	C	19.2158	3.36364	6.03507
2020-03-13	C	19.1373	3.33551	6.11268
2020-03-14	C	22.4034	3.90834	7.11227
2020-03-15	C	22.8696	3.99188	7.37157
2020-03-16	C	25.6025	4.36934	8.07945
2020-03-17	C	29.2784	4.93904	9.09752
2020-03-18	C	31.7624	5.35	9.88866
2020-03-19	C	35.8916	6.03359	11.1139
2020-03-20	C	40.0975	6.78351	12.4677
2020-03-21	C	43.7027	7.46391	13.7389
2020-03-22	C	47.7928	8.1779	15.0809
2020-03-23	C	51.2986	8.84777	16.3721
2020-03-24	C	53.3035	9.20354	17.1856
2020-03-25	C	58.0221	10.0547	18.764
2020-03-26	C	64.0665	11.1772	20.7909
2020-03-27	C	66.2475	11.5385	21.6673
2020-03-28	C	69.4502	12.0865	22.8199
2020-03-29	C	73.1954	12.7456	24.1448
2020-03-30	C	73.739	12.7817	24.5023
2020-03-31	C	76.8715	13.336	25.6342
2020-04-01	C	78.2232	13.4651	26.1046
2020-04-02	C	83.7151	14.4907	27.9505
2020-04-03	C	87.4225	15.0347	29.0804
2020-04-04	C	90.6002	15.477	30.0517
2020-04-05	C	91.324	15.4434	30.2732
2020-04-06	C	93.9444	16.0339	31.4334
2020-04-07	C	98.1904	16.6092	32.5785
2020-04-08	C	99.8299	16.9415	33.3509
2020-04-09	C	93.9018	15.7792	31.7777
2020-04-10	C	93.4873	15.5982	31.6318
2020-04-11	C	91.7986	15.3447	31.3438
2020-04-12	C	86.3512	14.3209	29.8222
2020-04-13	C	82.682	13.6813	28.8244
2020-04-14	C	85.5369	14.2354	29.65
2020-04-15	C	84.3174	13.9068	29.1374
2020-04-16	C	81.6054	13.3556	28.2556
2020-04-17	C	81.9475	13.4537	28.355
2020-04-18	C	78.2407	12.7451	27.2069
2020-04-19	C	78.0634	12.8063	27.2207
2020-04-20	C	76.2448	12.5689	26.7822
2020-04-21	C	77.6861	12.8702	27.1784
2020-04-22	C	80.5881	13.3765	27.9238
2020-04-23	C	79.7421	13.2437	27.7093
2020-04-24	C	81.3504	13.6267	28.293
2020-04-25	C	81.7289	13.6991	28.418
2020-04-26	C	81.3867	13.5874	28.2588
2020-04-27	C	77.0934	12.7511	26.9581
2020-04-28	C	73.4134	12.1069	25.9023
2020-04-29	C	71.2591	11.6227	25.0609
2020-04-30	C	69.0792	11.1971	24.2899
2020-05-01	C	70.5441	11.5246	24.6813
2020-05-02	C	73.133	12.086	25.4745
2020-05-03	C	71.0188	11.6386	24.7385
2020-05-04	C	72.8732	12.0645	25.3425
2020-05-05	C	72.7961	12.0644	25.3164
2020-05-06	C	71.73	11.6622	24.6652
2020-05-07	C	70.4829	11.4879	24.3467
2020-05-08	C	67.4139	10.9349	23.431
2020-05-09	C	62.1167	9.92226	21.7675
2020-05-10	C	60.2428	9.61084	21.1439
2020-05-11	C	60.9701	9.70077	21.1442
2020-05-12	C	60.9267	9.82008	21.2139
2020-05-13	C	59.2229	9.43972	20.5251
2020-05-14	C	56.0958	8.9203	19.6062
2020-05-15	C	54.7488	8.701	19.1357
2020-05-16	C	52.9275	8.40176	18.5421
2020-05-17	C	53.6998	8.52403	18.6033
2020-05-18	C	53.0284	8.46784	18.4099
2020-05-19	C	51.4529	8.30453	18.0587
2020-05-20	C	53.1025	8.67874	18.5487
2020-05-21	C	52.5164	8.60508	18.3751
2020-05-22	C	51.6807	8.49101	18.1409
2020-05-23	C	49.9644	8.10752	17.4853
2020-05-24	C	49.16	7.9072	17.0979
2020-05-25	C	45.4705	7.17451	15.875
2020-05-26	C	45.9747	7.36265	16.053
2020-05-27	C	45.4069	7.27538	15.8274
2020-05-28	C	42.9202	6.87263	15.1143
2020-05-29	C	42.1221	6.79215	14.889
2020-05-30	C	40.7713	6.57533	14.4579
2020-05-31	C	41.2802	6.72467	14.5963
2020-06-01	C	37.7163	6.08367	13.5214
2020-06-02	C	35.3283	5.68818	12.7976
2020-06-03	C	34.948	5.60266	12.5456
2020-06-04	C	34.6221	5.60627	12.442
2020-06-05	C	33.6761	5.40682	12.0351
2020-06-06	C	32.5319	5.25171	11.6964
2020-06-07	C	30.8845	4.9616	11.1487
2020-06-08	C	31.8058	5.19963	11.4191
2020-06-09	C	32.2621	5.24822	11.4217
2020-06-10	C	32.6532	5.39688	11.593
2020-06-11	C	32.9885	5.50967	11.7255
2020-06-12	C	32.9425	5.52878	11.7245
2020-06-13	C	34.5698	5.86363	12.2219
2020-06-14	C	37.6312	6.37564	13.0212
2020-06-15	C	38.5887	6.58045	13.3739
2020-06-16	C	41.4093	7.12275	14.2631
2020-06-17	C	40.4937	6.86191	13.9276
2020-06-18	C	40.3756	6.77213	13.8333
2020-06-19	C	42.2743	7.21037	14.5525
2020-06-20	C	39.5684	6.59382	13.6477
2020-06-21	C	41.5825	7.00632	14.3034
2020-06-22	C	41.9755	7.07273	14.4438
2020-06-23	C	43.3123	7.34162	14.9004
2020-06-24	C	42.7915	7.18298	14.7018
2020-06-25	C	43.0118	7.17835	14.7274
2020-06-26	C	44.2006	7.41022	15.1182
2020-06-27	C	46.5529	7.9002	15.9237
2020-06-28	C	46.9024	7.82873	15.8789
2020-06-29	C	44.8688	7.37535	15.2244
2020-06-30	C	49.1256	8.24277	16.5973
2020-07-01	C	49.1077	8.27505	16.7197
2020-07-02	C	46.7589	7.73897	15.9471
2020-07-03	C	47.4124	7.71656	15.934
2020-07-04	C	47.6392	7.72838	15.9703
2020-07-05	C	47.5003	7.69664	15.937
2020-07-06	C	48.7145	7.99189	16.4105
2020-07-07	C	52.422	8.70386	17.5529
2020-07-08	C	53.2665	8.89225	17.9198
2020-07-09	C	51.3236	8.52787	17.4261
2020-07-10	C	52.325	8.75669	17.8262
2020-07-11	C	53.1834	8.87249	18.0593
2020-07-12	C	53.9191	9.07716	18.4322
2020-07-13	C	55.5497	9.40579	19.0055
2020-07-14	C	55.614	9.40232	19.0738
2020-07-15	C	56.3358	9.53809	19.3502
2020-07-16	C	56.6212	9.49038	19.3408
2020-07-17	C	56.1991	9.42012	19.2849
2020-07-18	C	58.504	9.78866	19.9033
2020-07-19	C	57.8129	9.67978	19.7943
2020-07-20	C	59.554	10.0466	20.4141
2020-07-21	C	59.7129	10.0334	20.458
2020-07-22	C	62.8492	10.5743	21.3587
2020-07-23	C	64.204	10.8254	21.8349
2020-07-24	C	64.3654	10.8016	21.8875
2020-07-25	C	62.837	10.4712	21.4482
2020-07-26	C	63.8603	10.7395	21.9132
2020-07-27	C	61.7374	10.3445	21.3537
2020-07-28	C	63.5844	10.6644	21.8782
2020-07-29	C	64.5009	10.845	22.2027
2020-07-30	C	62.9532	10.5378	21.7717
2020-07-31	C	61.9599	10.3263	21.4639
2020-08-01	C	64.7751	10.9265	22.4079
2020-08-02	C	69.8549	11.9925	24.1179
2020-08-03	C	69.8756	11.8047	23.9329
2020-08-04	C	73.56	12.4137	24.9669
2020-08-05	C	76.7181	12.8463	25.7547
2020-08-06	C	78.4251	13.1874	26.4137
2020-08-07	C	81.2215	13.7046	27.3543
2020-08-08	C	85.2851	14.4628	28.6887
2020-08-09	C	89.1015	15.1391	29.9256
2020-08-10	C	92.706	15.8191	31.1899
2020-08-11	C	95.4623	16.3137	32.1835
2020-08-12	C	103.492	17.7797	34.6996
2020-08-13	C	106.374	18.2664	35.7528
2020-08-14	C	106.511	18.2671	36.0417
2020-08-15	C	109.295	18.7586	37.0615
2020-08-16	C	109.348	18.6579	37.1565
2020-08-17	C	111.727	19.051	37.9849
2020-08-18	C	110.766	18.8239	37.8431
2020-08-19	C	116.276	19.8493	39.6171
2020-08-20	C	122.331	20.8204	41.3513
2020-08-21	C	124.855	21.2025	42.2014
2020-08-22	C	125.686	21.2657	42.5465
2020-08-23	C	126.064	21.385	42.9525
2020-08-24	C	132.721	22.652	45.1321
2020-08-25	C	130.761	22.2629	44.7816
2020-08-26	C	134.414	23.0036	46.1389
2020-08-27	C	132.879	22.4921	45.5629
2020-08-28	C	131.896	22.1602	45.2062
2020-08-29	C	134.054	22.7183	46.1984
2020-08-30	C	135.903	22.9366	46.681
2020-08-31	C	139.489	23.6372	47.9135
2020-09-01	C	144.895	24.637	49.642
2020-09-02	C	147.196	25.0125	50.4394
2020-09-03	C	150.501	25.5695	51.5185
2020-09-04	C	151.334	25.7148	51.9643
2020-09-05	C	153.715	26.0604	52.7055
2020-09-06	C	166.422	28.2926	56.3916
2020-09-07	C	166.314	28.0284	56.2977
2020-09-08	C	171.555	28.7539	57.6931
2020-09-09	C	177.381	29.7329	59.4991
2020-09-10	C	178.041	29.5032	59.4457
2020-09-11	C	180.606	29.9524	60.4
2020-09-12	C	186.472	31.1143	62.4657
2020-09-13	C	190.5	31.9107	64.0045
2020-09-14	C	197.619	33.2787	66.4516
2020-09-15	C	198.388	33.3538	66.9288
2020-09-16	C	198.047	32.8922	66.5274
2020-09-17	C	205.754	34.4489	69.2094
2020-09-18	C	215.694	36.2454	72.3363
2020-09-19	C	223.547	37.5067	74.7039
2020-09-20	C	217.279	36.1838	73.0662
2020-09-21	C	219.572	36.7453	74.2333
2020-09-22	C	223.538	37.4435	75.6141
2020-09-23	C	229.271	38.4441	77.4767
2020-09-24	C	228.184	38.1769	77.3861
2020-09-25	C	239.253	39.9372	80.4052
2020-09-26	C	254.741	42.8296	85.2742
2020-09-27	C	258.016	43.3984	86.6573
2020-09-28	C	256.823	42.8934	86.3378
2020-09-29	C	261.468	43.8149	88.1555
2020-09-30	C	261.448	43.7619	88.4634
2020-02-18	D	0	0	0
2020-02-19	D	0.333333	0	0
2020-02-20	D	0.619048	0.0637867	0.0996667
2020-02-21	D	0.530612	0.0531556	0.0872083
2020-02-22	D	2.45481	0.374323	0.591974
2020-02-23	D	4.77079	0.844416	1.34998
2020-02-24	D	5.75592	1.05589	1.73156
2020-02-25	D	7.26698	1.33751	2.23012
2020-02-26	D	10.8955	2.02979	3.38135
2020-02-27	D	13.6723	2.54291	4.28902
2020-02-28	D	15.0525	2.75696	4.74956
2020-02-29	D	21.2355	3.71186	6.36586
2020-03-01	D	27.2018	4.85983	8.33046
2020-03-02	D	33.6492	6.08271	10.4655
2020-03-03	D	41.1755	7.36802	12.7496
2020-03-04	D	48.2933	8.62215	15.0343
2020-03-05	D	56.0609	9.97233	17.51
2020-03-06	D	62.0522	10.9172	19.3946
2020-03-07	D	70.1876	12.4174	22.1572
2020-03-08	D	82.8275	14.627	26.0739
2020-03-09	D	91.6616	15.7418	28.3657
2020-03-10	D	98.9005	17.0231	30.9213
2020-03-11	D	106.105	18.2072	33.3395
2020-03-12	D	114.281	19.3355	35.6764
2020-03-13	D	128.288	21.9591	40.3515
2020-03-14	D	136.961	23.2163	42.9906
2020-03-15	D	151.062	25.7118	47.5617
2020-03-16	D	164.148	28.1768	52.1639
2020-03-17	D	183.032	31.5593	58.2664
2020-03-18	D	203.218	35.1519	64.8151
2020-03-19	D	223.853	38.8641	71.6675
2020-03-20	D	247.208	42.6231	78.7034
2020-03-21	D	270.559	46.5876	86.1598
2020-03-22	D	290.574	50.08	92.9788
2020-03-23	D	318.064	54.9011	101.931
2020-03-24	D	329.959	56.7084	106.311
2020-03-25	D	351.489	60.1225	113.124
2020-03-26	D	375.276	64.2682	121.118
2020-03-27	D	399.332	68.702	129.643
2020-03-28	D	415.285	70.9686	134.87
2020-03-29	D	434.292	74.1747	141.502
2020-03-30	D	454.917	77.379	148.138
2020-03-31	D	477.929	80.8174	155.144
2020-04-01	D	508.653	85.9819	164.866
2020-04-02	D	529.322	89.7642	172.559
2020-04-03	D	547.371	92.8163	179.134
2020-04-04	D	569.175	96.6271	186.868
2020-04-05	D	590.864	100.116	194.124
2020-04-06	D	608.122	102.674	199.928
2020-04-07	D	615.247	103.719	203.307
2020-04-08	D	616.355	103.353	204.331
2020-04-09	D	615.971	103.158	205.401
2020-04-10	D	618.642	103.021	206.376
2020-04-11	D	620.598	102.768	207.012
2020-04-12	D	615.607	101.556	206.005
2020-04-13	D	607.997	99.867	204.061
2020-04-14	D	597.474	97.8408	201.395
2020-04-15	D	589.453	95.6807	198.325
2020-04-16	D	581.579	94.1802	196.106
2020-04-17	D	577.496	93.5594	195.149
2020-04-18	D	565.33	91.1866	191.413
2020-04-19	D	555.235	89.3286	188.329
2020-04-20	D	538.916	86.5711	183.742
2020-04-21	D	541.261	87.7647	185.184
2020-04-22	D	527.605	85.4148	181.22
2020-04-23	D	510.233	82.2529	175.87
2020-04-24	D	503.342	81.1184	173.534
2020-04-25	D	488.103	78.2594	168.499
2020-04-26	D	477.374	76.4204	164.944
2020-04-27	D	474.511	76.1165	163.752
2020-04-28	D	466.724	74.7678	160.998
2020-04-29	D	461.716	74.1292	159.346
2020-04-30	D	456.09	73.2809	157.407
2020-05-01	D	444.934	71.2483	153.639
2020-05-02	D	442.372	70.9745	152.56
2020-05-03	D	434.509	69.7506	150.061
2020-05-04	D	426.437	68.2399	147.107
2020-05-05	D	417.184	66.8006	144.24
2020-05-06	D	408.919	65.2574	141.195
2020-05-07	D	402.502	64.2071	138.899
2020-05-08	D	391.669	62.0783	134.931
2020-05-09	D	390.383	62.2428	134.488
2020-05-10	D	382.614	60.7354	131.53
2020-05-11	D	371.621	59.0354	128.249
2020-05-12	D	358.533	56.9338	124.308
2020-05-13	D	347.98	55.0243	120.613
2020-05-14	D	331.269	51.9106	115
2020-05-15	D	324.278	51.0103	112.737
2020-05-16	D	317.619	49.8718	110.15
2020-05-17	D	310.912	48.8426	107.76
2020-05-18	D	301.162	47.2916	104.586
2020-05-19	D	296.473	46.8228	103.096
2020-05-20	D	294.453	46.7178	102.238
2020-05-21	D	288.388	45.887	100.327
2020-05-22	D	281.523	44.9173	98.2204
2020-05-23	D	277.972	44.2563	96.6072
2020-05-24	D	272.595	43.245	94.4763
2020-05-25	D	275.32	43.8334	94.8477
2020-05-26	D	269.988	42.9259	92.9888
2020-05-27	D	264.419	41.9617	91.0372
2020-05-28	D	266.644	42.3812	91.2405
2020-05-29	D	270.552	43.119	92.0251
2020-05-30	D	271.235	43.4788	92.313
2020-05-31	D	261.487	41.7041	89.3235
2020-06-01	D	264.465	42.6851	90.5514
2020-06-02	D	264.018	42.8731	90.6422
2020-06-03	D	257.634	41.6126	88.5072
2020-06-04	D	250.496	40.2765	86.1928
2020-06-05	D	246.044	39.5348	84.7484
2020-06-06	D	242.229	39.0775	83.7358
2020-06-07	D	236.624	38.3026	82.2345
2020-06-08	D	234.488	37.8676	81.2502
2020-06-09	D	237.323	38.5285	81.9879
2020-06-10	D	245.086	40.2302	84.4318
2020-06-11	D	254.407	42.1059	87.2851
2020-06-12	D	259.063	43.0837	88.8675
2020-06-13	D	261.388	43.441	89.5371
2020-06-14	D	267.713	44.6734	91.5833
2020-06-15	D	263.135	43.9254	90.6004
2020-06-16	D	268.211	44.5557	91.699
2020-06-17	D	272.895	45.3887	93.1413
2020-06-18	D	271.577	45.1455	92.9386
2020-06-19	D	279.78	46.5791	95.3179
2020-06-20	D	285.812	47.5741	97.0879
2020-06-21	D	290.648	48.6168	98.9702
2020-06-22	D	289.127	48.1657	98.5546
2020-06-23	D	289.49	48.1779	98.7976
2020-06-24	D	286.801	47.5975	98.0872
2020-06-25	D	292.829	48.8304	100.148
2020-06-26	D	292.996	48.9843	100.586
2020-06-27	D	300.806	50.2385	102.729
2020-06-28	D	303.501	50.6929	103.681
2020-06-29	D	310.144	51.7372	105.554
2020-06-30	D	303.837	50.5219	103.934
2020-07-01	D	308.099	51.334	105.368
2020-07-02	D	316.085	52.7734	107.814
2020-07-03	D	323.263	54.0478	110.072
2020-07-04	D	327.083	54.361	110.877
2020-07-05	D	335.356	55.8146	113.445
2020-07-06	D	337.448	55.9526	114.015
2020-07-07	D	342.575	56.919	115.844
2020-07-08	D	348.636	57.9046	117.726
2020-07-09	D	355.497	58.9173	119.672
2020-07-10	D	352.378	58.2054	118.944
2020-07-11	D	365.705	60.7099	123.147
2020-07-12	D	372.462	61.7986	125.265
2020-07-13	D	369.92	61.1417	124.673
2020-07-14	D	372.407	61.6898	125.868
2020-07-15	D	384.873	63.8577	129.587
2020-07-16	D	391.891	64.9958	131.796
2020-07-17	D	410.907	68.2989	137.409
2020-07-18	D	417.872	69.454	139.824
2020-07-19	D	423.843	70.4249	141.95
2020-07-20	D	428.627	71.3088	143.927
2020-07-21	D	440.061	73.0633	147.248
2020-07-22	D	446.529	74.1648	149.59
2020-07-23	D	458.072	75.9702	153.026
2020-07-24	D	461.633	76.6815	154.793
2020-07-25	D	459.686	75.968	154.298
2020-07-26	D	469.35	77.5256	157.228
2020-07-27	D	477.633	79.1868	160.359
2020-07-28	D	482.066	80.0193	162.236
2020-07-29	D	485.533	80.2721	163.19
2020-07-30	D	492.838	81.7751	166.044
2020-07-31	D	493.433	81.799	166.622
2020-08-01	D	503.942	83.8907	170.364
2020-08-02	D	524.617	87.8108	177.04
2020-08-03	D	533.005	89.2138	179.97
2020-08-04	D	539.195	90.1168	182.117
2020-08-05	D	552.167	92.4889	186.527
2020-08-06	D	563.286	94.2743	190.086
2020-08-07	D	578.483	96.9574	195.069
2020-08-08	D	600.176	100.339	201.218
2020-08-09	D	607.103	101.506	204.02
2020-08-10	D	624.708	104.751	210.021
2020-08-11	D	636.464	106.193	213.3
2020-08-12	D	645.874	107.838	216.862
2020-08-13	D	662.273	110.862	222.562
2020-08-14	D	678.662	113.47	227.688
2020-08-15	D	696.377	115.988	232.711
2020-08-16	D	694.895	115.174	232.556
2020-08-17	D	709.291	117.625	237.308
2020-08-18	D	728.297	121.169	243.815
2020-08-19	D	728.921	121.411	245.27
2020-08-20	D	745.456	123.671	249.759
2020-08-21	D	758.962	125.717	253.943
2020-08-22	D	776.539	128.967	260.017
2020-08-23	D	797.605	132.815	267.113
2020-08-24	D	812.995	135.315	272.217
2020-08-25	D	819.853	136.241	274.875
2020-08-26	D	834.064	138.694	279.828
2020-08-27	D	860.246	143.794	288.937
2020-08-28	D	881.02	147.085	295.408
2020-08-29	D	904.827	151.197	303.21
2020-08-30	D	916.566	153.04	307.563
2020-08-31	D	934.628	155.988	313.578
2020-09-01	D	969.443	162.172	324.665
2020-09-02	D	986.618	164.987	330.713
2020-09-03	D	1019.34	170.969	341.686
2020-09-04	D	1037.05	173.754	347.851
2020-09-05	D	1046.57	175.138	351.78
2020-09-06	D	1069.06	178.646	358.898
2020-09-07	D	1097.67	183.655	368.384
2020-09-08	D	1125.19	188.112	377.127
2020-09-09	D	1154.78	193.385	387.212
2020-09-10	D	1182.82	197.964	396.327
2020-09-11	D	1207.84	201.947	404.562
2020-09-12	D	1234.63	206.672	413.965
2020-09-13	D	1267.92	212.338	424.893
2020-09-14	D	1298.12	216.995	434.354
2020-09-15	D	1321.01	220.959	442.763
2020-09-16	D	1338.96	223.45	448.852
2020-09-17	D	1363.68	227.34	457.013
2020-09-18	D	1385.53	231.211	465.138
2020-09-19	D	1403.93	233.363	470.57
2020-09-20	D	1425.37	237.032	478.252
2020-09-21	D	1451.75	241.952	487.886
2020-09-22	D	1485.02	247.723	498.925
2020-09-23	D	1509.54	251.455	506.902
2020-09-24	D	1539.89	256.246	516.508
2020-09-25	D	1569.24	261.229	526.461
2020-09-26	D	1604.4	267.059	537.791
2020-09-27	D	1639.2	272.857	549.174
2020-09-28	D	1658.69	276.289	556.945
2020-09-29	D	1681.4	279.997	565.072
2020-09-30	D	1716.54	285.561	576.047
2020-02-18	E	0	0	0
2020-02-19	E	0	0	0
2020-02-20	E	0	0	0
2020-02-21	E	0	0	0
2020-02-22	E	0.333333	0.0637867	0.0996667
2020-02-23	E	0.285714	0.0531556	0.0872083
2020-02-24	E	0.578231	0.108083	0.175974
2020-02-25	E	1.16229	0.217642	0.353311
2020-02-26	E	1.32958	0.245155	0.408813
2020-02-27	E	1.47298	0.268083	0.457378
2020-02-28	E	2.26255	0.414762	0.699206
2020-02-29	E	2.606	0.473209	0.811139
2020-03-01	E	3.23371	0.585701	1.00875
2020-03-02	E	4.10509	0.74323	1.28132
2020-03-03	E	4.85198	0.896692	1.55449
2020-03-04	E	5.49217	1.01348	1.77618
2020-03-05	E	5.04091	0.91945	1.67116
2020-03-06	E	6.65411	1.21271	2.15993
2020-03-07	E	7.70353	1.40441	2.50527
2020-03-08	E	8.93636	1.56415	2.80744
2020-03-09	E	8.99307	1.50592	2.77285
2020-03-10	E	10.7083	1.8512	3.35791
2020-03-11	E	13.1786	2.19162	3.95217
2020-03-12	E	15.9626	2.72214	4.85782
2020-03-13	E	18.3489	3.19474	5.69792
2020-03-14	E	18.7276	3.17258	5.78301
2020-03-15	E	20.0522	3.44254	6.30814
2020-03-16	E	21.521	3.73129	6.86729
2020-03-17	E	23.7799	4.11058	7.57321
2020-03-18	E	26.0494	4.50986	8.32089
2020-03-19	E	26.3281	4.55693	8.52878
2020-03-20	E	30.2336	5.24512	9.72468
2020-03-21	E	32.9145	5.71323	10.6064
2020-03-22	E	35.2124	6.15601	11.4603
2020-03-23	E	37.1821	6.49172	12.1554
2020-03-24	E	38.8704	6.71046	12.6683
2020-03-25	E	42.6508	7.43354	13.9621
2020-03-26	E	44.5578	7.6728	14.5265
2020-03-27	E	48.8591	8.35198	15.77
2020-03-28	E	54.2125	9.30067	17.4561
2020-03-29	E	55.8012	9.60315	18.1688
2020-03-30	E	60.4963	10.3544	19.5723
2020-03-31	E	62.5206	10.5229	20.0855
2020-04-01	E	62.9224	10.6105	20.4521
2020-04-02	E	61.6002	10.2704	20.1273
2020-04-03	E	62.4668	10.4639	20.5884
2020-04-04	E	68.2097	11.6597	22.6081
2020-04-05	E	70.1321	11.9517	23.2748
2020-04-06	E	76.7799	13.3044	25.5914
2020-04-07	E	76.1447	12.9923	25.3695
2020-04-08	E	76.6002	12.979	25.561
2020-04-09	E	75.9906	12.8709	25.5769
2020-04-10	E	73.8015	12.4397	25.0578
2020-04-11	E	74.2584	12.6045	25.4225
2020-04-12	E	74.3167	12.5588	25.4557
2020-04-13	E	73.3667	12.3404	25.2031
2020-04-14	E	71.2191	11.956	24.6657
2020-04-15	E	70.045	11.5275	24.0265
2020-04-16	E	69.0385	11.3202	23.7012
2020-04-17	E	66.8426	10.9449	23.1002
2020-04-18	E	64.6269	10.5685	22.4747
2020-04-19	E	62.3945	10.0966	21.6803
2020-04-20	E	63.8144	10.4384	22.1336
2020-04-21	E	61.3647	10.0853	21.5336
2020-04-22	E	58.9316	9.57479	20.6706
2020-04-23	E	57.5128	9.3102	20.1667
2020-04-24	E	55.63	8.91775	19.4572
2020-04-25	E	55.0162	8.87082	19.2741
2020-04-26	E	55.1568	8.9371	19.2785
2020-04-27	E	53.6106	8.62902	18.7147
2020-04-28	E	51.9519	8.40557	18.2733
2020-04-29	E	51.5302	8.39963	18.1688
2020-04-30	E	51.5021	8.45846	18.1771
2020-05-01	E	50.8113	8.29395	17.8506
2020-05-02	E	49.5526	8.08474	17.4523
2020-05-03	E	49.8069	8.24043	17.6194
2020-05-04	E	49.3583	8.23151	17.549
2020-05-05	E	47.3071	7.81639	16.8504
2020-05-06	E	47.549	7.88646	16.8891
2020-05-07	E	45.0896	7.46783	16.1776
2020-05-08	E	44.9816	7.49061	16.1357
2020-05-09	E	42.2223	6.95492	15.2324
2020-05-10	E	42.8572	7.06318	15.3087
2020-05-11	E	42.0681	6.97313	15.0938
2020-05-12	E	39.3917	6.44049	14.1907
2020-05-13	E	38.0976	6.1963	13.7126
2020-05-14	E	37.9885	6.11206	13.4805
2020-05-15	E	37.5615	6.12784	13.4118
2020-05-16	E	35.1956	5.62792	12.55
2020-05-17	E	34.1677	5.42487	12.1295
2020-05-18	E	33.9532	5.39432	11.9784
2020-05-19	E	34.1028	5.40215	11.8981
2020-05-20	E	34.8976	5.64163	12.1918
2020-05-21	E	35.5789	5.85229	12.4662
2020-05-22	E	34.4962	5.67563	12.1559
2020-05-23	E	32.5682	5.25108	11.4511
2020-05-24	E	31.5822	5.04705	11.0684
2020-05-25	E	32.7372	5.27083	11.3488
2020-05-26	E	34.0604	5.61817	11.8455
2020-05-27	E	34.528	5.75786	12.0462
2020-05-28	E	33.2621	5.52206	11.6714
2020-05-29	E	33.177	5.45313	11.5428
2020-05-30	E	32.4374	5.3319	11.3306
2020-05-31	E	32.4702	5.30576	11.262
2020-06-01	E	32.4983	5.38104	11.3536
2020-06-02	E	30.8557	5.08047	10.866
2020-06-03	E	29.781	4.90487	10.5564
2020-06-04	E	28.1933	4.60878	10.0516
2020-06-05	E	28.1657	4.57558	9.94344
2020-06-06	E	32.8087	5.37714	11.1445
2020-06-07	E	34.7884	5.71509	11.6798
2020-06-08	E	35.4853	5.86913	11.9488
2020-06-09	E	36.0826	6.03078	12.2362
2020-06-10	E	36.5946	6.1544	12.4703
2020-06-11	E	37.0335	6.19363	12.5756
2020-06-12	E	37.0763	6.2485	12.7023
2020-06-13	E	36.4464	6.13338	12.5618
2020-06-14	E	37.5731	6.38966	12.9893
2020-06-15	E	35.8722	5.89879	12.2626
2020-06-16	E	37.0809	6.02222	12.4588
2020-06-17	E	38.4503	6.31644	12.9294
2020-06-18	E	38.9574	6.39244	13.0769
2020-06-19	E	41.7254	6.92448	13.9383
2020-06-20	E	41.7646	6.92965	14.0074
2020-06-21	E	44.1316	7.46922	14.9041
2020-06-22	E	45.1604	7.60824	15.2034
2020-06-23	E	47.3756	7.99033	15.8813
2020-06-24	E	46.2743	7.78736	15.6598
2020-06-25	E	48.6637	8.09522	16.2113
2020-06-26	E	49.7117	8.25749	16.5466
2020-06-27	E	48.2767	8.02108	16.2593
2020-06-28	E	48.7134	8.14301	16.5062
2020-06-29	E	50.0877	8.28621	16.7873
2020-06-30	E	48.5989	8.04502	16.4698
2020-07-01	E	48.3229	7.90781	16.2918
2020-07-02	E	46.753	7.62152	15.8673
2020-07-03	E	47.4073	7.83223	16.1979
2020-07-04	E	47.6348	7.92184	16.3528
2020-07-05	E	47.4965	7.79407	16.1721
2020-07-06	E	49.0446	8.07031	16.6119
2020-07-07	E	52.7049	8.81081	17.7941
2020-07-08	E	51.509	8.58756	17.5155
2020-07-09	E	54.1506	9.08377	18.3377
2020-07-10	E	59.0814	10.0824	19.9715
2020-07-11	E	55.6412	9.40321	19.0394
2020-07-12	E	58.0258	9.90214	19.8878
2020-07-13	E	56.4031	9.57189	19.4645
2020-07-14	E	56.0122	9.45476	19.3411
2020-07-15	E	57.3438	9.66777	19.7185
2020-07-16	E	59.8185	10.1753	20.5643
2020-07-17	E	63.6063	10.8229	21.6554
2020-07-18	E	64.1864	10.8606	21.8258
2020-07-19	E	63.0169	10.6063	21.5286
2020-07-20	E	65.3478	10.9907	22.2002
2020-07-21	E	63.3457	10.6399	21.7392
2020-07-22	E	63.963	10.7191	21.9164
2020-07-23	E	66.8254	11.2317	22.7692
2020-07-24	E	64.2789	10.5717	21.8167
2020-07-25	E	65.4296	10.8121	22.2183
2020-07-26	E	68.0825	11.3203	23.0507
2020-07-27	E	70.3564	11.7632	23.8094
2020-07-28	E	74.3055	12.4428	24.9585
2020-07-29	E	77.3571	12.8817	25.7647
2020-07-30	E	79.9727	13.3001	26.5524
2020-07-31	E	84.5481	14.1507	28.0261
2020-08-01	E	83.1364	13.8778	27.7815
2020-08-02	E	81.2598	13.4063	27.1861
2020-08-03	E	80.3179	13.2464	27.0292
2020-08-04	E	81.1773	13.4015	27.3425
2020-08-05	E	86.2472	14.4044	28.9817
2020-08-06	E	90.2595	15.1015	30.1993
2020-08-07	E	88.0319	14.7256	29.7698
2020-08-08	E	89.1226	14.9005	30.1565
2020-08-09	E	87.3908	14.547	29.715
2020-08-10	E	90.9064	15.1426	30.7196
2020-08-11	E	92.9198	15.5586	31.473
2020-08-12	E	93.6455	15.7444	31.8809
2020-08-13	E	94.6009	15.7051	31.9344
2020-08-14	E	97.7532	16.0911	32.6356
2020-08-15	E	99.1218	16.3462	33.1452
2020-08-16	E	102.962	17.144	34.5054
2020-08-17	E	106.253	17.5952	35.3619
2020-08-18	E	109.407	18.1959	36.4623
2020-08-19	E	109.778	18.3359	36.8618
2020-08-20	E	106.095	17.5901	35.8638
2020-08-21	E	110.605	18.6105	37.5558
2020-08-22	E	113.138	19.0003	38.317
2020-08-23	E	115.975	19.4833	39.23
2020-08-24	E	121.074	20.2158	40.5446
2020-08-25	E	121.111	20.0192	40.4339
2020-08-26	E	124.143	20.5681	41.4506
2020-08-27	E	129.075	21.6135	43.259
2020-08-28	E	128.636	21.5029	43.3073
2020-08-29	E	131.926	22.1789	44.5499
2020-08-30	E	132.746	22.3041	44.9525
2020-08-31	E	131.782	22.0894	44.8064
2020-09-01	E	137.289	23.1558	46.6243
2020-09-02	E	140.677	23.6922	47.6646
2020-09-03	E	146.247	24.5442	49.2075
2020-09-04	E	157.354	26.6741	52.7762
2020-09-05	E	157.208	26.638	53.0692
2020-09-06	E	161.417	27.0738	54.0535
2020-09-07	E	163.357	27.4953	55.0059
2020-09-08	E	169.02	28.4594	56.7968
2020-09-09	E	167.875	28.1757	56.6652
2020-09-10	E	171.226	28.7047	57.746
2020-09-11	E	173.098	28.8932	58.2975
2020-09-12	E	173.037	28.7701	58.3423
2020-09-13	E	178.651	29.7769	60.1148
2020-09-14	E	184.462	30.9265	62.1511
2020-09-15	E	191.111	32.2783	64.5482
2020-09-16	E	200.476	33.8264	67.3044
2020-09-17	E	203.17	34.3344	68.494
2020-09-18	E	203.479	34.2779	68.7853
2020-09-19	E	202.744	34.0783	68.8018
2020-09-20	E	199.447	33.3823	67.9885
2020-09-21	E	206.288	34.8268	70.4403
2020-09-22	E	210.152	35.3566	71.5326
2020-09-23	E	216.13	36.4055	73.4374
2020-09-24	E	222.588	37.6734	75.7194
2020-09-25	E	226.123	38.2807	77.0141
2020-09-26	E	227.153	38.3846	77.5187
2020-09-27	E	230.702	38.8096	78.4888
2020-09-28	E	235.745	39.5686	79.9704
2020-09-29	E	237.734	39.8739	80.7554
2020-09-30	E	247.772	41.6259	83.7823
2020-02-18	F	0	0	0
2020-02-19	F	0	0	0
2020-02-20	F	0	0	0
2020-02-21	F	0	0	0
2020-02-22	F	0.333333	0.0637867	0.0996667
2020-02-23	F	0.619048	0.128036	0.204208
2020-02-24	F	0.863946	0.170483	0.278349
2020-02-25	F	1.74052	0.333429	0.542555
2020-02-26	F	1.49188	0.277858	0.474736
2020-02-27	F	1.61209	0.295335	0.515061
2020-02-28	F	2.04845	0.373686	0.650011
2020-02-29	F	3.42249	0.641431	1.08443
2020-03-01	F	3.93356	0.662099	1.14821
2020-03-02	F	4.03829	0.679323	1.20401
2020-03-03	F	4.79472	0.832342	1.46951
2020-03-04	F	5.77643	0.959859	1.70182
2020-03-05	F	7.95123	1.33236	2.3211
2020-03-06	F	9.14867	1.5679	2.74596
2020-03-07	F	13.5084	2.41314	4.13171
2020-03-08	F	13.9119	2.46855	4.33025
2020-03-09	F	16.9245	3.0694	5.37064
2020-03-10	F	20.8401	3.80306	6.64497
2020-03-11	F	22.8629	4.15929	7.36135
2020-03-12	F	25.2635	4.37018	7.85385
2020-03-13	F	26.3211	4.57921	8.33678
2020-03-14	F	31.5609	5.54102	9.99002
2020-03-15	F	34.0522	5.93762	10.8039
2020-03-16	F	36.5209	6.38461	11.6981
2020-03-17	F	39.637	6.87634	12.6668
2020-03-18	F	44.9746	7.90181	14.4765
2020-03-19	F	44.5496	7.68031	14.3786
2020-03-20	F	47.5187	8.24175	15.4586
2020-03-21	F	49.0637	8.42119	15.9529
2020-03-22	F	54.3879	9.24187	17.4342
2020-03-23	F	55.2849	9.24353	17.6642
2020-03-24	F	58.7204	9.92993	18.9359
2020-03-25	F	60.3317	10.1469	19.4939
2020-03-26	F	63.3796	10.6911	20.5498
2020-03-27	F	65.6587	11.0919	21.3914
2020-03-28	F	69.2789	11.8529	22.7952
2020-03-29	F	71.3819	12.2514	23.6551
2020-03-30	F	72.1845	12.3061	23.9742
2020-03-31	F	74.5391	12.7567	24.8861
2020-04-01	F	79.5573	13.7173	26.5983
2020-04-02	F	87.192	15.1251	29.0455
2020-04-03	F	92.4027	15.9767	30.6842
2020-04-04	F	94.5356	16.1871	31.338
2020-04-05	F	99.3639	17.003	32.9111
2020-04-06	F	104.502	18.0463	34.8552
2020-04-07	F	107.573	18.5635	36.006
2020-04-08	F	107.872	18.5369	36.2979
2020-04-09	F	109.795	18.7588	36.9346
2020-04-10	F	110.11	18.7301	37.1582
2020-04-11	F	109.38	18.2792	36.6864
2020-04-12	F	108.421	18.0004	36.4253
2020-04-13	F	108.932	18.2063	36.8814
2020-04-14	F	106.371	17.6125	36.0846
2020-04-15	F	106.175	17.5835	36.1153
2020-04-16	F	103.34	17.1461	35.4966
2020-04-17	F	102.911	17.1755	35.5705
2020-04-18	F	99.8759	16.3569	34.3179
2020-04-19	F	98.6079	16.185	34.0191
2020-04-20	F	100.521	16.5548	34.5594
2020-04-21	F	97.1609	15.7869	33.3508
2020-04-22	F	95.6141	15.4881	32.8263
2020-04-23	F	94.6216	15.314	32.4843
2020-04-24	F	92.1043	14.8389	31.6695
2020-04-25	F	89.9465	14.443	30.9565
2020-04-26	F	89.4303	14.4542	30.8656
2020-04-27	F	89.6546	14.5689	30.9507
2020-04-28	F	86.8468	13.9517	29.9115
2020-04-29	F	87.1068	13.8728	29.6826
2020-04-30	F	84.9963	13.4355	28.9016
2020-05-01	F	80.5206	12.6661	27.5856
2020-05-02	F	77.351	12.1525	26.6334
2020-05-03	F	77.6342	12.4733	26.9702
2020-05-04	F	73.8769	11.7146	25.6616
2020-05-05	F	72.3231	11.4982	25.1666
2020-05-06	F	67.6579	10.7217	23.8017
2020-05-07	F	66.9925	10.7457	23.6562
2020-05-08	F	62.4221	9.7951	22.0122
2020-05-09	F	62.838	9.89869	21.9733
2020-05-10	F	62.8611	9.95174	21.8873
2020-05-11	F	62.881	9.89055	21.6474
2020-05-12	F	62.898	9.83957	21.4375
2020-05-13	F	61.5792	9.70001	21.1021
2020-05-14	F	59.4489	9.33134	20.4144
2020-05-15	F	59.9562	9.47895	20.5232
2020-05-16	F	58.391	9.20814	20.0032
2020-05-17	F	58.3828	9.29307	20.0334
2020-05-18	F	59.0424	9.54412	20.3416
2020-05-19	F	57.9411	9.39279	20.0479
2020-05-20	F	56.3304	9.2029	19.6912
2020-05-21	F	53.2832	8.60647	18.6945
2020-05-22	F	52.6713	8.56705	18.5374
2020-05-23	F	52.1469	8.53419	18.3998
2020-05-24	F	54.364	8.90063	18.8949
2020-05-25	F	53.931	8.83436	18.7473
2020-05-26	F	51.8933	8.47962	18.1503
2020-05-27	F	51.4799	8.33376	17.8618
2020-05-28	F	49.1257	7.96816	17.2281
2020-05-29	F	49.441	8.09891	17.3539
2020-05-30	F	48.7114	7.97491	17.1
2020-05-31	F	49.0859	8.07402	17.1942
2020-06-01	F	50.7403	8.44227	17.7229
2020-06-02	F	52.1584	8.63267	18.0035
2020-06-03	F	51.7072	8.58887	17.9328
2020-06-04	F	50.9871	8.49969	17.7885
2020-06-05	F	49.7032	8.2867	17.4456
2020-06-06	F	46.9361	7.76809	16.6126
2020-06-07	F	48.5643	8.12354	17.1143
2020-06-08	F	49.6265	8.20621	17.2197
2020-06-09	F	47.537	7.7537	16.4972
2020-06-10	F	46.746	7.59017	16.1988
2020-06-11	F	45.7347	7.3901	15.8379
2020-06-12	F	47.2012	7.6477	16.1852
2020-06-13	F	45.1248	7.23559	15.5097
2020-06-14	F	45.6784	7.42464	15.7506
2020-06-15	F	47.4862	7.78464	16.2778
2020-06-16	F	47.0358	7.74352	16.2061
2020-06-17	F	47.3164	7.73976	16.191
2020-06-18	F	49.2236	8.18591	16.8798
2020-06-19	F	52.8583	8.81284	17.8811
2020-06-20	F	51.9738	8.48388	17.427
2020-06-21	F	54.549	9.03896	18.3253
2020-06-22	F	56.7563	9.40724	18.964
2020-06-23	F	56.3149	9.22326	18.7558
2020-06-24	F	56.6032	9.33619	18.9897
2020-06-25	F	54.8504	9.02538	18.5616
2020-06-26	F	55.6813	9.18238	18.8371
2020-06-27	F	60.3935	9.96217	20.0921
2020-06-28	F	61.7658	10.2709	20.6573
2020-06-29	F	60.9422	10.0705	20.4368
2020-06-30	F	61.9028	10.2558	20.7942
2020-07-01	F	62.7262	10.4518	21.1719
2020-07-02	F	62.432	10.4348	21.2208
2020-07-03	F	60.8465	10.1655	20.8648
2020-07-04	F	62.8208	10.4709	21.3811
2020-07-05	F	62.8464	10.5145	21.5034
2020-07-06	F	66.2017	11.0279	22.3558
2020-07-07	F	67.7443	11.2977	22.8547
2020-07-08	F	68.3999	11.3727	23.0572
2020-07-09	F	71.6285	11.9344	24.0144
2020-07-10	F	77.7291	13.0099	25.8009
2020-07-11	F	80.9583	13.662	26.9828
2020-07-12	F	82.3928	13.8644	27.4839
2020-07-13	F	81.9558	13.7668	27.5064
2020-07-14	F	80.2478	13.336	26.9801
2020-07-15	F	78.7838	12.9881	26.537
2020-07-16	F	78.1957	12.8674	26.4135
2020-07-17	F	80.3582	13.3741	27.2545
2020-07-18	F	82.5451	13.7437	27.908
2020-07-19	F	84.0863	13.8576	28.1765
2020-07-20	F	82.4073	13.4643	27.6488
2020-07-21	F	80.9682	13.2337	27.3387
2020-07-22	F	85.0679	14.0205	28.597
2020-07-23	F	90.582	14.9203	30.0794
2020-07-24	F	93.9751	15.6589	31.3591
2020-07-25	F	93.5501	15.5507	31.3479
2020-07-26	F	93.8524	15.6435	31.6241
2020-07-27	F	93.1116	15.56	31.6144
2020-07-28	F	96.1433	16.1809	32.6849
2020-07-29	F	97.0752	16.2408	32.9067
2020-07-30	F	96.2073	15.9718	32.6023
2020-07-31	F	98.7967	16.4825	33.4844
2020-08-01	F	100.016	16.6419	33.8402
2020-08-02	F	101.062	16.7858	34.1688
2020-08-03	F	102.958	17.1276	34.803
2020-08-04	F	105.249	17.4873	35.475
2020-08-05	F	116.214	19.6646	38.9966
2020-08-06	F	116.278	19.5709	39.0967
2020-08-07	F	116.001	19.2599	38.8203
2020-08-08	F	120.096	19.9992	40.1384
2020-08-09	F	119.939	19.8165	40.0438
2020-08-10	F	123.805	20.5489	41.3433
2020-08-11	F	122.119	20.2635	41.0807
2020-08-12	F	122.673	20.2614	41.2193
2020-08-13	F	121.148	20.0128	40.9549
2020-08-14	F	126.175	20.9705	42.5435
2020-08-15	F	126.816	21.1168	42.9153
2020-08-16	F	128.366	21.4301	43.5395
2020-08-17	F	137.362	22.9974	46.1267
2020-08-18	F	140.739	23.5824	47.2639
2020-08-19	F	141.966	23.6456	47.5959
2020-08-20	F	148.686	24.9463	49.8364
2020-08-21	F	153.778	25.6863	51.2595
2020-08-22	F	159.81	26.8132	53.3021
2020-08-23	F	162.98	27.3558	54.4697
2020-08-24	F	166.03	27.8966	55.63
2020-08-25	F	170.312	28.6247	57.0785
2020-08-26	F	172.648	29.004	57.9907
2020-08-27	F	181.317	30.6956	60.9382
2020-08-28	F	185.748	31.4453	62.4859
2020-08-29	F	193.879	32.7828	64.9539
2020-08-30	F	196.516	33.2068	66.0343
2020-08-31	F	199.109	33.5629	66.984
2020-09-01	F	207.998	35.2823	70.038
2020-09-02	F	210.951	35.7473	71.1979
2020-09-03	F	219.815	37.2192	73.9072
2020-09-04	F	224.746	38.002	75.5845
2020-09-05	F	229.306	38.4797	76.7791
2020-09-06	F	229.881	38.4534	77.1613
2020-09-07	F	235.041	39.1581	78.6312
2020-09-08	F	240.464	40.0948	80.4633
2020-09-09	F	242.779	40.6091	81.6504
2020-09-10	F	249.429	41.8475	83.9544
2020-09-11	F	259.13	43.3566	86.7158
2020-09-12	F	270.445	45.4877	90.497
2020-09-13	F	278.476	46.7534	93.0082
2020-09-14	F	283.361	47.4669	94.6725
2020-09-15	F	284.214	47.4431	95.1624
2020-09-16	F	282.945	47.1349	95.1405
2020-09-17	F	279.858	46.5008	94.5319
2020-09-18	F	286.545	47.6503	96.6211
2020-09-19	F	293.277	49.027	99.1034
2020-09-20	F	303.713	51.181	102.849
2020-09-21	F	315.659	53.0813	106.29
2020-09-22	F	320.565	53.9938	108.253
2020-09-23	F	324.436	54.6294	109.775
2020-09-24	F	323.422	54.0081	109.309
2020-09-25	F	327.885	54.6663	110.738
2020-09-26	F	332.045	55.4533	112.362
2020-09-27	F	337.276	56.4086	114.25
2020-09-28	F	354.094	59.3429	119.244
2020-09-29	F	352.842	58.8846	119.076
2020-09-30	F	360.436	60.2165	121.607
2020-02-18	G	0	0	0
2020-02-19	G	0	0	0
2020-02-20	G	0	0	0
2020-02-21	G	0	0	0
2020-02-22	G	0	0	0
2020-02-23	G	0	0	0
2020-02-24	G	0	0	0
2020-02-25	G	0.333333	0.07488	0.117
2020-02-26	G	0.285714	0.0624	0.102375
2020-02-27	G	0.244898	0.052	0.0895781
2020-02-28	G	1.20991	0.234693	0.377381
2020-02-29	G	1.3704	0.259364	0.429875
2020-03-01	G	2.17463	0.407497	0.675141
2020-03-02	G	3.1973	0.594728	0.989415
2020-03-03	G	3.74054	0.686966	1.16474
2020-03-04	G	5.20618	0.988472	1.66915
2020-03-05	G	6.46244	1.22863	2.09317
2020-03-06	G	8.53924	1.64231	2.79786
2020-03-07	G	8.65268	1.62374	2.84679
2020-03-08	G	9.41658	1.75803	3.12361
2020-03-09	G	9.73802	1.73126	3.14916
2020-03-10	G	9.68021	1.70896	3.17151
2020-03-11	G	11.6307	2.07309	3.78907
2020-03-12	G	12.3025	2.17408	4.01311
2020-03-13	G	14.2116	2.48288	4.56013
2020-03-14	G	13.5147	2.3464	4.42345
2020-03-15	G	15.5841	2.76515	5.13585
2020-03-16	G	16.0244	2.7508	5.19154
2020-03-17	G	18.7352	3.3046	6.12426
2020-03-18	G	21.0588	3.72172	6.87106
2020-03-19	G	21.0504	3.7088	6.96118
2020-03-20	G	21.3765	3.68693	7.0227
2020-03-21	G	23.6561	4.12631	7.79153
2020-03-22	G	27.9433	4.96115	9.19659
2020-03-23	G	27.6181	4.86923	9.19535
2020-03-24	G	32.006	5.69673	10.6069
2020-03-25	G	34.4337	5.9509	11.1617
2020-03-26	G	39.5146	6.91983	12.8302
2020-03-27	G	40.5363	7.10882	13.3237
2020-03-28	G	43.7454	7.64903	14.3536
2020-03-29	G	49.4961	8.67328	16.1517
2020-03-30	G	53.7585	9.46304	17.6254
2020-03-31	G	52.4121	9.15328	17.4026
2020-04-01	G	55.9246	9.71328	18.4859
2020-04-02	G	56.9354	9.78891	18.8229
2020-04-03	G	59.8018	10.2957	19.811
2020-04-04	G	58.592	10.0496	19.6313
2020-04-05	G	59.8884	10.291	20.1717
2020-04-06	G	60.9996	10.3952	20.4929
2020-04-07	G	62.6187	10.5679	20.9083
2020-04-08	G	62.6731	10.5538	21.0248
2020-04-09	G	61.7198	10.4256	20.9447
2020-04-10	G	61.5694	10.3908	20.9873
2020-04-11	G	58.4404	9.79883	20.1448
2020-04-12	G	58.7585	9.83801	20.2397
2020-04-13	G	56.6977	9.45466	19.6728
2020-04-14	G	55.5981	9.16849	19.2287
2020-04-15	G	53.3221	8.70536	18.4891
2020-04-16	G	53.038	8.71324	18.4573
2020-04-17	G	53.1278	8.80578	18.5638
2020-04-18	G	52.2048	8.65826	18.306
2020-04-19	G	50.4136	8.41052	17.8854
2020-04-20	G	52.2117	8.68109	18.2627
2020-04-21	G	53.0862	8.86496	18.5279
2020-04-22	G	52.1691	8.71867	18.2919
2020-04-23	G	49.0497	8.11697	17.3357
2020-04-24	G	48.0426	7.96777	17.0494
2020-04-25	G	46.8461	7.69367	16.5649
2020-04-26	G	45.4871	7.42366	16.076
2020-04-27	G	45.6556	7.36782	15.9125
2020-04-28	G	45.4667	7.32129	15.7694
2020-04-29	G	43.9715	7.11334	15.3799
2020-04-30	G	40.6898	6.47136	14.3068
2020-05-01	G	40.877	6.46885	14.1997
2020-05-02	G	39.7041	6.35028	13.9241
2020-05-03	G	39.0321	6.31526	13.7826
2020-05-04	G	40.1227	6.50795	14.0054
2020-05-05	G	37.7243	6.03065	13.2038
2020-05-06	G	35.3351	5.41935	12.1686
2020-05-07	G	34.2872	5.30376	11.8782
2020-05-08	G	34.389	5.35718	11.8581
2020-05-09	G	32.8096	5.06059	11.3075
2020-05-10	G	32.1226	4.9299	11.0077
2020-05-11	G	30.5336	4.71561	10.5808
2020-05-12	G	30.8383	4.84488	10.6882
2020-05-13	G	28.7662	4.50609	10.0845
2020-05-14	G	27.3234	4.28755	9.65592
2020-05-15	G	26.7534	4.24411	9.4976
2020-05-16	G	27.2648	4.41036	9.6754
2020-05-17	G	27.0365	4.34644	9.51464
2020-05-18	G	25.1742	4.01585	8.94064
2020-05-19	G	25.9112	4.20905	9.17073
2020-05-20	G	25.2096	4.09271	8.93872
2020-05-21	G	24.9415	4.05955	8.83538
2020-05-22	G	24.3785	3.96814	8.64529
2020-05-23	G	24.2292	3.95574	8.57863
2020-05-24	G	24.1012	3.97869	8.5723
2020-05-25	G	24.6582	4.05051	8.6491
2020-05-26	G	24.4689	3.89681	8.38263
2020-05-27	G	24.9733	4.03497	8.56547
2020-05-28	G	26.0724	4.25549	8.89012
2020-05-29	G	27.0144	4.41984	9.14385
2020-05-30	G	27.1552	4.49301	9.2662
2020-05-31	G	25.9426	4.20178	8.82293
2020-06-01	G	23.9032	3.83151	8.23573
2020-06-02	G	22.4884	3.45916	7.62226
2020-06-03	G	23.9425	3.73405	7.99981
2020-06-04	G	24.1888	3.83555	8.13084
2020-06-05	G	24.0666	3.84525	8.12848
2020-06-06	G	25.2952	4.00309	8.36042
2020-06-07	G	26.3482	4.11245	8.5287
2020-06-08	G	26.9175	4.26736	8.77561
2020-06-09	G	27.4055	4.41864	9.02633
2020-06-10	G	24.8238	3.93735	8.2967
2020-06-11	G	24.9442	4.00496	8.39062
2020-06-12	G	24.7141	3.97533	8.33846
2020-06-13	G	25.1835	4.1115	8.54415
2020-06-14	G	26.9192	4.48012	9.1228
2020-06-15	G	27.7402	4.67082	9.44711
2020-06-16	G	28.7774	4.84915	9.76123
2020-06-17	G	27.9996	4.70101	9.57241
2020-06-18	G	31.333	5.36519	10.6379
2020-06-19	G	31.1902	5.3224	10.6385
2020-06-20	G	30.7345	5.21187	10.522
2020-06-21	G	30.3438	5.13085	10.4374
2020-06-22	G	28.6757	4.80819	9.96473
2020-06-23	G	27.9125	4.61418	9.66814
2020-06-24	G	27.2583	4.43033	9.37395
2020-06-25	G	29.0309	4.83178	9.98321
2020-06-26	G	28.8837	4.73923	9.84897
2020-06-27	G	30.7574	5.1308	10.4639
2020-06-28	G	32.6968	5.43492	10.9672
2020-06-29	G	34.0259	5.64675	11.3426
2020-06-30	G	33.165	5.47107	11.1208
2020-07-01	G	34.4272	5.6436	11.425
2020-07-02	G	32.8423	5.35196	11.0109
2020-07-03	G	35.8172	5.96034	11.9789
2020-07-04	G	34.7005	5.76567	11.7295
2020-07-05	G	31.7433	5.19854	10.8787
2020-07-06	G	31.5419	5.25009	10.9532
2020-07-07	G	34.0359	5.77006	11.7637
2020-07-08	G	33.1736	5.6071	11.5412
2020-07-09	G	32.1012	5.40752	11.2469
2020-07-10	G	32.5153	5.43256	11.2884
2020-07-11	G	35.2036	5.96372	12.122
2020-07-12	G	34.8412	5.88497	12.0367
2020-07-13	G	36.5305	6.14937	12.4778
2020-07-14	G	38.3119	6.50836	13.0804
2020-07-15	G	37.8388	6.33884	12.8754
2020-07-16	G	35.4332	5.86754	12.1803
2020-07-17	G	38.038	6.42327	13.0541
2020-07-18	G	39.604	6.7699	13.6367
2020-07-19	G	39.6129	6.68435	13.5614
2020-07-20	G	44.2873	7.60315	15.0426
2020-07-21	G	46.9605	8.09148	15.9052
2020-07-22	G	46.5852	7.97703	15.8454
2020-07-23	G	47.9302	8.20059	16.2914
2020-07-24	G	51.083	8.7502	17.2493
2020-07-25	G	51.1188	8.68682	17.2728
2020-07-26	G	53.1494	9.03891	17.9261
2020-07-27	G	52.2233	8.85253	17.748
2020-07-28	G	51.4295	8.62234	17.4751
2020-07-29	G	49.4158	8.03669	16.6211
2020-07-30	G	54.3564	8.94364	18.0534
2020-07-31	G	54.9245	9.12813	18.4141
2020-08-01	G	56.7448	9.55643	19.1587
2020-08-02	G	61.3051	10.3793	20.5382
2020-08-03	G	63.2139	10.7044	21.1819
2020-08-04	G	61.85	10.5095	21.0172
2020-08-05	G	63.0143	10.6216	21.302
2020-08-06	G	63.6789	10.7899	21.6683
2020-08-07	G	63.2486	10.7055	21.6377
2020-08-08	G	61.2131	10.3162	21.1127
2020-08-09	G	61.8017	10.3413	21.1993
2020-08-10	G	61.6395	10.2568	21.1104
2020-08-11	G	62.5006	10.497	21.5179
2020-08-12	G	65.9052	11.0882	22.4855
2020-08-13	G	68.1569	11.5281	23.2498
2020-08-14	G	70.4202	11.8227	23.8059
2020-08-15	G	74.0268	12.3649	24.7562
2020-08-16	G	72.4516	12.1039	24.474
2020-08-17	G	71.4347	11.8311	24.1404
2020-08-18	G	78.5631	13.2454	26.4139
2020-08-19	G	77.6731	12.9321	26.0718
2020-08-20	G	78.2436	13.0342	26.3401
2020-08-21	G	79.7326	13.3107	26.874
2020-08-22	G	80.3422	13.3802	27.0897
2020-08-23	G	77.8648	12.9279	26.4812
2020-08-24	G	80.4079	13.3913	27.2617
2020-08-25	G	84.2544	14.0548	28.378
2020-08-26	G	84.8847	14.236	28.7741
2020-08-27	G	86.425	14.5258	29.3373
2020-08-28	G	87.7452	14.745	29.7955
2020-08-29	G	88.2102	14.8418	30.062
2020-08-30	G	89.2754	15.0416	30.4816
2020-08-31	G	92.5218	15.7185	31.6461
2020-09-01	G	96.6377	16.4406	32.912
2020-09-02	G	101.166	17.2226	34.3013
2020-09-03	G	102.047	17.3446	34.6893
2020-09-04	G	106.802	18.1784	36.1728
2020-09-05	G	112.211	19.0563	37.7569
2020-09-06	G	118.181	20.0846	39.6066
2020-09-07	G	121.631	20.6337	40.7441
2020-09-08	G	121.255	20.5366	40.8728
2020-09-09	G	121.6	20.5944	41.202
2020-09-10	G	119.895	20.2376	40.8574
2020-09-11	G	123.434	20.9637	42.1549
2020-09-12	G	122.801	20.7367	41.9902
2020-09-13	G	128.924	21.7984	43.8004
2020-09-14	G	131.507	22.2865	44.7647
2020-09-15	G	136.72	23.3034	46.5618
2020-09-16	G	141.522	24.0398	47.9609
2020-09-17	G	143.638	24.3236	48.6695
2020-09-18	G	146.785	24.9122	49.8398
2020-09-19	G	151.815	25.8187	51.5138
2020-09-20	G	155.794	26.4993	52.8616
2020-09-21	G	159.205	26.8723	53.7375
2020-09-22	G	163.794	27.6185	55.1844
2020-09-23	G	171.062	29.028	57.681
2020-09-24	G	171.958	29.1099	58.1582
2020-09-25	G	173.059	29.314	58.7881
2020-09-26	G	171.003	28.7298	58.1606
2020-09-27	G	179.907	30.4062	60.9915
2020-09-28	G	183.54	31.0876	62.3506
2020-09-29	G	188.653	31.8773	63.8864
2020-09-30	G	194.703	33.018	65.9843
2020-02-18	H	0	0	0
2020-02-19	H	0	0	0
2020-02-20	H	0	0	0
2020-02-21	H	0	0	0
2020-02-22	H	0.333333	0.0637867	0.0996667
2020-02-23	H	0.285714	0.0531556	0.0872083
2020-02-24	H	0.578231	0.108083	0.175974
2020-02-25	H	0.82896	0.153856	0.253644
2020-02-26	H	1.3772	0.277973	0.455938
2020-02-27	H	1.51379	0.306524	0.515946
2020-02-28	H	1.29754	0.255437	0.451453
2020-02-29	H	1.77884	0.340437	0.594355
2020-03-01	H	2.52472	0.486151	0.836394
2020-03-02	H	3.16405	0.596486	1.03084
2020-03-03	H	3.04537	0.560858	1.00166
2020-03-04	H	3.94365	0.722529	1.27512
2020-03-05	H	3.71361	0.665894	1.21539
2020-03-06	H	3.51643	0.618698	1.16314
2020-03-07	H	4.34741	0.792915	1.45108
2020-03-08	H	3.72635	0.660763	1.26969
2020-03-09	H	5.86068	1.09421	1.96031
2020-03-10	H	5.35678	0.986721	1.83227
2020-03-11	H	5.92486	1.0996	2.03657
2020-03-12	H	6.74512	1.24636	2.29767
2020-03-13	H	6.78153	1.25218	2.34413
2020-03-14	H	8.81274	1.63975	2.98278
2020-03-15	H	8.55378	1.55782	2.90893
2020-03-16	H	8.33181	1.51173	2.87898
2020-03-17	H	9.14155	1.66468	3.15177
2020-03-18	H	10.8356	1.84483	3.4728
2020-03-19	H	13.2877	2.34718	4.30404
2020-03-20	H	15.0561	2.66873	4.8797
2020-03-21	H	17.5719	3.13914	5.69974
2020-03-22	H	17.395	3.07355	5.70227
2020-03-23	H	17.2433	2.9662	5.62215
2020-03-24	H	19.78	3.4841	6.50105
2020-03-25	H	21.6209	3.74373	7.00142
2020-03-26	H	23.1989	3.99338	7.49124
2020-03-27	H	24.5514	4.25411	8.00217
2020-03-28	H	24.7107	4.28002	8.15023
2020-03-29	H	26.514	4.64274	8.81279
2020-03-30	H	26.0596	4.55119	8.77719
2020-03-31	H	25.3368	4.32514	8.51204
2020-04-01	H	26.3839	4.46679	8.7957
2020-04-02	H	29.6148	5.09512	9.84124
2020-04-03	H	29.0508	5.01415	9.81142
2020-04-04	H	30.9007	5.39318	10.483
2020-04-05	H	34.1529	5.91981	11.3999
2020-04-06	H	32.9406	5.65701	11.106
2020-04-07	H	33.2348	5.73754	11.3167
2020-04-08	H	34.487	5.89894	11.6485
2020-04-09	H	35.5603	6.10831	12.0557
2020-04-10	H	33.8136	5.69762	11.4978
2020-04-11	H	32.6497	5.50514	11.2435
2020-04-12	H	30.6521	5.04521	10.5531
2020-04-13	H	29.9399	4.87549	10.2826
2020-04-14	H	28.9961	4.67027	9.9463
2020-04-15	H	26.5205	4.15813	9.11901
2020-04-16	H	27.3985	4.42468	9.47847
2020-04-17	H	29.8178	4.91305	10.209
2020-04-18	H	27.5581	4.44642	9.4832
2020-04-19	H	25.9546	4.16295	9.0128
2020-04-20	H	25.2468	4.02379	8.75287
2020-04-21	H	23.9734	3.83295	8.40843
2020-04-22	H	23.882	3.88746	8.44071
2020-04-23	H	22.1369	3.56957	7.90129
2020-04-24	H	22.3078	3.65688	7.97963
2020-04-25	H	21.7877	3.61316	7.86617
2020-04-26	H	22.6752	3.7986	8.11357
2020-04-27	H	21.1025	3.43174	7.51537
2020-04-28	H	20.7545	3.42554	7.45995
2020-04-29	H	18.7896	3.05707	6.84379
2020-04-30	H	20.772	3.48495	7.45298
2020-05-01	H	19.1379	3.17036	6.93736
2020-05-02	H	21.7373	3.64314	7.63452
2020-05-03	H	22.2986	3.79307	7.86321
2020-05-04	H	22.1131	3.75716	7.81197
2020-05-05	H	21.2874	3.59966	7.56781
2020-05-06	H	20.5797	3.4906	7.38883
2020-05-07	H	21.3064	3.64376	7.61356
2020-05-08	H	21.596	3.63274	7.59353
2020-05-09	H	21.5108	3.57085	7.49368
2020-05-10	H	20.1045	3.31683	7.08997
2020-05-11	H	19.2324	3.15784	6.81905
2020-05-12	H	20.1516	3.34428	7.08034
2020-05-13	H	18.9395	3.04205	6.59396
2020-05-14	H	17.2338	2.74859	6.10338
2020-05-15	H	16.7719	2.62051	5.85613
2020-05-16	H	17.7092	2.84382	6.15545
2020-05-17	H	16.846	2.68878	5.88435
2020-05-18	H	16.7728	2.72044	5.89847
2020-05-19	H	16.0433	2.54436	5.5945
2020-05-20	H	16.0847	2.52521	5.52785
2020-05-21	H	15.4536	2.45655	5.3872
2020-05-22	H	13.9126	2.1747	4.91314
2020-05-23	H	12.9251	2.00361	4.59799
2020-05-24	H	12.412	1.92482	4.42191
2020-05-25	H	11.9722	1.87026	4.28517
2020-05-26	H	12.2619	1.95236	4.36486
2020-05-27	H	13.1768	2.09566	4.55158
2020-05-28	H	12.2944	1.94884	4.29897
2020-05-29	H	12.5381	2.02894	4.39427
2020-05-30	H	13.7469	2.30924	4.81132
2020-05-31	H	14.4497	2.47903	5.07657
2020-06-01	H	14.3855	2.48186	5.092
2020-06-02	H	13.6638	2.32336	4.85416
2020-06-03	H	14.0451	2.39373	4.96239
2020-06-04	H	13.0387	2.20833	4.67576
2020-06-05	H	12.5093	2.10651	4.50729
2020-06-06	H	13.7223	2.37388	4.91021
2020-06-07	H	14.762	2.5745	5.2281
2020-06-08	H	12.9864	2.2092	4.67426
2020-06-09	H	12.1312	2.03236	4.38897
2020-06-10	H	12.7315	2.15124	4.55535
2020-06-11	H	12.5794	2.13382	4.51893
2020-06-12	H	12.449	2.09711	4.4524
2020-06-13	H	13.0039	2.20519	4.61085
2020-06-14	H	14.8129	2.5726	5.18283
2020-06-15	H	15.6968	2.76228	5.50131
2020-06-16	H	15.4544	2.70681	5.44631
2020-06-17	H	13.5799	2.31946	4.86519
2020-06-18	H	13.3066	2.26291	4.77271
2020-06-19	H	13.0723	2.21579	4.69178
2020-06-20	H	12.5382	2.10163	4.50398
2020-06-21	H	11.747	1.94272	4.23998
2020-06-22	H	12.7355	2.15142	4.54198
2020-06-23	H	14.9162	2.56938	5.18757
2020-06-24	H	17.1186	2.99256	5.86946
2020-06-25	H	16.3398	2.82383	5.65144
2020-06-26	H	15.3389	2.63052	5.37834
2020-06-27	H	14.1476	2.31968	4.90538
2020-06-28	H	13.4598	2.18821	4.69088
2020-06-29	H	13.2037	2.15354	4.62018
2020-06-30	H	13.9841	2.32709	4.87466
2020-07-01	H	13.653	2.26927	4.781
2020-07-02	H	13.7026	2.27378	4.78137
2020-07-03	H	16.0784	2.73514	5.4967
2020-07-04	H	16.1148	2.73688	5.52461
2020-07-05	H	16.4794	2.80212	5.6487
2020-07-06	H	17.1252	2.94246	5.89161
2020-07-07	H	16.6787	2.84586	5.7705
2020-07-08	H	16.2961	2.76537	5.66452
2020-07-09	H	16.968	2.90074	5.88812
2020-07-10	H	16.8774	2.90816	5.9191
2020-07-11	H	16.133	2.76459	5.71222
2020-07-12	H	16.4949	2.8474	5.84752
2020-07-13	H	18.1385	3.16046	6.34725
2020-07-14	H	18.5473	3.25217	6.52018
2020-07-15	H	18.8977	3.23153	6.51982
2020-07-16	H	20.198	3.42787	6.85318
2020-07-17	H	19.6459	3.32525	6.72886
2020-07-18	H	20.1727	3.36731	6.81942
2020-07-19	H	20.2909	3.38017	6.86399
2020-07-20	H	22.3922	3.82908	7.58766
2020-07-21	H	21.86	3.76775	7.54054
2020-07-22	H	24.4038	4.26854	8.36164
2020-07-23	H	24.9175	4.35584	8.56443
2020-07-24	H	26.3579	4.63104	9.05821
2020-07-25	H	26.5925	4.57194	9.0396
2020-07-26	H	27.1269	4.67246	9.25732
2020-07-27	H	26.2516	4.50108	9.04915
2020-07-28	H	29.168	5.05159	9.95034
2020-07-29	H	28.6678	4.95569	9.87222
2020-07-30	H	30.5724	5.25848	10.4019
2020-07-31	H	32.5383	5.6273	11.0473
2020-08-01	H	31.2233	5.29677	10.6154
2020-08-02	H	28.7628	4.82998	9.93846
2020-08-03	H	27.9872	4.68503	9.72748
2020-08-04	H	27.989	4.63913	9.65988
2020-08-05	H	28.6572	4.78114	9.8824
2020-08-06	H	29.23	4.89948	10.0771
2020-08-07	H	28.721	4.84002	10.0005
2020-08-08	H	29.9513	5.04562	10.3321
2020-08-09	H	30.0059	5.0145	10.3059
2020-08-10	H	31.386	5.27421	10.7293
2020-08-11	H	30.2356	4.98035	10.3025
2020-08-12	H	31.9162	5.26795	10.761
2020-08-13	H	33.3568	5.60468	11.3139
2020-08-14	H	37.2582	6.3623	12.543
2020-08-15	H	38.9356	6.63311	13.0551
2020-08-16	H	41.04	7.05015	13.8022
2020-08-17	H	41.8438	7.10926	14.0053
2020-08-18	H	41.8661	7.11692	14.118
2020-08-19	H	41.8853	7.1233	14.2165
2020-08-20	H	45.235	7.78867	15.3341
2020-08-21	H	46.1062	7.88554	15.597
2020-08-22	H	45.1863	7.64734	15.3287
2020-08-23	H	48.0644	8.25865	16.3593
2020-08-24	H	50.1981	8.6932	17.1441
2020-08-25	H	49.0269	8.45905	16.8991
2020-08-26	H	49.6897	8.56067	17.1483
2020-08-27	H	50.5912	8.69806	17.4488
2020-08-28	H	51.0306	8.73766	17.5947
2020-08-29	H	53.7405	9.17557	18.355
2020-08-30	H	57.7299	9.89271	19.5707
2020-08-31	H	57.4828	9.76648	19.5033
2020-09-01	H	57.271	9.74727	19.5787
2020-09-02	H	61.4227	10.6049	21.0097
2020-09-03	H	63.3147	10.8508	21.5295
2020-09-04	H	61.6031	10.5455	21.187
2020-09-05	H	62.136	10.6405	21.4333
2020-09-06	H	63.9261	10.9748	22.0475
2020-09-07	H	65.4605	11.2756	22.6195
2020-09-08	H	72.4423	12.4941	24.6324
2020-09-09	H	73.4267	12.6915	25.1154
2020-09-10	H	75.9372	13.0029	25.7676
2020-09-11	H	77.7557	13.3151	26.4207
2020-09-12	H	77.3144	13.1399	26.3117
2020-09-13	H	80.9362	13.6622	27.2608
2020-09-14	H	83.3738	14.0032	27.9438
2020-09-15	H	83.7966	13.9157	27.9609
2020-09-16	H	83.159	13.7569	27.8414
2020-09-17	H	84.2792	14.0322	28.3739
2020-09-18	H	84.5726	13.9621	28.3718
2020-09-19	H	89.1575	14.8604	29.865
2020-09-20	H	88.0874	14.6717	29.7069
2020-09-21	H	92.8368	15.4934	31.0982
2020-09-22	H	93.9077	15.7316	31.6179
2020-09-23	H	95.4923	15.9302	32.0727
2020-09-24	H	94.5172	15.7767	31.9723
2020-09-25	H	94.3481	15.7875	32.1011
2020-09-26	H	98.5365	16.5425	33.3794
2020-09-27	H	102.46	17.3103	34.7147
2020-09-28	H	104.823	17.7366	35.5493
2020-09-29	H	104.848	17.7618	35.764
2020-09-30	H	108.87	18.576	37.1912
2020-02-18	I	0	0	0
2020-02-19	I	0	0	0
2020-02-20	I	0	0	0
2020-02-21	I	0	0	0
2020-02-22	I	0	0	0
2020-02-23	I	0	0	0
2020-02-24	I	0.666667	0.07488	0.117
2020-02-25	I	0.904762	0.126187	0.202042
2020-02-26	I	1.44218	0.243822	0.393453
2020-02-27	I	1.23615	0.203185	0.344272
2020-02-28	I	2.39289	0.435561	0.717238
2020-02-29	I	2.05105	0.362968	0.627583
2020-03-01	I	2.42471	0.430046	0.748468
2020-03-02	I	3.41166	0.624612	1.07091
2020-03-03	I	3.59094	0.648083	1.13638
2020-03-04	I	3.41128	0.603856	1.094
2020-03-05	I	3.59063	0.630787	1.15658
2020-03-06	I	4.07768	0.717016	1.31101
2020-03-07	I	5.49515	0.980233	1.74513
2020-03-08	I	6.3768	1.14689	2.04266
2020-03-09	I	7.46583	1.34955	2.40266
2020-03-10	I	8.06595	1.45465	2.61799
2020-03-11	I	9.247	1.62821	2.94074
2020-03-12	I	10.926	1.9642	3.52215
2020-03-13	I	11.0318	1.96686	3.59755
2020-03-14	I	11.7892	2.10775	3.88019
2020-03-15	I	13.4383	2.33053	4.29217
2020-03-16	I	15.5186	2.76302	5.03831
2020-03-17	I	16.9683	3.01526	5.52219
2020-03-18	I	17.2109	3.0452	5.66392
2020-03-19	I	16.7522	2.93148	5.57126
2020-03-20	I	19.6924	3.44407	6.43919
2020-03-21	I	19.8792	3.44414	6.53129
2020-03-22	I	20.706	3.53017	6.74621
2020-03-23	I	23.748	4.03728	7.6146
2020-03-24	I	26.0221	4.45986	8.37444
2020-03-25	I	28.638	4.97287	9.29064
2020-03-26	I	29.5468	5.12305	9.65897
2020-03-27	I	29.9925	5.1955	9.89894
2020-03-28	I	31.7079	5.53321	10.5422
2020-03-29	I	32.5115	5.67597	10.8885
2020-03-30	I	35.5337	6.15547	11.7547
2020-03-31	I	39.1241	6.80188	12.8984
2020-04-01	I	41.2016	6.96615	13.3141
2020-04-02	I	42.9823	7.33878	14.0462
2020-04-03	I	46.842	8.08472	15.3671
2020-04-04	I	47.4836	8.19604	15.7255
2020-04-05	I	51.0336	8.89616	16.9882
2020-04-06	I	50.4097	8.7003	16.8753
2020-04-07	I	53.875	9.39126	18.1112
2020-04-08	I	53.5119	9.22104	18.027
2020-04-09	I	51.534	8.81294	17.5373
2020-04-10	I	49.172	8.34529	16.9095
2020-04-11	I	50.4808	8.63782	17.4261
2020-04-12	I	50.6026	8.51829	17.3105
2020-04-13	I	49.0403	8.16354	16.8107
2020-04-14	I	46.7012	7.72924	16.1567
2020-04-15	I	46.0296	7.56978	15.9008
2020-04-16	I	45.454	7.48959	15.7592
2020-04-17	I	44.9605	7.40335	15.6049
2020-04-18	I	43.5376	7.09575	15.1017
2020-04-19	I	42.6513	6.9143	14.7783
2020-04-20	I	43.5582	7.19018	15.1627
2020-04-21	I	40.3356	6.5659	14.1643
2020-04-22	I	38.5734	6.24812	13.6071
2020-04-23	I	37.0629	5.91119	13.0069
2020-04-24	I	36.1015	5.82178	12.7807
2020-04-25	I	35.6108	5.75836	12.6001
2020-04-26	I	35.8569	5.78872	12.5721
2020-04-27	I	35.4012	5.69753	12.3656
2020-04-28	I	35.3439	5.74911	12.3842
2020-04-29	I	36.9614	6.13322	12.9335
2020-04-30	I	34.6812	5.66569	12.1835
2020-05-01	I	32.7267	5.26498	11.5099
2020-05-02	I	32.7182	5.33596	11.5532
2020-05-03	I	31.3775	5.11778	11.1577
2020-05-04	I	32.2283	5.31868	11.4096
2020-05-05	I	32.6243	5.34744	11.4134
2020-05-06	I	31.9637	5.22441	11.1871
2020-05-07	I	30.7308	5.04701	10.872
2020-05-08	I	31.674	5.30408	11.229
2020-05-09	I	30.1491	5.02743	10.7744
2020-05-10	I	29.5088	4.96883	10.6453
2020-05-11	I	28.2932	4.73696	10.2463
2020-05-12	I	28.2513	4.54373	9.89716
2020-05-13	I	28.8821	4.64895	10.0077
2020-05-14	I	27.7561	4.47039	9.68839
2020-05-15	I	26.4576	4.24671	9.29201
2020-05-16	I	26.3446	4.07141	8.9625
2020-05-17	I	24.9144	3.87263	8.59186
2020-05-18	I	24.3552	3.70698	8.26754
2020-05-19	I	24.5426	3.80189	8.34777
2020-05-20	I	24.3698	3.76451	8.23596
2020-05-21	I	23.8884	3.75555	8.1728
2020-05-22	I	21.8091	3.38477	7.54987
2020-05-23	I	21.6935	3.33093	7.40347
2020-05-24	I	20.9278	3.24447	7.21037
2020-05-25	I	21.6048	3.39706	7.3924
2020-05-26	I	21.185	3.29958	7.20069
2020-05-27	I	22.8253	3.64543	7.70027
2020-05-28	I	21.8979	3.48437	7.4354
2020-05-29	I	20.4363	3.24476	7.03898
2020-05-30	I	20.1835	3.21426	6.95644
2020-05-31	I	18.9668	2.99748	6.58522
2020-06-01	I	18.2572	2.90281	6.39473
2020-06-02	I	18.3157	2.94039	6.41006
2020-06-03	I	18.0325	2.90793	6.3238
2020-06-04	I	16.4565	2.62573	5.84966
2020-06-05	I	15.7722	2.52923	5.65145
2020-06-06	I	15.519	2.5126	5.57769
2020-06-07	I	15.9687	2.6374	5.72981
2020-06-08	I	15.6874	2.61384	5.66358
2020-06-09	I	15.1131	2.50822	5.4713
2020-06-10	I	15.6207	2.62267	5.61939
2020-06-11	I	15.3892	2.57937	5.5323
2020-06-12	I	17.1907	2.9371	6.07143
2020-06-13	I	19.0682	3.299	6.64283
2020-06-14	I	20.0109	3.473	6.94348
2020-06-15	I	18.8188	3.2131	6.57388
2020-06-16	I	19.1304	3.18788	6.54948
2020-06-17	I	21.3975	3.63555	7.26046
2020-06-18	I	21.0074	3.56211	7.1849
2020-06-19	I	22.3397	3.80874	7.59979
2020-06-20	I	22.1483	3.77022	7.58148
2020-06-21	I	22.6509	3.88788	7.79946
2020-06-22	I	21.0817	3.58102	7.35753
2020-06-23	I	22.0701	3.79399	7.70317
2020-06-24	I	21.9172	3.75793	7.67194
2020-06-25	I	24.1195	4.19657	8.37695
2020-06-26	I	24.0072	4.15719	8.36116
2020-06-27	I	24.5776	4.17707	8.42969
2020-06-28	I	25.3998	4.3434	8.72364
2020-06-29	I	25.438	4.26846	8.64719
2020-06-30	I	27.1373	4.61092	9.21295
2020-07-01	I	25.9272	4.37491	8.89334
2020-07-02	I	24.89	4.20043	8.64833
2020-07-03	I	24.3343	4.1299	8.55096
2020-07-04	I	23.5246	3.96297	8.29676
2020-07-05	I	24.164	4.0596	8.44266
2020-07-06	I	25.3786	4.2982	8.81733
2020-07-07	I	25.4198	4.29458	8.82883
2020-07-08	I	25.455	4.31375	8.87356
2020-07-09	I	26.4853	4.4462	9.0947
2020-07-10	I	26.3683	4.4401	9.10619
2020-07-11	I	25.6014	4.29635	8.89959
2020-07-12	I	26.2774	4.35683	9.00047
2020-07-13	I	26.8568	4.22696	8.80708
2020-07-14	I	29.0201	4.69558	9.53919
2020-07-15	I	30.5411	5.01955	10.0758
2020-07-16	I	30.1781	4.91789	9.96465
2020-07-17	I	30.2002	4.88587	9.94974
2020-07-18	I	32.8859	5.35838	10.7167
2020-07-19	I	35.1879	5.83812	11.5221
2020-07-20	I	36.4944	6.08814	11.9928
2020-07-21	I	36.6143	6.13841	12.1577
2020-07-22	I	36.717	6.11651	12.2024
2020-07-23	I	35.1384	5.80984	11.7907
2020-07-24	I	36.4519	6.08676	12.2625
2020-07-25	I	39.5779	6.69193	13.2604
2020-07-26	I	42.5905	7.23783	14.1985
2020-07-27	I	42.8395	7.26566	14.352
2020-07-28	I	40.0529	6.63989	13.4724
2020-07-29	I	42.6644	6.98092	14.0503
2020-07-30	I	43.9028	7.15973	14.3914
2020-07-31	I	44.9643	7.4474	14.9064
2020-08-01	I	46.2075	7.73982	15.4395
2020-08-02	I	46.2731	7.75886	15.5549
2020-08-03	I	45.3293	7.58337	15.3568
2020-08-04	I	45.5204	7.62849	15.4826
2020-08-05	I	48.6841	8.0599	16.2079
2020-08-06	I	48.3959	8.0256	16.2273
2020-08-07	I	47.4822	7.86944	16.0449
2020-08-08	I	50.0324	8.23019	16.6522
2020-08-09	I	54.2182	9.09379	18.0634
2020-08-10	I	55.1394	9.2283	18.3838
2020-08-11	I	55.2624	9.21281	18.4648
2020-08-12	I	54.0344	8.99745	18.2194
2020-08-13	I	55.3152	9.25339	18.685
2020-08-14	I	55.7464	9.33911	18.893
2020-08-15	I	56.1159	9.41054	19.075
2020-08-16	I	54.4327	9.12062	18.6883
2020-08-17	I	55.6566	9.35604	19.0953
2020-08-18	I	53.7057	9.00032	18.589
2020-08-19	I	56.7001	9.59691	19.5414
2020-08-20	I	57.9334	9.83892	19.9761
2020-08-21	I	61.9905	10.6258	21.2707
2020-08-22	I	62.8014	10.7934	21.6409
2020-08-23	I	63.1631	10.7722	21.7134
2020-08-24	I	66.4732	11.2981	22.6263
2020-08-25	I	69.6437	11.9166	23.7066
2020-08-26	I	71.3612	12.1991	24.288
[truncated: 1,165 more rows]
