# Supplementary material for: The impact of social distancing on COVID19 spread: State of Georgia case study
Source: PLoS One. 2020 Oct 12;15(10):e0239798. doi: 10.1371/journal.pone.0239798 (PMC7549801; doi:10.1371/journal.pone.0239798)
Supplement: S13 Dataset — Data values are averages from the 30 runs. The various states recorded are susceptible, exposed, pre-symptomatic, symptomatic, asymptomatic, recovered, hospitalized and dead. Since the simulation is based on the population of Georgia, and each entity in the simulation represents ten people, all data values recorded are based on one-tenth of the population of Georgia, that is, there are a total of roughly one million people in the simulation. (XLSX) [file pone.0239798.s017.xlsx]

## Sheet: NI
	DAY	Susceptible	Exposed	PreSymptomatic	Asymptomatic	Symptomatic	Recovered	Hospitalized	Dead
0	1	1079787	21.3667	4.63333	0	0	0	0	0
1	2	1.07977e+06	33.8667	4.23333	2.53333	3.93333	1.63333	0.1	0
2	3	1.07974e+06	41.8333	7.83333	4.36667	8.23333	6.23333	0.2	0
3	4	1.07971e+06	53.9333	10.8333	7.06667	15.1333	12.8333	0.5	0.0333333
4	5	1.07967e+06	65.0667	15.5667	10.6	23.8333	24.4667	0.933333	0.0333333
5	6	1.07962e+06	76.8667	19.7	16.8333	33.8667	41.0667	1.4	0.0333333
6	7	1.07956e+06	91.7333	23.7333	21.2667	45.1333	64.9667	1.73333	0.0333333
7	8	1.07949e+06	109.867	30.2	26.5667	59.1333	93.6	2.53333	0.0666667
8	9	1.07941e+06	128.4	34.7667	32.2667	76.1333	133.467	2.76667	0.133333
9	10	1.0793e+06	151.9	42.7333	40.5	92.2333	182.467	3.46667	0.166667
10	11	1.07918e+06	174.733	49.8667	48.8	114.067	238.767	4.56667	0.266667
11	12	1.07904e+06	201.033	58.6667	60.6333	135.633	308.867	5.76667	0.366667
12	13	1.07888e+06	232.2	67.7333	73.1	159.567	392.067	7.33333	0.566667
13	14	1.07869e+06	273.767	79.8333	83.8	186.733	490.433	9.3	0.633333
14	15	1.07847e+06	315.267	90.8	99.1333	220.733	605.133	10.8667	0.766667
15	16	1.07822e+06	359.6	107.267	114.8	261.467	740.033	12.3667	1.06667
16	17	1.07793e+06	413.733	122.767	132.133	303.567	899.4	14.9	1.3
17	18	1.07759e+06	471.5	144.5	151.933	351.833	1082.47	18.2333	1.56667
18	19	1.07721e+06	536.167	162.2	173.567	410.767	1295.67	22.0333	2
19	20	1.07678e+06	605.6	185.3	201.8	466.333	1543.07	25.7	2.56667
20	21	1076282	695.7	209.567	231.533	537.333	1825.47	28.2	3.2
21	22	1.07572e+06	797.9	237.367	266	610.033	2147.83	33.6333	3.76667
22	23	1.07508e+06	893.033	277.067	304.1	700.7	2510.67	39.3333	4.63333
23	24	1.07436e+06	1006.97	316.8	345.133	803.433	2931.47	44.8	5.76667
24	25	1.07354e+06	1140.67	357.067	391.033	912.833	3416.13	50.9667	6.76667
25	26	1.07261e+06	1292.73	401.367	442.467	1035	3965.17	59.1667	7.76667
26	27	1.07157e+06	1451.87	454.167	505.667	1176.37	4580.7	67.0333	9.3
27	28	1.07037e+06	1659.53	510.5	571.6	1331.43	5283.73	76.3333	10.7667
28	29	1.06903e+06	1874.13	582.9	648.667	1509.17	6072.37	88.2333	12.2
29	30	1.06752e+06	2109.47	657.6	730.6	1715.13	6969.8	100.067	14.2
30	31	1.06581e+06	2367.3	746.633	829.967	1939.83	7994	113.767	16.4333
31	32	1.06387e+06	2668.97	844.367	946.233	2188.8	9141.07	130.867	19.1667
32	33	1.0617e+06	3017	947.4	1065.9	2468.57	10446.9	146.467	22.3
33	34	1.05924e+06	3403.6	1071.5	1197.27	2787.27	11922.3	166.9	25.3667
34	35	1.05649e+06	3811.17	1208.5	1359.27	3146.27	13580.9	186.633	29.3667
35	36	1.05338e+06	4291.83	1351.63	1528.53	3543.43	15470	209.833	33.2333
36	37	1.04992e+06	4791.63	1531.77	1718	3991.77	17584.6	236.967	37.8667
37	38	1.04606e+06	5347.43	1700.77	1931.9	4500.6	19957.1	267.3	43.5333
38	39	1.04174e+06	5988.57	1904.97	2167.37	5031.33	22628.8	303.933	49.2667
39	40	1.03693e+06	6676.73	2115.1	2423.6	5652.87	25619.9	340.3	56.2
40	41	1.03158e+06	7414.8	2368.4	2696.9	6342.4	28957.3	386.3	63.3333
41	42	1.02565e+06	8229.73	2631.67	3013.87	7084.3	32698.1	431.967	70.9333
42	43	1.01909e+06	9120.1	2913.27	3352	7887.93	36885.4	484.5	80.1333
43	44	1011885	10018.9	3230.37	3735.73	8777.7	41532.3	542.133	90.8667
44	45	1.00396e+06	11022.5	3549.83	4141.53	9739.37	46692.1	601.633	103.1
45	46	995279	12096	3904.9	4568.33	10782.3	52396.4	668.433	117.433
46	47	985801	13196.7	4296.8	5036.37	11928.1	58673.8	748.033	131.7
47	48	975504	14369.9	4668.47	5537.43	13125.3	65628.6	831.4	147.967
48	49	964381	15564.3	5079.2	6049.27	14384.8	73268.6	920.333	165.6
49	50	952425	16758.8	5493.97	6614.8	15703.2	81608.8	1020.97	187.3
50	51	939624	17964.3	5914.5	7168	17074.2	90727.1	1132.57	208.8
51	52	925960	19189.8	6331.97	7754.2	18510	100582	1253.43	231
52	53	911518	20338.9	6758.83	8339.4	19959.4	111267	1373.17	258.267
53	54	896338	21423.9	7150.97	8952.83	21421.4	122748	1489.63	288.733
54	55	880423	22500.8	7528.9	9535.1	22869.6	135018	1616.17	320.667
55	56	863918	23410.9	7891.8	10095.1	24334.2	148056	1752.43	354.467
56	57	846778	24302.4	8207.4	10625.2	25730.4	161882	1895.8	391.3
57	58	829201	25047.2	8494.63	11117.7	27062.7	176410	2044.93	434.867
58	59	811207	25649.5	8774.93	11569.7	28318.8	191629	2185.6	478.5
59	60	792927	26093.9	8977.9	12025.8	29472.9	207464	2327.3	523.833
60	61	774552	26377.2	9078.6	12374.5	30462.5	223918	2479.27	571.3
61	62	756165	26443.3	9189.07	12645.7	31290.4	240836	2618.63	624.4
62	63	737851	26385.7	9187.23	12865.3	31938.7	258150	2756.6	679.3
63	64	719778	26126.5	9150.5	12960.7	32417.8	275748	2887.9	743.467
64	65	702000	25745	9059.57	12991	32686.3	293523	3004.93	802.8
65	66	684604	25243.2	8911.67	12942.2	32782.6	311362	3099.83	867.233
66	67	667732	24551.8	8731.67	12807.4	32702	329152	3204.27	932.4
67	68	651426	23757	8499.4	12608	32402.2	346833	3286.37	1000.83
68	69	635721	22897.7	8223.3	12410.9	31864.9	364274	3349.27	1072.23
69	70	620642	22012.3	7921.27	12078	31205.5	381414	3396.37	1144.37
70	71	606286	21026.8	7575.57	11733.3	30435	398109	3427.8	1219.07
71	72	592725	19934.6	7258.57	11279.8	29514.8	414365	3442.6	1293.4
72	73	579864	18895.2	6858.13	10863.4	28498.6	430026	3439.6	1367.5
73	74	567767	17821.5	6510.77	10389	27365.4	445098	3420.67	1441.13
74	75	556405	16765	6109.43	9878.33	26194.6	459556	3389.27	1515.6
75	76	545729	15744.5	5769.57	9364.07	24947.9	473338	3330.7	1589.3
76	77	535741	14744	5399.77	8866.3	23701.9	486415	3283.6	1661.07
77	78	526442	13751.5	5059.07	8346.13	22450.7	498810	3220.77	1732.87
78	79	517761	12839.2	4727.4	7840.97	21190.2	510509	3142.2	1802.6
79	80	509709	11937.8	4407.63	7359.73	19930.2	521537	3061.3	1870.53
80	81	502249	11078.1	4089.63	6871.43	18713.3	531905	2969.73	1936.8
81	82	495338	10269.3	3799.2	6395.43	17518.8	541629	2860.47	2002.83
82	83	488976	9491.5	3502.6	5961.6	16337.1	550726	2751.33	2067.5
83	84	483095	8771.67	3230.77	5529.8	15232.1	559180	2645.47	2127.63
84	85	477696	8065.67	2987.27	5138.6	14158.6	567045	2534.53	2186.4
85	86	472723	7430.23	2754.5	4747.6	13132.7	574364	2420.43	2239.67
86	87	468163	6818.37	2532.2	4362.73	12168.1	581165	2312.63	2291.2
87	88	463971	6277.17	2327.5	4025.9	11244.9	587425	2199.03	2342.47
88	89	460115	5775.9	2131.23	3717.97	10362.6	593242	2077.9	2390.27
89	90	456597	5285.9	1966.47	3419	9552.5	598594	1963.27	2434.87
90	91	453379	4835.03	1798.87	3143.4	8790.37	603537	1853.1	2476.63
91	92	450428	4420	1648.7	2870.47	8090.87	608088	1750.93	2516.63
92	93	447722	4060.37	1500.5	2630.87	7438.77	612261	1642.23	2556.63
93	94	445265	3695.7	1374.63	2424.87	6828.6	616087	1546.07	2591.47
94	95	443023	3379.27	1255.9	2227.6	6257.93	619592	1452	2625.53
95	96	440967	3099.13	1141.43	2035.43	5731.9	622821	1359.27	2657.77
96	97	439103	2811.67	1056.1	1861.4	5249.3	625772	1273	2686.7
97	98	437395	2572.5	948.133	1694.2	4809.03	628493	1186.4	2714.27
98	99	435859	2334.47	875.133	1541.4	4380.23	630972	1109.4	2741.4
99	100	434454	2122.97	784.767	1409.87	4010.53	633232	1032.53	2766.63
100	101	433164	1949.43	715.433	1279.03	3658.47	635298	960.267	2787.8
101	102	431995	1783.3	651.233	1170.53	3346.07	637167	889.867	2809.67
102	103	430935	1616.7	601.033	1060	3047.77	638899	823.967	2829.57
103	104	429970	1473.97	539.233	970.6	2772.83	640475	765.167	2846.8
104	105	429090	1344.13	492.967	882.867	2529.4	641901	708.2	2864.17
105	106	428288	1221.57	452.433	809.867	2303.93	643201	657.2	2878.63
106	107	427560	1115.57	407.033	734.367	2096.23	644398	609.6	2892.2
107	108	426891	1016.5	378.833	669.067	1899.37	645489	563.5	2905.67
108	109	426285	925.9	339.833	613.867	1732.7	646480	518.433	2917.63
109	110	425730	851.1	306.867	558.467	1577	647386	473.667	2929.63
110	111	425230	773.933	280	507.233	1436.77	648206	438.667	2940.47
111	112	424775	706.2	259.067	454.533	1309.3	648956	403.033	2949.47
112	113	424352	651.233	235.867	415.6	1192.33	649638	368.667	2959.1
113	114	423967	594.3	219.767	384.433	1089.87	650252	338.033	2967.93
114	115	423623	539.5	199.033	344.133	991.7	650830	310.067	2975.27
115	116	423302	494.5	180.167	316.633	906.333	651345	287.167	2981.2
116	117	423011	456.1	159.167	290.567	823.733	651820	264.233	2987.33
117	118	422747	415.667	150.233	265.4	747.933	652250	243.6	2993
118	119	422505	381.633	136.1	239.167	683.967	652644	224.5	2998.7
119	120	422287	347.7	125	218.9	624.933	653000	206.667	3003.37
120	121	422078	327.233	111.667	199.5	571.933	653328	189	3007.9
121	122	421887	302.767	105.9	182.067	525.033	653625	173.9	3011.87
122	123	421715	276.5	98.9667	167.167	479.167	653901	159.767	3015.47
123	124	421555	255.7	86.7333	153.9	441.9	654154	147.067	3018.87
124	125	421408	235.167	83.7667	139.967	403.733	654386	134.133	3021.93
125	126	421274	216.867	74.1333	129.967	375.5	654596	122.733	3024.57
126	127	421150	200.733	68.9	118.167	341.467	654793	113.667	3027.5
127	128	421036	187.8	58.6333	107.6	317.4	654971	104.133	3030.2
128	129	420925	177.3	59.7333	97.5	291.833	655135	93.0667	3032.9
129	130	420826	165.3	56.3	91.7	268.5	655285	85.3667	3035.07
130	131	420733	154.933	50.6	85.4	249.133	655425	78.4667	3037.23
131	132	420646	144.867	46.7667	78.2333	229.9	655555	73.1667	3039.23
132	133	420566	133.133	44.6	71.4333	212.467	655676	67.9	3040.63
133	134	420491	126.167	41.4667	66.8667	196.133	655787	62.6667	3042
134	135	420420	119.1	39.4667	63.6	183.233	655888	57.2	3043
135	136	420354	114.1	35.7	58.8667	171.133	655983	52.6333	3043.93
136	137	420290	109.6	32.8333	55.3667	160.733	656071	48.8667	3045.07
137	138	420233	100.067	31.5333	52.6	148.7	656156	44.8	3046.27
138	139	420178	95.1333	29.2667	49.2667	138.667	656235	40.8333	3047.1
139	140	420128	90.1	26.8	44.7667	129.667	656308	37.1	3047.87
140	141	420079	86.4333	25.9667	42.7333	120.5	656375	34.3	3048.8
141	142	420034	82.3667	24.3333	39.8667	111.367	656440	31.2667	3049.87
142	143	419990	78.7	23.4	38.5333	104.367	656498	29.7333	3050.33
143	144	419948	75.2	21.7667	36.6667	97.5667	656556	27.2667	3051.03
144	145	419908	73.5667	19.6667	34.4333	92.2333	656609	24.7	3051.5
145	146	419871	68.6	21.0667	31.8333	87.8	656658	22.5667	3052.17
146	147	419835	64.9667	19.6333	30.9667	83.8	656705	21.2667	3052.6
147	148	419802	63.6333	18.1667	27.4	77.5	656752	19.8333	3053.03
148	149	419770	61.2	16.3333	27.4667	73.9333	656792	18.2667	3053.3
149	150	419739	60.0667	16.4667	25.9667	69.4667	656831	17	3053.9
150	151	419709	57.6	16.1333	25	66.5667	656869	16.1333	3054.3
151	152	419680	54.9667	15.4667	24.3	62.7667	656905	15.2	3054.87
152	153	419653	53.1333	14.1667	23.1	59.9667	656940	13.9	3055.13
153	154	419626	53.3667	13.3667	20.9333	56.8	656973	13.6	3055.4
154	155	419601	51.4667	13.2	20.4	55.0333	657004	12.8	3055.67
155	156	419576	49.2	13.3	20.0333	51.9333	657034	11.9	3055.93
156	157	419553	47.3667	12.3667	18.8667	50.1333	657064	11.2333	3056.03
157	158	419530	47.6	11.6667	18.0667	48.7	657091	10.2	3056.3
158	159	419507	45.6333	12.2	17.9333	48.8333	657114	10.3333	3056.4
159	160	419485	45.5333	11.8667	18	46.8333	657140	9.73333	3056.67
160	161	419462	46.7333	10.3667	17	44.4667	657167	9.33333	3056.87
161	162	419440	44.8333	11.6667	16.1	43.3333	657191	9.03333	3057.07
162	163	419420	42.8333	11.7333	16.5667	42.6333	657213	8.53333	3057.33
163	164	419400	42.9	10.5333	16.0667	40.9	657237	7.86667	3057.5
164	165	419379	42.5	11.1667	15.8667	40.1333	657259	7.6	3057.67
165	166	419358	43.4667	9.33333	16.2667	40.5333	657280	7.06667	3057.77
166	167	419337	43.9	10.7	15.8	38	657302	7.16667	3057.87
167	168	419315	44.7667	9.86667	15.3333	39.2333	657324	6.7	3058.07
168	169	419297	40.7333	10.3333	15.8333	39.9	657345	6.26667	3058.23
169	170	419277	41.5333	9.46667	13.9	39.4333	657367	6.06667	3058.43
170	171	419258	39.6667	10.8333	14.8	38.5667	657387	5.63333	3058.6
171	172	419238	41.4	8.6	14.2333	38.3333	657408	5.76667	3058.77
172	173	419219	40.3667	10.6	13.8667	35.8	657429	5.66667	3058.9
173	174	419199	41.5667	9.9	13.7333	35.1667	657449	5.5	3059.07
174	175	419182	39.7333	9.7	13.6333	35.1333	657469	5.06667	3059.2
175	176	419161	42.2667	8.63333	13.4667	34.9667	657488	4.96667	3059.3
176	177	419143	40.5	9.93333	13.4333	34.8333	657507	4.63333	3059.53
177	178	419125	39.9667	9.2	13.5	35.1667	657526	5.2	3059.63
178	179	419107	39.2333	9	12.8667	34.6667	657546	5.06667	3059.67
179	180	419088	39.4667	8.6	12.2	34.7333	657565	4.53333	3059.77
180	181	419070	39.3333	8.53333	13.1333	34.8	657582	4.56667	3059.93
181	182	419053	38.8333	9.23333	12.9333	33.1333	657601	4.83333	3059.97
182	183	419035	39.8667	8.73333	13.1	32.9333	657618	4.83333	3060.07
183	184	419016	39.4667	9.03333	13.8	33.2	657636	4.7	3060.13
184	185	418998	39.1667	9.3	13.1667	33.4	657655	4.56667	3060.27
185	186	418980	39.0667	8.13333	12.7667	34.2667	657674	4.46667	3060.4
186	187	418963	38.3	9.16667	13.5667	33.0667	657691	4.46667	3060.57
187	188	418943	39.8667	10	12.7667	33.1667	657709	4.26667	3060.63
188	189	418926	38.9333	9.4	13.3333	33.6333	657727	4.06667	3060.73
189	190	418908	39.4	8.46667	13.3667	34.2333	657744	4.26667	3060.8
190	191	418889	38.9	9.3	13.4667	34.0667	657763	4.2	3060.9
191	192	418872	37.4	9.53333	12.3667	34.7667	657781	4.6	3061
192	193	418854	38.6667	8.86667	12.8	34.4667	657799	4.43333	3061.17
193	194	418836	38.7667	8.6	13.2667	32.9667	657818	4.5	3061.2
194	195	418818	38.6667	9.36667	13.5667	31	657837	4.26667	3061.33
195	196	418801	38.1333	8.6	13.3667	30.7333	657855	4.36667	3061.4
196	197	418784	37.2333	10.0667	12.4333	30.3333	657873	4.43333	3061.53
197	198	418767	36.9667	8.1	13.5	31.8333	657890	4.46667	3061.63
198	199	418749	38.7667	8.2	12.3333	31.0667	657908	4.26667	3061.67
199	200	418733	36.2333	8.46667	12.6667	32.3	657924	4.23333	3061.77
200	201	418715	37.9333	7.8	12.6333	32.1667	657941	4.3	3061.83
201	202	418698	38.1667	8.7	13.0667	30.2667	657959	4.43333	3061.87
202	203	418681	38.0667	8.43333	12.8333	29.4667	657977	4.5	3061.87
203	204	418664	38.4	8.3	13.5667	29.4333	657993	4.26667	3062
204	205	418646	38.4667	8.1	13.6333	30.4	658010	4.4	3062.07
205	206	418627	39.4333	8.66667	13.0667	30.6333	658027	4.2	3062.23
206	207	418609	39.7	9.33333	12.4333	31.3667	658044	4.4	3062.3
207	208	418591	39.0667	9.7	12.2333	32.0667	658062	4.2	3062.43
208	209	418574	37.7333	9.5	12.1333	32.3	658081	4.16667	3062.6
209	210	418555	39.5333	8.4	13.1	33.5	658097	4.23333	3062.77
210	211	418538	38.7667	9.3	13.8	32.4333	658114	4.43333	3062.87
211	212	418520	37.2667	9.76667	13.9	32.8	658131	4.46667	3063.07
212	213	418504	38	7.96667	13.1667	32.4333	658150	4.4	3063.17
213	214	418486	37.4333	8.16667	13.2	32.2667	658168	4.5	3063.3
214	215	418470	36.9	7.83333	12.6	32.2	658185	4.83333	3063.37
215	216	418453	37.2333	8.06667	11.9667	31.4333	658203	4.33333	3063.47
216	217	418437	36.9667	8.43333	11.0667	31.1	658221	4.03333	3063.83
217	218	418420	36.8667	9.13333	12.2	30.3	658237	4.36667	3063.87
218	219	418402	37.2333	8.63333	12.3333	30.9333	658253	4.7	3063.93
219	220	418386	35.3667	8.9	12.1	31.2667	658270	4.7	3064.03
220	221	418369	36.8	7.96667	12.7333	30.8667	658287	4.76667	3064.17
221	222	418353	37.1667	8.46667	11.2667	30.5	658304	4.66667	3064.3
222	223	418336	37.9	7.2	11.5667	31.6333	658320	4.4	3064.33
223	224	418320	37.0667	8.16667	11.5	32.3333	658336	4.16667	3064.43
224	225	418304	36.1	7.8	11.7	30.8667	658354	4.16667	3064.53
225	226	418287	35.9667	8.96667	11.3333	31	658370	3.93333	3064.63

## Sheet: SC
	DAY	Susceptible	Exposed	PreSymptomatic	Asymptomatic	Symptomatic	Recovered	Hospitalized	Dead
0	1	1.07979e+06	21.8	4.26667	0	0	0	0	0
1	2	1.07977e+06	35.4333	3.63333	2.23333	4.2	1.26667	0	0
2	3	1.07974e+06	43.0667	9.36667	4.4	9.36667	4.73333	0.0333333	0
3	4	1.07971e+06	55.1333	11.5667	7.76667	17.6667	11.9	0.366667	0
4	5	1.07967e+06	65.1333	14.9	13.6333	26.3	23.6667	0.433333	0
5	6	1.07962e+06	78.6667	19.2333	16.7667	37.4667	41.0667	1.1	0
6	7	1.07956e+06	94.8333	24.2	22.5	47.1667	66.2333	1.43333	0
7	8	1.07948e+06	111.933	30.3	28.0667	60.4333	97.8	1.8	0
8	9	1.0794e+06	130.733	36.5667	35.4333	75.8667	135.967	2.33333	0.0333333
9	10	1.07929e+06	153.767	41.3667	42.7333	94.9	185.3	3.53333	0.0666667
10	11	1.07917e+06	181.333	48.5333	51.8667	111.433	244.367	4.93333	0.1
11	12	1.07903e+06	203.5	60.0667	62.8333	135.267	312.733	6.13333	0.166667
12	13	1.07887e+06	234.267	69.9	73.3	163.533	396.2	7.2	0.333333
13	14	1.07868e+06	269.533	80.2	85.7333	191.533	496.867	8.66667	0.433333
14	15	1.07846e+06	308.267	91.7333	99.1667	223.1	616.533	10.1	0.6
15	16	1.07822e+06	351.967	106.667	110.3	262.267	752.2	13.1	0.766667
16	17	1.07793e+06	407.333	121.467	128.833	307.6	904.3	15.9333	1.13333
17	18	1.07759e+06	464.3	144.033	149.533	354.633	1087.07	19.1	1.33333
18	19	1.07721e+06	536.233	161.667	173.7	407.2	1299.17	22.4	1.6
19	20	1.07677e+06	611.5	184.9	204.867	470.2	1538.8	26.2	2.16667
20	21	1.07628e+06	695.067	213.467	233.7	536.5	1825.27	29.6333	2.83333
21	22	1.07571e+06	794.8	242.5	267.2	616.867	2147.13	33.6667	3.43333
22	23	1.07506e+06	905.467	275.033	304.667	706.2	2518.07	39.5	4.13333
23	24	1.07432e+06	1030.97	319.5	342	808.633	2944.4	44	4.86667
24	25	1073480	1162.83	367.9	395.867	927.233	3423.5	49.8667	5.83333
25	26	1.07254e+06	1313.47	406.5	453.4	1052.97	3981.67	58	6.63333
26	27	1.07146e+06	1492.73	465.1	514.533	1197.1	4608.27	66.4333	7.66667
27	28	1.07025e+06	1683.87	529.167	583.867	1354.9	5326.67	75.8	9.4
28	29	1.06903e+06	1746.77	596.067	664.667	1538.27	6135.77	85.9667	11.0667
29	30	1.06767e+06	1887.7	620.367	744.733	1728.7	7054.4	98.3667	12.6667
30	31	1.06617e+06	2057.73	671.3	809.6	1898.2	8077.7	111.667	15
31	32	1.06455e+06	2240.53	735.067	884.233	2076.1	9184.83	127.167	17.1333
32	33	1.06278e+06	2442.33	799.2	963.933	2271.63	10391.3	143.067	19.8667
33	34	1.06086e+06	2671.77	864.9	1051.33	2474.93	11708.6	160	22.7667
34	35	1.05878e+06	2895.17	948.467	1146.17	2689.97	13145.7	181.733	26.0333
35	36	1.05653e+06	3134.97	1031.7	1237.53	2922.93	14724.7	201.8	30.5333
36	37	1.05408e+06	3396	1121.4	1342.43	3192.7	16423.4	224.433	35.0667
37	38	1.05141e+06	3697.6	1206.17	1458.73	3475.13	18273.4	248.367	40.3
38	39	1.04854e+06	3998.53	1308.97	1584.33	3766	20291.8	273.5	45.4667
39	40	1.04544e+06	4325.4	1418	1733.47	4090.53	22449.6	304.067	51.6333
40	41	1.04209e+06	4672.77	1532	1878.17	4422.53	24829.2	331	58.1
41	42	1.03846e+06	5060.8	1658.3	2016.67	4806.17	27390.2	359.167	65.0333
42	43	1.03454e+06	5464.03	1785.97	2193.4	5195.5	30161.5	396.4	73.2667
43	44	1.03035e+06	5864.17	1923.97	2371	5617.33	33170.8	432.5	81.0667
44	45	1.02586e+06	6273.57	2073.03	2546.53	6069.93	36425.4	470.433	89.9667
45	46	1.02103e+06	6716.87	2243.7	2732.6	6561.23	39913.7	510.3	100.367
46	47	1.01588e+06	7199.2	2379.17	2949.17	7059.53	43682.1	557.233	111.033
47	48	1.01039e+06	7661.3	2549.87	3167.8	7590.17	47725.9	601.9	122.567
48	49	1.00454e+06	8188.33	2706.5	3376.03	8136.5	52077.9	649.867	135.233
49	50	998299	8735.43	2882.57	3608.2	8716.2	56721.1	701.233	148.867
50	51	991663	9271.43	3101.97	3861	9329.23	61662.5	759.567	164.233
51	52	984675	9789.87	3293	4102.87	9957.03	66995.2	820.367	180.167
52	53	977271	10360.7	3458.27	4354.73	10613.6	72678.8	878.3	197.6
53	54	969480	10910.9	3677.73	4628.6	11268.6	78691.8	938.333	217.367
54	55	961316	11467.6	3845.8	4912.73	11949.5	85074.3	1009.8	237.4
55	56	952773	12012.4	4047.2	5181.9	12619	91847.2	1073.7	259.067
56	57	943885	12527	4241.83	5465.9	13293.7	98972.7	1144.63	282.7
57	58	934617	13037.2	4418.2	5746.27	13992.6	106478	1215.43	307.967
58	59	924998	13544.3	4601.27	6002.93	14697.4	114348	1288.17	332.933
59	60	915022	14043.3	4796.23	6267.43	15371.9	122586	1365.73	360.367
60	61	904725	14528	4950.3	6524.4	16043.2	131212	1439.5	390.9
61	62	894135	14958.2	5122.77	6776.3	16690.8	140194	1514.23	421.133
62	63	883315	15320.8	5256.33	7024.1	17337.2	149513	1592.63	453.733
63	64	872297	15617.1	5398.4	7244.33	17926.5	159178	1664.07	486.933
64	65	861060	15910.3	5483.77	7461.4	18479.3	169153	1740.03	525.133
65	66	849643	16173.3	5607.83	7648.37	18950.9	179410	1818.53	561.367
66	67	838177	16298	5706.87	7808.43	19415.7	189916	1889.73	601.2
67	68	826618	16438.6	5725.53	7947.2	19849.8	200629	1963.7	640.833
68	69	815015	16516.9	5768.03	8060.33	20170.7	211567	2032.8	682
69	70	803464	16482.4	5796.73	8161.43	20428.3	222660	2093.27	727.6
70	71	791911	16485.6	5780.37	8224.9	20619.3	233867	2152.6	771.933
71	72	780489	16377.7	5755.43	8240.9	20760.1	245166	2207.67	816.567
72	73	769146	16205.8	5749.07	8251.77	20842.2	256490	2263.37	864.933
73	74	757948	16008.8	5694.13	8206.13	20869.6	267870	2303.47	913.733
74	75	746922	15815.9	5599.5	8167.9	20766.4	279237	2339.8	964.433
75	76	736161	15479.3	5509.67	8085.13	20708.4	290479	2375.43	1014.23
76	77	725580	15196	5416.77	7981	20517.9	301657	2401.03	1063.47
77	78	715278	14804.1	5328.53	7853.93	20274.3	312740	2421.3	1113.23
78	79	705241	14438.4	5160.03	7725.67	19998.7	323664	2419.27	1166.03
79	80	695473	14054.2	5047.8	7572.77	19624.3	334402	2421.37	1218.27
80	81	686059	13607.8	4882.6	7394.83	19254.5	344926	2421.5	1267.43
81	82	676927	13156.6	4753.37	7231.1	18811.7	355197	2416.97	1319.3
82	83	668124	12703.4	4597.77	7029.7	18345.5	365244	2397.63	1371.17
83	84	659660	12242.1	4406.77	6839.2	17845.7	375025	2372.03	1422.4
84	85	651530	11754.4	4272.2	6589.17	17305.2	384543	2346.17	1472.87
85	86	643769	11268.8	4071.53	6349	16761.7	393754	2316	1522.47
86	87	636339	10773.6	3911.07	6100.97	16173.3	402667	2275.97	1571.9
87	88	629257	10282.3	3740.17	5876.17	15545	411258	2235.53	1619.03
88	89	622517	9797.7	3560.73	5642.43	14944.8	419497	2186.1	1667.57
89	90	616073	9331.6	3398.77	5405.83	14350.5	427410	2129.47	1713.57
90	91	609975	8865.63	3241.27	5154.4	13721.6	435025	2069.7	1760.33
91	92	604189	8428.33	3072.1	4916.33	13129.3	442254	2018.73	1805.73
92	93	598695	7991.47	2924.13	4679.7	12524.2	449195	1953.47	1850.67
93	94	593517	7546.97	2763.9	4449.07	11960.8	455785	1897.83	1892.63
94	95	588609	7145.17	2611.67	4236	11374.5	462067	1836.83	1932.9
95	96	583987	6741.63	2475.37	4035.07	10792.7	468039	1770.03	1972.83
96	97	579630	6371.6	2329.77	3795.4	10246.8	473727	1700.57	2011.83
97	98	575522	6002.63	2201.43	3586.2	9725.13	479090	1637.83	2048.3
98	99	571667	5649.7	2080.77	3391.23	9177.93	484187	1576.63	2082.97
99	100	568012	5324.6	1951.87	3210.5	8679.97	489007	1510.77	2116.7
100	101	564596	5002.2	1841.1	3031.47	8197.37	493549	1445.3	2149.9
101	102	561378	4704.2	1728.33	2851.97	7729.8	497853	1388.13	2179.53
102	103	558376	4406.17	1617.3	2699.97	7289.2	501890	1325.4	2209.3
103	104	555556	4132.93	1514.43	2531.93	6873.9	505704	1262.07	2237.7
104	105	552909	3877.87	1427.63	2375.7	6462.5	509287	1207.23	2266.53
105	106	550439	3632.47	1340.03	2220.67	6069.53	512666	1152.93	2292
106	107	548124	3401.1	1253.57	2073.6	5702.77	515845	1095.2	2317.23
107	108	545966	3184.03	1169.1	1947.3	5339.27	518829	1036.47	2342.23
108	109	543950	2971.8	1096.63	1825.53	5002.8	521616	985.8	2364.9
109	110	542072	2759.47	1026.47	1710.17	4705.47	524218	937.267	2384.5
110	111	540298	2610.07	948.733	1587.73	4402.8	526671	888.5	2405.57
111	112	538662	2422.67	890.233	1491.63	4119.5	528959	843.433	2424.97
112	113	537135	2252.07	838.267	1402.43	3834.53	531105	803.733	2442.4
113	114	535719	2089.03	777.633	1308.1	3588.47	533114	758.467	2459.03
114	115	534392	1955.13	716.433	1215.7	3357.23	534988	713.2	2475.87
115	116	533154	1832.87	667.033	1137.47	3135.63	536722	671	2492.77
116	117	531999	1710.23	625.367	1060.97	2922.77	538358	628.567	2507.97
117	118	530926	1591.27	587.833	994.133	2719.67	539881	591.8	2521.37
118	119	529929	1482.27	545.067	926.967	2535.37	541304	555.633	2534.27
119	120	528991	1384.53	513.8	855.267	2374.07	542625	522.767	2546.57
120	121	528116	1298.23	474.033	791.933	2214.8	543867	492	2558.8
121	122	527305	1207.3	440.067	736.7	2067.73	545026	461.333	2569.4
122	123	526547	1123.87	409.167	687.367	1934.07	546098	433.367	2579.93
123	124	525844	1051	379.567	638.8	1798.93	547101	409.833	2589.4
124	125	525198	968.9	358.767	591.967	1672.67	548038	386.333	2597.93
125	126	524591	907.567	324.633	549.667	1555.47	548919	361.033	2605.1
126	127	524026	848.733	305.033	513.833	1445.43	549725	335.233	2613.83
127	128	523502	783.933	291.433	481.333	1335.8	550485	313.4	2621.03
128	129	523008	739.6	262	444	1251.73	551183	297	2627.7
129	130	522554	685.1	247.9	417	1167.93	551829	278.367	2633.53
130	131	522129	637.633	234	391.533	1084.6	552436	259.3	2640.7
131	132	521732	595.467	216.967	367.4	1014.43	552998	243.4	2646.07
132	133	521362	553.567	204.633	344.367	945.9	553521	231.033	2651.17
133	134	521014	522.9	184.4	322.9	883.033	554015	214.367	2656.5
134	135	520686	495.7	177.633	299.7	822.333	554470	200.933	2661.07
135	136	520389	457.967	162.467	277.1	764.333	554909	186.8	2665.63
136	137	520114	424.567	149.767	258.2	707.867	555314	174.3	2670.33
137	138	519859	392.367	142.367	239.4	654.467	555688	163.467	2674.23
138	139	519616	367.467	131.8	221.7	614.167	556033	151.2	2677.6
139	140	519389	345.067	123.633	206.967	577.667	556349	140.933	2680.77
140	141	519175	326.8	113.933	192.367	537.9	556650	132.2	2684.07
141	142	518972	310.333	107.267	180.933	502.933	556928	124.2	2686.87
142	143	518787	288.833	101.533	172.733	469.367	557188	115.267	2690.07
143	144	518613	271.767	92.8333	160.267	440.9	557434	108.067	2692.67
144	145	518445	260.367	88.1667	145.9	411.167	557666	100.667	2694.97
145	146	518293	240.067	86.1333	136.067	384.8	557882	94.5667	2696.93
146	147	518145	227.8	76.7333	127.133	365.867	558084	88.0667	2698.63
147	148	518005	217	73.6	122.1	339.433	558274	81.2667	2700.3
148	149	517877	205.733	71.1667	113.5	317.633	558450	76.3	2702.33
149	150	517750	199.1	65.9667	107.6	299.533	558615	72.2667	2703.9
150	151	517631	190.033	61.7333	102.9	279.6	558774	68.4333	2705.43
151	152	517520	177.9	60.0333	97.5667	264.6	558922	63.7667	2707.2
152	153	517414	167	57.8333	93.1333	250.633	559062	59	2708.9
153	154	517311	164.1	52.7333	87.2333	236.667	559196	54.9667	2710.23
154	155	517218	153.467	51.9667	81.9667	227.5	559318	50.9667	2711.63
155	156	517123	149.167	49.2	77.4333	216.2	559436	49.3667	2712.53
156	157	517040	138.6	47.5333	72.4	205.233	559550	46.1333	2713.8
157	158	516955	134.633	44.2333	70.5	193.633	559656	43.9667	2715.03
158	159	516877	128.767	43.0667	68.4333	182.333	559757	40.3333	2715.77
159	160	516802	123.667	38.1667	64	177.3	559853	37.4667	2716.97
160	161	516728	120.933	36.9333	63.1333	165.3	559945	35.7333	2717.9
161	162	516659	113.933	36.7667	57.8667	159.5	560032	34.4333	2718.6
162	163	516593	108.833	34.5	55.9333	154.767	560114	32.1667	2719.57
163	164	516529	106.433	31.8333	54.5	148	560193	30.0333	2720.33
164	165	516467	104.333	30.6667	51.2667	139.3	560271	28.5667	2720.83
165	166	516409	99.3	31.1667	49.5333	133.6	560342	26.9	2721.47
166	167	516352	95.1333	29.4667	48.8667	127.933	560411	26.3333	2722
167	168	516298	91.6	29.0333	46.5	121.2	560479	25.8333	2722.4
168	169	516245	87.5667	27.2333	43.6667	115.2	560546	24.2333	2723.27
169	170	516192	89.4333	26	40.6667	108.867	560609	23.0667	2723.7
170	171	516143	84.5667	27.5667	38.2	105.267	560669	21.2667	2724.43
171	172	516094	81.6	25.4	38.3333	103.067	560725	20.3	2724.83
172	173	516051	77.8667	22.2333	37.0667	99.5	560780	19.5333	2725.3
173	174	516008	76.2	22.2667	34.1667	94.9667	560833	18.6667	2725.7
174	175	515967	73.3	22.2333	33.1	88.9333	560885	18.0667	2726
175	176	515926	72.3	20.2667	32.8333	86.1667	560932	16.8667	2726.33
176	177	515888	69.9667	20.6667	31.0667	81.5333	560978	16.4667	2726.6
177	178	515851	69.1	18.4667	30.8	78.5	561023	15.5	2727.03
178	179	515814	66.4	18.9667	29.6667	75.3333	561066	14.7	2727.4
179	180	515780	63.6333	18	29.5667	73.1667	561107	14.0667	2727.6
180	181	515743	65.2333	18.3	27.7667	71.5	561146	12.9	2727.93
181	182	515708	63.9333	16.9	27.5	70.8667	561185	12.5333	2728.17
182	183	515673	63.0667	17.8333	25.1333	70.4333	561223	11.8333	2728.5
183	184	515637	64.9667	17	26.1667	69.1333	561259	11	2728.87
184	185	515601	64	17.5333	26	67.7333	561297	10.6333	2729
185	186	515570	59.7667	17.5667	26	66.5	561334	10.3	2729.27
186	187	515536	60.7	15.8333	24.5667	64.3333	561372	9.56667	2729.5
187	188	515504	59.2333	16.6333	23.7333	61.9	561408	9.4	2729.8
188	189	515473	57.3667	15.9667	23.2	61.4333	561442	9.16667	2730.13
189	190	515441	57.7667	15.7333	23.7667	60.2333	561475	8.73333	2730.33
190	191	515411	56.4	14.9	23.4667	59.5667	561508	8.76667	2730.43
191	192	515382	55.2333	15.3	22.7333	58	561541	8.43333	2730.63
192	193	515353	53.9667	15.2667	22.2333	56.6333	561573	8.13333	2730.83
193	194	515325	52.6	14.8333	21.2667	57.5	561603	8.1	2731.03
194	195	515295	54.5333	13.8	21.0333	54.1	561635	8.46667	2731.17
195	196	515265	55.0333	13.2	20.7667	55.5	561664	7.93333	2731.4
196	197	515237	54.6	14.2667	20.1333	54.3667	561693	8.03333	2731.6
197	198	515206	54.7	14.8667	19.7333	55.2667	561723	8.03333	2731.73
198	199	515176	55.3333	14.9667	20.2333	54.9333	561752	7.46667	2731.83
199	200	515146	55.4667	14.1333	21.3	54.8667	561781	7.43333	2731.97
200	201	515116	55.8333	14.7667	21.3333	54.7667	561810	7.43333	2732.03
201	202	515087	54.1667	15.8667	21	54.4333	561841	7.9	2732.2
202	203	515058	54.3333	14.2667	22.2	54.7667	561870	7.5	2732.43
203	204	515029	53.5333	15.0333	21.4667	53.9667	561900	7.03333	2732.6
204	205	515000	55.2	13	21.1	53.6667	561930	7.03333	2732.8
205	206	514973	52.3	15.2333	19.3667	53.4333	561960	6.93333	2732.9
206	207	514944	54.1667	14.3667	20.2667	52.6333	561988	6.83333	2733.03
207	208	514916	52.5333	15.1333	21.0333	53.1	562015	6.53333	2733.13
208	209	514890	50.7	14.0333	21.5667	53.5667	562044	6.56667	2733.27
209	210	514862	51.8	13.8333	20.8	53.1	562072	6.4	2733.33
210	211	514834	51.5667	13.8	20.2	51.9	562102	6	2733.5
211	212	514807	52.0333	14	20.4	51.0333	562129	6.16667	2733.57
212	213	514778	52.7667	14.5	19.7	50.9	562158	5.63333	2733.8
213	214	514749	53.1667	14	19.1667	51.1	562186	6.1	2733.97
214	215	514723	50.8	13.5667	19.2667	51.7667	562214	6.56667	2734.1
215	216	514694	52.5667	12.9	19.4667	52.0667	562242	6.3	2734.27
216	217	514668	50.1	14.3667	19.5333	50.5667	562269	6.23333	2734.5
217	218	514642	50.3	12.2667	20.2	50.5667	562296	6.46667	2734.67
218	219	514615	50.9333	12.8667	20.3	50.3	562322	6.4	2734.73
219	220	514588	52.0667	12.4	19.9	49.6667	562350	6.43333	2734.83
220	221	514563	51.1333	13.4	19.5	48.5667	562376	6.43333	2734.97
221	222	514537	50.1333	13.2333	19.3	47.6667	562404	6.46667	2735.1
222	223	514512	48.4	13.4	19.1333	46.9667	562431	6.26667	2735.2
223	224	514488	49.1667	11.7333	19.0667	45.7667	562458	6.23333	2735.3
224	225	514463	48.1	12.9333	18.6667	45.7333	562483	6.33333	2735.37
225	226	514437	48.9	13.5	17.8333	45.6	562509	6.1	2735.6

## Sheet: Scenario 1
	DAY	Susceptible	Exposed	PreSymptomatic	Asymptomatic	Symptomatic	Recovered	Hospitalized	Dead
0	1	1079787	21.3	4.7	0	0	0	0	0
1	2	1.07977e+06	33.5667	3.86667	2.4	4.1	1.7	0	0
2	3	1.07974e+06	44.9333	8.76667	3.83333	8.63333	5.5	0.1	0
3	4	1079708	55.8667	11.7667	7.9	16.5333	12.6333	0.3	0
4	5	1079666	67.5333	16.5	12.2	25.7	24.3	0.733333	0.0333333
5	6	1.07962e+06	79.7	20.3667	17.5667	36.5	41.3667	0.933333	0.0333333
6	7	1.07955e+06	95.4	23.7667	23.4667	49.1667	65.8	1.5	0.0333333
7	8	1.07948e+06	109.6	31.3	27.4	63.1333	97	2.26667	0.2
8	9	1.0794e+06	125.6	33.4667	34.7667	79.9	136.1	2.5	0.266667
9	10	1.0793e+06	146.167	41.8	40.5667	95.1	185.467	3.1	0.3
10	11	1.07919e+06	167.133	49.6	47.5667	113.367	243.9	3.43333	0.433333
11	12	1.07906e+06	187.5	55.4333	58.8	132.333	312.533	5.1	0.5
12	13	1.07892e+06	206.833	64.3	69.3333	152.033	393.7	6.63333	0.6
13	14	1.07876e+06	231.067	71.8333	75.9333	178.933	488.9	8	0.6
14	15	1.07858e+06	260.833	78.8667	87	205.7	594.5	9.63333	0.9
15	16	1.07837e+06	296.6	91.4333	98.2	230.133	718	11.1333	1.16667
16	17	1.07814e+06	324.133	99.8333	112.5	265.467	856.9	12.5	1.46667
17	18	1.07789e+06	352	112.6	127.9	299.067	1014.13	14.2667	1.76667
18	19	1.07762e+06	388.667	120.733	145.633	334.767	1189.27	16.1333	1.93333
19	20	1.07732e+06	424.167	133.867	160.733	371.567	1385	18.7	2.53333
20	21	1.07699e+06	454.533	147.967	174.333	412.733	1604.97	20.9333	3
21	22	1.07664e+06	495.767	160.533	192.8	455.033	1842.47	23.9	3.6
22	23	1.07625e+06	538.5	175.6	211.333	499.8	2103.13	27.5	4.03333
23	24	1.07583e+06	589.267	192.8	225.367	540.667	2397.2	30.9	4.66667
24	25	1.07538e+06	629.567	208.167	246.833	590.967	2712.87	35.2333	5.53333
25	26	1.07489e+06	688.933	216.967	272.6	641.533	3056.83	39.5667	6.33333
26	27	1.07437e+06	741.4	240.833	290.9	697.533	3426.2	43.4667	7.06667
27	28	1.07379e+06	799.867	262.033	316.533	757.833	3830.63	47.3333	8.03333
28	29	1.07325e+06	787.767	286.167	340.667	821.3	4268.67	51.8667	9.13333
29	30	1.07266e+06	807.667	281.9	362.233	885.6	4742.8	57.5667	10.3
30	31	1.07207e+06	824.533	290.067	379.7	931.433	5243.23	61.6	11.9667
31	32	1071458	856.667	290.667	394.667	972.2	5759.13	67.9333	13.7333
32	33	1.07082e+06	885.7	301.6	406.233	1004.5	6303.83	73.7	15.0667
33	34	1.07017e+06	913.9	316.7	421.333	1036.17	6861.1	79.8667	16.7
34	35	1.0695e+06	943.5	322.1	437.167	1070.73	7439.57	84.6333	18.5667
35	36	1.0688e+06	978.3	333.533	451.133	1108.4	8035.5	89.6	20.3667
36	37	1.06807e+06	1017.07	339.5	465.367	1148.17	8652.63	95.5667	22.2
37	38	1.06733e+06	1045.33	357.267	481.667	1188.13	9286.3	101.433	24.5
38	39	1.06655e+06	1089.87	373.167	493.833	1226.43	9951	106.4	26.5
39	40	1.06574e+06	1123.87	391.7	515.667	1265.2	10635.6	113.367	28.5
40	41	1.06491e+06	1165.47	391.7	536.6	1310.5	11349.4	119.233	31.1
41	42	1.06405e+06	1196.33	409.4	551.333	1349.97	12092.3	125.233	33.7333
42	43	1.06317e+06	1240.37	428.367	563.867	1398.93	12848.2	131.4	36.3
43	44	1.06226e+06	1266.1	441.467	584.967	1449.2	13631.2	139.233	39.0333
44	45	1.06133e+06	1311.13	446.4	605.467	1495.27	14440.8	143.433	42.2667
45	46	1.06035e+06	1358.57	468.6	624.133	1547.43	15269.4	149.167	45.4
46	47	1.05959e+06	1163	483.167	640.967	1596.57	16139.7	154.6	48.5333
47	48	1.05881e+06	1073.27	414.767	655.467	1628.6	17022.8	160.767	51.6
48	49	1.05804e+06	1040.5	385.267	628.5	1582.03	17912.4	167	54.7667
49	50	1057309	993.833	380.767	597.7	1535.63	18769.8	167.567	58.7333
50	51	1.05659e+06	969.367	365.367	574.233	1504.2	19581.5	166.167	62.7
51	52	1.05587e+06	959.033	359.133	558.033	1451.63	20379.7	165.733	66.1667
52	53	1.05517e+06	946.9	356.3	539.633	1413.67	21150.4	165.233	69.7667
53	54	1.05449e+06	932.6	342.8	522.867	1383.03	21905.5	164.9	73.1
54	55	1.05382e+06	912.667	337.267	509.867	1353.07	22639.9	163.167	77.3333
55	56	1.05315e+06	902.133	332.867	501.9	1320.07	23361	161	80.9333
56	57	1.05251e+06	880.433	328.5	491.733	1292.2	24070.7	159.867	84.1333
57	58	1.05187e+06	866.167	319.2	487.767	1260	24764.3	158.967	87.8
58	59	1.05125e+06	845.7	314.867	474.5	1231.77	25450.5	154.767	91.4
59	60	1.05063e+06	836.2	309.333	467	1209.33	26110.6	153.467	95
60	61	1.05003e+06	815.733	307.867	462.867	1186.03	26756.9	152.667	98.3667
61	62	1.04943e+06	810.767	296.033	455.8	1168.1	27395.9	150.733	101.7
62	63	1.04886e+06	786.367	293.8	446.367	1146.17	28028	148.2	105.333
63	64	1.04829e+06	771.267	285.267	444.033	1125.73	28642.8	144.7	108.567
64	65	1.04773e+06	761.2	275.2	430.1	1099.93	29255.8	144.2	111.733
65	66	1.04719e+06	748.6	275.333	415.6	1074.23	29852.6	140.567	115.267
66	67	1.04667e+06	721.533	273.933	403.4	1056.73	30436.4	137	118.3
67	68	1.04614e+06	715	259	398.033	1043.57	31000.3	133.867	121.167
68	69	1.04563e+06	706.167	257.933	386.833	1018.3	31560.4	130.7	124.767
69	70	1.04513e+06	680.233	256.3	388.167	998.533	32103.3	129.633	127.567
70	71	1.04464e+06	670	246.767	377.1	980.633	32643	129.533	130.133
71	72	1.04416e+06	652.167	242.367	370.033	959.233	33168.4	126.767	133.333
72	73	1.04369e+06	636.733	239.933	358.467	946.567	33681.6	122.4	136.7
73	74	1.04323e+06	627.8	233.9	351.733	921.4	34191.2	119.967	139.733
74	75	1.04276e+06	636.367	227.667	341.233	904.667	34683.3	116.733	142.9
75	76	1.0423e+06	638.333	225.7	336.367	887.5	35167.7	114.367	145.8
76	77	1.04184e+06	630.4	230.8	329.5	870.833	35649.6	113.433	148.433
77	78	1.0414e+06	611.5	231.533	330.5	859.267	36118	113.167	150.7
78	79	1.04096e+06	598.767	220.333	332.5	849.733	36583.7	110.733	153.5
79	80	1.04054e+06	587.567	216.267	324.2	841.3	37041.3	108.267	156.367
80	81	1.04012e+06	574.133	210.9	320.3	824.733	37494.5	105.867	158.767
81	82	1.03968e+06	601.433	206.333	311	814.2	37935.9	104.867	160.933
82	83	1.03924e+06	607.333	220.733	303.667	799.3	38375.2	104.533	163.333
83	84	1.03882e+06	592.5	219.4	305.7	799.033	38812.4	103.267	165.167
84	85	1.03838e+06	602.167	206.833	304.5	796.5	39251.6	101.667	167.3
85	86	1037966	588.333	212.033	304.9	787.267	39684.3	100.467	169.7
86	87	1.03755e+06	577.3	210.733	304.667	779.267	40120.1	97.6667	171.967
87	88	1.03715e+06	568.3	206.833	305.8	769.867	40545.8	96.8667	174.133
88	89	1.03669e+06	614.767	201.933	298.767	767.267	40971.4	95.3	176.233
89	90	1.03624e+06	633.433	216.1	298.6	762.533	41389.3	93.3	178.6
90	91	1.03579e+06	647.8	221.833	306.933	773.033	41803.6	92.6667	180.667
91	92	1.03532e+06	659.067	228.033	315.367	785.133	42232	92.1667	182.867
92	93	1.03485e+06	661.433	229.7	320.833	808.3	42663.5	92	185.233
93	94	1.03437e+06	672.067	233.4	327.6	820.533	43108.6	92.0333	187.4
94	95	1.03388e+06	691.9	238.667	332.767	831.767	43561.1	91.9667	189.567
95	96	1.03334e+06	740.933	247.6	341.1	846.8	44017.2	92.3667	191.9
96	97	1.03278e+06	777.8	261.9	345.633	871.667	44485.5	93.4333	194.167
97	98	1.03221e+06	814.267	276.1	362.433	892.467	44972.5	93.5333	196.267
98	99	1.03161e+06	844.667	286.033	383	920.133	45472.7	95.2667	198.9
99	100	1.03099e+06	871.2	297.7	396.4	963.633	45991.1	97.9	200.5
100	101	1.03034e+06	910.033	309.033	410.433	1005	46531.9	102.833	202.4
101	102	1.02966e+06	952.3	325.733	423.567	1044.07	47100.7	105.933	204.567
102	103	1.02895e+06	988.1	338.533	442.4	1085.9	47691.1	110.1	206.267
103	104	1.02821e+06	1043.23	347.033	461.5	1126.47	48304.2	113.867	208.4
104	105	1027433	1083.8	372.1	476.733	1177.7	48940	119.067	210.633
105	106	1.02661e+06	1148.63	384.167	503.567	1236.13	49593.6	123.233	213.233
106	107	1.02576e+06	1201.6	401.6	527.833	1293.03	50289	127.267	215.767
107	108	1.02486e+06	1250.03	422.9	555.7	1355.1	51014.4	133.733	218.233
108	109	1023930	1309.13	443.767	582.267	1414.47	51773.4	138.9	221.033
109	110	1.02294e+06	1383.63	466	605.533	1477.3	52576	145.1	223.967
110	111	1.02188e+06	1469.5	495.8	634.2	1550.03	53408.1	150.167	226.8
111	112	1.02078e+06	1552.2	514.233	670	1630.53	54282.1	156.533	229.933
112	113	1.01962e+06	1632.97	543.1	712.267	1711.27	55200.1	163.7	233.367
113	114	1.0184e+06	1711	574.867	749.133	1800.7	56173.6	169.767	236.7
114	115	1.01712e+06	1799.97	601.9	779.567	1898.9	57201.2	175.867	240.3
115	116	1.01576e+06	1885.7	638.533	817.467	2001.07	58278	184.267	244.2
116	117	1.01434e+06	1982.73	673.867	854.967	2108.77	59409	194.033	248.067
117	118	1.01283e+06	2099.63	704.133	904.767	2228.23	60591.4	200.6	252.133
118	119	1.01125e+06	2210.2	746.733	952.367	2347.57	61840.2	209.533	257.133
119	120	1.00959e+06	2328.57	780.1	1008.3	2468.83	63159.5	219.5	261.4
120	121	1.00784e+06	2438.5	829.767	1056.13	2600.2	64553.5	231.033	265.9
121	122	1.006e+06	2566.03	860.1	1113.1	2736.4	66016.3	246.467	270.867
122	123	1.00407e+06	2687.4	914.067	1167.27	2883.37	67552.4	259.733	275.367
123	124	1.00205e+06	2817.9	960.967	1230.93	3029.13	69166.3	272.333	280.7
124	125	999943	2952.43	1000.77	1296.7	3175.63	70871.8	286.3	286.467
125	126	997719	3102.5	1050.37	1360.77	3322.2	72664.8	300.067	292.833
126	127	995407	3239.83	1095.2	1433.3	3478.57	74544.1	315.767	299.3
127	128	993005	3369.07	1149.1	1493.07	3647.87	76507.7	334.967	306.267
128	129	990481	3525.07	1190.4	1566.8	3829	78556.9	349.567	313.9
129	130	987864	3662.8	1259.17	1629.43	4007.47	80702	366.067	321.767
130	131	985132	3825.43	1296.17	1700.17	4189.8	82958.6	381.867	329.467
131	132	982265	4003	1352.5	1777.27	4375.63	85300.7	401.333	338.033
132	133	979283	4161.3	1432.7	1852.1	4566.1	87750.9	420.333	346.633
133	134	976192	4326.03	1479.07	1948.73	4766.37	90307.5	437.633	356.1
134	135	972997	4469.6	1547.97	2027.57	4970.87	92974.9	460.367	364.6
135	136	969683	4634.53	1587.67	2111.1	5182.27	95758.2	481.633	375.033
136	137	966249	4811.33	1646.4	2186.8	5365.73	98661.9	505.2	386.6
137	138	962684	4984.97	1707.3	2268.63	5566.9	101677	526.867	397.133
138	139	959038	5120.07	1777.13	2356.23	5764.2	104796	552	408.8
139	140	955289	5266.73	1815.13	2439.67	5974.93	108034	573.367	421.033
140	141	951416	5422.53	1875	2520.1	6188.8	111363	594.4	432.767
141	142	947406	5604.2	1923.57	2594.3	6398.13	114821	620.9	445
142	143	943291	5765.53	1989.47	2668.33	6603.83	118394	642.467	458.267
143	144	939074	5921.13	2045.53	2759.23	6801.53	122075	664.467	472.167
144	145	934731	6092.7	2095.53	2838.13	7011.93	125871	685.4	487.5
145	146	930287	6244.1	2162.07	2924.37	7221.47	129765	706.4	501.8
146	147	925738	6383.07	2215.5	3009.87	7436.2	133782	731	517.833
147	148	921078	6534.57	2267.33	3087	7659.93	137901	751.333	533.9
148	149	916340	6680.23	2307.4	3163.23	7827.63	142168	776.167	550.5
149	150	911517	6784.8	2371.27	3235.6	8020.67	146513	802.9	567.8
150	151	906622	6880.53	2406.63	3295.83	8232.8	150962	829.433	584.133
151	152	901634	7001.53	2438.87	3366.1	8410.4	155507	851.9	602.367
152	153	896563	7135.03	2479.03	3432.63	8560.93	160152	869.5	621
153	154	891482	7185.9	2514.4	3496.7	8714.73	164886	892.6	639.8
154	155	886324	7272.13	2538.4	3542.2	8880.6	169678	919.9	657.933
155	156	881097	7354.17	2570.4	3571.1	9029.53	174576	937.8	677.167
156	157	875852	7409.7	2601.37	3626.5	9139.3	179528	958.7	697.9
157	158	870569	7457.5	2618.47	3668.73	9262.43	184534	984.833	718.3
158	159	865231	7512	2639.47	3709.73	9369.57	189602	1007.73	741.033
159	160	859881	7552.03	2658.63	3742.8	9446.8	194745	1024.97	761.667
160	161	854546	7558.6	2655.17	3768.53	9533.27	199927	1041.43	783.233
161	162	849188	7570.77	2671.3	3794.47	9598	205129	1056.83	804.867
162	163	843846	7551.83	2674.23	3809.37	9642.23	210391	1068.93	828.8
163	164	838530	7548.33	2656.53	3810	9697.37	215632	1087.53	851.3
164	165	833202	7541.5	2663.1	3802.53	9708.47	220921	1098.17	876.367
165	166	827929	7487.43	2648.37	3809.1	9709.3	226217	1112.8	900.467
166	167	822684	7446.5	2620.43	3802.4	9708.1	231510	1118.23	923.433
167	168	817495	7368.57	2626.13	3789.43	9686.03	236773	1125	949.633
168	169	812339	7300	2601.73	3772.07	9666.93	242025	1133.77	973.8
169	170	807237	7225.93	2578.7	3755.1	9630.7	247251	1137.47	996.967
170	171	802184	7142.53	2563.7	3734.27	9566.5	252464	1137.9	1020.73
171	172	797202	7086.43	2507.6	3702.27	9496.17	257636	1137.77	1044.87
172	173	792303	6965.23	2501.67	3661.1	9396.73	262779	1138.23	1068.83
173	174	787486	6853.3	2455.43	3612.8	9312.93	267865	1136.33	1090.63
174	175	782746	6742.6	2413.1	3575.87	9205.2	272881	1132.97	1116.13
175	176	778084	6627.5	2374.23	3522.27	9102.83	277832	1130.53	1139.27
176	177	773527	6498	2328.33	3454.5	8971.47	282742	1127.6	1164.87
177	178	769052	6363.9	2293.7	3405.23	8829.9	287557	1123.17	1187.47
178	179	764685	6222.83	2238.43	3332.67	8690.4	292318	1114	1212.03
179	180	760396	6096.53	2197.03	3269.1	8546.23	296965	1106.7	1236.9
180	181	756214	5957.27	2148.43	3206.53	8384.33	301546	1096.57	1260.8
181	182	752157	5801.47	2090.47	3145.5	8219.93	306031	1083.33	1283.67
182	183	748179	5686.13	2034.43	3066.9	8035.63	310432	1073.5	1305.9
183	184	744321	5529.87	1997.17	3005.77	7848.37	314718	1063.97	1329.2
184	185	740573	5353.23	1943.83	2939.2	7677	318928	1047.07	1351.7
185	186	736910	5219.63	1886.1	2866.9	7472.4	323051	1032.7	1374.3
186	187	733361	5077.07	1835.33	2782.87	7287.43	327057	1015.97	1396.47
187	188	729925	4925.6	1786.77	2708.23	7096.37	330960	992.233	1419.23
188	189	726576	4795.7	1722.1	2639.3	6911.13	334753	975.833	1440.33
189	190	723352	4638.67	1667.7	2554.07	6726.87	338456	957.633	1460.57
190	191	720198	4504.77	1633.43	2480.13	6532.37	342042	940.2	1481.7
191	192	717175	4346.83	1582.37	2411	6346.67	345528	921.3	1502.43
192	193	714245	4209.73	1521.33	2344.6	6142.7	348927	900.6	1522.43
193	194	711393	4076.37	1482.7	2266.83	5951.67	352220	879.6	1542.27
194	195	708634	3955.17	1425.13	2203.4	5786.2	355391	855.733	1562.47
195	196	705981	3806.5	1385.1	2126.53	5617.83	358482	833.233	1581.37
196	197	703422	3669.9	1330.43	2064.43	5445.97	361469	812.033	1598.97
197	198	700945	3548.67	1280.73	1984.9	5260.47	364382	794.767	1616.6
198	199	698578	3409.53	1241.87	1917.7	5087.47	367172	772.033	1634.1
199	200	696291	3293.97	1185.57	1855.3	4919.73	369864	752.133	1650.7
200	201	694105	3151.33	1142.27	1792.47	4745.37	372478	731.4	1667.17
201	202	691980	3057.7	1096.5	1714.8	4571.17	375002	708.167	1683.37
202	203	689943	2940.57	1063.67	1659.13	4392.53	377426	689	1699.37
203	204	687985	2817	1032.33	1598.77	4237.1	379759	669.3	1714.27
204	205	686124	2691.97	978.333	1545.27	4083.47	382011	651.4	1727.9
205	206	684336	2586.93	936.033	1479.43	3928.37	384172	631.7	1741.83
206	207	682608	2500.97	893.567	1415.07	3765.03	386261	613.333	1755.37
207	208	680958	2394.3	869.133	1358.23	3614.6	388256	594.6	1768.6
208	209	679368	2298.73	832.567	1306.77	3473.93	390180	571.8	1781.23
209	210	677832	2209.03	801.433	1261.6	3345.7	392019	548.9	1795.43
210	211	676363	2118.5	774.033	1205.6	3216.17	393796	532.233	1807.17
211	212	674955	2033.3	735.967	1166.67	3095.1	395495	512.933	1818.63
212	213	673601	1950	709.333	1115.87	2978.8	397135	492.833	1829.87
213	214	672302	1874.83	681.633	1066.03	2862.07	398712	474.067	1840.03
214	215	671077	1778.93	647.467	1022.77	2744.27	400235	456.733	1850.17
215	216	669884	1722.2	616.333	974.233	2627	401689	439.667	1860.03
216	217	668744	1652.37	603.6	936.3	2510.4	403074	422.3	1869.37
217	218	667646	1585.77	575.567	901.4	2411.03	404408	405.633	1879.57
218	219	666595	1525.17	550.933	867.833	2314.03	405680	391.833	1888.33
219	220	665589	1461.37	532.267	832.033	2214.63	406908	378.967	1896.77
220	221	664627	1401.73	508.3	791.367	2130.83	408084	364.1	1905.23
221	222	663706	1346.93	480.333	765.933	2055.1	409196	349.233	1913.23
222	223	662830	1279.33	456.867	735.267	1963.07	410291	336.933	1920.43
223	224	661990	1218.8	444.233	703.633	1872	411333	323.2	1928.07
224	225	661191	1160.83	423.067	677.067	1784.87	412332	308.867	1935.73
225	226	660424	1114.43	402.9	647.533	1701.2	413283	296.467	1943.1

## Sheet: Scenario 2
	DAY	Susceptible	Exposed	PreSymptomatic	Asymptomatic	Symptomatic	Recovered	Hospitalized	Dead
0	1	1079787	21.4	4.6	0	0	0	0	0
1	2	1.07977e+06	32.9	4.8	2	4.16667	1.53333	0.1	0
2	3	1.07974e+06	44.7667	7.6	4.13333	8.76667	5.53333	0.133333	0
3	4	1.07971e+06	55.5667	11.5	6.86667	16.9667	12.7667	0.3	0
4	5	1.07967e+06	66.7333	16.1	11.5333	25.5	23.9333	0.6	0.0333333
5	6	1.07962e+06	81.6667	19.0667	17.8333	35.7667	41.0667	0.966667	0.0333333
6	7	1079557	94.5	24.4333	22.3	48.0333	65.1667	1.53333	0.0333333
7	8	1.07949e+06	111.967	27.8333	27.8333	61.7333	96.3667	1.96667	0.133333
8	9	1.0794e+06	125.767	36.7	35.2667	77.0667	135	2.8	0.2
9	10	1.0793e+06	141.367	41.6667	41.6	93.4667	186.033	3.9	0.2
10	11	1.07919e+06	165.967	47	48.4333	112.3	241.9	5.06667	0.266667
11	12	1.07906e+06	189.833	54.3333	57.5333	131.233	311.633	6.4	0.466667
12	13	1.07892e+06	209.1	59.6	67.2667	155.8	392.033	7.76667	0.7
13	14	1.07876e+06	231.067	71.1667	76.4333	179.533	485.167	9.56667	0.8
14	15	1.07857e+06	264.5	79.3333	89.4333	200.533	593.467	11.1667	0.866667
15	16	1.07837e+06	292.2	92.7667	100.933	226.933	714.167	13.6	1.1
16	17	1.07814e+06	324.4	99.2	115.867	262.067	850.133	15.8	1.33333
17	18	1.07789e+06	356.7	114.267	128	294.333	1010.03	17	1.7
18	19	1.07761e+06	391.5	124.5	144.567	330.6	1185.4	19.8667	2.2
19	20	1.07731e+06	424.033	140.067	160.967	368.233	1382.27	21.5	2.6
20	21	1.07698e+06	465.233	147.367	177.467	410.367	1604.47	23.7667	3.03333
21	22	1.07663e+06	496.167	163.867	193.767	455.667	1845.63	26.4333	3.53333
22	23	1.07624e+06	545.167	173.2	213.033	498.3	2111.67	29.1	4.06667
23	24	1.07582e+06	585.7	188.867	232.4	546.167	2399.23	32.9667	4.86667
24	25	1.07537e+06	629.033	204.833	251.367	593.267	2717.7	36.9333	5.53333
25	26	1.07489e+06	677.867	223.967	273.367	644.8	3057.97	40.6667	6.43333
26	27	1.07436e+06	735.433	235.1	298.4	704.967	3427.73	45.4	7.6
27	28	1.07378e+06	794.733	261.933	319.567	757	3835.9	50.9	8.43333
28	29	1.07324e+06	787.8	277.733	342.767	822.433	4271.83	56.0333	9.66667
29	30	1.07267e+06	802.267	278.267	368.133	890.667	4736.5	61.0667	11
30	31	1.07206e+06	835.3	286.1	381.633	932.633	5239.97	64.8	12.5333
31	32	1.07144e+06	862.1	296.933	397.367	970.067	5760.23	69.9	13.9
32	33	1.07081e+06	888.967	305.567	415.3	999.733	6305	74.7333	15.6
33	34	1.07015e+06	926.8	313.167	426.233	1040.7	6863.03	79.1	16.8333
34	35	1.06947e+06	952.633	326.667	441.2	1080.9	7438.73	85.5333	18.8333
35	36	1.06876e+06	987.4	339.333	455.967	1121.9	8039.73	91.8	20.4333
36	37	1.06802e+06	1031.27	348.667	468.533	1159.93	8663.9	99.4333	22.3333
37	38	1.06726e+06	1065.57	366.1	484.667	1202.03	9310.3	103.067	24.5
38	39	1.06647e+06	1099.13	383.1	498.733	1237.47	9987.13	108.967	26.8667
39	40	1.06565e+06	1146.13	390.467	520.433	1286.4	10678.1	114.267	29.3
40	41	1.06481e+06	1174.13	409.5	541.233	1333.5	11389.5	120.167	31.5333
41	42	1.06395e+06	1204.9	413.3	561.5	1381.13	12138.1	127.733	33.7667
42	43	1.06305e+06	1254.3	430.267	580.033	1423.73	12903	135.7	36.7333
43	44	1.06212e+06	1300.8	444.633	605	1466.87	13695	141.467	39.2667
44	45	1.06116e+06	1341.97	461.8	624.7	1522.33	14514.2	146.367	41.9333
45	46	1.06017e+06	1381.8	477.5	638.467	1579.9	15366	152.233	45.2333
46	47	1.05939e+06	1184.07	496	656.867	1625.2	16249.2	158.2	48.6667
47	48	1.0586e+06	1093.8	419.1	667.8	1668.07	17152.8	160.933	52.8
48	49	1.05781e+06	1063.5	406.733	643.033	1620.43	18048	166.733	56.1667
49	50	1.05704e+06	1039.5	386.433	620.167	1582.53	18913.6	170.633	59.8333
50	51	1.05629e+06	1017.53	377.4	595.2	1536.6	19760.1	171.567	64.5333
51	52	1.05556e+06	994.167	373.4	573.8	1492.53	20579.3	174.567	67.3
52	53	1.05484e+06	972.467	365.867	557.967	1449.7	21382.9	173.067	71.3333
53	54	1.05414e+06	956.333	356.8	543.733	1414.43	22159.4	170.7	75.6333
54	55	1.05346e+06	931.033	349.7	530.633	1376.03	22921.2	169.333	79.4667
55	56	1.05278e+06	913.633	341.233	519.667	1342.4	23664.2	168.133	82.8667
56	57	1.05212e+06	895.867	337.3	504.467	1311.87	24390.9	165.533	86.5667
57	58	1.05147e+06	882.4	325.033	495.867	1288.4	25095.5	165.367	89.3
58	59	1.05083e+06	868.367	328.067	483.833	1266.5	25783.5	161.833	93.2
59	60	1.0502e+06	860.2	313.033	474.7	1245.63	26465.8	158.933	97.1333
60	61	1.04958e+06	836.267	318.433	464.2	1217.87	27142.4	155.367	100.4
61	62	1.04898e+06	815.5	308.7	458.133	1201.47	27794.7	153.767	103.9
62	63	1.04839e+06	803	297.633	445.267	1172.43	28447.9	152	107.133
63	64	1.04781e+06	788.067	292.2	438.167	1147.57	29078.6	149	110.767
64	65	1.04725e+06	765.233	287.633	434.133	1119.3	29694.8	147.433	114.2
65	66	1.0467e+06	757.733	277.633	421.2	1096.27	30303.1	143.9	117.333
66	67	1.04616e+06	739.067	277.967	411.3	1071.53	30895.1	141.1	120.8
67	68	1.04562e+06	726.067	270.5	404.3	1049.07	31476	138.067	124.267
68	69	1.04511e+06	707.733	257.6	394.267	1035.7	32043.5	135.733	127.8
69	70	1.0446e+06	697.533	256.733	382.567	1007.9	32599.9	133.133	130.567
70	71	1.04411e+06	675.533	255.933	375.733	988.5	33144.2	129.267	133.633
71	72	1.04362e+06	666.333	243.367	370.633	972.033	33675	128.333	136.433
72	73	1.04315e+06	649.333	241.533	367.2	945.367	34196	125.367	139.4
73	74	1.04268e+06	634.833	238	360.6	926.1	34706.8	122.167	142.867
74	75	1.04221e+06	643.567	226.233	349.767	905.2	35212.2	120.067	145.667
75	76	1.04175e+06	640.333	231.167	338.467	893.833	35695.1	119.5	148.633
76	77	1.04129e+06	631.333	232.967	336.267	882.467	36175.7	116.467	151.333
77	78	1.04084e+06	611.467	225.267	336.933	877.4	36650.4	113.1	153.967
78	79	1.0404e+06	603.933	223.333	330.833	859.233	37126.6	111.933	156.167
79	80	1.03997e+06	593.933	216.3	320.967	851.033	37591.4	109.133	158.867
80	81	1.03956e+06	571.7	212.833	318.167	834.467	38050.9	106.033	161.7
81	82	1.03913e+06	585.3	200.3	313.933	817.733	38496.3	105.333	164.133
82	83	1.03871e+06	585.833	206.2	308.633	798.9	38931.5	103.9	166.467
83	84	1.03829e+06	581.967	211.633	308.2	785.767	39363.6	100.5	168.933
84	85	1.03788e+06	576.433	208.167	302.867	784.033	39793.7	99.5333	171.4
85	86	1.03747e+06	569.833	208.6	300.767	772.567	40221.6	99.3	173.067
86	87	1.03706e+06	560.667	202.067	299.267	773.533	40641.5	97.3	175.333
87	88	1.03668e+06	545.233	197.7	295.9	763.067	41061.6	96.0333	177.7
88	89	1.03624e+06	582.2	196.167	292.033	752.167	41470.1	95.8333	180
89	90	1.03582e+06	588.967	210.133	291.133	745.067	41877.8	94.2333	182.4
90	91	1.0354e+06	593.4	211	298.567	747.433	42286	93.8667	184.167
91	92	1.03497e+06	598.467	210.167	302.467	755.7	42696.3	93.8667	185.867
92	93	1.03454e+06	598.9	216.333	299.933	762.7	43112.8	92.7333	188
93	94	1.03412e+06	594.667	215.333	300.467	761.533	43539.8	92.4667	189.867
94	95	1.03369e+06	598.3	209.5	302.633	765.633	43959.8	93.4	192.233
95	96	1.03323e+06	632.933	211.433	302.533	768.367	44381	91.5	194.267
96	97	1032774	650.233	221.2	305.467	770.867	44803.6	91.4333	196.2
97	98	1.03231e+06	659.233	228.9	312.333	781.967	45230.4	90.9667	198.133
98	99	1.03184e+06	667.367	231.267	320.967	792.4	45669.6	90.3667	200.467
99	100	1.03136e+06	678.367	238.7	324	806.4	46116	90.7667	202.7
100	101	1.03087e+06	683.833	239.167	330.533	823.733	46568.8	89.5	204.767
101	102	1.03039e+06	689.567	243.733	337.9	834.367	47023	91.8333	206.867
102	103	1.02988e+06	704.633	243.867	344.967	846.4	47488.4	92	208.7
103	104	1.02937e+06	714.033	253.4	347.933	862	47960.2	92.8333	210.9
104	105	1.02885e+06	733.367	247.767	357.933	881.133	48436	94.7333	212.533
105	106	1.02832e+06	742	261.533	359.2	894.033	48924.7	95.3333	214.767
106	107	1.02778e+06	760.767	261.9	361.867	906.767	49426	96.8667	217.067
107	108	1.02723e+06	776.067	270.9	368.167	925.167	49926.7	97.4667	219.367
108	109	1.02667e+06	786.767	274	374.267	948.667	50435.3	100	221.567
109	110	1.02609e+06	808.933	282.5	379.667	964.1	50959.8	100.467	224.2
110	111	1.0255e+06	828.167	285.5	389.367	986.533	51490.4	103.8	226.033
111	112	1.0249e+06	853.433	291.3	394.4	1007.47	52033	106.767	228.6
112	113	1.02427e+06	882.133	293.567	403.533	1031.87	52586.8	110.067	230.867
113	114	1.02364e+06	889.733	314.767	419.667	1055.9	53148.1	111.533	233.033
114	115	1.023e+06	903.967	313.6	435.567	1079.8	53733.3	115.1	235.433
115	116	1.02233e+06	936.233	320.5	439.467	1100.5	54335.2	116.767	238.067
116	117	1.02165e+06	954.967	329.967	447.467	1132.93	54938.4	118.1	241.033
117	118	1.02095e+06	987.567	330.267	461.467	1162.3	55559.2	121.567	243.033
118	119	1.02023e+06	1013.47	346.167	477.767	1180.57	56199.8	123.333	245.9
119	120	1.01948e+06	1049.6	351.8	493.467	1211.8	56857.6	124.867	247.933
120	121	1.01871e+06	1065.93	376.967	501.467	1244.4	57532.1	129.233	250.333
121	122	1.01792e+06	1105.6	379.8	518.1	1279.63	58224.3	131.467	253.033
122	123	1.01711e+06	1133	393.033	533.6	1319.13	58935.7	134.967	255.667
123	124	1.01627e+06	1165.73	405	545.933	1358.4	59667.8	138.633	258.867
124	125	1.01541e+06	1203.87	413.9	558.733	1402.4	60417.7	141.733	262.067
125	126	1.01453e+06	1240.33	424.4	577.1	1440.5	61192.1	145.633	264.867
126	127	1.01362e+06	1269.5	440.933	595.433	1476.73	61991.8	149.433	267.667
127	128	1.01267e+06	1319.03	454.633	605.9	1521.43	62818	150.267	271.267
128	129	1.0117e+06	1361.57	463.433	630.033	1559.3	63667.3	154.1	274.133
129	130	1.01071e+06	1392.3	482.167	648.967	1610.53	64529.6	159.633	277.533
130	131	1.00968e+06	1434.4	497.7	669.5	1647.73	65435.2	165.967	280.633
131	132	1.00863e+06	1482.8	510.9	680.5	1694.53	66362	171.7	283.8
132	133	1.00753e+06	1537.03	523.267	703.033	1744.1	67306.4	179.033	287.533
133	134	1.0064e+06	1588.57	544.333	723.9	1810.93	68272	183.533	291.267
134	135	1.00523e+06	1645.4	559.267	753	1870.27	69276.1	188.533	295.167
135	136	1.00402e+06	1685.37	580.133	779.1	1935.83	70317.5	194.433	299.233
136	137	1.00277e+06	1748.03	597.767	806.4	1998.6	71388.5	200.733	303.433
137	138	1.00148e+06	1811.23	619.033	824.9	2063.97	72501.4	206.967	307.633
138	139	1.00014e+06	1866.27	644.4	856.133	2128.53	73653.9	213.033	311.8
139	140	998751	1929.5	668.367	885.367	2193.6	74848.7	219.333	316.767
140	141	997335	1987.2	684.067	920.033	2276.3	76061.5	227.767	321.5
141	142	995858	2062.7	707.733	950.967	2340.03	77332.5	234.5	326.4
142	143	994332	2138.1	732.367	982.8	2417.07	78638.9	240.667	331.367
143	144	992770	2188.1	762.067	1009.47	2504.57	79991.2	251.967	336.067
144	145	991132	2278.2	779.467	1048.97	2591.73	81380.7	259.9	341.567
145	146	989436	2368.83	809.767	1081.57	2681.27	82819.9	269	346.6
146	147	987691	2442.67	842.5	1120.27	2781.33	84304.1	277.9	353.033
147	148	985864	2543.43	866.7	1156.1	2885.3	85850.1	288.433	359.2
148	149	983984	2637.97	904.133	1184.03	2981.27	87456.6	299.133	365.8
149	150	982031	2725.6	937.533	1240.67	3077.17	89116.5	312.867	371.667
150	151	980036	2805.53	963.533	1287.9	3186.5	90834	321	378.733
151	152	977965	2890.47	996.567	1334.7	3291.57	92619.4	329.5	385.8
152	153	975817	2999.83	1026.33	1372.67	3407.03	94459.7	337.967	392.133
153	154	973584	3124.43	1065.6	1416.77	3516.3	96353.9	352.5	399.9
154	155	971274	3229.23	1110.73	1470.07	3653.2	98305.3	363.167	407.567
155	156	968886	3346.77	1134.13	1523.17	3783.03	100349	374.533	415.9
156	157	966447	3424.87	1190	1568.37	3898.6	102477	384.267	423.3
157	158	963906	3551.37	1213.63	1624	4033.33	104650	402.133	431.633
158	159	961283	3671.53	1260.87	1670.8	4176.6	106896	413.467	440.4
159	160	958586	3784.83	1295.1	1734.17	4323.97	109214	425.3	449.6
160	161	955802	3891.3	1345.43	1794.93	4466.23	111612	441.3	459.767
161	162	952953	4001.27	1381.67	1853.5	4594.8	114104	455.267	469.467
162	163	950023	4103.73	1420	1909.03	4752.27	116655	469.867	479.633
163	164	947008	4219.33	1459.3	1970.47	4883.67	119300	482.767	489.667
164	165	943916	4336.8	1491.3	2027.53	5028.27	122008	505.067	499.833
165	166	940741	4443.8	1550	2082.93	5172.4	124792	519.867	510.467
166	167	937494	4552.17	1580.4	2147.4	5314.77	127667	535.667	521.333
167	168	934168	4666.9	1607.6	2205.57	5461.63	130616	552.833	534.333
168	169	930775	4764.33	1650.57	2257.2	5606.33	133643	569.767	546.967
169	170	927309	4874.23	1689.9	2307.83	5747.5	136741	583.833	559.533
170	171	923783	4958.77	1731	2355.47	5894	139918	600.933	572.067
171	172	920188	5051.7	1754.73	2410.4	6036.97	143170	616.767	584.867
172	173	916528	5151.13	1783.57	2464.83	6149.17	146503	635.033	598.1
173	174	912807	5235.1	1820.93	2516.63	6275.3	149891	653.967	612.733
174	175	909018	5318.63	1859.9	2567.5	6399.4	153350	671.6	627.733
175	176	905185	5388.57	1893.7	2604	6518.37	156892	689.667	642.367
176	177	901292	5472.53	1905.83	2656.3	6630.33	160495	703.8	657.033
177	178	897366	5530.4	1935.33	2692.73	6741.53	164157	719.5	670.767
178	179	893379	5601.07	1959.6	2729.03	6833.7	167888	735.267	686.767
179	180	889365	5660.13	1980.67	2770.87	6921.4	171663	749.433	702.567
180	181	885332	5683.2	2006.83	2810.33	7025.2	175472	764.433	718.967
181	182	881259	5752.7	2004.1	2835.87	7105.7	179343	775.767	736.367
182	183	877175	5763.5	2037.6	2863.53	7196.8	183237	786.8	753.367
183	184	873049	5815.57	2033.6	2876.33	7272.87	187198	796.867	770.6
184	185	868909	5835.83	2055.3	2892.5	7357.8	191168	807.467	787.467
185	186	864783	5846.07	2067.57	2911.8	7399.4	195180	820.9	804.367
186	187	860632	5874.53	2056.57	2931.47	7435.3	199232	829.633	821.267
187	188	856487	5868.57	2070.77	2933.33	7484.1	203289	840.933	839.467
188	189	852346	5857.3	2076.93	2928.57	7507.07	207387	852.3	857.533
189	190	848221	5840.37	2063.77	2946.23	7530.97	211473	860.333	876.833
190	191	844112	5812.7	2071.17	2950.67	7516	215586	869.733	894.6
191	192	840016	5786.1	2059.4	2962.83	7525.93	219669	880.6	913.767
192	193	835930	5776.9	2046.7	2946.1	7529.03	223766	885.9	932.067
193	194	831890	5742.07	2033.13	2937.37	7517.83	227853	888.8	951
194	195	827882	5677.1	2027.97	2933.2	7494.53	231938	889.333	970.267
195	196	823905	5639.23	2002.33	2909.4	7474.53	236002	891.633	989.433
196	197	819973	5571.37	1988.4	2900	7421.77	240058	893.067	1007.13
197	198	816089	5508.87	1962.93	2871.37	7371.67	244082	900.2	1026.6
198	199	812237	5458.93	1935.4	2846.57	7327.4	248061	900.933	1045.93
199	200	808443	5383.27	1924.37	2806	7256.27	252036	899.3	1065.07
200	201	804701	5304.67	1906.17	2773.53	7195.37	255948	898.433	1085.83
201	202	801010	5243.83	1861.5	2735.9	7142.6	259816	898.233	1104.17
202	203	797361	5169.43	1857.97	2697.5	7058.23	263649	896.233	1123.7
203	204	793782	5093	1819.93	2652.93	6952.17	267480	890.133	1143.03
204	205	790261	5015.93	1788.1	2638.67	6845.67	271219	882.5	1162.63
205	206	786811	4914.23	1774.27	2604.3	6741.2	274910	877.567	1180.67
206	207	783420	4821.9	1722.13	2579.53	6655.03	278543	870.767	1200.27
207	208	780095	4739.33	1692	2533.1	6559.47	282113	863.233	1218.3
208	209	776848	4636.8	1661.23	2485.6	6446.47	285644	853.667	1237.27
209	210	773680	4528.57	1618.9	2433.97	6324.33	289123	848.833	1255.7
210	211	770558	4432.33	1601.97	2374.33	6184.77	292549	838.233	1274.27
211	212	767500	4349.03	1571.1	2324.9	6067.83	295880	829.267	1291.37
212	213	764528	4251.43	1527.03	2292.27	5958.3	299133	813.433	1310.1
213	214	761623	4155.87	1491.27	2242.73	5837.03	302333	803.167	1327.8
214	215	758794	4047.53	1456	2188	5724.07	305464	793.667	1345.37
215	216	756042	3934.67	1421.73	2142.77	5586.77	308543	778.233	1363.63
216	217	753339	3840.37	1395.67	2096.5	5468.2	311525	767.233	1381.4
217	218	750709	3766.9	1342.47	2042.27	5351.47	314449	752.067	1399.9
218	219	748156	3644.87	1337.03	1998.43	5217.6	317304	739.3	1415.93
219	220	745670	3542.7	1278.6	1959.23	5097.43	320107	725.267	1432.83
220	221	743255	3447.43	1245.83	1902.4	4955.6	322851	708.333	1447.43
221	222	740904	3367.27	1198.5	1846.5	4825.57	325514	693.167	1463.23
222	223	738632	3265.77	1176.2	1789.87	4690.6	328100	680.5	1478.3
223	224	736429	3165.77	1140.57	1747.27	4556.57	330612	668.233	1493.3
224	225	734288	3071.2	1096.63	1708.63	4434.53	333055	651.1	1507
225	226	732222	2967.47	1074.93	1653.83	4313.07	335424	637.033	1520.87

## Sheet: Scenario 3
	DAY	Susceptible	Exposed	PreSymptomatic	Asymptomatic	Symptomatic	Recovered	Hospitalized	Dead
0	1	1079787	21.1333	4.86667	0	0	0	0	0
1	2	1.07977e+06	33.9	3.33333	2.33333	3.93333	1.66667	0.0333333	0
2	3	1.07974e+06	45.3333	7.7	5.03333	8.26667	4.76667	0.0666667	0
3	4	1.07971e+06	54.4667	12.9333	8.03333	15.1333	11.7	0.333333	0.0333333
4	5	1.07967e+06	66.0667	15.0667	12.6	25.8	23.0333	0.6	0.0333333
5	6	1.07962e+06	77.4667	19.5333	17.3	36.0333	40.9333	1.06667	0.0333333
6	7	1.07956e+06	89.4	24.3333	20.0333	50.2	65.5333	1.33333	0.0666667
7	8	1.07949e+06	107.333	28.1333	26.9	61.9667	95.8	2	0.1
8	9	1.07941e+06	124.733	34.3667	34.2667	75.1333	133.733	2.86667	0.1
9	10	1.07931e+06	141	40	40.7	91.7333	182.333	3.53333	0.266667
10	11	1.0792e+06	161.733	47.5	46.2667	109.7	239.2	4.76667	0.366667
11	12	1.07908e+06	180.4	53.2667	56.0333	131.733	306.133	5.1	0.4
12	13	1.07894e+06	205.1	61.1	64.2667	151.833	385.3	6.53333	0.533333
13	14	1.07878e+06	230.667	68.5333	73.8	173.4	477.867	8.1	0.6
14	15	1.0786e+06	257.767	79.1	85.6	198.133	580.667	10	0.8
15	16	1.0784e+06	284.1	86.3333	99.1667	230.2	698.367	12.3667	0.866667
16	17	1.07818e+06	315.5	97.1	107.067	255.8	841.233	14.4667	1.1
17	18	1.07794e+06	342.9	109.267	121.767	285.967	992.6	16.8667	1.4
18	19	1.07768e+06	373.167	118	138.3	321.833	1162.63	19.1	1.9
19	20	1.07739e+06	405.4	131.767	151.467	357.833	1352.23	21.6	2.3
20	21	1.07708e+06	442.633	138.467	171.167	394.933	1561.13	24.2667	2.7
21	22	1.07674e+06	473.267	154.367	186.4	431.833	1792.53	26.8	3.3
22	23	1.07638e+06	511.3	168.067	198.433	476.433	2047.03	29.6667	3.93333
23	24	1.07597e+06	559.567	183.4	215.533	518.167	2327.2	31.8667	4.66667
24	25	1.07554e+06	607.4	198.433	236.933	565.533	2626.93	36.6	5.36667
25	26	1.07506e+06	658.6	211.333	259.7	623.767	2951.17	40.5	5.9
26	27	1.07456e+06	704.633	231.1	277.4	677.733	3310.73	44.6667	6.83333
27	28	1.07401e+06	763.567	246.8	299.333	736.667	3698.13	47.9333	7.7
28	29	1.07349e+06	752.233	271.7	327.933	783.5	4125.47	52.7667	8.83333
29	30	1.07293e+06	774.633	265.967	350.667	845.633	4574.37	56.5667	10.2
30	31	1.07236e+06	800.967	275.867	366.667	888.033	5049.07	60.9333	11.1667
31	32	1.07177e+06	822.3	283.167	373.033	925.867	5558.07	67.0667	12.5333
32	33	1.07116e+06	848.733	291.033	388.867	964.8	6071.07	72.9333	14.2
33	34	1.07053e+06	882.033	303.367	400	996.867	6605.6	79.1333	15.8
34	35	1.06987e+06	921	311.233	414.133	1031.53	7161.5	84.0667	17.5
35	36	1.0692e+06	949.667	329.333	428.367	1067.77	7734.97	88.2667	19.5333
36	37	1.0685e+06	978.133	335.933	451.9	1106.73	8329.73	93.7	21.3667
37	38	1.06776e+06	1026.4	343.433	469.033	1143.6	8949.03	100.033	23
38	39	1.067e+06	1065.33	363.033	475.933	1184.53	9593.33	105.867	25.6667
39	40	1066222	1091.57	378.233	498.733	1229.47	10253.4	111.6	27.9667
40	41	1.06542e+06	1123.93	387.2	515.967	1278.8	10942.4	116.733	30.2667
41	42	1.06457e+06	1177.2	398.633	534.933	1328.03	11651.8	121.3	32.6
42	43	1.06371e+06	1206.77	417.467	554.367	1376.9	12391.1	125.267	35.2333
43	44	1.06281e+06	1254.43	425.9	574.4	1422.43	13159.7	131.8	37.4667
44	45	1.06188e+06	1293.37	444.167	593.933	1466.77	13955.5	137.7	39.8667
45	46	1.06093e+06	1329.63	457.167	608.167	1528.63	14771.7	144.1	43.2333
46	47	1.06018e+06	1142.6	470.567	632.167	1574.03	15617.2	148.567	46.5333
47	48	1.0594e+06	1064.7	408.133	645.933	1604.6	16485.2	154.633	49.7667
48	49	1.05864e+06	1033.73	390.467	619.167	1568.63	17349	161.1	53.0333
49	50	1.0579e+06	1004.5	378.933	591.533	1528.6	18191.4	163.733	56.6667
50	51	1.05717e+06	983.7	370.033	573.633	1486.43	19003.2	164.833	59.6667
51	52	1.05646e+06	964.733	358.367	554.867	1441.57	19802.7	166.567	62.8
52	53	1.05576e+06	950.267	350.733	539.433	1402.87	20575.3	165.9	66.5667
53	54	1.05508e+06	930.933	345.833	525.8	1364.43	21332.4	165.5	69.9333
54	55	1054408	910.267	340.867	514.967	1333.67	22067.6	163.833	73.7667
55	56	1.05375e+06	892.133	335.967	512.2	1302.47	22786.2	159.6	77.5667
56	57	1.0531e+06	878.333	325.2	499.233	1279.17	23491.2	157.633	81.0667
57	58	1052471	859.4	322.167	489.633	1242.97	24186.8	156.233	84.8333
58	59	1.05185e+06	850.733	308.667	484.5	1218.4	24860.9	154.433	88.3333
59	60	1.05124e+06	830.433	312.633	470.567	1197.77	25521.8	153.133	91.6
60	61	1.05064e+06	813.633	305.467	458.667	1172.37	26178.9	150.533	94.8667
61	62	1.05005e+06	804.233	292.833	450.867	1155.17	26812.5	146.233	98.3
62	63	1.04949e+06	782.2	284.433	442.3	1138.27	27434.7	143.7	101.467
63	64	1.04892e+06	767.7	282.167	430.033	1120.6	28048.7	139.9	104.767
64	65	1.04836e+06	756.133	278.133	418.833	1101.73	28649.9	137.6	107.667
65	66	1.04782e+06	743.633	268.833	414.7	1078.33	29242.3	134	110.4
66	67	1.04729e+06	731.6	264.967	404.2	1061.9	29817.6	131.833	113.7
67	68	1.04677e+06	712.6	262.933	398.733	1038.6	30385.8	130.133	117.1
68	69	1.04626e+06	693.833	260.7	392.533	1019.37	30943.7	127.1	120.567
69	70	1.04575e+06	685.467	252.067	385.867	998.267	31489.3	125.867	123.6
70	71	1.04526e+06	668.767	247.867	376.067	978.167	32026.2	124.967	126.2
71	72	1.04479e+06	658.8	238.533	366.2	957	32554.6	123.8	129.067
72	73	1.04432e+06	640.467	236.733	357	935.2	33068	121.6	131.767
73	74	1.04387e+06	617.7	231.133	355.267	911.733	33570.3	120.967	134.567
74	75	1.0434e+06	632.033	227.333	343.633	887.1	34065.9	118.667	137.433
75	76	1.04294e+06	631.3	230.067	334.9	869.6	34546.6	117.567	139.633
76	77	1042490	626.433	226.567	333.3	863.5	35014.8	116.1	142.333
77	78	1.04205e+06	606.9	223.067	326.433	861.033	35483.1	113.4	144.633
78	79	1.04162e+06	597.4	219.667	322.533	852.1	35946.9	110.1	147.267
79	80	1.0412e+06	580.9	211.667	320.2	840.867	36401.9	108.533	149.467
80	81	1.04079e+06	559.067	211.1	315.133	825.967	36852.2	106.3	152.133
81	82	1.04036e+06	582.367	201.633	309.267	806.9	37297.2	103.233	154.7
82	83	1.03995e+06	575.767	205.167	307.033	794.6	37725.3	100.933	156.867
83	84	1.03954e+06	570.067	205.867	301.2	787	38152.3	99.6333	158.867
84	85	1.03914e+06	555.667	200.933	298.1	780.1	38577.9	99.7	160.867
85	86	1.03875e+06	544.5	199.467	297.7	763.567	38998.9	98.9333	162.933
86	87	1.03836e+06	543.433	190.4	289.7	756.9	39412.7	97.9333	165.567
87	88	1.03798e+06	530.467	193.267	282.233	746.333	39817.3	97.5333	167.667
88	89	1.03757e+06	556.333	186.333	284.967	739.867	40209.1	95.2667	169.933
89	90	1.03717e+06	563.3	195.067	280.067	730	40607.7	93.1667	172.6
90	91	1.03677e+06	566.867	200.967	278.3	733	41001.4	92.2667	174.567
91	92	1.03637e+06	564.3	197.4	281.3	730.933	41401.9	91.6	176.567
92	93	1.03597e+06	556.467	203.2	285.467	727.667	41797.8	89.8333	178.833
93	94	1.03558e+06	551.433	200.133	287.7	728.833	42193.4	90.8333	180.733
94	95	1.03519e+06	546.733	194.9	282.3	729.767	42595.4	89.7333	182.4
95	96	1.03477e+06	578.4	195.9	281.933	729.167	42988.9	88.4333	184.4
96	97	1.03434e+06	596.767	207.967	285.233	723.633	43383.1	89.3	186.533
97	98	1.03392e+06	599.533	215.733	291.667	733.067	43781.7	87.6333	188.333
98	99	1.03348e+06	609.6	212.233	294.933	747	44189.4	88.3	190.333
99	100	1.03306e+06	606.833	216.067	296.233	754.5	44601.7	88.4667	192.233
100	101	1.03262e+06	613.267	212.433	304.867	758.8	45020.2	89.3667	194.6
101	102	1.03218e+06	613.7	219.933	307.433	767.933	45435.4	89.4	196.067
102	103	1.03175e+06	620.467	213.3	308.2	781.1	45856.8	88.4667	197.8
103	104	1.0313e+06	628.033	220.033	305.533	788	46281.5	89.0667	200.033
104	105	1.03085e+06	627.7	225.633	312.6	795.267	46706.5	89.3	201.733
105	106	1.03041e+06	624.9	224.3	314.333	801.267	47143.9	90.7667	203.3
106	107	1.02996e+06	634.133	220.933	318.067	803.7	47583	91.2333	205.167
107	108	1.02951e+06	635.867	221.067	321.9	808.733	48021	90.2	206.933
108	109	1.02905e+06	643	220.6	318.233	814.133	48464.7	92.0667	209.133
109	110	1.02858e+06	653.233	231.467	316.267	821.5	48903.7	93.1667	211.033
110	111	1.02811e+06	662.867	228.667	322	831.867	49349.2	94.4667	212.9
111	112	1.02763e+06	668.3	236.467	328.3	835.367	49801.5	93.5667	214.767
112	113	1.02716e+06	669.067	235.033	334.633	844.733	50257.7	96.4333	217.033
113	114	1.02668e+06	678.233	234.533	334.767	852.8	50717.5	97.4333	219.1
114	115	1026190	687	242.733	336.433	854.367	51183.6	97.4667	221.4
115	116	1.0257e+06	686.933	241.9	339.8	869.8	51649.5	100.033	223.267
116	117	1.0252e+06	704.4	240.8	342.067	874.233	52127.8	99.6	225.233
117	118	1.0247e+06	709.033	250.067	345.2	884.367	52602.9	98.4	227.7
118	119	1.02418e+06	717	250.833	354.567	889.833	53087.2	100.033	229.5
119	120	1.02367e+06	727.3	252.433	356.467	898.867	53576.1	101.233	232.3
120	121	1023142	741.667	254.067	359.733	911.767	54066.9	102.6	234.3
121	122	1.02261e+06	748.033	264.6	362.9	918.9	54566.9	102.467	236.733
122	123	1.02207e+06	763.5	260.7	368.767	937.4	55070.8	104.367	238.667
123	124	1.02152e+06	775.033	270.267	374.9	947.1	55579.9	106.633	240.567
124	125	1.02097e+06	775.3	283.933	377.467	951.8	56106.9	108.3	243
125	126	1.0204e+06	789.267	274.833	388.233	966.333	56636.5	108.6	245.167
126	127	1.01983e+06	807.967	281.2	388.767	978	57173.9	108.767	247.633
127	128	1.01925e+06	814.867	287.133	392.267	996.833	57712.9	110.533	249.833
128	129	1.01866e+06	828.1	283.9	396.9	1020.27	58257.7	112.333	252.333
129	130	1.01806e+06	841.7	294.933	404.967	1031.8	58810.5	113.633	255.267
130	131	1.01745e+06	862	296	410.833	1052.3	59373.7	115.4	257.367
131	132	1.01683e+06	877.467	302.167	414.967	1055.83	59956.1	117.333	259.967
132	133	1.01621e+06	881.467	308	419.333	1074.17	60539.8	120.467	262.633
133	134	1.01557e+06	893.2	309.233	434.667	1087.1	61130.4	121.067	265.067
134	135	1.01492e+06	911.167	315.233	435.8	1108.57	61731.3	121.5	268
135	136	1.01426e+06	927.9	319.8	444	1120.77	62343.1	124.6	269.9
136	137	1.0136e+06	928.6	332.7	449.733	1137.77	62964.7	126.233	272.4
137	138	1.01292e+06	949.333	331.5	455.1	1156.53	63592.7	128.967	275
138	139	1.01222e+06	973.8	337.767	467.4	1175.13	64226.5	131.333	278.033
139	140	1.01152e+06	988.933	339.7	476.6	1188.03	64883.5	130.733	281.133
140	141	1.01081e+06	1006	352.667	484.033	1206.67	65540.3	132.9	284
141	142	1.01009e+06	1007.83	357.933	497.767	1228.53	66208	134.033	286.333
142	143	1.00935e+06	1036.73	354.167	506.233	1252.67	66890.2	137.8	288.433
143	144	1.0086e+06	1054.23	366.033	506.233	1268.07	67588.3	140.133	291.6
144	145	1.00783e+06	1070.7	375.5	514.633	1291.4	68291.6	142.6	294.1
145	146	1.00706e+06	1086.9	380.1	522.833	1313.83	69007.4	146.033	296.7
146	147	1.00627e+06	1108.93	386.1	533.4	1334.23	69733	147.6	300.233
147	148	1.00547e+06	1124.6	394.7	544.333	1360.47	70466.6	150.667	302.7
148	149	1.00465e+06	1147.9	401.167	547	1394.43	71215.7	153.933	305.633
149	150	1.00381e+06	1175.93	408.2	565	1416.73	71974.5	154.933	309.2
150	151	1.00294e+06	1205.67	426.967	574.533	1441.2	72752.6	157.4	312.167
151	152	1.00206e+06	1228.5	426.633	589.733	1484.1	73544.9	160	315.333
152	153	1.00117e+06	1252.97	437.367	598.667	1512.87	74360.3	163.167	319.367
153	154	1.00025e+06	1279.97	445.633	614.167	1538.33	75195.4	165.4	323.167
154	155	999320	1306.27	454.6	623.233	1566.17	76047.8	168.033	327.167
155	156	998375	1324.07	460.633	641.333	1591.7	76920.3	168.867	331.067
156	157	997401	1361.37	467.933	646.033	1624.57	77804.4	173.233	334.5
157	158	996418	1383.3	485.4	656	1655.77	78699.2	176.5	338.7
158	159	995427	1399.73	489.067	673.533	1676.2	79625.2	180.2	342.267
159	160	994404	1428.33	495.7	687.033	1711.43	80556.4	183	346.833
160	161	993357	1466.47	506.867	694.267	1745.63	81506.6	185.4	350.633
161	162	992288	1497.3	514.033	714	1792.6	82462.1	189.8	354.767
162	163	991216	1509.17	532.233	725.633	1824.47	83451.7	194.833	358.667
163	164	990109	1545.17	539.333	745.1	1860.67	84455.4	195.533	363.167
164	165	988991	1570.8	545.633	764.367	1885.77	85488.2	200.1	367.333
165	166	987850	1606.27	553.267	771.7	1918	86539.6	202.933	371.6
166	167	986690	1628.53	571.367	790.4	1950.87	87596.9	208.3	376.133
167	168	985500	1668.57	573.333	800.533	1989.7	88686.7	214.133	380.1
168	169	984286	1705.47	590.733	809.5	2034.7	89785	216.833	385.167
169	170	983058	1725.13	611.333	826.5	2067.6	90912.5	222.467	390
170	171	981808	1750.3	609.6	847.867	2112.77	92064.3	225.733	394.267
171	172	980524	1787.53	625.167	860.467	2147.8	93239.9	229	398.7
172	173	979212	1831.03	638.433	868.9	2191.77	94433.4	233.933	403.833
173	174	977882	1864.7	652.867	887.833	2240.23	95640.9	235.667	408.7
174	175	976520	1910.97	659.2	905.433	2275.03	96883.2	245.033	414.233
175	176	975131	1953	673.1	924.1	2315.9	98147.1	249.6	419.1
176	177	973731	1969.37	689.7	944.833	2360.17	99441.4	252.467	423.867
177	178	972299	2005.53	694.667	960.133	2419.37	100748	257.5	428.567
178	179	970839	2052.77	706.133	975.367	2465.33	102079	261.267	434.3
179	180	969338	2102.87	726.4	993.8	2512.53	103433	266.933	439.5
180	181	967827	2130.83	741.067	1013.17	2568.97	104817	270.2	445.067
181	182	966273	2177.43	753.6	1051.17	2610.8	106221	274.633	451.267
182	183	964683	2227.97	769.633	1066.9	2654	107675	279.5	456.767
183	184	963064	2263.9	786.1	1083.67	2722.27	109144	285.233	463.5
184	185	961418	2305.7	805.5	1101.83	2773.7	110646	292.767	469.667
185	186	959733	2363.23	814.533	1126.3	2822.9	112180	296.8	476
186	187	958029	2395.37	836.433	1142.97	2876.7	113746	304.433	482.133
187	188	956284	2445.93	844.333	1173.47	2939.47	115326	311.567	488.467
188	189	954505	2493.2	870.467	1194.73	2989.33	116946	318.733	496.067
189	190	952682	2555.07	880.967	1212.47	3058.2	118598	323.867	502.967
190	191	950844	2583.3	903.267	1241.07	3121.33	120279	331.867	510.067
191	192	948967	2634.63	911.3	1263.23	3167.37	122014	337.767	517.167
192	193	947061	2671.8	930	1286.6	3227.9	123766	344.4	524.867
193	194	945111	2733.03	957.3	1309.07	3275.33	125544	351.1	532.2
194	195	943123	2782.4	973.267	1345.17	3337.33	127352	360.167	539.733
195	196	941106	2828.73	995.4	1364.3	3398.03	129205	368.4	547.1
196	197	939046	2891.6	997.233	1387.6	3475.83	131087	372.067	555
197	198	936943	2957.4	1018.8	1409.13	3539.9	133000	380.5	563.6
198	199	934807	2998.43	1057.33	1434.6	3604.87	134953	385.333	571.767
199	200	932626	3055.83	1059.6	1471.47	3683.17	136947	389.333	579.967
200	201	930410	3118.47	1084.43	1483.33	3739.9	138992	397.4	588.067
201	202	928146	3173.03	1107.57	1512.53	3811.03	141059	406.067	597.267
202	203	925867	3219.43	1121.93	1530.13	3876.93	143178	413.4	606.033
203	204	923548	3261.53	1141.63	1569.27	3941.33	145313	422.967	614.5
204	205	921202	3300.17	1153.7	1609.63	4001.97	147491	430.333	623.5
205	206	918816	3352.13	1157.3	1632.8	4075.2	149706	440.533	632.333
206	207	916409	3380.53	1204.9	1644.8	4125.37	151959	447.6	641.633
207	208	913953	3433.87	1202.23	1677.3	4208.37	154230	457	651.367
208	209	911473	3489.77	1219.97	1683.8	4261.07	156556	468.267	661.033
209	210	908972	3533.5	1226.17	1715.67	4323.2	158896	473.933	672.133
210	211	906431	3578.93	1246.4	1743.03	4366.53	161283	482.7	681.3
211	212	903896	3594.8	1256.53	1762.53	4437.53	163685	488.433	692.5
212	213	901309	3638.97	1268.6	1786.6	4488.07	166122	495.667	703.767
213	214	898712	3661.17	1295.9	1793.7	4545.77	168586	505.767	713.333
214	215	896082	3704.43	1289.5	1823.43	4601.47	171076	513.367	723.633
215	216	893437	3723.77	1319.07	1840.1	4635.03	173601	523.067	734.267
216	217	890767	3761.2	1316.93	1856.03	4684.4	176152	528.767	746.1
217	218	888079	3790.23	1325.07	1878.53	4717.63	178727	538.533	757.5
218	219	885382	3811.53	1343.7	1889.4	4768.93	181303	547.033	768.233
219	220	882680	3811.5	1347.77	1906.67	4810.47	183923	553.433	779.3
220	221	879949	3844.47	1355.3	1914.17	4845.53	186557	556.467	791.133
221	222	877204	3870.63	1359.33	1930.37	4895.33	189195	555.533	802.833
222	223	874446	3880.6	1367.77	1944.03	4926.4	191869	564.3	814.733
223	224	871673	3896.47	1382.87	1961.1	4942.37	194565	563.633	828.133
224	225	868916	3896	1378.47	1973.3	4970.97	197270	568.833	839.367
225	226	866140	3915.37	1370.57	1974.77	4999.9	199986	575.3	850.867

## Sheet: Scenario 4
	DAY	Susceptible	Exposed	PreSymptomatic	Asymptomatic	Symptomatic	Recovered	Hospitalized	Dead
0	1	1079787	22	4	0	0	0	0	0
1	2	1.07977e+06	35.3	4.66667	1.93333	4.06667	1.66667	0	0
2	3	1.07974e+06	45.8333	7.93333	4.13333	8.9	5.46667	0.1	0
3	4	1.07971e+06	54.0333	11.3333	8.56667	16.9667	12	0.333333	0
4	5	1.07967e+06	63.1333	15.9	12.4	24.9333	24.4333	0.666667	0.0333333
5	6	1.07962e+06	75.5	19.3	16.4333	34.9	42.6667	1.2	0.0333333
6	7	1.07957e+06	88.6667	22.9667	20.5667	46.7	66.4	1.83333	0.0666667
7	8	1.0795e+06	102.6	27.8333	24.8667	59.3667	95.8333	2.26667	0.0666667
8	9	1.07942e+06	119	33.0667	31.5333	71.8	133.1	2.73333	0.166667
9	10	1.07933e+06	138.167	37.4333	37.7333	87.9	178.333	3.5	0.3
10	11	1.07923e+06	155.967	45.3667	45.4	102.667	234	4.1	0.4
11	12	1.07911e+06	172.933	51.4333	54.4	123.667	297.667	5.03333	0.466667
12	13	1.07897e+06	199.5	57.4	64.1	144.833	371.367	6.33333	0.633333
13	14	1.07882e+06	221.633	67.1667	73.7333	166.967	458.033	7.63333	0.9
14	15	1.07864e+06	248.5	75.5	84.0333	191.167	559.833	8.83333	1.1
15	16	1.07845e+06	278.233	84.5667	93.1667	218.4	676.133	11	1.3
16	17	1.07824e+06	305.467	95.0667	105.033	250.833	804	12.7667	1.5
17	18	1.078e+06	334.667	103.7	118.567	285.2	952.067	15.0333	1.73333
18	19	1.07774e+06	367.367	114.4	134.967	318.833	1114.23	17.4667	2.16667
19	20	1.07746e+06	403.167	129.167	147.367	352.8	1299.5	20.5	2.46667
20	21	1.07715e+06	438.367	140.067	165.3	388.833	1505.07	23.5333	2.96667
21	22	1.07681e+06	475.7	155.9	181.8	431.4	1730.97	26.0333	3.73333
22	23	1.07643e+06	522.467	166.667	201.533	476.033	1978.73	28.9333	4.36667
23	24	1.07603e+06	563.5	182.3	219.167	525.7	2252.9	32.2	5.16667
24	25	1.07559e+06	620.4	198.033	239.6	572.567	2553.57	36.2667	5.9
25	26	1.07511e+06	664.733	219.2	262.533	627.4	2880.63	38.7667	6.83333
26	27	1.0746e+06	719.567	234.067	286.3	681.233	3243.5	43.0667	7.53333
27	28	1.07404e+06	771.867	256.633	310.867	742.5	3632.03	47.1	8.63333
28	29	1.07352e+06	761.033	277.267	332.333	802.133	4060.9	51.5667	9.36667
29	30	1.07296e+06	781.733	266.633	358.433	854.4	4528.9	56.6333	10.4667
30	31	1.07238e+06	802.567	277.467	369.433	892.333	5018.13	61.7333	12
31	32	1.07179e+06	826	284.033	383	929.7	5521.63	66.2	13.4667
32	33	1.07118e+06	851.8	291.3	391.733	965.667	6044.53	71.1333	14.6333
33	34	1.07055e+06	877.567	305.333	404.233	995.867	6581.57	77.7	16.3667
34	35	1.06991e+06	909.933	309.267	418.833	1028.03	7139.47	83.1	18.1667
35	36	1.06924e+06	940.367	320.8	428.033	1060.57	7716.43	89.1333	19.9
36	37	1.06855e+06	969.4	331.767	443.267	1099.27	8307.27	93.9667	21.7333
37	38	1067837	999.633	337.667	459.367	1136.9	8919.3	99.8333	23.3
38	39	1.06709e+06	1034.37	354.867	473.433	1173.3	9551.07	105.8	25.3333
39	40	1.06633e+06	1068.8	375.267	490.7	1207.47	10203.5	109.9	27.9
40	41	1.06554e+06	1102.73	379.4	509.433	1260.1	10879	114.533	30.8333
41	42	1.06471e+06	1145.77	393.333	528.433	1304.63	11572.7	120.6	33.5667
42	43	1.06386e+06	1193.57	401.733	545.167	1349.13	12295.4	126.3	37.0333
43	44	1.06299e+06	1222.47	421.6	565.133	1397.43	13044.5	130.767	40.1667
44	45	1.06207e+06	1276.1	431.6	583.933	1440.53	13832.6	135.967	43
45	46	1.06113e+06	1315.1	456.2	599.367	1492.77	14635.4	139.767	46.1
46	47	1.06039e+06	1128.87	462.5	622.433	1545.6	15471.4	146.4	48.5
47	48	1.05963e+06	1038.47	409.6	633.867	1577.3	16323.1	151.733	51.4333
48	49	1.05888e+06	1007.93	378.3	610.2	1552.07	17171.8	155.767	54.6
49	50	1.05815e+06	986.8	367.567	582.7	1500.87	18003.1	159.833	58.2
50	51	1.05745e+06	960.833	359.267	559.967	1459.27	18803.2	159.667	62.2333
51	52	1.05676e+06	944.233	347.4	536.2	1419.07	19580.6	161.8	65.7
52	53	1.05607e+06	925.733	344.8	526.833	1383.93	20331.1	161.467	69.6667
53	54	1.0554e+06	908.2	341.667	512.4	1348.1	21068.2	160.5	73.4333
54	55	1.05475e+06	885.667	334.233	501.467	1319.13	21789.6	160.9	76.9333
55	56	1.05409e+06	883.033	321.533	491.6	1284.67	22496.8	159.967	80.6
56	57	1.05346e+06	860	324.6	484.767	1255.83	23182.7	159	84.4333
57	58	1.05284e+06	848.2	311.2	476.033	1234.23	23862.4	156.733	87.8333
58	59	1052230	827.533	309	470.4	1208.73	24520.3	156.4	90.6
59	60	1.05163e+06	809.4	305.2	455.433	1187.77	25175.1	153.1	94.1333
60	61	1.05103e+06	807.667	297.367	445.833	1160.67	25818.7	149.967	97.9
61	62	1.05046e+06	780.667	296.4	437.867	1141.3	26444.9	146.667	101.767
62	63	1.0499e+06	772.7	278.467	429.033	1122.37	27064.8	142.133	104.867
63	64	1.04935e+06	753.067	282.9	418.133	1099.4	27666.9	139.333	108.033
64	65	1.0488e+06	741.233	269.7	412.733	1073.83	28263	135.967	111.7
65	66	1.04828e+06	717.367	272.767	405.067	1046.9	28842.4	133.267	114.5
66	67	1.04776e+06	707.833	259.567	392.167	1032.7	29408	132.533	117.167
67	68	1.04725e+06	694.867	257	381.567	1011.33	29963.5	129.667	120.3
68	69	1.04676e+06	676.3	252.433	377.333	985.333	30507.5	129.3	122.867
69	70	1.04628e+06	661.4	242.233	373.067	963.6	31039.8	128.1	125.7
70	71	1.04581e+06	640.233	243.633	367.067	933.5	31560.7	125.667	128.433
71	72	1.04535e+06	633.967	229.167	360.7	919.067	32065.4	124.233	131.133
72	73	1.04491e+06	614.667	224.933	353.467	897.667	32561.2	120.067	134.233
73	74	1.04446e+06	607.333	221.867	341.6	876.933	33046.6	118.2	137.533
74	75	1.04404e+06	587.467	218.833	332.8	856.1	33523.6	116.367	139.933
75	76	1.04361e+06	582	209.333	322.933	841	33988.4	113.533	142.733
76	77	1.0432e+06	566.9	207.267	317.167	826.667	34437.2	109.967	145.433
77	78	1.0428e+06	558.767	203.3	307.967	811.533	34880.7	106.6	148
78	79	1.0424e+06	545.167	202.233	301.367	793.167	35318.7	103.133	150.767
79	80	1.04201e+06	532.367	199.233	296.6	771.133	35747.1	101.4	153.1
80	81	1.04163e+06	521.433	188.767	295.4	759.8	36157.8	100.933	155.633
81	82	1.04124e+06	527.767	191.333	285.4	738.967	36567.2	99.7333	157.967
82	83	1.04086e+06	524.633	194.3	282.8	731.5	36958.4	98.4	160.167
83	84	1.04049e+06	521.433	186.367	281.867	721.367	37355.9	97.0667	162.3
84	85	1.04012e+06	511.367	184.7	280.367	705.4	37749.1	96.4	164.2
85	86	1.03977e+06	495.133	180.867	277.9	696.8	38133.3	93.9333	166.4
86	87	1.03942e+06	484.867	177.233	272.733	684.033	38514.4	92.4	168.6
87	88	1.03908e+06	472.133	175.233	266.3	676.4	38883.9	91.5333	170.5
88	89	1.03871e+06	494.2	172.633	262.067	664.3	39249.3	88.8333	172.733
89	90	1.03835e+06	503.833	175.1	257.267	658.9	39606.9	86.6	174.9
90	91	1.03799e+06	501.733	179.3	257.633	657.5	39962.6	86	177.2
91	92	1.03764e+06	497.433	176.133	261	654.933	40322.3	84.7	178.9
92	93	1.03729e+06	493.667	177.9	259.8	652.833	40678.7	82.9	180.767
93	94	1.03694e+06	484.833	175.3	260.067	654.9	41035.1	81.5333	182.7
94	95	1.03659e+06	486.267	174.867	256.933	646.9	41395.6	80.2	184.8
95	96	1.0362e+06	522.9	173.4	255.133	643.667	41747.9	79.5667	186.5
96	97	1.03582e+06	535.3	188.867	252.567	638.933	42105.7	78.4333	188.467
97	98	1.03543e+06	555.267	189.133	259.6	655.2	42455.1	79.4	190.167
98	99	1.03503e+06	568.067	190.833	263.867	669.433	42820.4	79.8333	192
99	100	1.03462e+06	573.433	200.967	271.333	681.867	43190.5	79.8	193.833
100	101	1.0342e+06	588.133	204.067	278.867	695.733	43568.3	79.5	195.5
101	102	1.03378e+06	597.067	207.4	284.933	710.867	43957	80.6667	197.267
102	103	1.03331e+06	645.5	210.733	292.633	725.467	44350.6	81.2667	199.467
103	104	1.03282e+06	680.667	228.5	301.8	748.167	44749.1	82.0333	201.467
104	105	1.03233e+06	701.567	236.567	316.7	776.567	45164.4	82.9667	203.767
105	106	1.03181e+06	734.633	248.667	329.433	802.233	45600.3	85.3333	205.433
106	107	1.03126e+06	764.1	259.167	337.667	836.3	46057.6	86.4667	207.267
107	108	1030690	804.367	269.533	357.533	873.8	46519.1	89.2667	209.4
108	109	1.03009e+06	837.167	281.333	371.5	918.767	47007.4	91.4	211.233
109	110	1.02947e+06	880.2	289.367	385.2	954.233	47523.1	95.5	213.2
110	111	1.02881e+06	923.167	310	404.633	1000.27	48047.7	99.4333	215.067
111	112	1.02812e+06	970.133	323.8	418.6	1050.63	48606.4	103.5	217.067
112	113	1.02741e+06	1006.23	342.6	439.8	1098.03	49190.8	107.233	219.533
113	114	1.02664e+06	1064.8	359.9	459.767	1146	49805.4	112.1	221.5
114	115	1.02585e+06	1119	371.567	486.533	1195.53	50449	116.367	223.7
115	116	1.02502e+06	1171.6	395.633	510.933	1253.33	51114.6	121.567	226.033
116	117	1.02414e+06	1224.77	419.033	538.5	1312.37	51819.5	126.7	228.833
117	118	1.02321e+06	1295.93	435.633	564.033	1377.8	52566.3	130.933	231.533
118	119	1022234	1358.93	466.6	589.4	1445.03	53347.9	136.533	234.567
119	120	1.0212e+06	1441.73	483.433	623.8	1512.7	54173.8	141.7	237.7
120	121	1.02011e+06	1516.1	514.5	651.6	1588.13	55041.5	149.233	240.933
121	122	1.01896e+06	1606.53	539.167	687.733	1679.5	55942.6	156.033	243.933
122	123	1.01774e+06	1710.73	565.3	723.233	1763.93	56901.1	163.533	247.133
123	124	1.01647e+06	1777.1	602.567	773.667	1860.87	57903.4	171.767	250.833
124	125	1.01513e+06	1875.03	630.933	811.067	1962.5	58969.2	179.667	254.5
125	126	1.01372e+06	1978.5	662.033	854.867	2069.2	60084.3	188.933	258.667
126	127	1.01224e+06	2075.17	697.967	897.767	2184.73	61258	200.5	262.2
127	128	1.01067e+06	2192.63	731.733	936.8	2309	62494.7	210.933	266.333
128	129	1.00903e+06	2311.17	766.667	996.833	2436.5	63781.9	221.833	271.033
129	130	1.00729e+06	2427.5	826.833	1047.3	2555.53	65160.9	232.833	275.667
130	131	1.00546e+06	2548.03	864.433	1120.53	2695.23	66598.9	245.3	281.067
131	132	1.00356e+06	2657.33	901.467	1180.67	2836.43	68129.6	258.533	286.533
132	133	1.00156e+06	2802.27	936.333	1226.97	2974.6	69751.6	269.6	291.733
133	134	999465	2924.17	993.4	1277.67	3135.8	71435.2	283.9	297.833
134	135	997277	3051.53	1042.7	1339.43	3292.57	73207	298.833	304
135	136	994995	3196.57	1083.37	1398.4	3450.33	75064.5	313.6	310.733
136	137	992608	3327.8	1138.93	1466.07	3629.17	76995.1	331.2	316.967
137	138	990111	3486.63	1178.2	1539.8	3787.97	79037.5	347.067	324.4
138	139	987490	3649.03	1243.2	1608.47	3965.77	81161.8	363.4	331.733
139	140	984780	3796.43	1302.27	1690.73	4127.77	83390.6	385.167	339.7
140	141	981950	3951.1	1352.17	1772.23	4325.8	85711	402.767	347.7
141	142	979007	4120.8	1403.57	1847.7	4508.67	88144.7	423.733	356.733
142	143	975962	4275.23	1454.27	1935	4709.17	90668.5	443.733	365.2
143	144	972800	4429.4	1513.63	2014.93	4901.37	93315.3	463.8	374.5
144	145	969525	4587.3	1568.73	2076.57	5128.4	96056.3	486.533	383.8
145	146	966120	4750.33	1636.2	2166.1	5316.67	98921.9	506.633	394.867
146	147	962602	4907.57	1688.2	2247.5	5535.37	101898	528	406.667
147	148	958946	5101.7	1753.27	2317.2	5736.57	104996	546.367	416.233
148	149	955191	5264.33	1810.93	2400.83	5942.3	108207	567.033	429.3
149	150	951310	5437.13	1862.9	2510.07	6148.33	111517	587.067	441
150	151	947343	5588.23	1911.7	2592.13	6353.27	114962	608.5	454.167
151	152	943249	5727.67	1989.1	2672.4	6564.77	118511	631.167	467.667
152	153	939037	5897	2038.87	2728.7	6787.73	122185	657.6	480.8
153	154	934704	6069.4	2081.47	2832.47	6998.4	125952	680.6	494.9
154	155	930271	6214.83	2160.43	2892.13	7201.9	129860	703.767	508.8
155	156	925749	6349.93	2201	2994.97	7417.4	133850	727	523.333
156	157	921140	6494.2	2242.03	3070.9	7599.63	137972	754.9	538.833
157	158	916414	6640.3	2306.3	3131.87	7792.7	142197	775.833	554.667
158	159	911608	6768.3	2343.37	3198.4	8002.43	146523	798.233	571.2
159	160	906700	6886.53	2400.4	3266.33	8214.07	150932	825.2	588.667
160	161	901742	6985	2443.03	3344.07	8372.07	155474	848.033	605.033
161	162	896704	7090.4	2484.73	3409.37	8524.73	160102	872.633	624.667
162	163	891610	7185.9	2506.3	3484.2	8693.87	164790	899.367	643.667
163	164	886462	7276.17	2527.6	3532.23	8825.7	169600	926.833	662.367
164	165	881283	7324.03	2565.63	3571.83	8955.07	174483	948.967	681.533
165	166	876063	7365.5	2591.5	3618.3	9081.7	179420	972.6	700
166	167	870786	7424.43	2604.93	3671.97	9189.23	184427	987.833	721.067
167	168	865483	7484.37	2609.37	3716.3	9290.3	189483	1003.33	743.267
168	169	860192	7491.73	2660.97	3730.43	9356.33	194598	1017.47	766
169	170	854855	7533.37	2646.1	3772.7	9460.03	199724	1033.6	787.9
170	171	849526	7543.33	2666.6	3769.73	9527.47	204923	1046.07	810.267
171	172	844212	7526.4	2661.7	3797.03	9582.53	210135	1064.33	833.6
172	173	838902	7512.6	2667.63	3815.73	9614.9	215365	1079.77	855.533
173	174	833586	7516.6	2659.87	3811.97	9656.5	220603	1102.17	877.067
174	175	828332	7465.53	2652.63	3794.1	9667.63	225885	1116.13	900.467
175	176	823091	7435.9	2629.3	3792.47	9665.47	231147	1126.2	925.667
176	177	817873	7391.8	2619.23	3778.6	9664.43	236400	1135.07	950.3
177	178	812706	7332.4	2608.13	3775.1	9625.73	241655	1136.23	974.8
178	179	807626	7224.03	2600.87	3747.9	9577.7	246895	1140.8	1000.3
179	180	802574	7155.57	2557.37	3718.8	9537.33	252100	1145.07	1025.43
180	181	797595	7076.77	2512.87	3680.23	9474.73	257278	1145.27	1050.1
181	182	792684	6970.13	2496.07	3650.07	9381.2	262408	1149.8	1073.63
182	183	787842	6889.1	2453.63	3587.7	9307.63	267488	1147.33	1097.97
183	184	783089	6767.83	2418.33	3544.5	9213.37	272508	1150.13	1122.3
184	185	778417	6654.43	2374.17	3508.2	9095	277471	1146.03	1146.97
185	186	773841	6530.33	2334.27	3448.6	8983.73	282366	1138.03	1171.23
186	187	769368	6379.57	2304.3	3399.07	8835.2	287200	1131.73	1195.13
187	188	764963	6262.3	2249.93	3348.6	8696.8	291949	1124.33	1219.27
188	189	760667	6119.9	2196.5	3290.37	8562.9	296616	1119.13	1241.5
189	190	756477	5982.43	2139.43	3227.37	8410.23	301205	1106.8	1264.73
190	191	752392	5835.6	2101.3	3156.47	8236.77	305707	1095.4	1288.13
191	192	748392	5712.17	2046.23	3090.23	8050.3	310126	1083.57	1312.37
192	193	744501	5559.9	1994.43	3032.57	7903.83	314412	1073.43	1335.33
193	194	740724	5396.07	1954.67	2970.8	7716.43	318636	1056.43	1358.57
194	195	737025	5266.37	1896.1	2902.03	7541.3	322763	1036.4	1382.77
195	196	733448	5124.9	1834.37	2813.2	7348.57	326819	1018.93	1406.3
196	197	729988	4958.93	1783.9	2739.6	7156.83	330759	998.033	1428.33
197	198	726635	4805.37	1736.4	2668.97	6951.8	334586	975.533	1453.17
198	199	723400	4649.03	1677.03	2592.17	6737.27	338325	957.667	1474.5
199	200	720258	4504.7	1621.47	2514	6545.1	341937	937.2	1495.57
200	201	717209	4372.97	1580.57	2433.57	6352.43	345430	919.933	1515.1
201	202	714273	4215.83	1526.27	2366.4	6154.17	348842	900.667	1534.67
202	203	711438	4078.3	1462.5	2281.03	5984.23	352137	877.733	1554.47
203	204	708706	3917.27	1426.9	2205.33	5804.97	355324	854.367	1573.83
204	205	706062	3788.8	1381	2126.6	5614.5	358415	833.233	1591.77
205	206	703523	3656.57	1326.3	2053.03	5419.43	361413	812.533	1608.57
206	207	701067	3534.87	1271.17	1978.33	5240.83	364303	790.233	1627.4
207	208	698694	3404.37	1236.47	1913.33	5067	367086	766.333	1645.93
208	209	696410	3274.83	1192.57	1854.37	4895.3	369776	747.033	1663.07
209	210	694225	3156.73	1141.23	1778.7	4705.13	372396	728.567	1680.97
210	211	692128	3025.53	1110.73	1711.07	4534	374897	709.167	1697.4
211	212	690099	2915.27	1058.73	1652.8	4387.7	377299	687.767	1713.47
212	213	688137	2819.87	1023	1590.37	4227.1	379620	668.167	1727.63
213	214	686276	2696.77	985.1	1534.47	4061.53	381869	647.767	1742.73
214	215	684478	2599.4	934.9	1466.97	3911.43	384035	631.467	1756.33
215	216	682750	2490.13	911.167	1412.3	3764.1	386103	611.433	1770.8
216	217	681095	2390.67	872.467	1361.57	3624.33	388093	592.433	1784.07
217	218	679507	2294.97	836.767	1302.9	3487.73	390015	571.767	1797.03
218	219	677991	2190.83	804.1	1257.27	3335.47	391873	551.667	1809.4
219	220	676546	2096.4	761.533	1207.93	3195.47	393654	531.333	1821.03
220	221	675158	2008.7	729.4	1161.23	3069.53	395336	517.667	1832.3
221	222	673818	1927.2	707.6	1105.13	2946.77	396965	499.033	1843.47
222	223	672543	1840.93	675.633	1063.93	2829.3	398524	482.267	1853.7
223	224	671321	1761.97	645.6	1021.23	2708.73	400026	464.033	1864.5
224	225	670154	1683.03	618.633	978.633	2588.97	401468	446.033	1875.63
225	226	669045	1611.53	588.067	930.3	2476.67	402848	429	1885.03

## Sheet: Scenario 5
	DAY	Susceptible	Exposed	PreSymptomatic	Asymptomatic	Symptomatic	Recovered	Hospitalized	Dead
0	1	1079787	21.3667	4.63333	0	0	0	0	0
1	2	1.07977e+06	34.7333	3.5	2.7	4.7	1.3	0	0
2	3	1.07974e+06	45.2	8.46667	4.13333	8.7	5.13333	0.1	0
3	4	1.07971e+06	55.8667	11.6667	7.3	17.5667	12.4	0.366667	0.0333333
4	5	1.07967e+06	67.3333	15.6	12.1667	25.7	24.3333	0.6	0.0333333
5	6	1.07962e+06	78.7333	19.2	16.9333	37.0333	41.2333	0.9	0.0333333
6	7	1.07956e+06	92.5667	24.7333	21.3	49.3667	66.0667	1.23333	0.0666667
7	8	1.07949e+06	107.467	30.2667	27.5	62.8	97	1.8	0.133333
8	9	1.0794e+06	123.533	34.2667	35.7333	77.7	135.1	2.76667	0.2
9	10	1.0793e+06	147.667	38.3667	42.7	91.8333	183.7	3.9	0.266667
10	11	1.07919e+06	165.667	47.2333	48.4667	109.667	242.7	5	0.333333
11	12	1.07907e+06	187.433	54.2667	57.8	129.933	309.9	6.4	0.333333
12	13	1.07892e+06	209.7	62.7333	67.1667	151.633	388.733	7.46667	0.6
13	14	1.07876e+06	231.067	69.4667	78.7333	176.833	482.367	9.2	0.733333
14	15	1078583	260.967	79.3	87.4	201.9	588.967	10.4	1.06667
15	16	1.07838e+06	290.733	87.8333	101.5	230.6	708.033	12.1667	1.33333
16	17	1.07816e+06	319.767	100.367	113.133	259.433	847.333	13.3333	1.66667
17	18	1.07791e+06	347.167	111.233	127.633	292.033	1003.63	15.2333	1.96667
18	19	1.07765e+06	381	118.6	142.967	327.167	1176.1	17.9667	2.4
19	20	1077351	420.8	128.6	157.9	363.733	1367.43	20.6667	2.86667
20	21	1.07704e+06	448.833	146.5	171.7	400.967	1582.27	23.9	3.3
21	22	1.07669e+06	489.033	157.967	189.467	441.933	1815.17	27.2	3.8
22	23	1.07631e+06	534.367	172.8	207.8	482.733	2075.4	30.2667	4.33333
23	24	1.07589e+06	576.167	189.3	225	534.067	2357.67	32.7333	5
24	25	1.07545e+06	628.533	202.933	245.067	581.1	2667.3	36.2667	5.7
25	26	1.07497e+06	671.033	221.767	264.933	637.8	3003.27	39.8667	6.43333
26	27	1.07444e+06	727.767	238.467	290.633	689.433	3371.4	44.8333	7.26667
27	28	1.07388e+06	789.567	257.4	315.633	749.133	3764.47	49.8333	8.23333
28	29	1.07334e+06	779.567	284.4	341.933	810.333	4197.27	52.9667	9.73333
29	30	1.07277e+06	798	278.467	365.033	866.567	4670.07	58.3	11.0333
30	31	1.07217e+06	820.233	288.367	384.733	911.6	5159	63.2667	12.2667
31	32	1.07157e+06	842.667	287.833	394.867	960.867	5672.5	69.1333	13.6667
32	33	1.07095e+06	867.3	299.9	401.367	994.5	6207.9	74.1667	15.4
33	34	1.07031e+06	900.067	306.467	412.8	1026.2	6762.97	80.5667	16.8667
34	35	1.06964e+06	931.4	320.733	424.467	1056.17	7337.07	86.5667	18.5333
35	36	1.06895e+06	964.333	329.067	440.233	1087.2	7925.17	92.4	19.9333
36	37	1.06825e+06	988.067	336.833	456.067	1131.6	8528.83	96.6	21.9333
37	38	1.06752e+06	1029.83	348.367	470.4	1158.8	9158.67	103.133	24.3
38	39	1.06676e+06	1062.9	367.133	488.667	1195.7	9803.93	109.133	26.7
39	40	1.06597e+06	1104.33	380.367	503.333	1230.93	10480.8	113.5	28.8667
40	41	1.06515e+06	1139.53	395.733	523.167	1283.9	11167.3	119.367	31.1333
41	42	1.06432e+06	1171.07	404.433	540.467	1333.9	11888.2	124.1	33.5333
42	43	1.06346e+06	1207.9	414.333	555.7	1382.03	12631.7	130.167	35.7333
43	44	1.06255e+06	1255.8	428.667	575	1424.43	13399.6	136.833	38.2667
44	45	1.06163e+06	1292.63	441.767	599.833	1469.97	14192.9	141.3	41.2667
45	46	1.06068e+06	1328.57	460.467	616.767	1514.4	15020.4	146.833	44.3
46	47	1.05993e+06	1137.6	472.7	636.067	1566	15870.7	151.267	47.4333
47	48	1.05916e+06	1059.77	410	640.3	1595.7	16740.9	156.1	50.9333
48	49	1.0584e+06	1036.13	389.667	608.967	1561.47	17604.3	161.533	54.6
49	50	1.05766e+06	1004.73	376.2	592.133	1523.6	18436.8	165.133	58.0333
50	51	1.05693e+06	979.933	368.033	575.467	1479.07	19254.4	166.367	61.4333
51	52	1.05622e+06	961.433	363.167	557.667	1431.83	20050	168.1	65.1
52	53	1.05552e+06	941.5	349.333	542.967	1406.4	20814.4	166.667	68.6
53	54	1.05485e+06	922.5	342.7	527.4	1377.43	21559.5	166.233	71.8667
54	55	1.05418e+06	902.167	342.667	517.333	1340.23	22291.9	166.433	75.5333
55	56	1.05351e+06	896	327.3	504.867	1309.8	23018.3	164.267	79.2333
56	57	1.05286e+06	884.233	329.567	491.933	1282.07	23717.2	162.233	83.1333
57	58	1.05222e+06	872.7	322	484.167	1262.33	24405.5	160.567	87.5667
58	59	1.0516e+06	851.833	318.933	472.5	1244.4	25079.6	158.667	90.8
59	60	1.05097e+06	850.333	307.4	461.333	1222.9	25748.1	157.133	94.2667
60	61	1.05036e+06	834.4	302.433	453.133	1199.03	26406.8	154.267	98.0667
61	62	1.04977e+06	817.867	300.233	452.733	1176.53	27045.3	152.167	101.533
62	63	1.04918e+06	800.467	301.333	440.067	1162.13	27677.9	149.933	104.867
63	64	1.0486e+06	782.833	298.367	436.867	1138.1	28301.4	146.6	108.7
64	65	1.04804e+06	759.2	287.467	436.4	1118.47	28919.7	142.867	112.367
65	66	1.04749e+06	748.1	280.533	414.633	1091.37	29530.8	141.8	115.5
66	67	1.04695e+06	731.833	276.833	414.2	1067.77	30111.2	140.867	118.533
67	68	1.04642e+06	720.233	263.233	409.167	1049.1	30687.5	137.5	122.333
68	69	1.04592e+06	694.8	265.033	397.633	1022.47	31254.6	135.133	125.633
69	70	1.04541e+06	688.9	246.1	391.9	1004.5	31807.5	131.533	129.1
70	71	1.04492e+06	671.567	251.167	375.667	982.533	32348	128.433	131.567
71	72	1.04444e+06	657.633	247	369.667	964.433	32872.8	126.367	134.533
72	73	1.04397e+06	646.9	242.867	358.167	941.567	33392.7	125.233	137.833
73	74	1.0435e+06	640.267	236	350.967	929.1	33897.2	122.567	140.067
74	75	1.04305e+06	618	232.667	342.167	911.767	34396.7	122.067	142.7
75	76	1.04259e+06	614.5	224.767	336.133	890.667	34886.3	120.4	145.267
76	77	1.04216e+06	602.933	221.167	330.667	871.033	35363.3	118	147.933
77	78	1.04173e+06	587.767	215.4	327.033	858.367	35827.8	115.2	150.533
78	79	1.04131e+06	581.367	208.1	324.233	839.167	36288.2	112.4	153.467
79	80	1.0409e+06	563.333	211.567	316.267	817.3	36742.9	108.733	156.267
80	81	1.04049e+06	554.7	208.1	312.2	803.367	37182.9	106.4	158.133
81	82	1.04007e+06	568.667	199.5	306.2	788.1	37612.4	104.567	161.1
82	83	1.03967e+06	563.933	203.133	300.367	776.233	38036.6	101.6	163.3
83	84	1.03928e+06	543	200.333	301.033	766.867	38459.2	98.6667	166.1
84	85	1.03889e+06	536.5	196.867	295.767	758.967	38875.1	96.0333	168.3
85	86	1.03851e+06	526.633	192.533	288.733	743.033	39289.5	93.9667	170.4
86	87	1.03814e+06	510.4	187.5	283.733	730.433	39695	92.3	172.9
87	88	1.03778e+06	494.9	186.8	280.067	710.667	40093.3	89.8333	175.2
88	89	1.0374e+06	512.967	177.433	273.567	698	40483.9	89	176.9
89	90	1.03703e+06	514.5	183.3	267.733	683.333	40864.9	86.9	178.9
90	91	1.03668e+06	504.8	179.3	270.433	675.633	41239.4	86.5	181.133
91	92	1.03633e+06	489.233	179.1	268.567	672.567	41607.7	84.7	183
92	93	1.03598e+06	482.267	173.333	265.5	665.233	41975.5	82.4333	184.9
93	94	1.03564e+06	482.267	171.1	262.233	647.067	42344.2	81.0333	186.8
94	95	1.03531e+06	468.167	170.967	254.567	642.667	42701	79.5333	189
95	96	1.03494e+06	493.6	170.3	249.5	634.867	43053.3	79.6	190.7
96	97	1.03459e+06	502.033	176.967	250.367	629.167	43398.3	77.9	192.533
97	98	1.03422e+06	514.9	177	252.1	634.933	43743.2	77.5667	194.333
98	99	1.03386e+06	513.5	180.267	252.7	648.733	44084.5	76.0667	196.067
99	100	1.03349e+06	516.367	183.867	254.4	648.267	44441.8	76.6667	197.8
100	101	1.03313e+06	509.033	183.733	260.6	651.967	44800.4	75.9	199.367
101	102	1032768	509.867	179.6	262.667	657.467	45157.4	76.9667	201
102	103	1.03237e+06	541.233	179.067	259.533	656.367	45523.4	77.2667	202.6
103	104	1.03197e+06	567.667	188.367	256.767	661.4	45883.1	77.7667	203.9
104	105	1.03157e+06	573.2	199.267	266.267	674.133	46249.8	78.9	205.6
105	106	1.03115e+06	581.1	203.967	273.733	690.4	46623.2	78.9667	207.267
106	107	1.03074e+06	589.767	203.2	281.133	702.367	47006.8	78.0667	209.1
107	108	1.03032e+06	603.6	203.633	290.633	718.1	47391.8	78.8333	211.233
108	109	1.02988e+06	614.967	211.4	293.4	730.633	47787.9	78.8667	213.433
109	110	1.02945e+06	618.933	214.5	296.433	746.6	48193.6	79.8	215.3
110	111	1.02899e+06	633.067	223.9	299.2	758.333	48606.4	81.5	217.333
111	112	1.02853e+06	651.133	225	308.7	776.367	49024.1	81.8	219.433
112	113	1.02806e+06	663.9	233	313.5	787.367	49454.1	83.7	221.033
113	114	1.02757e+06	686.667	231.667	319.533	813.167	49884.9	86.4	222.3
114	115	1.02707e+06	701.8	242.2	327.133	826.267	50331.9	87.9667	224.267
115	116	1.02657e+06	714.367	246.933	332.1	846.133	50792.5	89.0333	226.333
116	117	1.02605e+06	732.8	251.967	339.467	865.133	51258.3	90.3667	228.333
117	118	1.02551e+06	752.733	260.8	354.333	881.333	51732.7	91.8333	229.967
118	119	1.02496e+06	766.267	269.533	368.067	904.333	52219.1	94.5	231.867
119	120	1.0244e+06	788.3	268.567	369.3	926.7	52727	98.3333	233.8
120	121	1023830	804	278.433	383.1	936.633	53243.6	101.3	235.967
121	122	1.02325e+06	823.467	282.4	389.733	964.5	53766	103.167	238.367
122	123	1.02264e+06	841.367	290.167	397.7	990.5	54304.2	104.767	240.267
123	124	1.02202e+06	865.567	296.3	409.2	1018.03	54851.6	107.233	242.133
124	125	1.02139e+06	886.767	309.433	417.933	1033.63	55417.1	110.7	244.133
125	126	1.02075e+06	913.3	310.5	429.533	1065.5	55989.8	112.767	246.5
126	127	1.02007e+06	940.3	325.1	438.4	1082.6	56585.5	117.367	248.733
127	128	1.01939e+06	959.9	333.667	455.567	1110.4	57192.7	117.933	251.233
128	129	1.01869e+06	990.233	339.733	463.433	1139	57820.8	118.3	253.467
129	130	1.01796e+06	1018.3	350.633	476.433	1173.2	58456.5	120.867	256
130	131	1.01721e+06	1058.97	357.2	490.8	1206.03	59110.8	125.433	257.567
131	132	1.01643e+06	1082.67	380.233	503.467	1235.67	59788.1	128.733	260.6
132	133	1.01564e+06	1116.5	382.667	518.033	1275.07	60485.2	133.267	263.367
133	134	1.01481e+06	1157.93	392.7	538.033	1315.6	61190.5	137.3	266.367
134	135	1.01396e+06	1197.17	407	549.867	1355.3	61928.8	140.433	269.667
135	136	1.01309e+06	1233.4	422.167	559.3	1398.53	62690.2	144.7	272.767
136	137	1.01219e+06	1267.6	437.367	580.333	1446.9	63467.8	149.633	275.5
137	138	1.01125e+06	1316.63	447.267	597.5	1497.5	64272.5	154.233	278.6
138	139	1.01029e+06	1349.53	470.533	619.133	1539.87	65106.7	157.467	282.6
139	140	1.00929e+06	1398.07	475.967	640.433	1591.87	65968.6	162.067	286.2
140	141	1.00825e+06	1454.83	496.733	658.2	1641.63	66858.6	164.467	289.133
141	142	1.00718e+06	1493	519.133	685.7	1697.77	67775.7	168.167	292.667
142	143	1.00608e+06	1549.5	529.467	703.567	1760.77	68719.9	174.667	295.967
143	144	1.00493e+06	1607	552.933	728.233	1816.2	69697.2	181.7	300.067
144	145	1.00375e+06	1660.5	570.9	753.8	1881.57	70706.2	187.033	304.1
145	146	1.00252e+06	1718.87	576.6	779.033	1946.27	71766	194.6	307.767
146	147	1.00126e+06	1777.33	607.333	801.867	2010.8	72848.4	199.3	311.533
147	148	999941	1833.9	639.367	833.7	2078.2	73966	204.5	316.433
148	149	998579	1902.33	653.3	861	2154.27	75130.3	212.333	320.7
149	150	997178	1964.5	672.567	895.067	2230.1	76326.4	221.2	324.867
150	151	995724	2030.47	701.5	929.5	2304.17	77566.4	227.933	329.4
151	152	994208	2110.53	720.9	971.2	2385.67	78847.2	236.467	333.2
152	153	992653	2181.17	744.8	1005.1	2463.1	80185.2	242.933	337.7
153	154	991050	2243.2	778.3	1032.77	2541.63	81572.6	251.667	343.333
154	155	989389	2318.13	802.233	1068.8	2632.93	82992.7	259.267	349.633
155	156	987660	2417.47	817.867	1106.23	2724.8	84463	267.7	355.867
156	157	985874	2499.5	863.867	1126.93	2816.47	85994.4	276.5	361.367
157	158	984018	2596.23	883.2	1175.37	2920.23	87564.2	288.433	366.967
158	159	982106	2686.37	921.367	1219.07	3019.17	89191.6	295.833	373.8
159	160	980117	2780	955.033	1263.23	3136.4	90877.1	304.433	379.667
160	161	978062	2877.67	991.933	1309.8	3251.73	92617.6	316.467	386.067
161	162	975933	2987.87	1017.53	1363.03	3370.63	94420.2	328.633	392.267
162	163	973722	3096.43	1055.43	1407.83	3490.37	96301.4	340.7	398.867
163	164	971429	3208.03	1097.43	1458.47	3624	98236.8	353.267	405.7
164	165	969068	3312.53	1135.8	1514	3743.53	100259	366.5	413.2
165	166	966612	3434.4	1171.97	1561.73	3877.47	102355	379.233	421.5
166	167	964096	3532.3	1214.2	1617.27	4022.3	104508	393.233	430.067
167	168	961496	3640.5	1260.83	1678.07	4151.53	106740	406.267	439.033
168	169	958821	3749.9	1288.97	1725.13	4302.17	109058	419.333	447.9
169	170	956046	3887.3	1321.63	1776.4	4440.13	111451	434.733	455.8
170	171	953198	4000.3	1374.73	1839.3	4573.97	113915	445.467	465.7
171	172	950287	4083.67	1424.17	1901.93	4721.73	116459	460.933	474.8
172	173	947277	4199.03	1451.53	1953.1	4886.27	119082	480.267	484.633
173	174	944204	4308.23	1486.43	2017	5011.87	121795	494.5	496.233
174	175	941052	4428.1	1525.8	2076.1	5139.33	124571	515	506.233
175	176	937826	4526.93	1572.17	2127.67	5295.77	127419	528.033	517.5
176	177	934535	4627.67	1601.97	2182.07	5424.6	130368	544.8	528.467
177	178	931161	4751.33	1628.73	2231.87	5561.3	133376	563.333	539.633
178	179	927732	4827.73	1682.67	2278.37	5700.83	136461	579.633	551.233
179	180	924220	4934.73	1712.9	2316.33	5848.6	139621	596.433	563.3
180	181	920633	5035.3	1749.7	2380.6	5979.57	142844	614.967	575.467
181	182	916996	5118.17	1781.63	2433.73	6128.1	146136	630.067	588.7
182	183	913283	5215.07	1815.17	2486.9	6237.33	149531	642.533	602.6
183	184	909533	5277.73	1846.6	2532.5	6354.5	152989	664.033	615.967
184	185	905719	5363.43	1867.3	2592.03	6478.07	156489	674.633	629.633
185	186	901850	5446.7	1902.8	2630.53	6588.33	160058	693.3	643.733
186	187	897963	5490.77	1929.33	2673.5	6688.77	163696	712.8	658.567
187	188	894015	5542.7	1952.07	2713.67	6803.57	167387	725.2	673.6
188	189	890041	5612.67	1960.73	2738.23	6883.43	171148	740.2	689.567
189	190	886055	5631.77	1986.83	2783.53	6975.4	174926	749.767	704.367
190	191	882011	5692.57	2002.2	2805.03	7056.57	178761	762.967	721.333
191	192	877950	5727.67	2015.33	2835.17	7136.9	182632	778.9	737.633
192	193	873876	5749.73	2035.07	2865.17	7192.87	186548	791.233	754.167
193	194	869786	5766.2	2029.4	2880.97	7273.9	190501	803.733	771.5
194	195	865677	5793.6	2040.1	2884.33	7323.83	194488	818.333	788.2
195	196	861556	5810	2061.67	2901.9	7346.8	198504	827.9	804.6
196	197	857430	5821.1	2055.03	2918.83	7415.53	202515	834.833	821.867
197	198	853303	5827.97	2068.7	2927.4	7437.93	206563	845.367	839.9
198	199	849183	5823.6	2064.03	2949.03	7475.1	210609	851.8	857.767
199	200	845095	5795.17	2047.33	2957.63	7479.83	214701	860.2	876.1
200	201	841023	5774.2	2048.97	2954.03	7473.83	218777	865.767	895.367
201	202	836943	5765.13	2036.3	2938.03	7495.67	222852	869.4	913.533
202	203	832895	5739.47	2018.3	2934.13	7496.7	226928	868.833	932.9
203	204	828879	5699.8	2024.1	2904.23	7486.5	230991	877.2	951.833
204	205	824900	5633.93	2006.63	2917.47	7473.87	235027	884.033	969.433
205	206	820942	5601.57	1981.3	2908.13	7445.97	239054	890.833	989.1
206	207	817029	5541.83	1985.8	2872.13	7386.47	243098	891.433	1008.4
207	208	813166	5482.5	1965.2	2837.33	7342.97	247098	892.3	1028.83
208	209	809334	5432.97	1936.07	2830.27	7286.9	251050	893.233	1049.07
209	210	805560	5366.4	1907.87	2801.33	7217.6	255001	890.4	1068.97
210	211	801845	5283.57	1873.77	2781.63	7152.13	258904	884.567	1088.13
211	212	798189	5201.07	1860.23	2747.87	7061.03	262763	883.267	1106.87
212	213	794570	5124.17	1832.87	2712.13	6989.67	266575	884.333	1125.07
213	214	791015	5047.83	1821.4	2681.7	6886.27	270340	876.833	1144.67
214	215	787512	4972.13	1786.57	2638.23	6806.3	274063	871.6	1163.07
215	216	784060	4900.9	1751.5	2597.73	6737	277722	863.767	1180.87
216	217	780687	4808.43	1731.3	2564.6	6621.97	281343	856.767	1199.83
217	218	777382	4705.43	1692.6	2528.3	6527.2	284916	843.6	1217.8
218	219	774164	4598.33	1653.27	2473.1	6410.6	288442	836.033	1236
219	220	770979	4511.2	1629.97	2426.17	6288.9	291897	825.467	1254.9
220	221	767861	4428.2	1593.7	2386.73	6182.7	295270	818.267	1272.73
221	222	764823	4337.57	1559.7	2324.37	6069.6	298600	808.367	1290.73
222	223	761841	4247.6	1523.67	2277.23	5962.1	301854	802.3	1305.7
223	224	758939	4139.53	1492.2	2232.1	5850.8	305046	790.167	1322.93
224	225	756097	4042.67	1459.47	2189.13	5723.13	308183	778.733	1339.5
225	226	753345	3941.43	1411.1	2129.3	5604.97	311254	770.5	1356.6

## Sheet: Scenario 6
	DAY	Susceptible	Exposed	PreSymptomatic	Asymptomatic	Symptomatic	Recovered	Hospitalized	Dead
0	1	1079787	21.6	4.4	0	0	0	0	0
1	2	1.07977e+06	34.5333	4.1	2.1	4.6	1.13333	0.0333333	0
2	3	1.07974e+06	44.9333	7.53333	4.7	9.06667	4.46667	0.133333	0
3	4	1.07971e+06	55.6333	12.5	8.06667	15.2333	12.5667	0.333333	0
4	5	1.07967e+06	63.2667	14.5	12.7667	25.0333	24.5333	0.533333	0
5	6	1.07963e+06	74.7	18.1333	16.8	33.9333	42.5	0.9	0
6	7	1.07957e+06	85.8333	22.8333	22.0333	46.1333	63.4333	1.46667	0.0333333
7	8	1.0795e+06	102.933	26.1667	28.7333	57.2333	93.8	1.86667	0.133333
8	9	1.07943e+06	117.367	32.2667	33.1667	72.3333	129.7	2.76667	0.166667
9	10	1.07934e+06	133.2	37.0667	41.5	88.3667	173.233	3.53333	0.233333
10	11	1.07923e+06	151.633	45.5333	45.5	103.5	230.133	4.36667	0.233333
11	12	1.07912e+06	169.3	49.8667	52.6333	119.5	297.167	6.23333	0.366667
12	13	1.07898e+06	193.367	54.2333	62.5	139.567	370.4	7.56667	0.466667
13	14	1.07884e+06	214.767	65.2	73.1667	161.2	453	9.23333	0.533333
14	15	1.07867e+06	239.867	75.4	82.1	183.667	552.933	10.5667	0.766667
15	16	1.07848e+06	270.633	83.1	91.2667	212.067	664.9	11.8667	1.1
16	17	1.07827e+06	298.833	94.2	106.2	240.067	789.933	13.7	1.46667
17	18	1.07804e+06	328.7	105.433	118.033	270.033	934.7	16.1667	1.73333
18	19	1.07779e+06	358.533	115.367	130.767	303.033	1098.5	18.1667	2.23333
19	20	1.07751e+06	395.1	122.367	142.533	340.733	1280.87	19.8	2.86667
20	21	1.07721e+06	427.467	137.7	156.167	375.933	1481.97	23.4667	3.23333
21	22	1.07688e+06	457.3	148.467	172.467	418.333	1702.87	26.0333	3.9
22	23	1.07652e+06	503.733	160.2	191.9	454.267	1945.57	28.9333	4.36667
23	24	1.07613e+06	543.033	178.8	211.9	498.267	2210.43	32.2	5.03333
24	25	1.07571e+06	587.9	192.267	231.133	541.7	2507.67	35.3	5.76667
25	26	1.07526e+06	627.567	209.367	252.9	593.733	2823.57	39.1	6.3
26	27	1074770	682.433	225.3	274.733	639.567	3170.33	43.1333	7.5
27	28	1.07425e+06	735.267	237.4	297.067	697.433	3542.83	48.3	8.16667
28	29	1.07373e+06	737	257.2	317.933	761.333	3944.3	51.8333	9.23333
29	30	1.0732e+06	749.533	260.1	339.867	814.467	4386.2	55.5667	10.3667
30	31	1.07265e+06	769.167	265.6	354.967	856.033	4849.7	60.7	11.6667
31	32	1.07207e+06	797.8	274.167	361.867	889.267	5337.13	64.9	13.4333
32	33	1.07148e+06	827.033	283.833	372.433	923.367	5841.5	68.7333	14.8333
33	34	1.07087e+06	850.633	293.3	390.867	963	6350.3	75.2	15.8333
34	35	1.07025e+06	875.7	301.2	405.333	991.667	6892.23	79.7333	17.3667
35	36	1.0696e+06	915.733	306.967	417.7	1022.37	7447.1	85	19.1667
36	37	1.06894e+06	936.567	324.8	428.6	1061.3	8015.43	89.9333	21.0667
37	38	1.06824e+06	966.167	339.833	449.533	1098.07	8600.67	94.9667	23.0667
38	39	1.06752e+06	998.133	348.7	463	1138.43	9218.2	99.2	25.3667
39	40	1.06678e+06	1038.3	354.533	478.233	1173.97	9853.73	104.9	27.8667
40	41	1066006	1079.63	370.933	497.9	1214.03	10504.1	109.933	30.5
41	42	1.06521e+06	1112	387.1	515.5	1256.33	11185.1	115.6	32.5
42	43	1.06438e+06	1163.27	396.267	528.233	1305.93	11887.6	119.333	35.0333
43	44	1.06352e+06	1193.87	412.5	549.3	1360.13	12611.3	125.667	37.8
44	45	1.06264e+06	1233.7	430.233	570.267	1407.6	13363.8	130.333	40.5667
45	46	1.06173e+06	1276.37	432.8	590.1	1453.6	14154.2	134.167	43
46	47	1.06101e+06	1093.17	453.533	604.1	1491.8	14969.9	141.433	45.8
47	48	1.06027e+06	1008	400.567	608.933	1523.27	15802.9	146.667	48.8
48	49	1.05956e+06	971.8	366.467	592.533	1497.5	16624.2	152.567	52.1
49	50	1.05885e+06	955.333	352.967	565.7	1451.07	17422.7	156.2	55.4333
50	51	1.05817e+06	939.267	346.5	543.933	1400.8	18201.2	157.533	58.2333
51	52	1.05749e+06	914.467	342	534.5	1361.13	18946.3	158.933	61.2667
52	53	1.05683e+06	894.733	334.8	523.7	1329.47	19674.2	158.833	64.6
53	54	1.05619e+06	883.633	327.667	510.267	1296.53	20383.2	157.367	68.5
54	55	1.05555e+06	860.467	320.133	491.2	1272.77	21086.4	155.567	72.3
55	56	1.05493e+06	852.733	315.1	478.333	1243.83	21768.1	154.3	75.4667
56	57	1.0543e+06	841.5	310.833	472	1218.6	22434.8	153.033	78.5
57	58	1.05369e+06	830.333	306.967	463.367	1194.9	23090.7	151.567	81.9667
58	59	1.0531e+06	809.8	308.667	451.267	1168.47	23740.3	149.333	85.1667
59	60	1.05251e+06	799.3	291.333	449.533	1153.77	24371.4	145.4	88.7333
60	61	1.05193e+06	794.967	293.233	437.7	1132.3	24988.6	144.567	92.1667
61	62	1.05136e+06	768.6	288.867	434.1	1118.9	25602.3	141.467	95.5667
62	63	1.05081e+06	754.133	281.7	422.567	1098.6	26210.7	139.3	98.4667
63	64	1.05026e+06	739.533	279.5	414.2	1083.93	26795.6	136.367	101.667
64	65	1.04972e+06	729.533	273.8	407.567	1063.53	27376.6	134.733	104.567
65	66	1.0492e+06	712.933	265.5	399.7	1044.6	27952.7	133.6	108.033
66	67	1.04868e+06	705.3	256.733	391.533	1021.47	28514.4	130.967	110.933
67	68	1.04817e+06	697.4	253.6	388.067	1010.07	29057.4	127.333	113.6
68	69	1.04767e+06	679.033	252.7	378.5	991.1	29597.2	124.467	116.967
69	70	1.04719e+06	664.533	246.133	374.067	965.633	30130.7	124.833	119.9
70	71	1.04671e+06	651.167	239.167	363.767	953.767	30650.7	121.6	122.267
71	72	1.04624e+06	643.9	236.433	357.933	931.167	31158.4	119.133	125
72	73	1.04579e+06	625.3	225.333	353.2	916.2	31658.3	119.5	127.633
73	74	1.04534e+06	611.667	225.033	346.733	893.6	32147.4	115.4	130.433
74	75	1.0449e+06	602.133	222.067	340.5	874.267	32625.5	113	132.733
75	76	1.04448e+06	582.633	214.733	333.033	858.767	33096.8	110.433	135.867
76	77	1.04407e+06	566.633	213.467	319.2	839.933	33561.7	107.767	138.933
77	78	1.04366e+06	558.733	203.567	310.433	820.167	34012.6	105.767	141.933
78	79	1.04326e+06	553.2	203.967	300.833	801.867	34448.8	104.567	144.267
79	80	1.04287e+06	538.133	200	296.633	788.267	34872.6	103.433	147
80	81	1.04249e+06	520.867	199.633	293.1	774.533	35287.7	101.967	148.9
81	82	1042086	538.633	186.033	288.067	766.133	35697	100.1	151.067
82	83	1.0417e+06	537.633	188.867	284.067	747.167	36103.6	99.9	152.8
83	84	1.04133e+06	521.4	193.3	281.1	737.333	36501.5	96.4	155.133
84	85	1.04095e+06	515.433	186.467	280.867	725.833	36900	93.6667	157.7
85	86	1.04059e+06	506.4	186.467	276.167	714.233	37290.9	93.6667	159.733
86	87	1.04023e+06	496.033	183.6	268.867	708.767	37674.5	93.4667	161.867
87	88	1.03989e+06	477.9	174.567	266.767	703.2	38050	90.4667	164.2
88	89	1.03952e+06	495.133	172.333	265.167	684.3	38423.2	89.9333	165.967
89	90	1.03916e+06	498.2	177.3	257.1	670.033	38793.7	88.5333	167.933
90	91	1.03881e+06	489.733	175.6	258.533	661.6	39159.6	85.9333	170.067
91	92	1.03847e+06	476.433	174.633	256.833	653.3	39523.7	83.2	172.033
92	93	1.03814e+06	465.667	171.267	254.767	646.133	39878.9	83.6667	173.667
93	94	1.03781e+06	460.367	165.3	249.533	641.633	40229.9	82.7333	175.467
94	95	1.03748e+06	451.633	167.1	243.667	634.467	40575.6	79.5	177.933
95	96	1.03713e+06	483.667	162.567	237.467	625.5	40920.6	78	179.5
96	97	1.03678e+06	484.433	168.833	241.233	623.2	41253	77.3667	181.233
97	98	1.03644e+06	482.333	170.9	240.867	623.5	41592.4	76.4667	183.167
98	99	1.0361e+06	482.1	168.733	242.867	621.7	41934.8	77.2667	184.767
99	100	1.03576e+06	476.833	169.967	246.467	623.267	42270.9	76.3333	186.367
100	101	1.03543e+06	477.567	167.267	243.767	622.233	42611.9	75.3667	187.7
101	102	1.03509e+06	472.067	170.133	244.567	620.933	42950.4	74.4	189.133
102	103	1.03473e+06	499.9	166.233	246.233	616.367	43292.8	71.4667	190.833
103	104	1.03437e+06	508.7	173.5	244.533	620.467	43631.8	70.3333	192.467
104	105	1.034e+06	522.8	177.567	245.867	624.8	43974.3	70.6	194.1
105	106	1.03363e+06	522.2	184.5	251.733	633.333	44319.7	71.5667	195.533
106	107	1.03326e+06	524.033	186.9	256.3	642.533	44670.8	72.8	196.967
107	108	1.03289e+06	529.433	185.767	258.5	654.667	45026.3	74.4333	198.433
108	109	1.03251e+06	532.933	188.333	261.1	660.2	45388.8	74.6	199.967
109	110	1.03213e+06	539.867	186.333	266.1	667.267	45748	75.2333	201.667
110	111	1.03175e+06	537.9	191.067	265.467	673.067	46118.1	74.9667	203.3
111	112	1.03136e+06	549.633	190.867	266.567	679.367	46489.3	76.1333	204.833
112	113	1.03097e+06	551.3	193.833	271.533	688.933	46857.3	78.3	206.133
113	114	1030571	559.067	192.533	272.2	693.333	47238.2	78.6	208.1
114	115	1.03017e+06	564.633	199.767	272.333	698.867	47620.5	78.1333	209.833
115	116	1.02977e+06	566.8	199.3	277.933	709.067	48001.4	79.2333	211.733
116	117	1.02936e+06	573.2	197.5	283.367	712.233	48390.1	80.5333	213.4
117	118	1.02895e+06	583.167	198.633	285.833	715.3	48781.9	81.9667	215.067
118	119	1.02853e+06	589.933	207.3	290.767	722.467	49168.6	82.7	216.9
119	120	1.02811e+06	595.867	204.867	295.667	729.333	49570.6	83.5333	218.833
120	121	1.02769e+06	599.5	208.167	295.6	734.733	49980.7	83.2	220.6
121	122	1027264	603.433	207.367	305.133	740.667	50384.9	84.8	222.733
122	123	1.02683e+06	611.167	212.2	307.233	748.233	50793.1	85.5333	224.1
123	124	1.02639e+06	612.667	215.7	308.333	756.3	51214	85.7	225.633
124	125	1.02595e+06	628.433	217.167	308	761.167	51633.2	87.6667	227.067
125	126	1.0255e+06	637.6	225.933	309.633	769.667	52054.1	88.7667	229.1
126	127	1.02504e+06	643.367	225.733	314.533	791.1	52478.6	89.5667	231.7
127	128	1.02457e+06	662.133	226.833	316	796.433	52921.7	90.0667	233.7
128	129	1.0241e+06	660.3	233.267	320.2	807.9	53365.1	89.9333	235.967
129	130	1.02362e+06	675.967	232.1	328.033	823.767	53804.5	91.0667	237.933
130	131	1.02313e+06	686.367	238.467	336.533	830.2	54256.3	92.3	239.9
131	132	1.02264e+06	701.167	238.733	337.4	843.2	54719.9	93.0333	242.633
132	133	1.02214e+06	703.033	247.4	341.767	857.867	55183.3	96	244.7
133	134	1.02163e+06	714.167	253.9	344.633	870	55657.6	97.4333	246.733
134	135	1.02111e+06	728.033	250.167	351.8	886.533	56139.5	99.4	249.133
135	136	1.02058e+06	745.4	252.633	355.433	904.133	56627.6	98.5667	251.4
136	137	1.02004e+06	754.467	264.367	360.367	919.433	57120.5	100.333	253.633
137	138	1.01949e+06	772.433	265	368.9	936.933	57622.9	102.1	256.033
138	139	1.01893e+06	787.4	273.533	379	946.533	58136.3	103.567	258.267
139	140	1.01837e+06	790.8	279.367	384.767	963.167	58661.7	105.433	261.133
140	141	1.01779e+06	815.633	273.733	394.833	980.833	59188	107.933	263.3
141	142	1.0172e+06	827.333	285.133	399.667	1001.6	59723	108.567	265.6
142	143	1.0166e+06	842.533	290.133	406.4	1016.13	60277.6	108	268.067
143	144	1.01598e+06	869.233	297.233	411.567	1032.07	60838.1	109.933	270.567
144	145	1.01535e+06	884.3	302.4	419.633	1068.9	61399.4	112.933	272.533
145	146	1.0147e+06	905.167	314.8	428.467	1086.87	61982.6	115.833	274.7
146	147	1.01405e+06	922.433	321.267	439.367	1110.37	62576.9	118.2	277.167
147	148	1.01337e+06	946.633	327.933	444.6	1133.8	63189.3	119.3	280.2
148	149	1.01268e+06	964.167	341.067	449.633	1159.67	63809.7	122.333	282.833
149	150	1.01197e+06	989.967	340.333	459.933	1188.93	64449.8	123.967	285.433
150	151	1.01126e+06	1002.6	352.867	474.533	1216.47	65096.3	125.367	288.133
151	152	1.01053e+06	1020.7	355.567	486.733	1237.17	65766.7	126.967	290.8
152	153	1.00978e+06	1041.73	365.233	493.367	1261.53	66444.9	131.5	293.733
153	154	1.00903e+06	1062.7	366.7	508.067	1278.6	67138.2	135.467	296.867
154	155	1.00826e+06	1082.4	373.7	521.867	1302.37	67837.1	137.5	299.867
155	156	1.00746e+06	1114.93	389.733	526.433	1324.07	68553	140.667	303.133
156	157	1.00666e+06	1129.67	393.333	541.733	1365.3	69275.1	145.233	305.867
157	158	1.00583e+06	1155.73	403.567	553.5	1382.87	70027.6	149.8	308.8
158	159	1.00499e+06	1181.87	410.4	566.867	1406.9	70789.6	152.133	312.767
159	160	1.00414e+06	1204.2	413.967	574.2	1433.03	71579.2	154.6	315.333
160	161	1.00326e+06	1225.33	431.933	589.4	1458	72367.3	157.667	318.933
161	162	1.00237e+06	1253.37	434.067	599.1	1499.03	73171.8	162.233	322.2
162	163	1.00145e+06	1283.57	447.033	609.1	1537.33	73994.8	165.5	325.433
163	164	1.00052e+06	1309.7	449.567	625.833	1574.93	74840.4	167.433	328.967
164	165	999561	1331.53	468.267	637.133	1603.13	75709	170.767	332.4
165	166	998581	1363.77	474.5	654.6	1640.03	76588.8	173.4	336.767
166	167	997586	1396	481.933	669.3	1663.43	77496.6	179.333	340.5
167	168	996566	1428.63	496.5	686.6	1702.03	78405.1	183.733	344.133
168	169	995523	1461.33	508.833	699.467	1741.47	79344.9	185.5	348.333
169	170	994455	1493	523.833	714.933	1774.1	80309.1	190.1	352.467
170	171	993363	1530.97	529.233	736.433	1815.43	81287.3	193.6	357.233
171	172	992256	1553.13	544.633	743.933	1859.77	82296.2	198.833	361.033
172	173	991111	1592.87	553	757.967	1901.73	83329.6	200.6	365.8
173	174	989946	1630.67	571.6	773.633	1940.17	84373.4	207.3	370.2
174	175	988752	1664	580.467	787.233	1983.67	85460.6	210.533	374.333
175	176	987542	1701.43	585.033	810.3	2024.5	86557.6	213.3	379.1
176	177	986293	1748.23	604.867	828.533	2068.57	87668.2	217.833	384.133
177	178	985040	1769.17	619	848.633	2112.33	88812	223.233	388.8
178	179	983743	1808.33	636.567	862.2	2157.9	89983.3	228.667	393
179	180	982417	1857	647.3	880.367	2205.77	91174.7	233.267	397.267
180	181	981069	1893.77	662.133	895.833	2253.83	92398.9	237.033	402.467
181	182	979699	1920.13	668.1	922.033	2310.2	93643.2	242.9	407.3
182	183	978297	1965.33	682.833	941.233	2346.6	94917.6	250.267	412.433
183	184	976869	2005.27	699.267	963.567	2384.03	96218.7	255.933	417.5
184	185	975407	2040.57	715.1	982.5	2434.9	97546.3	263.567	422.833
185	186	973919	2083.83	723.067	995.9	2491.7	98903.7	267.233	428.767
186	187	972390	2129.1	745.267	1017.37	2555.33	100268	273.867	434.333
187	188	970834	2187.47	752.3	1036.4	2599	101686	278.033	439.9
188	189	969239	2226.17	781.033	1061.8	2659.47	103114	285.633	445.233
189	190	967621	2269.83	789.267	1089.4	2714	104588	290.267	451.567
190	191	965967	2315.8	807.133	1104.63	2764.9	106098	299.033	457.4
191	192	964276	2368.93	815.7	1123.57	2835.7	107624	305.267	464.133
192	193	962559	2413.57	832.233	1149.27	2896.13	109181	311.833	469.967
193	194	960785	2481.57	851.833	1176.97	2951.73	110774	314.7	477.967
194	195	958988	2519.13	889.233	1196.27	3007.73	112407	321.4	484.767
195	196	957155	2572.17	885.033	1227	3077.53	114073	331.867	491.633
196	197	955295	2614.7	910.667	1245.17	3136.17	115772	341.833	498.033
197	198	953401	2664.67	923	1274.1	3200.5	117494	349.767	505.4
198	199	951475	2702.8	949.767	1296.97	3258.67	119260	357.867	511.8
199	200	949498	2763.53	959.6	1320.67	3326.47	121063	362.633	519.067
200	201	947475	2828.3	986.7	1331.7	3392.83	122902	369.767	527.433
201	202	945429	2870.43	1004.57	1368.27	3459.2	124770	375.533	535.8
202	203	943341	2930.33	1026.8	1395.67	3509.73	126683	383.433	543.167
203	204	941225	2974.87	1046.1	1424.63	3568.4	128632	390.8	551.867
204	205	939056	3041.93	1056.83	1450.93	3645.5	130603	398.4	560.167
205	206	936856	3100.97	1071	1474.67	3728.27	132606	406.133	569.267
206	207	934616	3154.63	1096.2	1510.43	3786.83	134655	415.6	578.067
207	208	932330	3211.67	1119.07	1538.6	3858.63	136746	422.4	586.2
208	209	930002	3269.53	1132.57	1564.97	3944.1	138876	428.967	594.867
209	210	927641	3317.13	1164	1595.4	4009.27	141045	436.5	604.8
210	211	925255	3355.2	1178.4	1624.17	4082.9	143262	441.4	614.3
211	212	922812	3427.7	1190.9	1642.9	4154.37	145514	446.567	624.3
212	213	920338	3481.97	1210.67	1670.33	4211.97	147810	456.733	633.133
213	214	917824	3536.2	1229.33	1704.33	4288.57	150122	465.9	642.933
214	215	915265	3586.67	1258.6	1726.4	4348.83	152501	474	652.633
215	216	912697	3609.9	1272.3	1764.2	4423.23	154906	479.533	661.567
216	217	910080	3662.73	1292.57	1776.2	4488.87	157350	491.5	671.8
217	218	907433	3722.33	1295.53	1807.83	4566.1	159808	498.1	682.133
218	219	904758	3767.87	1315.5	1824.57	4635.23	162311	507.967	692.9
219	220	902065	3796.3	1334.53	1851	4684.1	164860	516.767	704.767
220	221	899328	3855	1339.43	1866.77	4725.63	167452	529.9	716.4
221	222	896589	3869.13	1363.53	1891.1	4790.6	170049	533.533	727.6
222	223	893814	3910.73	1363.8	1921.63	4850.33	172672	542.367	738.667
223	224	891023	3930.73	1379.6	1938.57	4909.4	175328	554.9	748.633
224	225	888219	3961.2	1387.6	1956.43	4949.1	178018	560.533	761.767
225	226	885392	3973.1	1399.9	1982.83	5001.67	180727	562.667	773.367

## Sheet: Scenario 7
	DAY	Susceptible	Exposed	PreSymptomatic	Asymptomatic	Symptomatic	Recovered	Hospitalized	Dead
0	1	1079787	20.5667	5.43333	0	0	0	0	0
1	2	1.07977e+06	33.8333	3.66667	2.13333	5.06667	1.86667	0.0666667	0
2	3	1.07974e+06	43.2	7.53333	4.13333	8.86667	5.73333	0.266667	0.0333333
3	4	1.07971e+06	51.5667	11.0333	7.96667	16.5	11.6667	0.4	0.0666667
4	5	1.07968e+06	62.0333	14.7667	11.4667	24.3	24.0667	0.633333	0.1
5	6	1.07963e+06	74.2	19.0667	15.7333	33.1667	40.7667	1.13333	0.133333
6	7	1.07957e+06	87.7	25.4	20.2333	45.8	63.1333	1.3	0.133333
7	8	1.0795e+06	103.967	25.8333	26.2667	60.6	92.7667	1.7	0.133333
8	9	1.07942e+06	121.1	32.9667	32.1667	72.2	129.967	2.26667	0.2
9	10	1.07933e+06	140.367	40.9	39.7	89.0667	174.333	2.8	0.266667
10	11	1.07922e+06	159.867	46.1667	46.1	107.867	231	3.96667	0.366667
11	12	1.0791e+06	179.633	53.0333	54.9667	125.133	298.167	5.5	0.466667
12	13	1.07896e+06	201.033	60.9	65.5667	145	376.367	6.53333	0.566667
13	14	1.0788e+06	224.4	68.4667	75.8667	171	462.767	7.8	0.666667
14	15	1.07863e+06	250.033	77.3	87.4	197.1	563.8	9.43333	0.8
15	16	1.07843e+06	279.1	86.8333	96.9667	223.833	681.567	11.0667	1.13333
16	17	1.07821e+06	312.867	94.0333	110.133	251.167	815.833	12.9667	1.5
17	18	1.07798e+06	339.567	107.433	124.067	281.7	966.6	15.8667	1.8
18	19	1.07771e+06	374.667	115.133	138.233	316.7	1135.07	17.9	2.1
19	20	1.07743e+06	406.5	132.367	152.3	348.267	1324.87	20.9333	2.5
20	21	1.07712e+06	440.233	135.867	168.633	391.3	1533.07	22.5333	2.83333
21	22	1.07678e+06	473.667	156.7	183.067	423.267	1764.1	25.6333	3.33333
22	23	1.07642e+06	509.8	169.433	201.867	468.467	2014.33	28.1667	3.9
23	24	1.07603e+06	544.067	178.367	218.667	513.133	2291.63	31.3333	4.56667
24	25	1.0756e+06	596.067	193.033	236.433	558.667	2589.03	34.2	5.33333
25	26	1.07514e+06	642.6	210.033	255.633	604.033	2915	37.3333	6.46667
26	27	1.07464e+06	693.467	227.967	279.367	653.933	3266.6	40.8333	7.23333
27	28	1.07411e+06	748.4	247.433	301.067	707.167	3649.07	44.8333	7.83333
28	29	1.0736e+06	732.567	266.567	321.3	772.5	4060.57	48.8667	8.73333
29	30	1.07306e+06	751.7	259	345.167	828.633	4502.5	54.0667	9.96667
30	31	1.0725e+06	784.4	265.933	359.3	862.133	4974.67	59.1333	11.5333
31	32	1.07192e+06	800.5	278.567	372.967	902.267	5459.4	63.6667	12.7667
32	33	1.07133e+06	829.367	281.967	381.533	938.567	5965.97	68.8333	14.1667
33	34	1.07072e+06	850	295.267	395.9	978.5	6480	73.1	16.1
34	35	1.07008e+06	888.767	303.633	406.967	1007.7	7025.93	78.2	17.7333
35	36	1.06943e+06	916.2	318.1	419.567	1040.27	7584.37	85.0667	19.3
36	37	1.06875e+06	953.4	321.733	433.633	1074.23	8169.27	91.9	20.9333
37	38	1.06805e+06	981.3	335.367	447.5	1112.83	8765.53	96.6667	23.1
38	39	1.06733e+06	1012.7	344.233	460.367	1144.27	9392.47	100.5	25.6
39	40	1.06659e+06	1037.5	362.267	477.5	1178.2	10033.6	106.067	27.8333
40	41	1.06581e+06	1080.3	369.633	496.067	1222.73	10691.4	109.133	30.1667
41	42	1.06502e+06	1121.4	380.133	509.367	1271	11363.6	114.167	32.7
42	43	1.06419e+06	1162.97	394.433	527.933	1317.6	12068.2	119.833	35.3667
43	44	1.06333e+06	1203.3	416.933	549.367	1360.67	12793.2	125.333	38.0667
44	45	1.06245e+06	1225.53	432.333	564.3	1412.4	13554.6	130.967	40.3667
45	46	1.06153e+06	1277.37	437.333	590.733	1457.07	14340.1	136.767	43.4667
46	47	1.0608e+06	1096.8	459.167	610.2	1505	15148.8	142.767	46.6
47	48	1.06006e+06	1008.9	400.267	619.567	1531.93	15990.3	149.733	49.1
48	49	1.05933e+06	988.767	365.433	588.567	1505.47	16826	153.733	51.8667
49	50	1.05862e+06	961.167	360.433	562.067	1466.6	17626.8	156.567	54.9667
50	51	1.05794e+06	936.8	351.233	543.833	1414.03	18414.4	159.033	58.3667
51	52	1.05726e+06	919.867	343.567	524.5	1374.1	19171.2	160.3	61.5333
52	53	1.0566e+06	900.2	338.333	509.733	1347.83	19894.4	161.2	64.8667
53	54	1.05595e+06	887.233	325.7	500.267	1315.13	20607.4	161.833	68.7
54	55	1.0553e+06	879.367	320.133	487.367	1284.9	21308.7	160.367	71.8333
55	56	1.05467e+06	859.233	317.767	478.733	1255.4	21997.4	157.833	75.7667
56	57	1.05405e+06	848.1	311.7	472.5	1229.5	22668	156.033	79.4667
57	58	1.05343e+06	838.533	313.5	462.233	1208.13	23328.6	152.167	83.2
58	59	1.05282e+06	820.633	304.2	454.6	1195	23979.3	150.133	86.5333
59	60	1.05222e+06	810.6	303.1	449.033	1169	24619.1	148.067	89.2
60	61	1.05165e+06	791.7	294.233	440.933	1144.67	25255.6	146.067	92.4
61	62	1.05108e+06	775.667	285.333	433.2	1127.5	25871.8	144.567	95.4333
62	63	1.05052e+06	765.633	283.033	421.967	1104.13	26477.8	143.267	98.5333
63	64	1.04997e+06	748.733	278.267	419.333	1081.93	27072.6	140.733	101.933
64	65	1.04943e+06	734.633	273.6	411.667	1061.1	27655.3	138	105.133
65	66	1.04891e+06	714.9	263.4	407.6	1042.87	28228.6	135.533	108.233
66	67	1.0484e+06	696.4	262.4	397.433	1015.57	28795.5	134.933	111.267
67	68	1.0479e+06	687.067	254	388.967	995.533	29344	133.167	114.433
68	69	1.0474e+06	681.6	244.533	381.867	974.967	29884.1	130.2	116.933
69	70	1.04692e+06	654	249.733	371.7	957.433	30408.5	127.5	120
70	71	1.04645e+06	645.033	240.467	365.533	935.567	30929.8	124.467	122.833
71	72	1.04599e+06	629.067	228.267	356.933	918.933	31440.7	121.4	125.833
72	73	1.04554e+06	612.8	231.433	348.3	900.1	31931.6	118.9	128.733
73	74	1.0451e+06	604.233	223.5	342.5	879.467	32418.5	116.567	130.933
74	75	1.04467e+06	594.633	214.2	333.867	868.1	32887.9	113.533	134.167
75	76	1.04425e+06	580.8	214.867	317.5	854.567	33351	110.667	136.933
76	77	1.04383e+06	572.233	212.433	318.233	832.567	33804.4	108.267	139.267
77	78	1.04342e+06	553.7	208	314.433	817.033	34250.8	105.833	141.333
78	79	1.04302e+06	547.1	199.8	308.7	796.633	34692.3	103.8	143.3
79	80	1.04263e+06	534.933	199.1	300.233	775.833	35122.1	103.9	145.867
80	81	1.04225e+06	524.9	192.267	293.967	766.2	35537.9	100.867	148.567
81	82	1.04187e+06	515.8	192.9	287	743	35953.4	97.3333	151.267
82	83	1.04151e+06	501.033	185.467	282.767	731.133	36355.7	95	153.7
83	84	1.04115e+06	496.4	180.433	276.5	707.833	36754.6	93.3333	156.033
84	85	1.0408e+06	482.167	177.567	271.967	692.867	37136.9	91.1333	158.167
85	86	1.04046e+06	474.033	170.8	268.467	684.2	37508.9	89.3	160.367
86	87	1.04012e+06	460.033	173.133	259.133	667.633	37881.3	87.4	162.267
87	88	1.03979e+06	455.367	161.867	254.8	653.4	38244.1	84.8333	164.233
88	89	1.03946e+06	456.9	165.833	248.633	639.133	38595.1	83.4667	165.933
89	90	1.03913e+06	458.167	165.733	247	625.333	38940.4	81.2	168.367
90	91	1.0388e+06	453.867	162.5	243.933	619.467	39283.1	79.2667	170.433
91	92	1.03848e+06	441.933	163.033	241.033	615.767	39617	77.6	172.1
92	93	1.03816e+06	440.433	153.567	241.1	613.167	39950.5	75.3	174.067
93	94	1.03786e+06	430.033	155.567	233.067	606.2	40280.9	75.4	175.433
94	95	1.03755e+06	427.3	151.433	228.233	595.7	40607.9	73.9667	177.733
95	96	1.03723e+06	445.5	152.6	224.733	582.067	40927.8	73.8333	179.567
96	97	1.03691e+06	446.967	159	224.133	575.4	41244.7	73	180.967
97	98	1.0366e+06	438.533	159.033	224.067	580	41558.1	71.6	182.467
98	99	1.03628e+06	439	158.233	224.733	577.333	41876	70.6333	184.4
99	100	1.03597e+06	442.1	151	227.6	574.533	42191	69.6333	186.233
100	101	1.03566e+06	437.633	157.233	223.9	574.133	42503.2	68.9	187.867
101	102	1.03535e+06	437.767	153.767	223.833	573.8	42816.4	69.2667	189.333
102	103	1.03501e+06	466.1	155.1	223.033	572.667	43127.5	67.8333	190.567
103	104	1.03467e+06	482.667	167.333	226.467	571.4	43437.7	67.8667	192.167
104	105	1.03432e+06	494.7	170.133	235.167	583.667	43751.8	68.2	193.933
105	106	1.03396e+06	502.933	175.3	241.033	596.1	44075.4	67.5333	195.433
106	107	1.0336e+06	508.033	175.067	246.333	608.167	44411.1	67.2333	196.967
107	108	1.03323e+06	520.8	175.633	248.033	623.5	44747.5	68.8667	198.633
108	109	1.03286e+06	521.333	185.8	252.933	632.933	45087.9	71.2333	200.067
109	110	1.03244e+06	580.8	183.233	260	640.1	45439.4	70.0333	201.967
110	111	1.03201e+06	606.367	206.533	263.733	648.767	45803.7	70.9333	203.467
111	112	1031568	629.133	212.533	275.7	678.8	46173.6	70.1333	205.067
112	113	1.0311e+06	657.567	219.033	290.167	709.6	46557.4	71.1667	206.633
113	114	1.03062e+06	686.433	231.067	300.133	737.1	46960.2	73.8667	208.1
114	115	1.03011e+06	715.033	239.933	321.2	769.633	47373.3	75.2	209.667
115	116	1.02958e+06	741.933	251.033	337.433	802.7	47811.1	78.2333	211.033
116	117	1.02902e+06	785.533	259.333	347.7	838.933	48266.5	82.3333	212.267
117	118	1.02845e+06	813.3	278.567	359.333	874.6	48743.1	84.8333	213.633
118	119	1.02783e+06	858.233	289.133	378.867	919.3	49232.1	88.9667	215.533
119	120	1.02719e+06	901.333	302.733	398.467	956.2	49749.8	93.9333	217.5
120	121	1.02653e+06	937.1	317.8	414.633	1003.67	50292.2	96.9	219.267
121	122	1.02582e+06	987.4	327.8	425.5	1056.57	50868	102.2	221.233
122	123	1.02509e+06	1029.7	349.133	449.767	1096.47	51464.7	105.933	223.167
123	124	1.02431e+06	1089.47	363.5	475.467	1155.67	52082.5	109.933	225.633
124	125	1.0235e+06	1139.77	385.267	497.533	1210.07	52736.7	114.933	228.267
125	126	1.02264e+06	1198.97	407.667	524.033	1266.97	53422.7	118.667	231.033
126	127	1.02174e+06	1274.5	422.267	547.467	1333.53	54142.6	123.867	233.567
127	128	1.02078e+06	1337.57	452.1	572.7	1405.73	54898.5	129.2	236.1
128	129	1.01977e+06	1417.73	470.633	610.333	1480.73	55689.7	136.733	238.733
129	130	1.01871e+06	1492.2	501.767	644.5	1551.67	56531.2	143.467	241.7
130	131	1.01758e+06	1569.37	525.767	674.3	1651.23	57415.6	149.967	244.6
131	132	1.0164e+06	1647.37	560.8	709.9	1741.13	58342.4	160.333	247.533
132	133	1.01516e+06	1735.1	585.4	752.3	1837.1	59323.5	168.433	251.233
133	134	1.01384e+06	1838.83	616.333	794	1927.77	60361.1	176.8	255.233
134	135	1.01247e+06	1932.77	647.7	833.3	2032.17	61453.5	185.133	259.6
135	136	1.01102e+06	2023.5	689.2	874.933	2139.57	62604	194.767	263.733
136	137	1.0095e+06	2132.47	714.8	926.633	2255.33	63811.1	206.4	268.133
137	138	1.0079e+06	2231.53	760.8	972.567	2368.63	65089.7	217.6	272.5
138	139	1.00623e+06	2335.47	791.167	1022.33	2498.3	66432	228.167	276.767
139	140	1.00447e+06	2452.27	826.567	1067.67	2625.97	67847.8	239.067	282.033
140	141	1002623	2584.83	866.233	1122.47	2757.07	69319.1	252.867	287.467
141	142	1.00069e+06	2707.2	911.467	1183.6	2897.4	70864.6	267.533	293.233
142	143	998662	2826.43	964.333	1239.6	3033.6	72506.8	280.733	299.6
143	144	996550	2955.37	1003	1307.77	3176.7	74217.7	296	306.233
144	145	994333	3091.1	1049.97	1366.03	3335.7	76014.9	310	312.267
145	146	992031	3221.97	1092.4	1427.13	3494.77	77903.1	322.9	319.7
146	147	989623	3366.63	1138.53	1484.67	3656.77	79876.9	339.833	326.767
147	148	987127	3498.13	1189.37	1549.8	3836.93	81922.3	354.533	334.8
148	149	984512	3649.57	1241.17	1623.93	3998.53	84073.9	370.833	342.933
149	150	981791	3798.93	1293.67	1694.27	4181.07	86314.1	388.167	351.433
150	151	978976	3954.03	1336.07	1765.3	4354.53	88661.5	405.633	359.867
151	152	976041	4109.3	1399.3	1849.03	4519.1	91102.4	425.233	367.867
152	153	973008	4255.57	1461.67	1921.8	4700.1	93644.4	444.567	376.867
153	154	969851	4405.9	1514.2	2006.63	4899.87	96285.1	463.133	386.867
154	155	966562	4592.03	1567.33	2068.43	5101.07	99039.4	486.7	395.867
155	156	963180	4746.97	1625.9	2149.27	5311.13	101884	510.367	405.867
156	157	959673	4913.77	1682.13	2231.13	5515.63	104852	528.4	416.9
157	158	956055	5077.73	1740.03	2328.03	5713.97	107920	550.633	427.7
158	159	952340	5217.27	1792.37	2401.93	5938.43	111114	569.5	439.467
159	160	948503	5370.5	1859.57	2477.07	6152.9	114404	593.367	452.333
160	161	944552	5530	1918.7	2552.5	6356.83	117824	614.267	464.633
161	162	940473	5710.73	1966.07	2624.9	6566	121352	642.833	477.467
162	163	936284	5861.6	2036.77	2712.67	6772.43	124988	667	490.567
163	164	932016	5995.3	2085.37	2797.87	6973.6	128754	684.8	506.2
164	165	927621	6154.13	2130.27	2881.2	7166.3	132630	709.067	521.067
165	166	923156	6272.63	2183.8	2949.43	7378.33	136605	731.333	535.967
166	167	918570	6433.17	2226.83	3032.2	7550.2	140693	755.133	552
167	168	913929	6533.93	2273.73	3103	7741.03	144889	775.467	567.967
168	169	909217	6637.9	2310.33	3176.9	7918.07	149170	797.533	585.467
169	170	904426	6745.37	2353.33	3240.87	8066.13	153560	818.2	603.433
170	171	899553	6858.13	2377.63	3311.53	8231.63	158015	843.7	621.5
171	172	894599	6980.87	2424.33	3344.3	8380.1	162577	867.467	639.3
172	173	889620	7039.5	2466.07	3414.7	8541.97	167182	890.533	657.867
173	174	884570	7113.1	2489.8	3468.2	8669.57	171914	911.9	675.967
174	175	879471	7189.97	2513.13	3516.23	8803.87	176690	933.467	695.867
175	176	874360	7232.2	2534.57	3559.63	8941.13	181519	950.067	716.933
176	177	869171	7303.93	2557.63	3599.87	9046.87	186433	964.233	736.867
177	178	863978	7333.23	2590.07	3638.7	9144.63	191390	980.533	758.033
178	179	858767	7357.53	2589.97	3669.03	9219.13	196427	1005.87	777.433
179	180	853545	7387.4	2608.13	3679.87	9271.1	201499	1023.83	798.9
180	181	848343	7369.2	2615.4	3711.27	9337.13	206577	1039.37	821
181	182	843143	7358.83	2602.5	3724.83	9391.33	211692	1056.1	843.567
182	183	837953	7336.6	2605.1	3707.3	9438.5	216839	1065.37	867.467
183	184	832766	7330.13	2602.63	3704.63	9469.07	221976	1076.9	887.633
184	185	827608	7301.7	2583.93	3725.93	9486.67	227108	1089.5	909.533
185	186	822480	7274.47	2575.93	3708.83	9478.57	232266	1096.5	932.033
186	187	817396	7214.33	2572.57	3707	9466.47	237392	1108.8	955.867
187	188	812345	7156.7	2550.6	3702.4	9435.03	242530	1114.23	978.9
188	189	807372	7078.93	2518.17	3657.4	9389	247680	1115.57	1001.53
189	190	802444	6996.33	2497.73	3642.67	9304.63	252780	1123.93	1023.43
190	191	797575	6915.73	2468.23	3616.8	9247.23	257821	1120.07	1049.33
191	192	792773	6826.23	2429.3	3565.73	9155.73	262867	1121.67	1073.8
192	193	788058	6701.53	2416.07	3520.7	9077	267822	1118.83	1098.9
193	194	783434	6581.17	2360.63	3489.33	8984.3	272727	1113.73	1122.1
194	195	778888	6486.07	2309	3441.27	8856.77	277578	1106.73	1147.17
195	196	774432	6351.5	2287	3378.13	8729.2	282362	1103.43	1170.6
196	197	770041	6246.23	2234.4	3315.4	8612.73	287068	1101.67	1193.77
197	198	765757	6110.57	2206.17	3254.07	8483.27	291691	1094.53	1216.83
198	199	761572	5969.43	2149.47	3202.57	8340.53	296248	1092.23	1238.93
199	200	757475	5846.7	2088.43	3143.43	8190.13	300718	1089.13	1262.47
200	201	753485	5696.6	2054.77	3089.1	8026.03	305103	1074.97	1283.73
201	202	749605	5540	2004.27	3032.6	7869.07	309391	1063.27	1307.6
202	203	745805	5414.83	1951.53	2957.6	7678.3	313634	1041.43	1329.7
203	204	742122	5269.43	1891.47	2877.33	7501.13	317769	1030.23	1351.97
204	205	738526	5135.7	1849.83	2807.93	7324.17	321781	1015.4	1373.57
205	206	735055	4973.63	1800.87	2722.57	7158.33	325706	1001.13	1395.5
206	207	731686	4830.23	1736.7	2652.43	6973.2	329530	986.6	1417.47
207	208	728414	4685.67	1705.83	2569.07	6783.37	333245	970.233	1439.7
208	209	725232	4549.33	1646.17	2505.43	6596.53	336876	947.667	1460.33
209	210	722161	4409	1589.67	2428.3	6403.03	340408	932.633	1481.4
210	211	719171	4276.03	1549.4	2363.1	6214.67	343827	907.967	1503.27
211	212	716287	4145.1	1494.3	2298.47	6035.2	347146	885.633	1521.07
212	213	713512	3991.53	1448.4	2227.03	5854.87	350376	862.367	1540.77
213	214	710820	3858.83	1400.37	2156.2	5669.9	353511	839.867	1557.53
214	215	708229	3722.3	1351.87	2095	5485.43	356535	818.4	1576.23
215	216	705723	3600.13	1300.1	2024	5322.2	359455	795.867	1593.13
216	217	703297	3481.3	1256.3	1949.77	5141.6	362299	776.367	1611.87
217	218	700958	3364.2	1216.13	1869.87	4977.9	365042	755.833	1629.77
218	219	698704	3251.23	1166.73	1813.83	4810.6	367684	735.067	1647.5
219	220	696538	3127.73	1129.47	1752.33	4652.13	370234	715.8	1663.2
220	221	694457	3009.7	1085.03	1692.83	4487.37	372703	699.1	1678.9
221	222	692440	2899.07	1047.8	1639.93	4309.6	375104	678.067	1694.2
222	223	690504	2798.93	1012.07	1581.67	4153.6	377396	658.533	1708.27
223	224	688645	2683.4	978.7	1520.27	4009.17	379616	637.6	1723.5
224	225	686857	2575.97	938.133	1457.33	3873.9	381756	618.267	1736.23
225	226	685133	2480	897.433	1390.7	3730.27	383832	601.4	1748.13

## Sheet: Scenario 8
	DAY	Susceptible	Exposed	PreSymptomatic	Asymptomatic	Symptomatic	Recovered	Hospitalized	Dead
0	1	1079787	21.5667	4.43333	0	0	0	0	0
1	2	1.07977e+06	34.5667	4.16667	2.33333	4.16667	1.46667	0.1	0
2	3	1.07974e+06	43.8333	8.66667	4.2	9.16667	5.1	0.133333	0
3	4	1.07971e+06	54.9333	11.5333	8.16667	15.8333	12.5	0.3	0
4	5	1.07967e+06	67.1333	16.5333	11.4333	25.9333	23.9	0.466667	0
5	6	1.07962e+06	78.9667	20.2333	16.3667	37.8667	40.9333	0.866667	0
6	7	1.07956e+06	95.0333	22.8	21.1667	49.6667	65.8667	1.26667	0.1
7	8	1.07948e+06	109.233	32.1667	28.2	60.1333	96.5333	2.06667	0.166667
8	9	1.0794e+06	125.633	35.6	35.1667	76.7333	135.9	2.8	0.233333
9	10	1.0793e+06	147.1	40.2667	41.1667	94.4333	184.233	3.33333	0.4
10	11	1.07919e+06	166.333	47.8333	50.3	112.867	240.1	4.56667	0.6
11	12	1.07906e+06	188.1	55.5333	58.5333	132.5	311.267	5.43333	0.733333
12	13	1.07892e+06	210.867	64.4333	69.5	155.533	390.367	6.3	0.866667
13	14	1078750	236.733	72.5	80.4333	180.3	483.633	8.3	1.1
14	15	1.07857e+06	260.5	82.3	89.6333	208.9	593.467	8.8	1.2
15	16	1.07837e+06	287.367	91.2667	101	239.533	715.967	10.9	1.4
16	17	1.07814e+06	323	98.0333	114.267	265.967	856.7	13.6667	1.5
17	18	1.07789e+06	349.1	111.533	128.067	297.767	1014.7	15.4	1.86667
18	19	1.07762e+06	387.233	121.667	142.767	329.967	1193.83	17.3667	2.26667
19	20	1.07732e+06	414.133	137.567	158.867	366.833	1388.97	20.7	2.5
20	21	1.077e+06	454.067	146.067	173.4	405.633	1607.4	23.5333	2.7
21	22	1.07665e+06	495.2	159.633	189.467	445.867	1845.7	26.3333	2.96667
22	23	1.07627e+06	534.467	172.367	210.733	490.067	2105.13	29.8667	3.5
23	24	1.07585e+06	586.367	189.233	229.833	534.133	2387.87	34.1333	4.13333
24	25	1.0754e+06	624.167	209.833	252.4	576.367	2705.43	37.5667	4.93333
25	26	1.07491e+06	681.5	218.767	271.833	633.733	3046.9	41.4667	5.86667
26	27	1.07439e+06	733.167	237.867	293.467	691.8	3412.57	45.1333	7.03333
27	28	1.07382e+06	791.233	262.1	315.6	746	3817.57	49.8333	8.03333
28	29	1.07329e+06	776.633	279	340.633	810.433	4255	54.8333	8.9
29	30	1.07271e+06	801	277.5	367.767	868.167	4720.43	60.7667	9.86667
30	31	1.07211e+06	823.633	288.8	379.667	914.1	5214.23	66.6667	11.0667
31	32	1.07151e+06	845.1	294.633	391.6	949.6	5738.67	71.2	12.3
32	33	1.07089e+06	871	296.1	404.233	994.433	6272.67	74.7667	14.0667
33	34	1.07024e+06	904.967	307.4	413	1032.87	6820.53	80.2333	15.8
34	35	1.06957e+06	927.867	323.533	430.667	1062.03	7393.77	84.6333	17.6333
35	36	1.06888e+06	961.1	335.533	439.1	1098.8	7986	89.8	19.4333
36	37	1.06816e+06	1004.87	340.833	456.233	1132.2	8599.43	94.7333	21.2333
37	38	1.06742e+06	1039.03	357.333	469.733	1167.83	9234.13	99.8	23.2333
38	39	1.06666e+06	1067.97	368.367	489.733	1207.33	9887.53	104.233	25.1333
39	40	1.06588e+06	1100.8	376.667	507.667	1252.97	10560.9	109.8	27.6333
40	41	1.06506e+06	1143.7	392	525.433	1289.03	11260.3	116.033	29.6333
41	42	1.06422e+06	1177.3	404.9	536.633	1337.63	11981.6	123.733	31.9333
42	43	1.06334e+06	1216.23	425.9	556.4	1381.43	12726.4	129.067	34.6667
43	44	1062438	1255.87	434.6	579.933	1438.47	13491.7	137.667	36.7667
44	45	1.06151e+06	1303.37	442.2	599.167	1488.03	14287.6	144.1	40.1667
45	46	1.06054e+06	1354.03	467.1	617.667	1528.77	15119.7	146.8	43.5333
46	47	1.05978e+06	1152.83	479.033	635.467	1592.53	15971.4	152.433	46.8333
47	48	1.059e+06	1073.17	413.367	649.6	1620	16848.8	158.7	50.2
48	49	1.05823e+06	1035.53	393.967	621.633	1583.07	17727.6	163.3	53.7333
49	50	1.05749e+06	1008.6	375.9	594.267	1534.73	18585.7	164.733	57.5
50	51	1056768	979.7	366.5	577.9	1496.87	19397.7	165.467	60.8333
51	52	1.05606e+06	963.5	355.833	558.667	1450.53	20197.6	163.7	65.0333
52	53	1.05536e+06	948.433	355.833	539.133	1411.97	20969	163	68
53	54	1.05468e+06	930.033	338.267	532.233	1378.33	21723.6	162.633	71.6667
54	55	1.05401e+06	899.967	339.467	520.6	1352.37	22451.5	160.633	75.7667
55	56	1.05334e+06	899.9	331.3	505.667	1320.1	23175.1	159.633	79.1
56	57	1.0527e+06	875.133	330.433	492.367	1283.93	23887	158.833	82.0333
57	58	1.05207e+06	861.033	322.9	481.933	1254.07	24578	158.833	85.4667
58	59	1.05145e+06	850.733	312.333	477.233	1232.63	25247.3	157.9	89.8
59	60	1.05084e+06	827.633	309.867	470.2	1209.7	25909.1	156.167	93.6
60	61	1.05023e+06	822.033	304.333	460	1192.53	26553.2	152.633	97.4
61	62	1.04963e+06	813.067	298.2	454.533	1174.13	27189.6	150.267	100.4
62	63	1.04905e+06	796.1	296.767	442.967	1154.93	27820.5	147.1	104.133
63	64	1.04848e+06	783.733	289.567	436.167	1132.47	28441.1	144.967	107.633
64	65	1.04792e+06	770.467	281.1	425.433	1117.07	29048.5	141.567	110.867
65	66	1.04736e+06	759.4	282.067	419.5	1093.5	29643.6	139.6	114.167
66	67	1.04683e+06	732.467	274.967	417.1	1072.27	30231.5	137.9	117.633
67	68	1.04631e+06	713.167	268.5	406.067	1053.87	30809	135.967	120.567
68	69	1.04579e+06	704.5	259.8	396.667	1032.2	31374.6	134.167	123.433
69	70	1.04528e+06	693.433	253.133	387.467	1011.13	31929.3	130.4	126.7
70	71	1.04479e+06	675.167	248.667	374.233	987.6	32475.8	128.1	129.333
71	72	1.04431e+06	667.667	239.367	366.233	961.867	33009.1	125.1	133.033
72	73	1.04384e+06	649.033	239.933	364.4	937.033	33525.2	120.767	136
73	74	1.04338e+06	632.3	238.567	358.933	920.367	34027.6	120.133	138.6
74	75	1.04292e+06	618.4	233.167	351	893.7	34533.2	118.6	141.467
75	76	1.04249e+06	604.133	221.667	344.933	875.167	35020.7	115.667	144.567
76	77	1.04205e+06	589.933	219.033	335.567	860.533	35494.7	112.3	147.1
77	78	1.04163e+06	579.5	210.867	328.4	846.033	35958.3	109.033	149.767
78	79	1.04123e+06	559.433	207.433	320.4	826.333	36414.7	106.567	152.767
79	80	1.04083e+06	543.367	205.567	309.3	810.167	36857.7	104.267	155
80	81	1.04044e+06	531.233	198.3	302.567	791.567	37293.6	103.1	157.133
81	82	1.04006e+06	522.833	191.133	292.967	772.2	37715.7	102.667	158.933
82	83	1.03969e+06	511.133	190.1	287.667	746.867	38129.6	100.333	161.033
83	84	1.03932e+06	500.8	182.7	279.933	725.967	38539.7	96.3667	163.2
84	85	1.03897e+06	487.6	183	276.267	711.533	38925.4	94.5	165.567
85	86	1.03862e+06	473.433	172.967	271.833	698.733	39310.4	93.2333	167.567
86	87	1.03828e+06	471.367	166.533	259.833	683.867	39688.1	90.1667	170
87	88	1.03795e+06	453.067	170.767	251.067	667.467	40055	88.8333	171.8
88	89	1.03761e+06	468.133	163.1	246	652.8	40411.8	87.0667	173.633
89	90	1.03728e+06	462.267	164.933	242.333	643.767	40756.6	85.3667	175.667
90	91	1.03695e+06	456.067	165.967	240.9	634.1	41100.8	83.7333	177.133
91	92	1.03663e+06	451.633	161.3	237.533	627.367	41442.7	83.7333	179.067
92	93	1.03631e+06	439.8	159.067	241.8	623.4	41771.8	82.8	181.267
93	94	1.03601e+06	426.267	156.467	239.867	613.267	42104.2	81.6667	183.067
94	95	1.03571e+06	414.767	151.5	236.067	599.733	42435.4	80.9	184.7
95	96	1.03539e+06	429.067	149.1	228.367	586.3	42760	79.9333	186.467
96	97	1.03508e+06	433.4	153.367	218.4	580.7	43077	77.1667	188.333
97	98	1.03478e+06	431.867	153.7	217.433	578.1	43388	75.8667	190.3
98	99	1.03447e+06	426.233	153.1	220.233	574.533	43698.1	74.9667	191.567
99	100	1.03418e+06	422.967	148.3	219.1	570.567	44009.3	74.1667	193.233
100	101	1.03388e+06	412.367	151.8	220.867	560.967	44320.2	72.6667	194.9
101	102	1.03359e+06	410.933	142.867	216.767	560	44628.3	70.6667	197
102	103	1.03326e+06	442.633	145.833	211.033	553.967	44928.8	70.1333	198.5
103	104	1.03294e+06	454.567	154.633	215.433	550.833	45225.3	68.7667	200
104	105	1.03263e+06	448.167	159.267	220.2	558.867	45528.7	68.6667	201.1
105	106	1.0323e+06	457.667	156.5	220.6	567.267	45837.4	69.8667	202.467
106	107	1.03198e+06	459.7	162.033	226.967	572.2	46141.4	69.9	204.067
107	108	1.03165e+06	457.333	164.867	228.7	575.967	46456.3	70.4	206
108	109	1.03133e+06	460.333	159.6	234.4	580.3	46773.2	69.7	207.4
109	110	1.03097e+06	493.833	163.1	234.067	580.967	47094.8	69.8	208.967
110	111	1.03061e+06	504.567	171.1	239.3	588.667	47415.2	71.3	210.267
111	112	1.03025e+06	514.733	177.267	241.033	598.9	47744.8	71.0667	211.967
112	113	1.02988e+06	527.433	181.8	247.833	614.3	48074.1	71.4	213.4
113	114	1029500	542.167	184.9	255.9	631.067	48412	71.7667	215.2
114	115	1.02911e+06	552.833	192.367	258.1	645.6	48767.4	71.6667	216.7
115	116	1.02871e+06	563.6	195.667	261.7	661.567	49129.8	72.1667	218.167
116	117	1.02831e+06	573.433	198.2	272.533	682.533	49486.9	74.8	219.533
117	118	1.02789e+06	587.833	202.367	275.5	697.533	49864.9	75.5667	220.7
118	119	1.02746e+06	602.167	207.867	282	711.4	50249.1	77.3	222.433
119	120	1.02702e+06	622.167	212.6	289.433	726	50638.4	78.5667	224.067
120	121	1.02657e+06	635.6	216.167	297.1	740.533	51044.9	79.0333	225.733
121	122	1.02612e+06	648.4	220.367	299.867	765.3	51455.8	80.1333	227.467
122	123	1.02565e+06	658.2	229	310.433	779.4	51877.7	81.2667	229.467
123	124	1.02516e+06	680.7	232.533	314.533	796.233	52309.6	83.5333	231.3
124	125	1.02467e+06	693.9	237.033	332.867	816.133	52741.5	87.0333	232.867
125	126	1.02417e+06	710.033	244.733	339.033	835.3	53192.2	88.1333	234.8
126	127	1.02366e+06	719.8	248.1	341.5	858.267	53656.9	90.0667	236.5
127	128	1.02313e+06	743.067	254.6	349.933	876.767	54128.3	92.9333	238.033
128	129	1.02258e+06	768.5	261.9	358.9	894.867	54614.4	93.9667	240.433
129	130	1.02201e+06	792.867	272.467	369.033	921.433	55106.9	95.9667	242.4
130	131	1.02142e+06	818.8	285.367	377.733	940.3	55622.5	99	244.733
131	132	1.02083e+06	840.6	289.467	389.467	973.233	56143.1	101.5	246.567
132	133	1.02022e+06	861	293.8	398.667	998	56686.4	104.133	248.467
133	134	1.01959e+06	889.767	302.033	415.7	1028.63	57232.2	107.467	250.9
134	135	1.01894e+06	912.2	319.067	420.267	1052.33	57810.5	108.567	253.3
135	136	1.01826e+06	942.3	321.7	436.933	1082.1	58399.3	110.4	255.5
136	137	1.01757e+06	976.867	337.1	447.067	1115	58999.8	113	257.9
137	138	1.01686e+06	995.933	348.367	461.467	1146.2	59622.3	116.2	260.233
138	139	1.01613e+06	1025.97	352.533	479.8	1184.57	60260	120.233	262.3
139	140	1.01536e+06	1065.4	365	489.667	1215.3	60925.9	122.1	265.167
140	141	1.01458e+06	1102.37	373.3	508.333	1256.13	61597.2	126.167	267.833
141	142	1.01376e+06	1140.5	386.733	530.033	1303.63	62289.7	127.933	270.6
142	143	1.01293e+06	1169.73	408.667	545.367	1338.17	63018.9	133.3	272.767
143	144	1.01207e+06	1214.67	408.8	560.433	1377.8	63771.4	138.4	275.833
144	145	1.01117e+06	1246.37	435.467	573.767	1417.13	64546	141.2	279.367
145	146	1.01025e+06	1291.43	441.333	600.1	1458.1	65347	144.367	281.9
146	147	1.0093e+06	1335.03	457.767	615.033	1509.57	66159.6	149.433	285.567
147	148	1.00832e+06	1380	470.333	634.9	1560.77	67007.5	154.167	288.333
148	149	1.00731e+06	1417.77	485.633	652.867	1620.53	67879.3	159.3	291.3
149	150	1.00626e+06	1470.3	499.767	675.7	1672.73	68776.9	165.033	294.9
150	151	1.00517e+06	1516.1	523.8	700.4	1720.23	69712.6	172.1	298.7
151	152	1.00404e+06	1577.33	538.1	722.333	1784.63	70667.8	177.767	302.7
152	153	1.00288e+06	1628.53	555.667	743.2	1846.77	71667.3	180.967	306.1
153	154	1.00167e+06	1691.27	581.1	767.167	1909.03	72699.3	187.633	309.4
154	155	1000420	1757	595.033	798.933	1973.6	73759.5	195.867	313.033
155	156	999118	1816.43	627.2	822.333	2044.6	74864.8	202.333	317.2
156	157	997774	1889	639.967	850.4	2115.17	76013.5	208.833	321.8
157	158	996383	1949.97	665.9	880.7	2195.63	77193.9	217.933	326
158	159	994938	2021.73	690.267	914	2273.03	78421.5	225.033	329.767
159	160	993443	2096.37	713.6	942.667	2353.27	79699.3	230.767	334.1
160	161	991897	2167.8	738.6	981.267	2441.33	81009.7	238.033	339.267
161	162	990304	2233.57	768.9	1013.87	2526.77	82374.8	246.767	344.233
162	163	988637	2325.37	796.8	1057.93	2610.2	83781	255.433	349.667
163	164	986923	2402.33	825.967	1095.13	2713.67	85233.9	264.033	355.2
164	165	985145	2489.03	849.533	1137.77	2818.1	86739	274.133	360.567
165	166	983310	2572.03	882.6	1178.8	2908.33	88308.2	287.067	365.767
166	167	981411	2654.93	919.033	1219.07	3007.43	89933.1	295.9	372.2
167	168	979441	2755.63	940.033	1265.17	3102.53	91622.5	308.267	378.2
168	169	977393	2860.27	985.1	1307.2	3205.07	93361.4	316.267	384.367
169	170	975280	2971.13	1003.37	1352.6	3330.5	95155.9	328.3	391.633
170	171	973082	3084.77	1053.2	1393.13	3432.9	97026.6	342.467	398.233
171	172	970808	3188.6	1089.03	1453.67	3562.9	98950.6	354.033	406.033
172	173	968444	3295.47	1137.9	1511.2	3703.77	100939	367.633	413.8
173	174	966024	3395.77	1164.8	1565.33	3835.97	103024	381.467	421.1
174	175	963525	3502.9	1202.17	1615.2	3972.2	105171	396.3	428.7
175	176	960951	3604.77	1246	1664.6	4114.3	107386	409.667	436.467
176	177	958297	3720.7	1285.67	1709.37	4236.7	109691	426.667	445.633
177	178	955567	3835	1317.33	1761.97	4380.77	112055	440.633	455.4
178	179	952766	3932.93	1369.57	1817.2	4521.23	114483	458.3	464.933
179	180	949870	4051.97	1396.4	1884.33	4663.33	116999	472.233	475.2
180	181	946907	4163.67	1434.7	1946.2	4797.57	119593	486.467	484.667
181	182	943854	4281.97	1471.53	2007.87	4937.57	122268	498.533	493.9
182	183	940726	4385.9	1511.53	2066.3	5084.3	125021	513.633	504.467
183	184	937537	4480.97	1554.73	2116.57	5218.5	127860	530.333	515.3
184	185	934266	4593.87	1578.53	2164.63	5370.53	130765	547.2	526.833
185	186	930937	4677.43	1632.3	2220.73	5505.47	133740	561.033	539
186	187	927517	4795.23	1658.7	2261.13	5657.2	136790	582.933	550.533
187	188	924045	4892.53	1691.3	2308.8	5786.4	139922	603.033	563.133
188	189	920495	4996.73	1732.33	2354.23	5917.33	143124	617.5	576
189	190	916863	5098	1775.2	2404.53	6065.9	146383	634.533	589.367
190	191	913196	5179.07	1793.83	2467.07	6189.67	149734	649.7	603.767
191	192	909452	5265	1835.47	2514.57	6325.27	153139	663.533	617.833
192	193	905655	5337.23	1868.67	2569.2	6439.57	156631	680.8	631.6
193	194	901803	5425.37	1894.33	2610.7	6556.07	160180	698.633	645.5
194	195	897914	5480.07	1927.07	2655.1	6659.93	163802	713.533	661.2
195	196	893981	5553.83	1928.9	2706.07	6751.83	167487	728.667	675.133
196	197	890015	5586.77	1967.37	2737.8	6859.5	171214	743.233	689.867
197	198	886003	5657.57	1971.9	2770.9	6972.57	174973	758.233	706.267
198	199	881966	5690.17	2001.47	2793.93	7045.3	178825	769.233	722.7
199	200	877909	5724.07	2014.83	2824.83	7126.2	182691	783.333	739.833
200	201	873822	5760.07	2026.3	2856.5	7190.7	186608	794.9	755.5
201	202	869726	5779.77	2041.97	2883.43	7260.9	190548	799.933	772.333
202	203	865620	5802.13	2034.27	2905.17	7329.53	194519	813.2	789.833
203	204	861496	5811.97	2060.43	2913.43	7380.2	198517	827.5	806.4
204	205	857373	5830.03	2053.5	2934.97	7415.73	202542	838.433	825.3
205	206	853252	5822.97	2060.1	2950.27	7444.33	206592	847.2	843.8
206	207	849132	5821.37	2055.43	2950.47	7477.03	210657	856.3	863.067
207	208	845033	5801.1	2059.47	2940.93	7485.37	214747	865.3	880.6
208	209	840943	5778.43	2047.07	2945.57	7509.57	218819	869.833	899.8
209	210	836894	5751	2036.93	2930.23	7493.67	222912	875.733	919.067
210	211	832855	5714.9	2035.23	2926.9	7493.83	226970	880.1	936.767
211	212	828839	5695.6	2012.73	2908.63	7474.3	231039	888.967	954.667
212	213	824849	5657.53	1999.27	2912.7	7456.63	235073	889.5	975
213	214	820909	5582.9	2012.93	2897.8	7415.7	239108	893.767	993.433
214	215	816996	5546.67	1975.3	2872.2	7391.1	243124	895.1	1013.23
215	216	813124	5499.87	1949.63	2849.1	7334.87	247128	895.8	1031.73
216	217	809279	5446.7	1936.2	2832.53	7283.77	251087	897.2	1050.67
217	218	805489	5392.33	1912.3	2810.43	7218.67	255025	894.767	1070.17
218	219	801770	5298.8	1887.23	2796.67	7159.8	258918	894.967	1088.07
219	220	798080	5238.57	1861.77	2747.47	7093.3	262795	889.867	1106.73
220	221	794437	5165.43	1842.23	2725.43	6999.97	266628	889.067	1126.23
221	222	790883	5068.9	1820.2	2676.13	6908.5	270425	886.633	1144.9
222	223	787385	4968.13	1790.6	2646.37	6816.17	274160	882.9	1164.53
223	224	783944	4882.63	1752.27	2600.37	6733.23	277845	872.9	1182.97
224	225	780602	4763.87	1729.87	2549.5	6625.4	281473	866.667	1202.27
225	226	777284	4712.83	1664.8	2517.53	6520.7	285034	858.833	1220.5

[truncated: 1 more sheets: Scenario 9]
