# Supplementary material for: The impact of social distancing on COVID19 spread: State of Georgia case study
Source: PLoS One. 2020 Oct 12;15(10):e0239798. doi: 10.1371/journal.pone.0239798 (PMC7549801; doi:10.1371/journal.pone.0239798)
Supplement: S14 Dataset — Data values are averages from the 30 runs. The number of children, adults, elderly and total number of people infected on a given day in the simulation is recorded. Since the simulation is based on the population of Georgia, and each entity in the simulation represents ten people, all data values recorded are based on one-tenth of the population of Georgia, that is, there are a total of roughly one million people in the simulation. (XLSX) [file pone.0239798.s018.xlsx]

## Sheet: NI
	Set	DAY	Child	Adult	Elderly	Total
0	808	1	4.1	7.06667	1.83333	13
1	808	2	4.96667	12.0667	2.26667	19.3
2	808	3	6.6	12.5	2.26667	21.3667
3	808	4	9.9	17.8667	3	30.7667
4	808	5	11.4	23.8	3.56667	38.7667
5	808	6	14.1	28.5	4.7	47.3
6	808	7	16.8667	33.7333	6.13333	56.7333
7	808	8	23.2667	42.2667	5.23333	70.7667
8	808	9	26.2333	50.3667	6.66667	83.2667
9	808	10	31.8667	61.2	8.86667	101.933
10	808	11	37.2	67.4	9.86667	114.467
11	808	12	42.3667	83.4333	10.8667	136.667
12	808	13	49.9	94.7333	12.2667	156.9
13	808	14	60.1667	111.933	15.3	187.4
14	808	15	69.7	126.233	16.4333	212.367
15	808	16	79.4333	150.233	19.2333	248.9
16	808	17	92.8667	169.767	21.9333	284.567
17	808	18	105.3	195.2	27.1667	327.667
18	808	19	120.9	225	27.3	373.2
19	808	20	135.867	252.867	31.3333	420.067
20	808	21	159.533	294.367	37.4667	491.367
21	808	22	181.033	330.133	43.4	554.567
22	808	23	201.9	372	48.5667	622.467
23	808	24	233.467	424.367	53.6	711.433
24	808	25	266.867	479.767	60.7667	807.4
25	808	26	293.933	548.8	70.7333	913.467
26	808	27	338.233	610	77.7333	1025.97
27	808	28	383.767	709.3	88.4667	1181.53
28	808	29	432.067	796.3	97	1325.37
29	808	30	483.433	894.333	110.667	1488.43
30	808	31	550.533	1013.23	123.867	1687.63
31	808	32	622.967	1140.67	138.733	1902.37
32	808	33	697.6	1285.33	161	2143.93
33	808	34	795.233	1451.73	180.367	2427.33
34	808	35	880.733	1628.6	203.1	2712.43
35	808	36	994.733	1842.63	229.567	3066.93
36	808	37	1113.37	2053.3	252.467	3419.13
37	808	38	1224.47	2294.27	288.2	3806.93
38	808	39	1374.37	2572.67	325.6	4272.63
39	808	40	1523	2868.7	359.033	4750.73
40	808	41	1707.57	3177.73	390.667	5275.97
41	808	42	1878.07	3542.3	436.367	5856.73
42	808	43	2074.6	3919.6	489.8	6484
43	808	44	2283.77	4310.2	523.367	7117.33
44	808	45	2495.1	4738.73	592.3	7826.13
45	808	46	2706.6	5203.7	667.367	8577.67
46	808	47	2963.77	5679.43	720.6	9363.8
47	808	48	3190.9	6193.53	787.133	10171.6
48	808	49	3435.1	6690.63	857.167	10982.9
49	808	50	3676.7	7196.73	931.033	11804.5
50	808	51	3928.07	7714.7	998.267	12641
51	808	52	4167.53	8241.8	1070.53	13479.9
52	808	53	4367.83	8725.83	1151.83	14245.5
53	808	54	4577.97	9171.7	1223.93	14973.6
54	808	55	4761.87	9615.47	1312.7	15690
55	808	56	4915.4	9980.9	1365.43	16261.7
56	808	57	5065.37	10374.8	1443.8	16884
57	808	58	5163.3	10644.2	1493.33	17300.8
58	808	59	5244.83	10898.1	1554.7	17697.7
59	808	60	5281.43	11089.9	1595.37	17966.7
60	808	61	5276.13	11143.7	1626.5	18046.3
61	808	62	5220.2	11156.9	1659.3	18036.4
62	808	63	5180.27	11089.6	1676.83	17946.7
63	808	64	5074.57	10929.4	1684.37	17688.3
64	808	65	4961.57	10740.1	1679.3	17380.9
65	808	66	4829.03	10488.2	1671.1	16988.3
66	808	67	4630.4	10183.2	1639.37	16453
67	808	68	4456.63	9801.37	1609.2	15867.2
68	808	69	4268.9	9421.23	1567.17	15257.3
69	808	70	4063.9	9036.87	1521.27	14622
70	808	71	3841.97	8578.1	1478.67	13898.7
71	808	72	3585.57	8098.2	1408.8	13092.6
72	808	73	3394.4	7636.03	1359.87	12390.3
73	808	74	3161	7169.57	1296.37	11626.9
74	808	75	2941.8	6712.5	1232.03	10886.3
75	808	76	2732.1	6305.3	1168.33	10205.7
76	808	77	2558.47	5871.5	1090.3	9520.27
77	808	78	2358.43	5445.6	1026.5	8830.53
78	808	79	2182.1	5056.67	976.6	8215.37
79	808	80	2010.5	4677.87	904.667	7593.03
80	808	81	1855.57	4319.3	832.633	7007.5
81	808	82	1709.03	3976.67	782.267	6467.97
82	808	83	1546.23	3656	728.233	5930.47
83	808	84	1430.2	3351.7	675.133	5457.03
84	808	85	1293	3072.37	624.7	4990.07
85	808	86	1183.57	2814.7	576.467	4574.73
86	808	87	1083.63	2558.47	531.333	4173.43
87	808	88	989.833	2344.27	486.967	3821.07
88	808	89	905.667	2144.87	448.467	3499
89	808	90	812.8	1946.83	416.033	3175.67
90	808	91	741.9	1769.17	376.133	2887.2
91	808	92	675.9	1609.17	347.533	2632.6
92	808	93	614	1471.6	317.6	2403.2
93	808	94	545.867	1330.73	289.767	2166.37
94	808	95	502.567	1199.93	264.233	1966.73
95	808	96	453.8	1098.47	240.8	1793.07
96	808	97	406.067	986.433	223.233	1615.73
97	808	98	366.333	901.6	198.567	1466.5
98	808	99	330.033	803.867	179.033	1312.93
99	808	100	296.833	734.4	163.8	1195.03
100	808	101	272.433	666.933	146.967	1086.33
101	808	102	243.067	604.833	135.333	983.233
102	808	103	215.533	540.833	124	880.367
103	808	104	198.9	487.333	110.9	797.133
104	808	105	177.467	441.8	102.867	722.133
105	808	106	162.733	395.9	93.8333	652.467
106	808	107	145	362.7	82.5667	590.267
107	808	108	129.567	330.7	75.6667	535.933
108	808	109	120.933	292.333	69.3	482.567
109	808	110	105.533	268.133	62.7	436.367
110	808	111	96.7333	241.5	55.6667	393.9
111	808	112	87.0333	216.933	49.6667	353.633
112	808	113	79.5333	201.6	45.8333	326.967
113	808	114	71.1667	180.033	43.7667	294.967
114	808	115	63.8333	158.067	37.5333	259.433
115	808	116	57.3667	148.733	35.8333	241.933
116	808	117	55.8333	130.733	30.9667	217.533
117	808	118	49.8333	118.667	30	198.5
118	808	119	44.1	106.933	26.5	177.533
119	808	120	38.9667	95.6667	24.7667	159.4
120	808	121	37.4	92.1	22.4667	151.967
121	808	122	35.2667	83.8667	19.3667	138.5
122	808	123	30.7333	74.8333	19.3	124.867
123	808	124	27.5667	70.3667	16.2667	114.2
124	808	125	26.5667	60.9667	16.1	103.633
125	808	126	25	56.1	13.6333	94.7333
126	808	127	21.3667	50.0333	14.0667	85.4667
127	808	128	19.5	47.7333	11.8333	79.0667
128	808	129	19.1333	44.4	10.3667	73.9
129	808	130	16.9667	41.6	10.2667	68.8333
130	808	131	14.5	37.7	10.0667	62.2667
131	808	132	14	37.4	8.16667	59.5667
132	808	133	13.0333	31.5667	7.96667	52.5667
133	808	134	12.6	29.6667	7.76667	50.0333
134	808	135	12	29.7667	6.63333	48.4
135	808	136	10.6	26.7667	6.63333	44
136	808	137	11.2	25.8	6.56667	43.5667
137	808	138	9.1	23.3667	5.26667	37.7333
138	808	139	9.26667	22.6	6.06667	37.9333
139	808	140	8.63333	21.4667	4.46667	34.5667
140	808	141	7.2	20.5	5.56667	33.2667
141	808	142	7.5	19.0333	4.86667	31.4
142	808	143	7.5	17.3	4.3	29.1
143	808	144	5.93333	18.5	4.53333	28.9667
144	808	145	6.53333	17.2	4.16667	27.9
145	808	146	5.43333	15.2333	3.93333	24.6
146	808	147	5.5	14.1667	3.93333	23.6
147	808	148	5.2	13.2667	4.1	22.5667
148	808	149	5.16667	13.2	3.6	21.9667
149	808	150	5	13.1667	3.33333	21.5
150	808	151	5.13333	13.6333	3.2	21.9667
151	808	152	4.7	12.0667	2.93333	19.7
152	808	153	4.5	11.8	3.13333	19.4333
153	808	154	4.53333	11.8667	2.9	19.3
154	808	155	4.9	11.5	2.63333	19.0333
155	808	156	4	10.5333	3.06667	17.6
156	808	157	4.33333	9.66667	2.83333	16.8333
157	808	158	4.3	11.2333	2.53333	18.0667
158	808	159	3.83333	9.8	2.73333	16.3667
159	808	160	4.1	10.8333	2.83333	17.7667
160	808	161	3.73333	10.7667	2.93333	17.4333
161	808	162	3.46667	10.4667	2.43333	16.3667
162	808	163	3.73333	9.16667	2.16667	15.0667
163	808	164	3.86667	9.33333	2.36667	15.5667
164	808	165	3.9	9.73333	2.53333	16.1667
165	808	166	3.56667	9.6	2.63333	15.8
166	808	167	4.53333	10.1333	2.13333	16.8
167	808	168	3.8	10.8	2.7	17.3
168	808	169	3.63333	9.03333	2.26667	14.9333
169	808	170	4.46667	9.56667	2.33333	16.3667
170	808	171	3.56667	10.3667	2.4	16.3333
171	808	172	3.93333	9	2.9	15.8333
172	808	173	3.1	10.2667	2.43333	15.8
173	808	174	4.3	10.0333	2.2	16.5333
174	808	175	3.66667	8.76667	2.4	14.8333
175	808	176	4.7	10.4667	2.36667	17.5333
176	808	177	3.1	9.06667	2.33333	14.5
177	808	178	4.2	9.33333	2.66667	16.2
178	808	179	3.83333	8.83333	2.46667	15.1333
179	808	180	3.9	8.76667	3.03333	15.7
180	808	181	3.6	9.1	2.7	15.4
181	808	182	3.73333	8.86667	2.66667	15.2667
182	808	183	4	9	2.33333	15.3333
183	808	184	3.76667	9.03333	3.16667	15.9667
184	808	185	3.93333	9.33333	2.53333	15.8
185	808	186	3.7	9.53333	2.26667	15.5
186	808	187	3.8	9.03333	2.06667	14.9
187	808	188	3.76667	10.7333	2.36667	16.8667
188	808	189	4	8.66667	2.43333	15.1
189	808	190	4.23333	9.06667	2.06667	15.3667
190	808	191	3.7	9.66667	2.56667	15.9333
191	808	192	3.66667	8.63333	2.03333	14.3333
192	808	193	4.23333	9.46667	2	15.7
193	808	194	3.03333	9.6	2.26667	14.9
194	808	195	3.5	9.76667	2.46667	15.7333
195	808	196	3.7	8.63333	2.36667	14.7
196	808	197	4.46667	8.46667	2.36667	15.3
197	808	198	4	8.4	2.53333	14.9333
198	808	199	4.83333	8.46667	2.56667	15.8667
199	808	200	3.16667	7.86667	2.4	13.4333
200	808	201	3.33333	9.66667	2.26667	15.2667
201	808	202	3.86667	8.9	2.16667	14.9333
202	808	203	3.53333	8.43333	2.43333	14.4
203	808	204	3.36667	9.13333	2.83333	15.3333
204	808	205	3.63333	9.13333	2.7	15.4667
205	808	206	3.96667	9.63333	2.63333	16.2333
206	808	207	3.86667	9.96667	1.76667	15.6
207	808	208	3.66667	10.7	2.36667	16.7333
208	808	209	3.7	8.76667	2.66667	15.1333
209	808	210	4.2	10.7667	2.36667	17.3333
210	808	211	3.8	8.76667	2.43333	15
211	808	212	3.93333	8.8	2.4	15.1333
212	808	213	3.8	8.9	1.96667	14.6667
213	808	214	4.06667	8.8	2.23333	15.1
214	808	215	3.83333	8.5	1.93333	14.2667
215	808	216	3.73333	9.26667	2.3	15.3
216	808	217	3.6	9.46667	1.96667	15.0333
217	808	218	4.63333	8.4	2.13333	15.1667
218	808	219	4.16667	8.73333	2.3	15.2
219	808	220	3.53333	8.2	2.66667	14.4
220	808	221	4	8.76667	2.43333	15.2
221	808	222	3.33333	9.13333	2.56667	15.0333
222	808	223	4.06667	8.7	2.73333	15.5
223	808	224	3.9	8.36667	1.96667	14.2333
224	808	225	3.73333	7.96667	2.16667	13.8667
225	808	226	3.53333	8.23333	2.7	14.4667

## Sheet: SC
	Set	DAY	Child	Adult	Elderly	Total
0	809	1	3.3	7.66667	2.06667	13.0333
1	809	2	5.1	12.0667	2.56667	19.7333
2	809	3	6.83333	13.6667	3	23.5
3	809	4	10.6	18.9333	2.66667	32.2
4	809	5	11.0667	23.8	3.56667	38.4333
5	809	6	15.0667	28.6333	4.63333	48.3333
6	809	7	18.6667	35.9	5.86667	60.4333
7	809	8	21.8333	43.6	6.43333	71.8667
8	809	9	27.0667	49.4667	7.8	84.3333
9	809	10	32.6333	60.4333	8.93333	102
10	809	11	38.2667	69.6	10.0333	117.9
11	809	12	44.9667	78.8	11.1667	134.933
12	809	13	53.3	95	12.5667	160.867
13	809	14	58.8	110.033	14.7667	183.6
14	809	15	72.1	123.333	16.6667	212.1
15	809	16	81.8	141.633	19.5667	243
16	809	17	93.3	169.667	21.5	284.467
17	809	18	107.8	193.8	26.0667	327.667
18	809	19	121.367	223.833	29.6667	374.867
19	809	20	144.433	253.067	32.0333	429.533
20	809	21	159.6	294.933	35	489.533
21	809	22	180.133	335.5	43.8333	559.467
22	809	23	207.867	381.533	48.2333	637.633
23	809	24	235.633	440.233	55.3	731.167
24	809	25	270.333	492.267	63.4333	826.033
25	809	26	300.333	555.3	70.1	925.733
26	809	27	343.533	640.1	80	1063.63
27	809	28	389.167	717.833	88.1333	1195.13
28	809	29	282.867	810.967	103	1196.83
29	809	30	317.3	917.3	112.1	1346.7
30	809	31	342.033	1006.37	122.8	1471.2
31	809	32	366.133	1099.33	132.4	1597.87
32	809	33	392.9	1204.8	140.9	1738.6
33	809	34	423.733	1319.37	149.8	1892.9
34	809	35	459.7	1423.97	161.333	2045
35	809	36	489.267	1540.97	183.667	2213.9
36	809	37	535.267	1682.9	192.133	2410.3
37	809	38	585.7	1824.43	212.4	2622.53
38	809	39	626.3	1966.37	229.767	2822.43
39	809	40	673.033	2133.33	247.533	3053.9
40	809	41	731.1	2299.17	267.7	3297.97
41	809	42	797.067	2486.3	286.167	3569.53
42	809	43	851.467	2682.83	314.633	3848.93
43	809	44	917.467	2865.47	334.433	4117.37
44	809	45	982.567	3075.67	355.633	4413.87
45	809	46	1063.33	3293.9	389.2	4746.43
46	809	47	1134.2	3525.1	414.167	5073.47
47	809	48	1199.77	3737.53	445.967	5383.27
48	809	49	1296.2	3966.87	483.133	5746.2
49	809	50	1383.67	4238.73	508.633	6131.03
50	809	51	1472.3	4499.03	547	6518.33
51	809	52	1551.6	4728.43	581.967	6862
52	809	53	1645.47	5009.13	614.033	7268.63
53	809	54	1737.17	5266.27	646.867	7650.3
54	809	55	1837.7	5495.27	682.367	8015.33
55	809	56	1916.7	5740.5	723.2	8380.4
56	809	57	1998.87	5966.3	753.133	8718.3
57	809	58	2082.1	6213.23	789.367	9084.7
58	809	59	2181.67	6427.93	820.933	9430.53
59	809	60	2266.33	6656.27	848.367	9770.97
60	809	61	2346.03	6843.17	894.167	10083.4
61	809	62	2429.33	7018.1	917.767	10365.2
62	809	63	2483.1	7152.07	946.033	10581.2
63	809	64	2531.23	7262.07	978.633	10771.9
64	809	65	2602.03	7378.7	999.7	10980.4
65	809	66	2653.97	7454.07	1038.4	11146.4
66	809	67	2676.3	7470	1039.43	11185.7
67	809	68	2696.8	7516.6	1049.77	11263.2
68	809	69	2734.83	7508.43	1061.97	11305.2
69	809	70	2703.87	7451.43	1082.3	11237.6
70	809	71	2732.07	7423.2	1076.57	11231.8
71	809	72	2701.37	7312.97	1077.63	11092
72	809	73	2687.8	7252.07	1068.03	11007.9
73	809	74	2659.77	7118.77	1068.87	10847.4
74	809	75	2628.53	6981.9	1063.27	10673.7
75	809	76	2564.6	6800.77	1038.53	10403.9
76	809	77	2547.4	6624.27	1041.63	10213.3
77	809	78	2477.13	6449.7	1006.53	9933.37
78	809	79	2432.4	6250.8	977.8	9661
79	809	80	2357.27	6054.17	978.5	9389.93
80	809	81	2274.03	5812.63	948.633	9035.3
81	809	82	2212.93	5614.03	923.8	8750.77
82	809	83	2124.87	5395.03	898.733	8418.63
83	809	84	2044.4	5171.37	870.5	8086.27
84	809	85	1979.07	4931.03	839.1	7749.2
85	809	86	1891.9	4686.07	804.8	7382.77
86	809	87	1803.43	4489.9	773.267	7066.6
87	809	88	1715.93	4256.63	738.233	6710.8
88	809	89	1631.63	4033	711.7	6376.33
89	809	90	1565.3	3825.37	687.867	6078.53
90	809	91	1484	3615.1	648.567	5747.67
91	809	92	1406.5	3414.8	619.233	5440.53
92	809	93	1328.5	3239.2	587.833	5155.53
93	809	94	1259.97	3023.83	557.533	4841.33
94	809	95	1191.13	2857.1	528.6	4576.83
95	809	96	1114.73	2696	496.633	4307.37
96	809	97	1050.33	2514.6	476.633	4041.57
97	809	98	991.433	2372.9	439.967	3804.3
98	809	99	914.533	2215.07	423.8	3553.4
99	809	100	878.133	2094.47	396.833	3369.43
100	809	101	812.5	1950.5	373.6	3136.6
101	809	102	769.8	1823.67	355.633	2949.1
102	809	103	715.933	1701.67	327.533	2745.13
103	809	104	664.7	1590.4	313.3	2568.4
104	809	105	629.2	1493.53	284.167	2406.9
105	809	106	585.7	1379.03	279.633	2244.37
106	809	107	544.033	1298.7	254.7	2097.43
107	809	108	511.267	1195.83	238.733	1945.83
108	809	109	473.6	1115.2	225.833	1814.63
109	809	110	441.067	1035.6	206.567	1683.23
110	809	111	421.567	974.3	193.567	1589.43
111	809	112	381.5	897.967	183.467	1462.93
112	809	113	363.4	828.367	167.8	1359.57
113	809	114	333.4	763.133	160.467	1257
114	809	115	300.533	727.133	151.533	1179.2
115	809	116	285.367	669.333	140.167	1094.87
116	809	117	264.267	618.433	131.833	1014.53
117	809	118	251.5	571.1	120.4	943
118	809	119	234.533	531.067	111.433	877.033
119	809	120	217.533	496.367	106.5	820.4
120	809	121	202.733	460.9	96.3	759.933
121	809	122	187.2	426.5	91.9	705.6
122	809	123	171.267	402.267	85.6333	659.167
123	809	124	159.233	365.833	78.9	603.967
124	809	125	145.333	336.967	72.1	554.4
125	809	126	133.667	319.267	69.2667	522.2
126	809	127	128.9	291.5	64.7333	485.133
127	809	128	115.867	271.267	60.3	447.433
128	809	129	110.933	253.3	53.9333	418.167
129	809	130	101.033	231.867	51.4333	384.333
130	809	131	93.7333	219.6	49.9667	363.3
131	809	132	88.6667	204.667	42.1667	335.5
132	809	133	82.2333	190.233	41.7333	314.2
133	809	134	77.6	177.333	38.5667	293.5
134	809	135	72.9667	166.633	36.6667	276.267
135	809	136	65.5667	148.033	34.6333	248.233
136	809	137	60.4667	138.033	31.4333	229.933
137	809	138	54.6	127.3	28.7333	210.633
138	809	139	53.1	122.933	26.4333	202.467
139	809	140	50.9667	112.667	24.8	188.433
140	809	141	47.1	104.633	23.5	175.233
141	809	142	45.1	99.4667	22.7667	167.333
142	809	143	38.7333	92.1	21.0667	151.9
143	809	144	37.4333	85.6	20	143.033
144	809	145	36.1	83.1667	17.8333	137.1
145	809	146	34.8	75.1667	16.0667	126.033
146	809	147	32.0667	71.3	17.3667	120.733
147	809	148	30.5	68.7333	16.1	115.333
148	809	149	26.1	65.2	12.7	104
149	809	150	27.4333	63.4333	14.1667	105.033
150	809	151	25.4	58.0667	13.3667	96.8333
151	809	152	22.8333	54.5333	13.4333	90.8
152	809	153	23.1	52.0333	10.4	85.5333
153	809	154	22.1	51.0667	11.7333	84.9
154	809	155	18.7333	46.3333	11.0333	76.1
155	809	156	19.0667	47.3	10.8	77.1667
156	809	157	16.8	41.1333	9.4	67.3333
157	809	158	17.6667	41.2667	9.93333	68.8667
158	809	159	17.2667	39.8333	8.43333	65.5333
159	809	160	16.8667	36.0333	8.33333	61.2333
160	809	161	16.2	35.3667	8.43333	60
161	809	162	16.6	32.3333	8.23333	57.1667
162	809	163	15.3667	32.6333	7.83333	55.8333
163	809	164	13.9333	31.0667	8.13333	53.1333
164	809	165	14	30.4667	7.56667	52.0333
165	809	166	13.4667	28.7333	7.3	49.5
166	809	167	13.6	26.3333	6.6	46.5333
167	809	168	12.9667	26.2	6.56667	45.7333
168	809	169	11.8333	25.6	6.33333	43.7667
169	809	170	12.0333	26.7333	5.93333	44.7
170	809	171	11.1667	24.5333	5.4	41.1
171	809	172	11.6	23.7333	6.1	41.4333
172	809	173	10	20.2333	5.56667	35.8
173	809	174	10.9667	20.5333	5.56667	37.0667
174	809	175	9.96667	19.2333	4.53333	33.7333
175	809	176	9.63333	19.6333	5.23333	34.5
176	809	177	8.6	19.7	4.46667	32.7667
177	809	178	8.6	18.5333	4.36667	31.5
178	809	179	9.8	18.2667	3.96667	32.0333
179	809	180	8.36667	17.3667	4.56667	30.3
180	809	181	9.13333	17.9	4.26667	31.3
181	809	182	7.63333	18.5333	3.6	29.7667
182	809	183	7.63333	18.8	4.03333	30.4667
183	809	184	8.93333	18.5667	4	31.5
184	809	185	8.13333	18.6667	4.2	31
185	809	186	7.06667	17.2	3.9	28.1667
186	809	187	8.2	16.3	4.1	28.6
187	809	188	7.36667	16.0667	3.83333	27.2667
188	809	189	6.8	16.1	3.56667	26.4667
189	809	190	7.53333	15.8	4.36667	27.7
190	809	191	7.73333	15.1	3.46667	26.3
191	809	192	7.76667	13.9	3.3	24.9667
192	809	193	6.3	15.2333	3.36667	24.9
193	809	194	7.6	14.5	3.16667	25.2667
194	809	195	7.93333	14.7667	3.73333	26.4333
195	809	196	7.36667	15.4667	3.6	26.4333
196	809	197	8.23333	13.6	3.13333	24.9667
197	809	198	7.43333	15.7	4.36667	27.5
198	809	199	6.96667	15.2333	4.2	26.4
199	809	200	8.2	15.7	2.96667	26.8667
200	809	201	7.9	15.8333	3.6	27.3333
201	809	202	8.13333	14.6667	3.63333	26.4333
202	809	203	7.3	16.1333	2.76667	26.2
203	809	204	7.36667	14.5333	3.66667	25.5667
204	809	205	7.4	15.1667	4.06667	26.6333
205	809	206	6.53333	14.9	3.1	24.5333
206	809	207	7.6	15.9333	3.2	26.7333
207	809	208	6.66667	15.7333	3	25.4
208	809	209	6.83333	14.7	3.36667	24.9
209	809	210	6.5	15.3	3.5	25.3
210	809	211	6.56667	14.3333	3.76667	24.6667
211	809	212	6.83333	14.1667	3.5	24.5
212	809	213	6.7	16.0667	3.63333	26.4
213	809	214	7.66667	14.4667	3.23333	25.3667
214	809	215	6.7	14.2333	2.66667	23.6
215	809	216	6.83333	15.3333	3.83333	26
216	809	217	6.23333	13.6333	2.76667	22.6333
217	809	218	6.8	13.1667	3.53333	23.5
218	809	219	6.8	14	3.73333	24.5333
219	809	220	6.26667	14.7	3.7	24.6667
220	809	221	5.9	13.7	3.36667	22.9667
221	809	222	6.5	13.5333	3.26667	23.3
222	809	223	6.36667	13.2333	2.76667	22.3667
223	809	224	6.13333	12.7333	3.16667	22.0333
224	809	225	5.63333	12.8	3.43333	21.8667
225	809	226	6.16667	14	3.4	23.5667

## Sheet: Scenario 1
	Set	DAY	Child	Adult	Elderly	Total
0	810	1	3.9	7.33333	1.76667	13
1	810	2	4.63333	11.9333	2.2	18.7667
2	810	3	7.83333	14.6333	2.8	25.2667
3	810	4	10.0667	18.6	3.4	32.0667
4	810	5	13.2667	23.1333	4.4	40.8
5	810	6	15.7333	28	4.1	47.8333
6	810	7	19.1333	35.3667	5.9	60.4
7	810	8	23.1667	39.8333	6.26667	69.2667
8	810	9	25.9333	45.8333	7.5	79.2667
9	810	10	32.7333	55.9667	8.5	97.2
10	810	11	36.8667	64.3	8.76667	109.933
11	810	12	43.2667	69.6333	10.6	123.5
12	810	13	47.6667	79.0667	10.7333	137.467
13	810	14	54.7	89.7	13	157.4
14	810	15	61.5667	101.233	15.2	178
15	810	16	73.3667	113.033	18.3667	204.767
16	810	17	77.3667	125.1	19.3667	221.833
17	810	18	85.6333	138.267	20.6667	244.567
18	810	19	94.6	153.467	22.2	270.267
19	810	20	103.967	166.3	24.7333	295
20	810	21	108.767	182	26.7667	317.533
21	810	22	124	197.3	29.3	350.6
22	810	23	134.367	216.9	29.3	380.567
23	810	24	144.8	237	33.4	415.2
24	810	25	155.2	252.167	34.3667	441.733
25	810	26	171.4	277.7	37.6667	486.767
26	810	27	180.667	295.3	40.9667	516.933
27	810	28	197.467	324.2	45.5	567.167
28	810	29	140.3	345.267	49.2333	534.8
29	810	30	150.4	371.967	51.4667	573.833
30	810	31	150.433	383.233	51.9333	585.6
31	810	32	149.767	400.3	52.7	602.767
32	810	33	153.233	418.5	54.9	626.633
33	810	34	160.6	426.367	58.2	645.167
34	810	35	157.3	441.167	61.5	659.967
35	810	36	162.567	468.033	58.4667	689.067
36	810	37	168.867	480.9	62.0667	711.833
37	810	38	174.733	494.167	62.6333	731.533
38	810	39	185.133	518.833	66.1	770.067
39	810	40	189.1	533.4	70.9	793.4
40	810	41	194.1	551.3	71.7	817.1
41	810	42	202.567	561.733	75.5	839.8
42	810	43	208.3	586.4	81.6	876.3
43	810	44	213.533	596	79.7333	889.267
44	810	45	221.3	618.533	79.6333	919.467
45	810	46	232.4	644.533	85.8333	962.767
46	810	47	241.3	428.533	87	756.833
47	810	48	252.133	433.467	87.9333	773.533
48	810	49	246.533	423.567	84.8	754.9
49	810	50	234.033	410.467	82.6667	727.167
50	810	51	232.067	398.333	82.8	713.2
51	810	52	228.967	400.6	80.6333	710.2
52	810	53	225.133	393.367	78.6	697.1
53	810	54	217.433	382.267	78.0667	677.767
54	810	55	217.233	371.267	74.7667	663.267
55	810	56	212.633	372.567	76.4333	661.633
56	810	57	204.067	364.767	74.5667	643.4
57	810	58	206.333	354.033	71.7	632.067
58	810	59	197.767	347.133	70.7	615.6
59	810	60	197.9	345.767	69.1667	612.833
60	810	61	193.267	337.6	65.4	596.267
61	810	62	192.3	335.667	66.8	594.767
62	810	63	187.267	319.4	65.5667	572.233
63	810	64	181.567	316.467	66.7	564.733
64	810	65	178.067	313	61.5667	552.633
65	810	66	179.667	301.233	60.5667	541.467
66	810	67	169.933	292.933	59.5333	522.4
67	810	68	169.533	290.7	60.3	520.533
68	810	69	164.833	290.333	56.1667	511.333
69	810	70	161.1	280.2	55.0667	496.367
70	810	71	160.033	274.4	56.5667	491
71	810	72	157.267	264.2	51.2333	472.7
72	810	73	152.533	262.333	53.2333	468.1
73	810	74	152.2	257.267	51.7	461.167
74	810	75	138.267	276.367	49.7	464.333
75	810	76	142	267.767	50.2667	460.033
76	810	77	136.167	269.8	49.1667	455.133
77	810	78	137.167	255.433	46.5667	439.167
78	810	79	134.133	254.5	43.7667	432.4
79	810	80	135.5	243.967	43.9	423.367
80	810	81	131.267	235.667	44.4667	411.4
81	810	82	127.067	274.867	40.3333	442.267
82	810	83	124.267	269.8	41.9333	436
83	810	84	119.1	258.9	42.8	420.8
84	810	85	123.667	262.2	43.4667	429.333
85	810	86	122.633	250.233	40.4	413.267
86	810	87	119.2	250.233	41.5	410.933
87	810	88	116.033	245.1	41.5667	402.7
88	810	89	121.2	291.967	40.7333	453.9
89	810	90	119.333	283.3	38.6333	441.267
90	810	91	116.867	291.2	41.5	449.567
91	810	92	118.267	301.267	43.4333	462.967
92	810	93	123.067	296.2	42.2333	461.5
93	810	94	125.333	306.8	43.5	475.633
94	810	95	130.867	314.767	44.8667	490.5
95	810	96	129.9	359.833	43.9	533.633
96	810	97	131.967	365.367	48.2333	545.567
97	810	98	139.5	384.067	47.1667	570.733
98	810	99	142.467	393.367	50.1	585.933
99	810	100	145.367	411.167	52.7667	609.3
100	810	101	156.533	433.1	54.4667	644.1
101	810	102	162.367	456.667	58	677.033
102	810	103	168.633	469.2	57.5	695.333
103	810	104	176.333	492.933	61.7333	731
104	810	105	185.933	512.767	64.4333	763.133
105	810	106	195.3	543.867	70.5	809.667
106	810	107	206.2	563.067	72.0333	841.3
107	810	108	206.967	596.667	77.1333	880.767
108	810	109	218.933	622.867	77.0333	918.833
109	810	110	232.367	662.9	83.9667	979.233
110	810	111	245.6	708.067	88.4667	1042.13
111	810	112	251.867	738.1	94.3333	1084.3
112	810	113	268.367	779.067	97.3667	1144.8
113	810	114	284.567	814.7	101.333	1200.6
114	810	115	298.167	855.867	109.1	1263.13
115	810	116	308.567	908.367	112.5	1329.43
116	810	117	333.6	948.533	118.2	1400.33
117	810	118	349.267	1007.1	127.367	1483.73
118	810	119	367.533	1059.17	131.167	1557.87
119	810	120	385.433	1110.73	139.9	1636.07
120	810	121	408.933	1163.5	148.2	1720.63
121	810	122	421.8	1228.3	154.3	1804.4
122	810	123	450.133	1284.3	165.833	1900.27
123	810	124	469.067	1346.6	171.333	1987
124	810	125	489.167	1413.8	175.833	2078.8
125	810	126	523.367	1479.33	187.267	2189.97
126	810	127	536.133	1542.17	197.1	2275.4
127	810	128	556.6	1602.03	206.533	2365.17
128	810	129	587.9	1677.53	217.867	2483.3
129	810	130	606.1	1746.7	220.867	2573.67
130	810	131	645.133	1809.7	236.9	2691.73
131	810	132	659.767	1917.97	247	2824.73
132	810	133	694.433	1990.3	250.167	2934.9
133	810	134	712.7	2062.1	267.433	3042.23
134	810	135	742.767	2123.5	276.933	3143.2
135	810	136	768.267	2206.13	289.167	3263.57
136	810	137	799.733	2276.8	301.133	3377.67
137	810	138	829.2	2370.33	308.3	3507.83
138	810	139	858.767	2413.33	318.033	3590.13
139	810	140	874.4	2481.77	333.767	3689.93
140	810	141	910.9	2556.57	343.167	3810.63
141	810	142	946.033	2648.4	352.767	3947.2
142	810	143	961.8	2722.13	362.167	4046.1
143	810	144	995.5	2781.13	371.067	4147.7
144	810	145	1014	2872.4	387	4273.4
145	810	146	1048.77	2929	389.3	4367.07
146	810	147	1082	2985.57	402.533	4470.1
147	810	148	1108.37	3058.13	414.5	4581
148	810	149	1122.83	3110.77	419.533	4653.13
149	810	150	1147.67	3156.57	431.667	4735.9
150	810	151	1164.6	3205.07	436.767	4806.43
151	810	152	1192.83	3246.73	456.567	4896.13
152	810	153	1208.43	3306.53	463.867	4978.83
153	810	154	1205	3316.63	462.067	4983.7
154	810	155	1241.33	3347.93	468.567	5057.83
155	810	156	1256.4	3385.27	480.667	5122.33
156	810	157	1252.03	3410.1	476.4	5138.53
157	810	158	1269.47	3418.53	489.2	5177.2
158	810	159	1276.53	3458.37	490.967	5225.87
159	810	160	1289.07	3453.73	495.4	5238.2
160	810	161	1277.1	3446.47	497.5	5221.07
161	810	162	1297.87	3441.97	502.4	5242.23
162	810	163	1297.73	3428.47	494.9	5221.1
163	810	164	1286.6	3407.53	499.333	5193.47
164	810	165	1286.4	3413.3	500.067	5199.77
165	810	166	1292	3356.37	494.5	5142.87
166	810	167	1256.83	3348.4	506.533	5111.77
167	810	168	1256.37	3303.1	499.367	5058.83
168	810	169	1254.67	3275.27	493.067	5023
169	810	170	1235.9	3241.23	487.333	4964.47
170	810	171	1219.57	3200.7	496.3	4916.57
171	810	172	1206.93	3151.03	486.167	4844.13
172	810	173	1189.13	3095.73	476.233	4761.1
173	810	174	1168.27	3043.63	465.933	4677.83
174	810	175	1157.33	2970	471	4598.33
175	810	176	1132	2930.17	458.267	4520.43
176	810	177	1106.5	2858.77	452.833	4418.1
177	810	178	1081.43	2809.47	444.667	4335.57
178	810	179	1069.43	2724.7	429.7	4223.83
179	810	180	1048.2	2670.23	430.1	4148.53
180	810	181	1023	2596.93	418.9	4038.83
181	810	182	983.1	2524.2	405.133	3912.43
182	810	183	967.6	2466.43	403.633	3837.67
183	810	184	943	2389.17	386.933	3719.1
184	810	185	916.1	2307.03	385.933	3609.07
185	810	186	888.367	2259.87	376.633	3524.87
186	810	187	868.2	2183.77	358.6	3410.57
187	810	188	838.333	2116.4	343.267	3298
188	810	189	819.467	2050.3	342.4	3212.17
189	810	190	785.633	1967.87	334.167	3087.67
190	810	191	767.367	1924.5	327.133	3019
191	810	192	730.9	1846.47	309.433	2886.8
192	810	193	708.833	1778.87	308.333	2796.03
193	810	194	695.6	1733.3	294.733	2723.63
194	810	195	674.6	1668.57	284.833	2628
195	810	196	647.767	1597.47	277.167	2522.4
196	810	197	619.133	1541.53	268.8	2429.47
197	810	198	601.933	1485.6	262.067	2349.6
198	810	199	572.133	1424.9	249.8	2246.83
199	810	200	562.4	1368.93	235.533	2166.87
200	810	201	536.2	1310.3	223.567	2070.07
201	810	202	510.1	1270.53	226.833	2007.47
202	810	203	494.1	1217.47	213.667	1925.23
203	810	204	472	1170.23	206.033	1848.27
204	810	205	445.033	1113.57	199.467	1758.07
205	810	206	432.667	1057.1	194	1683.77
206	810	207	415.9	1025.67	182.933	1624.5
207	810	208	390.933	984.467	176.7	1552.1
208	810	209	379.033	942.5	172.733	1494.27
209	810	210	377.7	904.3	163.967	1445.97
210	810	211	353.733	870.3	152.9	1376.93
211	810	212	337.667	826.533	152.567	1316.77
212	810	213	326.833	795.8	146.067	1268.7
213	810	214	310.933	765.567	138.1	1214.6
214	810	215	294.367	719.6	130.8	1144.77
215	810	216	284.767	697.867	130.733	1113.37
216	810	217	274.333	670.633	118.8	1063.77
217	810	218	264.4	641.8	116.9	1023.1
218	810	219	248.733	612.367	112.1	973.2
219	810	220	241.567	587.967	104.7	934.233
220	810	221	230.2	558.633	102.733	891.567
221	810	222	218.5	534.667	97.9333	851.1
222	810	223	210.833	503.567	94.1	808.5
223	810	224	198.5	485.367	90.3667	774.233
224	810	225	187.967	459.7	86.9667	734.633
225	810	226	182.333	439.567	81.5333	703.433

## Sheet: Scenario 2
	Set	DAY	Child	Adult	Elderly	Total
0	811	1	4.43333	6.76667	1.8	13
1	811	2	5.36667	11.0667	2.33333	18.7667
2	811	3	6.86667	14.4	3.2	24.4667
3	811	4	10.0333	18.4667	2.93333	31.4333
4	811	5	11.8333	23.1667	4	39
5	811	6	16.5667	29.3	4.03333	49.9
6	811	7	18.5333	34.2333	5.4	58.1667
7	811	8	22.9	41.0667	5.66667	69.6333
8	811	9	26.6333	48.8	7.36667	82.8
9	811	10	30.3	54.9333	7.6	92.8333
10	811	11	38.3	62.1333	9.13333	109.567
11	811	12	43.8333	71.6	11.9	127.333
12	811	13	47.4333	78.2	11.8667	137.5
13	811	14	53.8333	91.6	11.9	157.333
14	811	15	64.1667	101.867	15	181.033
15	811	16	69.6	111.767	15.8	197.167
16	811	17	81.1333	123.5	18.3	222.933
17	811	18	87.8	141.1	20.3667	249.267
18	811	19	95.7333	154.067	21.2667	271.067
19	811	20	106.333	166.3	23.4333	296.067
20	811	21	116.533	184.3	26.5667	327.4
21	811	22	124.167	196.233	28.4	348.8
22	811	23	137.367	216.7	29.4333	383.5
23	811	24	142.467	234.667	32.5667	409.7
24	811	25	153.233	254.533	34.6667	442.433
25	811	26	171.267	270.133	39	480.4
26	811	27	180.733	300.3	41.7	522.733
27	811	28	200.267	321	44.8333	566.1
28	811	29	143.2	341.367	47.5333	532.1
29	811	30	150.5	369.367	50.9333	570.8
30	811	31	149.933	394.667	51.6	596.2
31	811	32	148.2	404.467	55.5333	608.2
32	811	33	154.733	415	54.6333	624.367
33	811	34	156.9	436.667	57.9	651.467
34	811	35	163.5	449.133	56.7333	669.367
35	811	36	171.033	468.6	62.1667	701.8
36	811	37	175.467	490.633	61.7667	727.867
37	811	38	184.733	500.467	65.6667	750.867
38	811	39	184.933	520.333	67.9	773.167
39	811	40	196.967	544.267	71.0667	812.3
40	811	41	202.433	550.633	69.8	822.867
41	811	42	206.3	569.3	74.0333	849.633
42	811	43	215.267	595.667	79.2333	890.167
43	811	44	223.2	616.5	76.1	915.8
44	811	45	230.733	634.267	82.7	947.7
45	811	46	241.633	649.333	84.0333	975
46	811	47	245.233	436.367	88.5333	770.133
47	811	48	251.967	449.2	88.6667	789.833
48	811	49	254.4	439.067	89	782.467
49	811	50	246.233	430.133	85.3	761.667
50	811	51	241.867	416.467	85.8	744.133
51	811	52	237.467	406.267	82.5333	726.267
52	811	53	229.467	405.033	78.3333	712.833
53	811	54	232.533	390.267	76.3333	699.133
54	811	55	221.3	380.7	74.0333	676.033
55	811	56	219.667	375.767	75.5333	670.967
56	811	57	213.8	370.1	72.1333	656.033
57	811	58	213.8	361.2	71.3667	646.367
58	811	59	204.733	362.467	72.8667	640.067
59	811	60	199.7	357.5	70.4667	627.667
60	811	61	199.733	351.267	65.3333	616.333
61	811	62	192.767	338.833	66.7	598.3
62	811	63	191.5	330.5	63.9333	585.933
63	811	64	191.967	321	63.5667	576.533
64	811	65	179.8	315.033	61.0667	555.9
65	811	66	181.167	312.167	58.1667	551.5
66	811	67	173.533	303.6	59.3	536.433
67	811	68	170.833	300.567	57.4667	528.867
68	811	69	164.367	288.7	58.3667	511.433
69	811	70	164.533	283.833	55.0333	503.4
70	811	71	160.6	277.7	54.2667	492.567
71	811	72	154.833	278.3	53.3	486.433
72	811	73	154.1	263.767	51.6667	469.533
73	811	74	151.867	263.933	49.3	465.1
74	811	75	143.5	276	49.2333	468.733
75	811	76	142.967	271.2	48	462.167
76	811	77	143.6	267.533	46.2	457.333
77	811	78	137.867	256	45.5667	439.433
78	811	79	135.567	259.533	45.8	440.9
79	811	80	132.733	248.433	45.7667	426.933
80	811	81	128.567	239.667	43.8667	412.1
81	811	82	121.567	260.533	41.9	424
82	811	83	122.3	252.267	40.8333	415.4
83	811	84	119.533	255.767	40.6	415.9
84	811	85	122.433	249.867	40.2	412.5
85	811	86	120.767	247.8	38.2333	406.8
86	811	87	118.367	243.767	39.2333	401.367
87	811	88	113.867	230.267	40.5	384.633
88	811	89	116.567	272.2	38.6333	427.4
89	811	90	116.3	264	36.8333	417.133
90	811	91	114.4	268.5	37.8667	420.767
91	811	92	113.4	270.533	40.2333	424.167
92	811	93	115.533	268.667	40.1	424.3
93	811	94	114.533	264.233	39.7	418.467
94	811	95	113.2	269.767	39.3667	422.333
95	811	96	113.367	302.5	39.0333	454.9
96	811	97	111.467	301.133	39.1667	451.767
97	811	98	115.9	301.5	40	457.4
98	811	99	115.1	306.667	42.2333	464
99	811	100	124.8	310.833	41.7	477.333
100	811	101	121.733	312.6	42.8333	477.167
101	811	102	116.6	319.567	43.9667	480.133
102	811	103	126.733	324.133	43.8333	494.7
103	811	104	127.867	334.133	44.2333	506.233
104	811	105	130.5	337.8	46.7	515
105	811	106	132.167	341	46.9333	520.1
106	811	107	133.133	348.433	50	531.567
107	811	108	135.633	361.767	48.2	545.6
108	811	109	139.033	359.667	49.5667	548.267
109	811	110	142.733	377.8	50.4667	571
110	811	111	144.367	386.267	50.4	581.033
111	811	112	148.4	392.1	55.9333	596.433
112	811	113	151.8	409.933	53.1333	614.867
113	811	114	155.767	413.033	55.4667	624.267
114	811	115	158.6	418.867	56.9333	634.4
115	811	116	165.267	439	56.0333	660.3
116	811	117	165.267	441.233	59.7667	666.267
117	811	118	172.267	458.167	61.8333	692.267
118	811	119	176.767	470.4	63.4	710.567
119	811	120	184.9	491.1	62.7	738.7
120	811	121	183.9	499.3	68.4667	751.667
121	811	122	190.533	516.2	71.7667	778.5
122	811	123	194.667	534.933	71.3333	800.933
123	811	124	204.3	544.5	73.8	822.6
124	811	125	204.7	567.967	74.5	847.167
125	811	126	211.433	582.233	76.6	870.267
126	811	127	222.533	595.033	76.2667	893.833
127	811	128	227.833	624.6	81.4	933.833
128	811	129	232.733	639.333	82.8	954.867
129	811	130	234.367	656.367	85.2667	976
130	811	131	245.467	678.067	90.8	1014.33
131	811	132	253.233	695.567	90.5333	1039.33
132	811	133	263.967	716.733	96.1333	1076.83
133	811	134	270.533	743.8	100.433	1114.77
134	811	135	281.933	774.1	98.0333	1154.07
135	811	136	284.633	795.067	104.233	1183.93
136	811	137	300.133	823.667	107.2	1231
137	811	138	309.167	849.467	112.767	1271.4
138	811	139	319.5	884.1	113.267	1316.87
139	811	140	332.667	910.5	121.467	1364.63
140	811	141	338.767	936.067	120.1	1394.93
141	811	142	348.133	976.033	128.033	1452.2
142	811	143	360.7	1006.23	133.967	1500.9
143	811	144	373.233	1027.17	136.633	1537.03
144	811	145	384.567	1081.97	142.833	1609.37
145	811	146	398.033	1123.57	145.333	1666.93
146	811	147	407.867	1157.23	151.033	1716.13
147	811	148	425.533	1215.2	154.5	1795.23
148	811	149	442.967	1240.9	164.9	1848.77
149	811	150	458.267	1296.63	164.9	1919.8
150	811	151	463.533	1327.57	170.467	1961.57
151	811	152	493.133	1363.17	179.567	2035.87
152	811	153	502.933	1411.77	191.1	2105.8
153	811	154	521.8	1480.2	191.933	2193.93
154	811	155	540.8	1521.67	206.8	2269.27
155	811	156	553.633	1582	209.967	2345.6
156	811	157	579	1604.4	213.533	2396.93
157	811	158	602.567	1670.07	221.667	2494.3
158	811	159	618.033	1725.4	234.467	2577.9
159	811	160	631.167	1786.9	232.6	2650.67
160	811	161	659.033	1826.77	246.7	2732.5
161	811	162	666.933	1882.07	248.933	2797.93
162	811	163	690.467	1926.8	257.667	2874.93
163	811	164	706.067	1988.07	262.567	2956.7
164	811	165	728.733	2033.37	271.333	3033.43
165	811	166	747.8	2084.37	283.1	3115.27
166	811	167	760.5	2135.73	289.6	3185.83
167	811	168	789.033	2176.87	295.9	3261.8
168	811	169	792.533	2231.1	305.5	3329.13
169	811	170	823.3	2266.87	309.267	3399.43
170	811	171	833.967	2304.67	319.967	3458.6
171	811	172	858.333	2341.6	327.3	3527.23
172	811	173	868.767	2388.2	329.467	3586.43
173	811	174	872.7	2439.3	336.7	3648.7
174	811	175	900.3	2468.97	346.733	3716
175	811	176	911.333	2496.5	346.767	3754.6
176	811	177	926	2536.1	350.767	3812.87
177	811	178	935.767	2554.73	358.233	3848.73
178	811	179	951.567	2587.47	366.367	3905.4
179	811	180	959.5	2609.33	362.1	3930.93
180	811	181	953.333	2614.33	375.767	3943.43
181	811	182	977.1	2630.43	373.133	3980.67
182	811	183	974.367	2640.97	377.267	3992.6
183	811	184	994	2653.8	384.867	4032.67
184	811	185	990.933	2661.4	392.6	4044.93
185	811	186	992.633	2651.6	386.667	4030.9
186	811	187	1006.77	2657.73	388.333	4052.83
187	811	188	997.9	2655.27	392.133	4045.3
188	811	189	981.333	2667.27	389.4	4038
189	811	190	995.633	2638.33	387.367	4021.33
190	811	191	992.967	2632.1	382.133	4007.2
191	811	192	997.533	2608.93	389.4	3995.87
192	811	193	986.133	2606.33	390.167	3982.63
193	811	194	978.133	2571.3	388.2	3937.63
194	811	195	972.533	2545.27	383.633	3901.43
195	811	196	966.533	2528.03	379.133	3873.7
196	811	197	959.567	2490.3	377.9	3827.77
197	811	198	946.633	2458.33	376	3780.97
198	811	199	938.867	2432.8	372.4	3744.07
199	811	200	916.867	2399.53	370.367	3686.77
200	811	201	911.367	2352.63	369.4	3633.4
201	811	202	888.233	2337.3	356.133	3581.67
202	811	203	889.167	2297.73	353.767	3540.67
203	811	204	868.767	2252.6	349.667	3471.03
204	811	205	852.733	2209.73	347.3	3409.77
205	811	206	834.833	2161.4	344.567	3340.8
206	811	207	821.3	2131.23	329.667	3282.2
207	811	208	814.533	2074.47	328.567	3217.57
208	811	209	795.4	2025.07	323.2	3143.67
209	811	210	767.367	1981.27	312.667	3061.3
210	811	211	751.533	1947.27	315.633	3014.43
211	811	212	739.933	1908.53	303.933	2952.4
212	811	213	722.8	1848.23	293.367	2864.4
213	811	214	700.1	1805.53	292	2797.63
214	811	215	694.233	1748.57	278.167	2720.97
215	811	216	662.233	1711.8	273.733	2647.77
216	811	217	655.733	1671.6	271.767	2599.1
217	811	218	636.667	1621.67	268.267	2526.6
218	811	219	620.1	1569.63	261.167	2450.9
219	811	220	594.6	1531.33	256.833	2382.77
220	811	221	584.933	1488.73	244.333	2318
221	811	222	576.333	1441	235.933	2253.27
222	811	223	553.3	1387.3	234.167	2174.77
223	811	224	536.767	1344.57	225.633	2106.97
224	811	225	523.167	1307.1	217.667	2047.93
225	811	226	506.8	1258.3	209.367	1974.47

## Sheet: Scenario 3
	Set	DAY	Child	Adult	Elderly	Total
0	812	1	3.63333	7.63333	1.73333	13
1	812	2	5.53333	10.7667	2.16667	18.4667
2	812	3	7.1	15.6	2.36667	25.0667
3	812	4	8.86667	18.8	2.46667	30.1333
4	812	5	12.8	23.2333	3.13333	39.1667
5	812	6	15.3667	27.2	4.66667	47.2333
6	812	7	18.9	32.3333	5.2	56.4333
7	812	8	23.3667	39.5333	6.2	69.1
8	812	9	27.3	46.0667	7.16667	80.5333
9	812	10	30.6333	53.4333	7.76667	91.8333
10	812	11	35.8	61.2333	9.73333	106.767
11	812	12	39.8	70.3333	10.3333	120.467
12	812	13	45.4667	81.6	11.8333	138.9
13	812	14	52.0333	90.3	12.9	155.233
14	812	15	60.1333	101.467	13.8667	175.467
15	812	16	65.0667	113.467	17.0333	195.567
16	812	17	74.3333	123.933	18.7333	217
17	812	18	79.3333	134.733	20	234.067
18	812	19	89.6667	147.633	22.8333	260.133
19	812	20	99.1667	161.867	21.9667	283
20	812	21	105.8	176.2	26.0667	308.067
21	812	22	114.9	185.433	27.4667	327.8
22	812	23	124.967	205.933	30.0333	360.933
23	812	24	138.567	230.4	31.4333	400.4
24	812	25	150.4	245.333	35.3667	431.1
25	812	26	164.5	267.1	36.6667	468.267
26	812	27	172.667	281.1	42.2333	496
27	812	28	190.067	307.233	42.9667	540.267
28	812	29	137.833	332	46.9	516.733
29	812	30	145.367	352.167	50.6333	548.167
30	812	31	145.167	369.6	52.0667	566.833
31	812	32	147.5	380.4	54.1333	582.033
32	812	33	148.4	400.7	51.7	600.8
33	812	34	154.233	412.367	55.9333	622.533
34	812	35	160.533	430.3	57.8333	648.667
35	812	36	159.8	446.467	60.7333	667
36	812	37	166.6	461.833	60.1333	688.567
37	812	38	172.367	487.867	66.5333	726.767
38	812	39	181.467	500.967	64.8	747.233
39	812	40	188.3	510.633	67.4	766.333
40	812	41	189.367	531.6	71	791.967
41	812	42	206.133	553.8	75.8667	835.8
42	812	43	201.333	573.967	73.6667	848.967
43	812	44	214.3	594.7	75.6333	884.633
44	812	45	217.667	612.1	81.3333	911.1
45	812	46	227.6	630.767	79.4333	937.8
46	812	47	235.167	423.267	81.8667	740.3
47	812	48	247.467	435.8	90.1	773.367
48	812	49	243.767	423.467	87.9333	755.167
49	812	50	235.6	413.967	83.1667	732.733
50	812	51	234.5	402.933	82.5333	719.967
51	812	52	230.6	395.567	78.4	704.567
52	812	53	226	391.067	75.9	692.967
53	812	54	222.833	379.933	75.1667	677.933
54	812	55	216.167	374.9	73.9333	665
55	812	56	214.033	368.933	72.7	655.667
56	812	57	206.967	365.033	69.9333	641.933
57	812	58	200.333	354.533	70.5667	625.433
58	812	59	204.4	344.567	70.8	619.767
59	812	60	200.667	340.133	67.6	608.4
60	812	61	192.333	333.267	67.5667	593.167
61	812	62	189.933	329.533	63.1	582.567
62	812	63	184.5	315.033	63.8333	563.367
63	812	64	180.8	320.967	62.6667	564.433
64	812	65	179.767	311.7	61.6	553.067
65	812	66	175.067	302.467	61.7	539.233
66	812	67	171.667	301.7	57.2667	530.633
67	812	68	169.967	290.933	56.3667	517.267
68	812	69	164.167	288.5	56.3333	509
69	812	70	165.433	277.6	56.7667	499.8
70	812	71	160.1	270.867	54.7333	485.7
71	812	72	158.467	266.867	52.4	477.733
72	812	73	150.167	260.233	50.3	460.7
73	812	74	148.533	251.767	48.3667	448.667
74	812	75	144.167	275.633	48.1333	467.933
75	812	76	141.067	265.9	48.2667	455.233
76	812	77	140.1	262.533	48.0333	450.667
77	812	78	130.533	257.2	45.6333	433.367
78	812	79	132.3	254.967	47.6	434.867
79	812	80	129.467	241.3	43.9667	414.733
80	812	81	127.4	233.733	44.7333	405.867
81	812	82	124.533	262.533	42.1667	429.233
82	812	83	121.533	245.667	40.0333	407.233
83	812	84	121.633	243.6	40.5333	405.767
84	812	85	118.767	237.533	38.5667	394.867
85	812	86	114.633	233.033	41.6333	389.3
86	812	87	116.2	231.067	40.1	387.367
87	812	88	111.533	221.467	41.3	374.3
88	812	89	111.333	255.067	36.8667	403.267
89	812	90	109.533	249.767	36.8333	396.133
90	812	91	107.567	257.133	36.5333	401.233
91	812	92	106.567	250.967	35.0333	392.567
92	812	93	108.067	245.267	37.1667	390.5
93	812	94	107.933	245.1	36.7333	389.767
94	812	95	104.9	244.133	35.7333	384.767
95	812	96	106.333	279.033	35.3	420.667
96	812	97	106.333	276.7	37.4667	420.5
97	812	98	106.533	276.9	35.8	419.233
98	812	99	110.067	280	38.8333	428.9
99	812	100	109.6	272.033	36.7667	418.4
100	812	101	111.567	283.067	37.1667	431.8
101	812	102	114.633	277.6	38.6333	430.867
102	812	103	112	278.767	40.0667	430.833
103	812	104	114.933	287.1	37.6667	439.7
104	812	105	112.467	286.5	41.0667	440.033
105	812	106	112.6	286	39.2333	437.833
106	812	107	113	295.167	38.7	446.867
107	812	108	113.933	289.933	38.8	442.667
108	812	109	117.833	292.433	39.1333	449.4
109	812	110	119.567	299.1	42.7	461.367
110	812	111	119.9	300.867	42.7667	463.533
111	812	112	124.3	300.567	44.0667	468.933
112	812	113	118.7	308.267	42.4	469.367
113	812	114	118.967	309.933	43.6	472.5
114	812	115	124.8	313.933	42.3	481.033
115	812	116	121.8	316.433	43	481.233
116	812	117	128.033	319.333	47.2	494.567
117	812	118	124.533	326.1	46.3333	496.967
118	812	119	126.267	330.267	47.2667	503.8
119	812	120	127.367	334.167	46.3	507.833
120	812	121	128.733	343.633	45.7	518.067
121	812	122	130.667	342.5	47.6333	520.8
122	812	123	135.1	351.567	49	535.667
123	812	124	138.1	353.4	49.8333	541.333
124	812	125	134.833	357.933	51.0333	543.8
125	812	126	140.467	360.267	52.3667	553.1
126	812	127	144.567	370.533	52.9333	568.033
127	812	128	145.467	373.9	49.6667	569.033
128	812	129	146	380.4	52.4333	578.833
129	812	130	146.633	392.567	53	592.2
130	812	131	153.067	397.667	54.4	605.133
131	812	132	151.733	400.2	54.8	606.733
132	812	133	153.933	403.267	53.9333	611.133
133	812	134	157.667	410.6	56.1333	624.4
134	812	135	160.3	422.733	56.6333	639.667
135	812	136	165.033	425.467	57.4667	647.967
136	812	137	163.067	432.8	55.4333	651.3
137	812	138	162.467	444.967	58.0333	665.467
138	812	139	172.733	453.433	63.4	689.567
139	812	140	175.633	451.467	60.6	687.7
140	812	141	175.367	468	61.8667	705.233
141	812	142	175.167	462.833	64.0333	702.033
142	812	143	182.3	483.5	68.7667	734.567
143	812	144	184.867	485.1	66.1333	736.1
144	812	145	188.5	495.267	68.6667	752.433
145	812	146	186.7	504.967	68.8667	760.533
146	812	147	194.567	511.3	70.4333	776.3
147	812	148	197.167	517.567	71.4333	786.167
148	812	149	203.467	533.3	71.5	808.267
149	812	150	203.3	545.067	76.3667	824.733
150	812	151	213.967	560.6	77.0667	851.633
151	812	152	216.467	568.867	78.8667	864.2
152	812	153	219.9	581.3	78.2667	879.467
153	812	154	222.767	598.367	80.8333	901.967
154	812	155	230.167	602.9	81.6667	914.733
155	812	156	235.233	611.4	82.8333	929.467
156	812	157	235.633	636.967	85.1667	957.767
157	812	158	239.9	642.367	85.2333	967.5
158	812	159	242.633	645	86.7	974.333
159	812	160	250.567	663	92.6667	1006.23
160	812	161	251.367	687.7	92.0333	1031.1
161	812	162	260.633	695.333	94.7333	1050.7
162	812	163	260.6	698.733	94.4	1053.73
163	812	164	270.667	721.3	97.2333	1089.2
164	812	165	271.233	727.967	98.1667	1097.37
165	812	166	273.6	750.7	98.8667	1123.17
166	812	167	279.8	760.267	99.7333	1139.8
167	812	168	289.467	776.833	103.033	1169.33
168	812	169	292	794.067	106.9	1192.97
169	812	170	293.633	801.7	112.933	1208.27
170	812	171	303.033	814.4	111.6	1229.03
171	812	172	304.467	844.333	112.2	1261
172	812	173	315.033	856.167	118.6	1289.8
173	812	174	319.2	866.6	121.9	1307.7
174	812	175	328.133	889.333	121.2	1338.67
175	812	176	337.2	904.2	124.667	1366.07
176	812	177	338.533	913.5	123.7	1375.73
177	812	178	346.233	931.9	128.467	1406.6
178	812	179	350.767	956.133	129.067	1435.97
179	812	180	360.867	979.1	135.667	1475.63
180	812	181	362.7	989.633	132.7	1485.03
181	812	182	374.333	1011.8	140.433	1526.57
182	812	183	380.567	1043.2	139.267	1563.03
183	812	184	389.033	1059.93	143.5	1592.47
184	812	185	390.167	1082.7	144.867	1617.73
185	812	186	400.5	1104.83	150.5	1655.83
186	812	187	412.533	1112.8	151.8	1677.13
187	812	188	415.667	1143.33	156.633	1715.63
188	812	189	427.267	1162.77	158.233	1748.27
189	812	190	436.267	1191.83	165.4	1793.5
190	812	191	445.033	1197.63	164.367	1807.03
191	812	192	459.533	1219	165.533	1844.07
192	812	193	457.633	1242.53	174.933	1875.1
193	812	194	470.933	1271.27	174.667	1916.87
194	812	195	472.533	1302.57	177.667	1952.77
195	812	196	479.8	1316.07	183	1978.87
196	812	197	487.867	1348.47	184.833	2021.17
197	812	198	504.233	1371	189.167	2064.4
198	812	199	513.833	1391.87	189.867	2095.57
199	812	200	520.733	1425.87	194.1	2140.7
200	812	201	531.133	1442	201.6	2174.73
201	812	202	543.233	1472.57	204.8	2220.6
202	812	203	547.1	1479.27	208.767	2235.13
203	812	204	555.867	1513.77	204.733	2274.37
204	812	205	559.033	1528.07	214.167	2301.27
205	812	206	571.5	1555.83	213.367	2340.7
206	812	207	570.1	1570.47	219.367	2359.93
207	812	208	591.4	1592.17	223.1	2406.67
208	812	209	592.1	1614.37	224.233	2430.7
209	812	210	596.7	1621.43	233.8	2451.93
210	812	211	612.167	1650.67	228.367	2491.2
211	812	212	609.933	1644.73	228.633	2483.3
212	812	213	623.467	1674	236.433	2533.9
213	812	214	619.6	1685	238.233	2542.83
214	812	215	631.4	1694.73	246.767	2572.9
215	812	216	640.133	1706.03	244.267	2590.43
216	812	217	638.833	1726.87	246.167	2611.87
217	812	218	645.9	1730.37	253.433	2629.7
218	812	219	650.3	1743.07	246.733	2640.1
219	812	220	651.833	1738.23	251.033	2641.1
220	812	221	659.767	1757.07	251.5	2668.33
221	812	222	664.133	1765.93	252.167	2682.23
222	812	223	660.633	1779.17	255.133	2694.93
223	812	224	668.233	1779.67	261.433	2709.33
224	812	225	658.667	1774.2	258.433	2691.3
225	812	226	675.8	1771.47	263.433	2710.7

## Sheet: Scenario 4
	Set	DAY	Child	Adult	Elderly	Total
0	813	1	3.8	7.06667	2.13333	13
1	813	2	5.73333	11.8	2.93333	20.4667
2	813	3	7.26667	13.6	2.86667	23.7333
3	813	4	8.96667	17.2	3.4	29.5667
4	813	5	11.8333	21.3667	3.6	36.8
5	813	6	13.9333	28.2333	4.33333	46.5
6	813	7	18.3333	31.5667	4.86667	54.7667
7	813	8	21.6	36.5667	5.03333	63.2
8	813	9	24.5	45.1667	6.33333	76
9	813	10	28.9333	51.7667	8.76667	89.4667
10	813	11	33.9	58.5667	8.8	101.267
11	813	12	37.9667	66.6333	9.66667	114.267
12	813	13	44.9333	78.5667	11.7333	135.233
13	813	14	50.1667	85.2667	13.0667	148.5
14	813	15	55.9333	99.6	13.3333	168.867
15	813	16	65.4667	107.367	16.4667	189.3
16	813	17	71.3	119.067	16.7	207.067
17	813	18	80.5667	131.2	19.5333	231.3
18	813	19	89.9	142.2	20.7667	252.867
19	813	20	96.5333	159.833	23.1	279.467
20	813	21	107.033	171.9	24.6333	303.567
21	813	22	117.267	190.833	27.3	335.4
22	813	23	130.233	206.067	29.2	365.5
23	813	24	136.333	228.667	30.4667	395.467
24	813	25	156.6	247.633	34.6333	438.867
25	813	26	165.033	264.033	37.4333	466.5
26	813	27	179.033	288.067	40.9333	508.033
27	813	28	194.867	309.7	41.1667	545.733
28	813	29	135.933	333.6	46.7333	516.267
29	813	30	144.267	361.2	48.7667	554.233
30	813	31	146.433	370.8	50	567.233
31	813	32	142.667	387.6	50.6333	580.9
32	813	33	146.7	397.367	53.9	597.967
33	813	34	148.833	415.333	53.7	617.867
34	813	35	156.933	428.367	53.2667	638.567
35	813	36	157.4	443.667	57.6	658.667
36	813	37	160.967	462.8	57.9	681.667
37	813	38	173.733	465.5	60.5	699.733
38	813	39	174.5	493.8	62.9333	731.233
39	813	40	183.2	506.3	65.5	755
40	813	41	189.3	525.9	66.1333	781.333
41	813	42	192.867	545.067	72.9667	810.9
42	813	43	202.733	559.867	74.5	837.1
43	813	44	206.8	579.267	75.5333	861.6
44	813	45	221.9	608.867	76.8333	907.6
45	813	46	222.967	625.5	80	928.467
46	813	47	237.233	413.733	83.7667	734.733
47	813	48	240.967	424.967	86.4333	752.367
48	813	49	237.8	419.4	81.5667	738.767
49	813	50	231.667	406.333	84.3667	722.367
50	813	51	227.433	392.967	79.3667	699.767
51	813	52	222.367	384.4	79.1	685.867
52	813	53	220.433	385.233	78.3333	684
53	813	54	214	376.3	74.6	664.9
54	813	55	211.5	365.6	73.8333	650.933
55	813	56	209.767	363.567	72.8	646.133
56	813	57	201.533	354.6	72.8	628.933
57	813	58	200.567	350.2	70.8333	621.6
58	813	59	195.9	340.5	65.9667	602.367
59	813	60	192.333	336.733	64.9	593.967
60	813	61	195	332.367	67.5333	594.9
61	813	62	185.2	320.067	63.1	568.367
62	813	63	182.767	318.333	60.6333	561.733
63	813	64	180.6	308.933	61.6333	551.167
64	813	65	177.533	300.367	59.7333	537.633
65	813	66	171.233	291.933	58.0333	521.2
66	813	67	166.7	288.533	59.4333	514.667
67	813	68	163.767	285.467	56.1667	505.4
68	813	69	161.233	275.767	53.1333	490.133
69	813	70	157.367	270.767	52.4667	480.6
70	813	71	147.633	260.667	54.3	462.6
71	813	72	152.4	261.867	47.7	461.967
72	813	73	146.633	246.267	47.5333	440.433
73	813	74	143.933	247.767	49.5	441.2
74	813	75	139.567	234.033	48.9333	422.533
75	813	76	136.6	238.033	47.3667	422
76	813	77	136.067	229	43.8333	408.9
77	813	78	129.567	230.767	43.5	403.833
78	813	79	128.8	221.8	45.2333	395.833
79	813	80	123.2	218	42.4	383.6
80	813	81	120.433	213.333	42.9333	376.7
81	813	82	117.867	227	40.9333	385.8
82	813	83	118.033	221.367	39.9667	379.367
83	813	84	116.067	219.067	38.6333	373.767
84	813	85	115.067	208.767	39.0333	362.867
85	813	86	109.267	203.967	37.2667	350.5
86	813	87	109.1	201.2	37.2	347.5
87	813	88	104.933	196.333	37.8	339.067
88	813	89	108.333	221.3	35.4667	365.1
89	813	90	102.433	218.733	35.4333	356.6
90	813	91	102.133	217.867	35.3667	355.367
91	813	92	99.8	215.6	34.9	350.3
92	813	93	97.7	211.767	37.8667	347.333
93	813	94	102.2	206.3	36.1333	344.633
94	813	95	101.667	210.833	35.3	347.8
95	813	96	99.3	247.467	32.0667	378.833
96	813	97	96.6	242.267	35.0667	373.933
97	813	98	102.6	249.6	36.9333	389.133
98	813	99	102.167	257.233	35.8667	395.267
99	813	100	103.667	260.8	37	401.467
100	813	101	108.8	266.2	37.4	412.4
101	813	102	107.7	271.967	39.0333	418.7
102	813	103	108.633	314.1	40	462.733
103	813	104	115.5	319.767	43.4333	478.7
104	813	105	115.767	325.4	42.1333	483.3
105	813	106	125.333	345.967	44	515.3
106	813	107	127.867	361.8	43.5667	533.233
107	813	108	137.133	378.5	50.2	565.833
108	813	109	140.867	392.567	53.1667	586.6
109	813	110	148.033	409	54.5667	611.6
110	813	111	157	435.6	55.7333	648.333
111	813	112	162.3	456.833	58.5333	677.667
112	813	113	169.167	473.133	59.5667	701.867
113	813	114	176.967	506.833	67.5667	751.367
114	813	115	185.633	526.6	65.7667	778
115	813	116	195.433	548.367	73.4667	817.267
116	813	117	204.667	580.767	75.8333	861.267
117	813	118	215.1	620.333	80.3333	915.767
118	813	119	228.167	648.6	82.0333	958.8
119	813	120	238.3	689.967	88.5	1016.77
120	813	121	250.1	726.833	91.0333	1067.97
121	813	122	266.267	768.033	98.0333	1132.33
122	813	123	275	817.2	103.767	1195.97
123	813	124	287.2	849.6	106.433	1243.23
124	813	125	307.233	895.233	115.567	1318.03
125	813	126	326.5	945.1	117.4	1389
126	813	127	337.233	993.8	124.067	1455.1
127	813	128	362.833	1042.07	131.067	1535.97
128	813	129	374.533	1095.1	143.133	1612.77
129	813	130	401.867	1156.1	150.667	1708.63
130	813	131	418.467	1218.43	156.533	1793.43
131	813	132	434.867	1263.23	164.367	1862.47
132	813	133	458.9	1337.53	168.4	1964.83
133	813	134	479.233	1400.4	176.033	2055.67
134	813	135	501.833	1459.17	186.7	2147.7
135	813	136	532.467	1515.13	192.6	2240.2
136	813	137	552.167	1589.03	199.433	2340.63
137	813	138	578.6	1658.1	215.1	2451.8
138	813	139	606.4	1736.87	226.767	2570.03
139	813	140	629.267	1799.57	229.767	2658.6
140	813	141	659.767	1875.93	239.867	2775.57
141	813	142	685.467	1945.2	256.633	2887.3
142	813	143	718.567	2011.47	255.4	2985.43
143	813	144	747.4	2076.97	276.367	3100.73
144	813	145	773.2	2158.97	281.433	3213.6
145	813	146	795.967	2248.57	299.7	3344.23
146	813	147	816.033	2331.1	305.833	3452.97
147	813	148	849.733	2419.53	315.333	3584.6
148	813	149	877.033	2481.2	325.3	3683.53
149	813	150	904.567	2563.5	337.9	3805.97
150	813	151	931.167	2611.47	348.667	3891.3
151	813	152	964.767	2683.67	366.733	4015.17
152	813	153	995.067	2763.67	370.967	4129.7
153	813	154	1022.5	2844.33	383.033	4249.87
154	813	155	1043.7	2900.73	400.533	4344.97
155	813	156	1055.93	2974.6	399.533	4430.07
156	813	157	1093.27	3014.83	407.6	4515.7
157	813	158	1110.33	3100.5	421.133	4631.97
158	813	159	1146.53	3141.5	420.7	4708.73
159	813	160	1159.97	3210.23	441.033	4811.23
160	813	161	1173.57	3235.9	445.367	4854.83
161	813	162	1195.13	3283.83	454.533	4933.5
162	813	163	1207.83	3319.27	461.433	4988.53
163	813	164	1234.3	3332.8	469.4	5036.5
164	813	165	1239.03	3354.5	471.4	5064.93
165	813	166	1252.47	3382.27	472.433	5107.17
166	813	167	1264.27	3413.57	481.967	5159.8
167	813	168	1263.93	3428.43	488.667	5181.03
168	813	169	1260.93	3420.9	488.267	5170.1
169	813	170	1269.13	3436.17	506.033	5211.33
170	813	171	1285.5	3424.03	495.733	5205.27
171	813	172	1279.3	3401.77	500.333	5181.4
172	813	173	1281.13	3399.17	499.033	5179.33
173	813	174	1278.3	3402.63	500.733	5181.67
174	813	175	1266.5	3357.1	499.9	5123.5
175	813	176	1265.43	3351.47	488.3	5105.2
176	813	177	1259.33	3321.53	501.667	5082.53
177	813	178	1244.77	3293.97	491.733	5030.47
178	813	179	1233.57	3216.63	486.733	4936.93
179	813	180	1219.53	3202.03	488.9	4910.47
180	813	181	1205.27	3153.8	479.4	4838.47
181	813	182	1190.7	3103.03	475.467	4769.2
182	813	183	1175.83	3051.53	476.567	4703.93
183	813	184	1152.8	2984.43	469.4	4606.63
184	813	185	1139.73	2920	463.967	4523.7
185	813	186	1115.77	2866.87	450.433	4433.07
186	813	187	1090.13	2795.97	443.5	4329.6
187	813	188	1070.67	2759.63	431.5	4261.8
188	813	189	1046.53	2676.37	430.367	4153.27
189	813	190	1012.53	2605.9	423.533	4041.97
190	813	191	996.333	2540.33	407.1	3943.77
191	813	192	978.533	2479.57	403.433	3861.53
192	813	193	948.3	2411.23	393.767	3753.3
193	813	194	917.3	2335.23	386.033	3638.57
194	813	195	903.6	2279.3	375.633	3558.53
195	813	196	871	2205.83	362.733	3439.57
196	813	197	849.833	2119.3	352.567	3321.7
197	813	198	816.133	2057.63	342	3215.77
198	813	199	787.433	1982.53	330.967	3100.93
199	813	200	759.067	1923.67	325.5	3008.23
200	813	201	743.833	1862.4	314.4	2920.63
201	813	202	715.967	1784.9	301	2801.87
202	813	203	685.9	1729.47	294.367	2709.73
203	813	204	663.433	1665.57	278.033	2607.03
204	813	205	643.033	1603.47	273.633	2520.13
205	813	206	614.033	1529	272.233	2415.27
206	813	207	593.833	1489.47	254.867	2338.17
207	813	208	574.2	1436.97	246.6	2257.77
208	813	209	550.6	1379.13	239.4	2169.13
209	813	210	532.333	1309.63	230.367	2072.33
210	813	211	498.233	1269.07	222.533	1989.83
211	813	212	490.2	1220.47	211.067	1921.73
212	813	213	473.2	1177.67	208.333	1859.2
213	813	214	451.033	1110.77	196.3	1758.1
214	813	215	435.567	1078.07	187.067	1700.7
215	813	216	420	1029.73	184.867	1634.6
216	813	217	404.867	984.167	175.633	1564.67
217	813	218	380.3	942.433	171.433	1494.17
218	813	219	368	898.367	159.433	1425.8
219	813	220	345.7	859.467	153.567	1358.73
220	813	221	332.6	825.467	147.667	1305.73
221	813	222	328.767	788.8	140.9	1258.47
222	813	223	309.5	747.667	136.967	1194.13
223	813	224	297.8	716.467	131.267	1145.53
224	813	225	284.5	686.467	124.3	1095.27
225	813	226	265.867	654.567	118.8	1039.23

## Sheet: Scenario 5
	Set	DAY	Child	Adult	Elderly	Total
0	814	1	3.33333	7.83333	1.83333	13
1	814	2	6.06667	11.5333	2.43333	20.0333
2	814	3	7	13.9667	2.86667	23.8333
3	814	4	9.63333	19.0667	3.26667	31.9667
4	814	5	13.2	21.8	3.66667	38.6667
5	814	6	14.6667	27.5667	4.4	46.6333
6	814	7	19.7	34	5.73333	59.4333
7	814	8	22	40.7	6.5	69.2
8	814	9	27.1333	46.5	7	80.6333
9	814	10	31.0333	57.2667	7.96667	96.2667
10	814	11	36.3667	63	8.8	108.167
11	814	12	40.9667	72.7333	9.93333	123.633
12	814	13	44.7	80.7	12.8333	138.233
13	814	14	52.6333	91.1333	12.3667	156.133
14	814	15	60.6667	102.9	14.0667	177.633
15	814	16	67.3333	114.4	16.2667	198
16	814	17	75.9	123.3	18.6667	217.867
17	814	18	81.2333	139	19.8667	240.1
18	814	19	88.8	152.5	21.4333	262.733
19	814	20	99.2	168.7	23.1333	291.033
20	814	21	107.867	177.2	25.2	310.267
21	814	22	119.533	194.1	27.9667	341.6
22	814	23	131.933	214.2	30.8	376.933
23	814	24	146.2	228.867	31.1333	406.2
24	814	25	154.2	250.9	35.8	440.9
25	814	26	165.4	269.033	37.0667	471.5
26	814	27	180.633	296.1	41.9	518.633
27	814	28	196.3	317.033	44	557.333
28	814	29	139.733	343.933	50.3	533.967
29	814	30	149.767	362.3	51.1667	563.233
30	814	31	147.533	383.667	52.3333	583.533
31	814	32	148.933	392.1	51.3667	592.4
32	814	33	151.267	404.033	54.6	609.9
33	814	34	157.267	423.833	54.3667	635.467
34	814	35	156.033	445.033	57.7	658.767
35	814	36	164.033	450.933	58.1333	673.1
36	814	37	165.2	466.1	59.2667	690.567
37	814	38	176.2	481.433	65.2	722.833
38	814	39	176.633	507.4	65.6667	749.7
39	814	40	188	517.933	68.8	774.733
40	814	41	191.933	544.3	70.1667	806.4
41	814	42	200.333	549.567	73.1667	823.067
42	814	43	201.633	572.9	74.6	849.133
43	814	44	211.933	597.8	78.5333	888.267
44	814	45	218.233	612.5	77.5	908.233
45	814	46	226.733	630.933	81.8333	939.5
46	814	47	241.3	418.167	84	743.467
47	814	48	243.167	435.167	86.4667	764.8
48	814	49	244.267	427.233	85.6	757.1
49	814	50	238.867	412.3	82.6333	733.8
50	814	51	236	405.3	81.3667	722.667
51	814	52	232.6	396.2	78.1333	706.933
52	814	53	218.4	389	79.9333	687.333
53	814	54	220.8	376.9	75.6667	673.367
54	814	55	213.8	374.6	76.1333	664.533
55	814	56	209.633	379	70.8333	659.467
56	814	57	208.667	364.633	73.5667	646.867
57	814	58	209.667	359	72.8	641.467
58	814	59	199.733	349.4	69.5333	618.667
59	814	60	203.833	347.433	69.9	621.167
60	814	61	200.6	336.967	66.2333	603.8
61	814	62	196.733	334.6	64.8333	596.167
62	814	63	192.433	332.467	62.7667	587.667
63	814	64	186.467	321.8	64.9667	573.233
64	814	65	183.933	316	60.9	560.833
65	814	66	180.967	307.4	55.2	543.567
66	814	67	174.367	302.767	58.5667	535.7
67	814	68	170.9	295.6	58.0667	524.567
68	814	69	166.133	282.6	54.7333	503.467
69	814	70	163.733	283.567	54.4667	501.767
70	814	71	156.867	276.5	52.9667	486.333
71	814	72	162.433	265.5	53	480.933
72	814	73	152	267.633	51.4	471.033
73	814	74	153.233	265.2	49.9667	468.4
74	814	75	148.567	250.467	48.5667	447.6
75	814	76	145.933	254.9	49.2	450.033
76	814	77	140.3	245.767	48.7333	434.8
77	814	78	139.4	239.733	45.6333	424.767
78	814	79	137.567	239.833	45.5667	422.967
79	814	80	132.267	232.567	41.7667	406.6
80	814	81	136.4	227.733	42.8333	406.967
81	814	82	128.167	240.233	43.4	411.8
82	814	83	123.2	234.9	43.6	401.7
83	814	84	117.4	229.7	40.5	387.6
84	814	85	120.9	225.4	42.8333	389.133
85	814	86	116.933	216.2	41.3333	374.467
86	814	87	116.233	209.367	39.4333	365.033
87	814	88	112.733	205.667	37.3333	355.733
88	814	89	108.033	231.6	36.9333	376.567
89	814	90	106.967	220.367	36.5333	363.867
90	814	91	106.1	214.233	33.7333	354.067
91	814	92	102.067	206.733	35.1333	343.933
92	814	93	101.333	205.533	33.8333	340.7
93	814	94	102.567	204.4	34.8667	341.833
94	814	95	95.1667	198.1	33.8667	327.133
95	814	96	95.9667	233.2	31.9667	361.133
96	814	97	93.3	224.633	33.3	351.233
97	814	98	98.8667	229.933	32.7	361.5
98	814	99	91.8	229.033	31.7	352.533
99	814	100	96.5667	230.233	35.5	362.3
100	814	101	97.7	227.533	32	357.233
101	814	102	95.0667	229.033	34.9333	359.033
102	814	103	95.9333	258.7	34.3667	389
103	814	104	96.9	262.633	34.2667	393.8
104	814	105	100.467	264.867	36.1333	401.467
105	814	106	102.833	267.4	35.2667	405.5
106	814	107	97.6	272.2	36.1667	405.967
107	814	108	101.7	281.9	37.8	421.4
108	814	109	106.533	281.467	37.8667	425.867
109	814	110	104.6	284.867	37.9333	427.4
110	814	111	112.367	296.567	39.2	448.133
111	814	112	113.8	304.167	41.5667	459.533
112	814	113	116.633	306.367	40	463
113	814	114	117.533	318.6	44.8333	480.967
114	814	115	121.633	323.8	42.9667	488.4
115	814	116	124.433	327.967	44.8	497.2
116	814	117	125.567	337.8	47.5	510.867
117	814	118	131.033	349.467	48.2	528.7
118	814	119	134.267	356.767	50.7333	541.767
119	814	120	136.467	365.067	47.7	549.233
120	814	121	141.9	369.433	50.6333	561.967
121	814	122	141	382.9	50.6	574.5
122	814	123	145.3	392.633	52.8	590.733
123	814	124	149.9	406.367	54.5667	610.833
124	814	125	154.033	412.567	51.6667	618.267
125	814	126	156.467	425.767	54.7667	637
126	814	127	157	441.433	59.5667	658
127	814	128	164.2	447.967	59	671.167
128	814	129	170.433	457.2	63.3333	690.967
129	814	130	174.367	475.667	64	714.033
130	814	131	178.467	494.633	67.9667	741.067
131	814	132	186.633	506.867	65.3	758.8
132	814	133	190.1	523	67.1333	780.233
133	814	134	198.4	540.433	71.5	810.333
134	814	135	199.633	560.467	74.5667	834.667
135	814	136	209.867	573.267	75.7333	858.867
136	814	137	218.767	591.7	77.9333	888.4
137	814	138	221.133	619.533	83.1667	923.833
138	814	139	227.033	635.767	82.2667	945.067
139	814	140	238.633	653.633	88.5333	980.8
140	814	141	247.967	688.6	86.7	1023.27
141	814	142	251.833	704.767	93.6667	1050.27
142	814	143	261	729.267	93.4333	1083.7
143	814	144	269.733	760.1	101.867	1131.7
144	814	145	279.667	775.3	104.933	1159.9
145	814	146	289.8	808.333	107.033	1205.17
146	814	147	298.233	841.033	108.567	1247.83
147	814	148	312.233	868.3	114.333	1294.87
148	814	149	323.8	897.6	118.9	1340.3
149	814	150	335.333	921.9	119.833	1377.07
150	814	151	346.3	961	124.967	1432.27
151	814	152	355.6	1001.7	134.067	1491.37
152	814	153	365.967	1030.03	134.067	1530.07
153	814	154	380.767	1057.63	139.9	1578.3
154	814	155	395.6	1095.13	144.2	1634.93
155	814	156	409.6	1143.6	150.867	1704.07
156	814	157	415.233	1183.8	158.633	1757.67
157	814	158	430.933	1230.07	164.867	1825.87
158	814	159	452.8	1267.23	163.833	1883.87
159	814	160	466.633	1320.43	172.633	1959.7
160	814	161	475.733	1367.53	178.833	2022.1
161	814	162	498.833	1406.9	189.567	2095.3
162	814	163	519.033	1462.03	195.133	2176.2
163	814	164	540	1511.57	203.9	2255.47
164	814	165	561.033	1556.87	205.133	2323.03
165	814	166	579.5	1622.17	215.133	2416.8
166	814	167	584.733	1668.17	222.133	2475.03
167	814	168	606.9	1725.97	225.233	2558.1
168	814	169	622.667	1767.63	239.133	2629.43
169	814	170	657.2	1826.5	246.667	2730.37
170	814	171	665.467	1883.43	251.933	2800.83
171	814	172	686.6	1914.13	259.3	2860.03
172	814	173	713.9	1972.47	272.467	2958.83
173	814	174	726.233	2016.87	275.667	3018.77
174	814	175	749.4	2066.33	279.3	3095.03
175	814	176	758.7	2124	286.433	3169.13
176	814	177	774.8	2162.97	290.7	3228.47
177	814	178	803.067	2212.57	297.367	3313
178	814	179	815.9	2247.13	305.2	3368.23
179	814	180	831.8	2299.57	315.267	3446.63
180	814	181	851.767	2346.57	322.6	3520.93
181	814	182	859.333	2381.17	326	3566.5
182	814	183	892.567	2420.77	331.767	3645.1
183	814	184	898.233	2446.3	337.133	3681.67
184	814	185	907.1	2483.63	350.033	3740.77
185	814	186	922.3	2519.57	350.967	3792.83
186	814	187	927.367	2527.13	355.467	3809.97
187	814	188	942.333	2565.67	360.833	3868.83
188	814	189	957.7	2572.33	366	3896.03
189	814	190	954.2	2590.07	358.467	3902.73
190	814	191	971.2	2618.47	368.433	3958.1
191	814	192	965.133	2633.27	376.967	3975.37
192	814	193	970.6	2637.93	378.033	3986.57
193	814	194	982.2	2640.77	378.433	4001.4
194	814	195	990.567	2644.63	383.333	4018.53
195	814	196	993.667	2648.9	385.6	4028.17
196	814	197	995.5	2654.07	383.867	4033.43
197	814	198	996.067	2654.57	385.467	4036.1
198	814	199	996.4	2634.93	392.433	4023.77
199	814	200	986.767	2611.07	391.233	3989.07
200	814	201	989.533	2600.73	385.4	3975.67
201	814	202	978.767	2619.9	383.333	3982
202	814	203	976.433	2586.43	385.367	3948.23
203	814	204	969.6	2562.8	380.733	3913.13
204	814	205	959.8	2533.97	384.267	3878.03
205	814	206	960.167	2509.7	386.9	3856.77
206	814	207	946.2	2482.9	376.933	3806.03
207	814	208	938.067	2455.37	369.233	3762.67
208	814	209	933.2	2423.9	367.733	3724.83
209	814	210	915.967	2388.73	364.7	3669.4
210	814	211	903.667	2348.93	356.467	3609.07
211	814	212	889.9	2308.43	352.933	3551.27
212	814	213	882.3	2271.2	356.967	3510.47
213	814	214	870.633	2229.27	347.5	3447.4
214	814	215	846.3	2203.7	344.433	3394.43
215	814	216	840.167	2164.77	341.033	3345.97
216	814	217	821.467	2107.5	334.6	3263.57
217	814	218	808.067	2064.2	326.833	3199.1
218	814	219	780.067	2004.2	326	3110.27
219	814	220	776.6	1986	313.767	3076.37
220	814	221	758.767	1945.17	309	3012.93
221	814	222	733.633	1895.6	303.667	2932.9
222	814	223	724.733	1857.6	298.833	2881.17
223	814	224	704.2	1801.03	292.467	2797.7
224	814	225	697.867	1760.77	284.033	2742.67
225	814	226	669.333	1706.47	273.533	2649.33

## Sheet: Scenario 6
	Set	DAY	Child	Adult	Elderly	Total
0	815	1	3.5	7.53333	1.96667	13
1	815	2	5	11.9667	2.46667	19.4333
2	815	3	7.56667	12.9333	3	23.5
3	815	4	9.76667	18.7667	3.8	32.3333
4	815	5	10.5667	20.8667	3.2	34.6333
5	815	6	14.1	26.0333	3.83333	43.9667
6	815	7	16.9	30.1667	5.23333	52.3
7	815	8	21.7667	39.0333	5.23333	66.0333
8	815	9	24.4667	43.9	6.33333	74.7
9	815	10	26.1333	52.2667	7.8	86.2
10	815	11	33.2333	57.6	9.1	99.9333
11	815	12	36.5333	64.4667	9.9	110.9
12	815	13	44.1333	74.3	10.8	129.233
13	815	14	47.3	85.6333	11.7667	144.7
14	815	15	55.0333	95.4667	13.5667	164.067
15	815	16	62.9333	106.633	15.1333	184.7
16	815	17	66.9667	121.8	15.7333	204.5
17	815	18	78.8	127.6	18.6667	225.067
18	815	19	87.2	140.5	18.6667	246.367
19	815	20	96.1333	154.6	20.8333	271.567
20	815	21	103.167	168.633	24.8	296.6
21	815	22	112.233	179.167	25.7	317.1
22	815	23	124.9	200.8	27.9667	353.667
23	815	24	135.667	216.833	31.1667	383.667
24	815	25	145.1	236.033	33.9333	415.067
25	815	26	154.967	252.767	35.8667	443.6
26	815	27	172.233	271.933	38.7	482.867
27	815	28	183.533	291.567	40.0667	515.167
28	815	29	131	326.667	45.9667	503.633
29	815	30	137.5	344.6	46.3667	528.467
30	815	31	137.533	356.433	48.1	542.067
31	815	32	143.433	368	49.4	560.833
32	815	33	145.167	385.3	53.7667	584.233
33	815	34	144.067	400.067	53	597.133
34	815	35	152.7	407.567	53.8	614.067
35	815	36	155.267	427.633	57.7	640.6
36	815	37	159.333	437.867	55.9	653.1
37	815	38	166.467	457.933	60.1333	684.533
38	815	39	173.767	473.233	60.2333	707.233
39	815	40	177.8	489.7	61.9	729.4
40	815	41	181.733	515.8	66.9667	764.5
41	815	42	192.8	524	69	785.8
42	815	43	202.733	549.133	68	819.867
43	815	44	203.167	565.433	74.5333	843.133
44	815	45	211.333	587.067	74.8	873.2
45	815	46	217.767	599.533	78	895.3
46	815	47	225.833	403.167	80.9	709.9
47	815	48	236.267	411.567	84.4	732.233
48	815	49	231.2	400.633	79.9	711.733
49	815	50	225.433	388.8	81.1333	695.367
50	815	51	220.867	382.633	78.3667	681.867
51	815	52	214.067	375.3	77.3333	666.7
52	815	53	213	367.1	76.2	656.3
53	815	54	208.8	362.033	72.3333	643.167
54	815	55	202.133	351.733	74.3	628.167
55	815	56	204.833	350.7	69.2667	624.8
56	815	57	202.033	348.1	67.9	618.033
57	815	58	194.9	342.333	69.8333	607.067
58	815	59	190.1	334.8	65.4	590.3
59	815	60	187.767	330.933	64.9667	583.667
60	815	61	186.9	328.4	66.1	581.4
61	815	62	185.2	316.033	62.1	563.333
62	815	63	176.733	312.833	63.0667	552.633
63	815	64	176.633	307.533	59.0667	543.233
64	815	65	176.233	300.933	59.4667	536.633
65	815	66	171.933	293.967	58.5333	524.433
66	815	67	166	288.533	57.2	511.733
67	815	68	169.233	286.367	58.2333	513.833
68	815	69	164	269.2	56.5333	489.733
69	815	70	163.067	267.733	52.9333	483.733
70	815	71	154.2	266.2	53.8667	474.267
71	815	72	151.467	262.2	53.2333	466.9
72	815	73	147.567	254.6	49.2667	451.433
73	815	74	143.967	249.967	48.6333	442.567
74	815	75	143.033	244.567	50.1333	437.733
75	815	76	139.333	233.533	46.8667	419.733
76	815	77	136.4	230.933	45.3667	412.7
77	815	78	134.1	225.667	43.6667	403.433
78	815	79	128.933	228.1	44.9	401.933
79	815	80	126.567	217.733	41.9667	386.267
80	815	81	120.733	216.767	41.1333	378.633
81	815	82	122.833	233.3	41.7333	397.867
82	815	83	121.233	220.467	42.3667	384.067
83	815	84	112.067	216.833	40.8333	369.733
84	815	85	114.8	215.167	41.3667	371.333
85	815	86	114.333	210.5	40.4	365.233
86	815	87	114.567	205.833	37.2333	357.633
87	815	88	107.567	194.8	35.1	337.467
88	815	89	105.3	223.7	37.0667	366.067
89	815	90	102.433	217.6	34.1	354.133
90	815	91	100.833	209.233	35.2667	345.333
91	815	92	101.867	200.533	33.9333	336.333
92	815	93	96.7667	199.767	34.4667	331
93	815	94	99.9	195.7	32.4667	328.067
94	815	95	96.8667	193.4	32.1333	322.4
95	815	96	92.7	225.667	34.6333	353
96	815	97	91.5667	216.533	30.8333	338.933
97	815	98	90.3667	214.467	32.3333	337.167
98	815	99	90.1667	216.233	32.6	339
99	815	100	92.2667	209.067	32.3	333.633
100	815	101	90.5	209.567	31.4667	331.533
101	815	102	91.9667	209.233	30.8	332
102	815	103	92.4667	233.6	31.4333	357.5
103	815	104	89.9	231.533	30.7667	352.2
104	815	105	92.3	237.567	32.6667	362.533
105	815	106	92.6	238.2	32.8333	363.633
106	815	107	93.1667	239.167	34.0333	366.367
107	815	108	95.4	241.933	33.9	371.233
108	815	109	96.3	243.2	33.3667	372.867
109	815	110	94.6667	244.133	34.1667	372.967
110	815	111	96.4667	241.367	35.4667	373.3
111	815	112	101.767	252.2	33.0333	387
112	815	113	97.6333	251.8	35.3333	384.767
113	815	114	100.033	253.8	35.4333	389.267
114	815	115	102.533	259.8	33.8333	396.167
115	815	116	101.067	257.567	36.6333	395.267
116	815	117	102.5	258.967	37.1667	398.633
117	815	118	102.3	267.567	36.1333	406
118	815	119	104.067	268.433	38.0667	410.567
119	815	120	105	269.767	38.4	413.167
120	815	121	108.2	271.8	37.1667	417.167
121	815	122	107.767	274.133	37.1333	419.033
122	815	123	106.667	281.133	38.1667	425.967
123	815	124	110	279.467	38.7	428.167
124	815	125	112.1	282.767	41.5333	436.4
125	815	126	112.433	292	39.8667	444.3
126	815	127	111.9	297.667	42.1	451.667
127	815	128	117.4	304.4	42.9667	464.767
128	815	129	115.433	299.8	41.8	457.033
129	815	130	117.033	309.1	46	472.133
130	815	131	124.5	309.867	43.4	477.767
131	815	132	123.3	319.2	44.5667	487.067
132	815	133	122.9	321.833	44.4333	489.167
133	815	134	128.533	324.4	48.0667	501
134	815	135	132.967	331.767	46.4667	511.2
135	815	136	130.533	341.633	49.1667	521.333
136	815	137	133.567	344.7	49.5333	527.8
137	815	138	135	355.8	50.6	541.4
138	815	139	137.9	364.067	48.5333	550.5
139	815	140	137.933	365.733	48.2333	551.9
140	815	141	143.533	373.033	50.4667	567.033
141	815	142	146.967	377.867	51.8667	576.7
142	815	143	146.333	387.633	53	586.967
143	815	144	154.367	400.933	54.3333	609.633
144	815	145	156.733	408.133	56.0667	620.933
145	815	146	157.067	420.533	58.9333	636.533
146	815	147	161.3	424.867	59.1	645.267
147	815	148	167.233	435.533	61.9667	664.733
148	815	149	164.133	447.6	64.6333	676.367
149	815	150	175.867	458.533	61.9333	696.333
150	815	151	176.067	464.667	65.3667	706.1
151	815	152	178.9	474.7	63.3	716.9
152	815	153	182.467	484.233	68.3667	735.067
153	815	154	185	490.567	66.5	742.067
154	815	155	190.1	498.3	66.8667	755.267
155	815	156	192.5	519.6	71.8667	783.967
156	815	157	196	525.8	69.9	791.7
157	815	158	203.533	535.267	72.7667	811.567
158	815	159	203.533	545.2	74.6667	823.4
159	815	160	202.9	557	79.6	839.5
160	815	161	211.933	571.4	77.1667	860.5
161	815	162	219.5	580.167	78.2333	877.9
162	815	163	226.9	598.833	80.8333	906.567
163	815	164	228.9	605.8	84.2	918.9
164	815	165	234.1	619.667	86.6667	940.433
165	815	166	239.3	638.9	85.4	963.6
166	815	167	239.733	656.967	83.1333	979.833
167	815	168	244.867	668.667	89.1667	1002.7
168	815	169	259.4	675.333	91.9667	1026.7
169	815	170	258.267	695.633	97.7667	1051.67
170	815	171	263.6	712.667	99.8667	1076.13
171	815	172	268.9	721	99.8667	1089.77
172	815	173	281.3	745.1	98.7333	1125.13
173	815	174	277.433	767.567	101.267	1146.27
174	815	175	293.133	773.633	107.667	1174.43
175	815	176	289.533	792.733	109.1	1191.37
176	815	177	297.833	818.233	111.4	1227.47
177	815	178	306.067	816.7	110.2	1232.97
178	815	179	311.667	848.7	116.533	1276.9
179	815	180	323.067	864.533	116.3	1303.9
180	815	181	324.567	881.733	119.233	1325.53
181	815	182	330.367	895.267	121.3	1346.93
182	815	183	335.4	921.4	121.833	1378.63
183	815	184	346.433	926.433	130.333	1403.2
184	815	185	349.533	956.767	130.267	1436.57
185	815	186	357.433	972.1	133.9	1463.43
186	815	187	371.867	996.567	133.8	1502.23
187	815	188	378.267	1012.03	138.6	1528.9
188	815	189	383.167	1039.4	143.5	1566.07
189	815	190	388.133	1058.67	142.567	1589.37
190	815	191	400.9	1079.03	144.833	1624.77
191	815	192	405.433	1107.67	146.967	1660.07
192	815	193	405.067	1127.1	153.1	1685.27
193	815	194	424.067	1161.17	159.3	1744.53
194	815	195	426.667	1177	160.667	1764.33
195	815	196	435.233	1198.73	166.633	1800.6
196	815	197	441.767	1219.87	168.567	1830.2
197	815	198	452.833	1235.3	170.033	1858.17
198	815	199	462.767	1254.63	174.867	1892.27
199	815	200	469.967	1293.67	178.033	1941.67
200	815	201	484.667	1319.77	182.533	1986.97
201	815	202	490.433	1339.17	178.833	2008.43
202	815	203	497.7	1363.6	188.7	2050
203	815	204	500.5	1387.83	189.167	2077.5
204	815	205	518.633	1414.63	195.533	2128.8
205	815	206	523.367	1436.93	200.367	2160.67
206	815	207	532.5	1465.7	199.633	2197.83
207	815	208	546.067	1490.07	207.067	2243.2
208	815	209	556.033	1519.47	207.967	2283.47
209	815	210	566.167	1544.13	208.933	2319.23
210	815	211	571.867	1561.47	209.4	2342.73
211	815	212	586.367	1585.1	223.6	2395.07
212	815	213	598.333	1607.77	221.067	2427.17
213	815	214	598.333	1635.7	229.8	2463.83
214	815	215	616.867	1655.5	234.667	2507.03
215	815	216	617.133	1669.27	230.333	2516.73
216	815	217	629.3	1693.97	238.7	2561.97
217	815	218	626.167	1721.5	241.533	2589.2
218	815	219	639.033	1731.97	246.833	2617.83
219	815	220	648.567	1740.97	244.667	2634.2
220	815	221	658.033	1770.9	249.467	2678.4
221	815	222	658.1	1767.5	255.833	2681.43
222	815	223	668.167	1796.6	253.133	2717.9
223	815	224	680.5	1799.73	250.533	2730.77
224	815	225	671.467	1815.17	257.267	2743.9
225	815	226	679.567	1829.37	257.033	2765.97

## Sheet: Scenario 7
	Set	DAY	Child	Adult	Elderly	Total
0	816	1	3.9	7.33333	1.76667	13
1	816	2	5.63333	11.5	2.8	19.9333
2	816	3	6.8	13.5	2.26667	22.5667
3	816	4	8.93333	16.5667	2.8	28.3
4	816	5	11.4	21.2667	4.33333	37
5	816	6	15.3	26.2	4.3	45.8
6	816	7	19.3667	34	4.63333	58
7	816	8	20.9667	38.3	6.36667	65.6333
8	816	9	25.5	44.3333	7.86667	77.7
9	816	10	30.0667	55.5	8.6	94.1667
10	816	11	35.6333	60.6	8.93333	105.167
11	816	12	39.8333	68.8	10.1667	118.8
12	816	13	45.8333	77.8667	11.8	135.5
13	816	14	50.3	89.1333	11.9667	151.4
14	816	15	58.5667	98.3333	13.9	170.8
15	816	16	64.6667	110.733	15.0333	190.433
16	816	17	75	121.8	17.2	214
17	816	18	79.7667	134.7	19.1333	233.6
18	816	19	89.9333	147.033	20.8667	257.833
19	816	20	97.4333	160.8	24.4667	282.7
20	816	21	105.2	172.1	24.7333	302.033
21	816	22	115.7	186.867	27	329.567
22	816	23	127.667	203.433	29.4333	360.533
23	816	24	136.067	212.267	30.5333	378.867
24	816	25	149.233	241.667	34.1	425
25	816	26	156.967	256.733	37.6	451.3
26	816	27	173.733	278.933	38.4667	491.133
27	816	28	189.2	298.267	42.3667	529.833
28	816	29	132.567	318.7	46.7333	498
29	816	30	137.233	348.767	46.7333	532.733
30	816	31	139.733	368.8	49.2333	557.767
31	816	32	141.067	371.967	51.2	564.233
32	816	33	144.467	386.4	51.0333	581.9
33	816	34	142.7	406.5	50.2333	599.433
34	816	35	150.3	425.133	55.1667	630.6
35	816	36	154.667	431.433	57.9667	644.067
36	816	37	165.3	449.867	57.7	672.867
37	816	38	166.933	459.2	61.2667	687.4
38	816	39	169.433	475.633	62.5667	707.633
39	816	40	175.9	493.533	61.9333	731.367
40	816	41	188.3	512.9	65.3	766.5
41	816	42	192.433	520.833	68	781.267
42	816	43	202.467	548.767	71.5333	822.767
43	816	44	206.6	569	72.3	847.9
44	816	45	209.9	575.567	76.2	861.667
45	816	46	218.333	613.733	77.8667	909.933
46	816	47	230.9	406.533	83.0333	720.467
47	816	48	230.067	419.8	83.8333	733.7
48	816	49	235.333	406.667	81.5667	723.567
49	816	50	227.667	396.867	78.3333	702.867
50	816	51	217.5	386.467	79.6333	683.6
51	816	52	217.533	380.4	74.7	672.633
52	816	53	210.2	370.2	76.5333	656.933
53	816	54	210.467	364.767	70.5667	645.8
54	816	55	207.033	363.567	72.5667	643.167
55	816	56	204.867	350.467	69.9667	625.3
56	816	57	200.867	348.433	70.6667	619.967
57	816	58	196.933	349.9	69.7667	616.6
58	816	59	194.4	338.033	68.3333	600.767
59	816	60	192.733	334.033	67.5667	594.333
60	816	61	185.7	325.367	63.5	574.567
61	816	62	183.8	316.633	63.9	564.333
62	816	63	179	316.467	62.5333	558
63	816	64	174.033	310.067	62.2333	546.333
64	816	65	173.233	303.167	56.7333	533.133
65	816	66	168.8	293.667	56.5333	519
66	816	67	164.6	289.467	55.1667	509.233
67	816	68	161.6	283.467	56	501.067
68	816	69	161.333	276.633	56.5667	494.533
69	816	70	156.333	264.933	50.9	472.167
70	816	71	152.033	266.233	53.8667	472.133
71	816	72	145	258.167	51.7333	454.9
72	816	73	146.333	250.533	51.1667	448.033
73	816	74	145.133	248.667	47.8667	441.667
74	816	75	139.867	240.8	47.7	428.367
75	816	76	130.7	238.767	48.2333	417.7
76	816	77	137.6	232.667	48	418.267
77	816	78	132.567	223.467	45.2333	401.267
78	816	79	131.2	223.133	43.4333	397.767
79	816	80	127.533	216.133	44.0333	387.7
80	816	81	126.067	211.6	42.3	379.967
81	816	82	122.8	209.667	41.5333	374
82	816	83	117.533	204.7	39.4333	361.667
83	816	84	119	200.167	38.6333	357.8
84	816	85	110.233	195.267	37.6	343.1
85	816	86	112.733	192.6	37.6333	342.967
86	816	87	110.767	185.533	36	332.3
87	816	88	106.833	182.1	36.2667	325.2
88	816	89	101.2	197.233	35.5333	333.967
89	816	90	101.733	191.433	35.5667	328.733
90	816	91	101.533	189.4	33.2667	324.2
91	816	92	97.2667	181.067	35.2	313.533
92	816	93	97.9	184.267	35	317.167
93	816	94	92.0667	182.1	31.4667	305.633
94	816	95	98.2	174.6	30.6667	303.467
95	816	96	90.9	198.367	31.5667	320.833
96	816	97	89.8333	194.433	31.1333	315.4
97	816	98	88.9667	187.2	31.1	307.267
98	816	99	90.0667	191.967	31.6667	313.7
99	816	100	91.6333	186.933	30.6	309.167
100	816	101	89.2333	187.8	30.4	307.433
101	816	102	88.8333	186.467	33.2667	308.567
102	816	103	86.4667	218.267	29.7	334.433
103	816	104	90.3333	217.3	31.2333	338.867
104	816	105	91.2333	223.4	32.5667	347.2
105	816	106	95.2	222.7	33.0333	350.933
106	816	107	94.5333	225.9	33.9333	354.367
107	816	108	99.0667	234.733	31.5	365.3
108	816	109	95.6333	233.6	34.5667	363.8
109	816	110	100.267	279.5	37.5667	417.333
110	816	111	103.833	283.7	33.5667	421.1
111	816	112	105.9	292.833	35.9667	434.7
112	816	113	112.4	306.8	40	459.2
113	816	114	114.7	321.8	41.6333	478.133
114	816	115	120.967	335.9	42.6667	499.533
115	816	116	127.067	348.1	45.8333	521
116	816	117	135.333	366.033	47.9333	549.3
117	816	118	136.1	380.067	49.3	565.467
118	816	119	145.167	405.067	53.3	603.533
119	816	120	148.8	423.133	55.1333	627.067
120	816	121	155.933	441.067	54.0333	651.033
121	816	122	166.333	467.1	62.5333	695.967
122	816	123	176.333	479.967	61.3	717.6
123	816	124	184.633	519.167	67.0667	770.867
124	816	125	190.7	537.267	69.3667	797.333
125	816	126	198.7	571.967	71.1667	841.833
126	816	127	207.4	607.433	78.2333	893.067
127	816	128	221.7	634.067	81.3	937.067
128	816	129	233.733	674.133	86.5333	994.4
129	816	130	242.067	713.7	87.2667	1043.03
130	816	131	261.833	745.967	97.4333	1105.23
131	816	132	271.7	788.2	99.2667	1159.17
132	816	133	279.867	837.467	104.367	1221.7
133	816	134	298.533	884.333	113.033	1295.9
134	816	135	317.767	918.333	114.567	1350.67
135	816	136	332.267	967.833	121.367	1421.47
136	816	137	352.333	1018.13	128.567	1499.03
137	816	138	369.833	1063.97	136.533	1570.33
138	816	139	389.733	1110.7	142.8	1643.23
139	816	140	405.633	1168.87	151.2	1725.7
140	816	141	426.7	1235.1	156.533	1818.33
141	816	142	444.233	1291.63	165.067	1900.93
142	816	143	471.333	1350.4	169.967	1991.7
143	816	144	486.267	1410.63	179.6	2076.5
144	816	145	514.6	1474.33	189.133	2178.07
145	816	146	532.067	1534.67	198.633	2265.37
146	816	147	560.067	1602.7	202.467	2365.23
147	816	148	582.133	1659.73	212.5	2454.37
148	816	149	600.633	1744.07	225.1	2569.8
149	816	150	629.433	1809.03	235.067	2673.53
150	816	151	654.233	1868.67	244.2	2767.1
151	816	152	683.767	1948.4	252.533	2884.7
152	816	153	705.533	2007.8	265.567	2978.9
153	816	154	729.933	2102.3	270.533	3102.77
154	816	155	767.233	2182.03	281.233	3230.5
155	816	156	793.033	2235.1	295.033	3323.17
156	816	157	815.9	2325.7	304.467	3446.07
157	816	158	838.667	2392.5	320.667	3551.83
158	816	159	875.967	2445.03	325.133	3646.13
159	816	160	911.1	2524	333.1	3768.2
160	816	161	926.767	2609.73	343.033	3879.53
161	816	162	954.467	2684.73	365.967	4005.17
162	816	163	985.967	2759.23	369.833	4115.03
163	816	164	1002.23	2810.6	381.133	4193.97
164	816	165	1031.2	2891.93	391.233	4314.37
165	816	166	1046.33	2933.67	401.333	4381.33
166	816	167	1074.9	3009.77	415.733	4500.4
167	816	168	1095.3	3040.23	418.6	4554.13
168	816	169	1109.3	3088.33	423.433	4621.07
169	816	170	1138.97	3132.27	427.867	4699.1
170	816	171	1143.67	3191.9	440.533	4776.1
171	816	172	1175.1	3228.3	451.767	4855.17
172	816	173	1183.7	3240.03	452.433	4876.17
173	816	174	1195.87	3284.1	464.433	4944.4
174	816	175	1203.9	3322.9	465.5	4992.3
175	816	176	1222.63	3306.03	477.467	5006.13
176	816	177	1240.43	3361.57	474.333	5076.33
177	816	178	1247.57	3348.1	482.2	5077.87
178	816	179	1258.67	3358.97	479.467	5097.1
179	816	180	1249.37	3368.6	489	5106.97
180	816	181	1256.17	3335.87	490.333	5082.37
181	816	182	1260.77	3332.3	486.833	5079.9
182	816	183	1256.33	3317.37	491.733	5065.43
183	816	184	1247.6	3326	485.167	5058.77
184	816	185	1238.1	3303.03	487.9	5029.03
185	816	186	1244.57	3269.63	481.3	4995.5
186	816	187	1220.23	3240.2	491.1	4951.53
187	816	188	1212.77	3212.6	490.267	4915.63
188	816	189	1198.53	3152.93	485.667	4837.13
189	816	190	1189.17	3119.43	481.5	4790.1
190	816	191	1185.33	3074.4	469.833	4729.57
191	816	192	1164.13	3030.43	468.033	4662.6
192	816	193	1152.07	2965.4	458.433	4575.9
193	816	194	1127.87	2911.23	447.433	4486.53
194	816	195	1108.2	2846.87	447.5	4402.57
195	816	196	1081.4	2791.97	441.967	4315.33
196	816	197	1067.4	2753.17	431.3	4251.87
197	816	198	1038.9	2681.97	423.333	4144.2
198	816	199	1014.93	2613.83	413.533	4042.3
199	816	200	999.833	2550.2	412.3	3962.33
200	816	201	970.7	2482.1	394.833	3847.63
201	816	202	941.3	2413.7	386.333	3741.33
202	816	203	929.9	2351.03	379.333	3660.27
203	816	204	899	2277.07	368.433	3544.5
204	816	205	878.767	2209.6	367.767	3456.13
205	816	206	849.367	2133.03	351.633	3334.03
206	816	207	823.8	2075.37	337.9	3237.07
207	816	208	796.833	2018.2	322.933	3137.97
208	816	209	768.233	1949.3	331.1	3048.63
209	816	210	743.567	1882.87	313.167	2939.6
210	816	211	717.867	1835.63	308.267	2861.77
211	816	212	700.4	1755.97	299.2	2755.57
212	816	213	668.4	1691.2	285.467	2645.07
213	816	214	657.567	1625.47	280.033	2563.07
214	816	215	627.067	1575.7	265.2	2467.97
215	816	216	608.4	1515.73	259.733	2383.87
216	816	217	581.467	1473.43	246.633	2301.53
217	816	218	565.167	1415.97	240.1	2221.23
218	816	219	543.267	1362.77	231.533	2137.57
219	816	220	524.133	1307.57	223.367	2055.07
220	816	221	496.133	1255.57	217.467	1969.17
221	816	222	485.867	1207.97	212.833	1906.67
222	816	223	468.067	1156.13	203.533	1827.73
223	816	224	449.367	1106.8	197.4	1753.57
224	816	225	431.633	1069.83	184.6	1686.07
225	816	226	411.033	1026.13	184	1621.17

## Sheet: Scenario 8
	Set	DAY	Child	Adult	Elderly	Total
0	817	1	3.5	7.66667	1.83333	13
1	817	2	5.93333	11.4667	2.63333	20.0333
2	817	3	6.73333	13.9	2.56667	23.2
3	817	4	10.0333	17.9333	2.7	30.6667
4	817	5	12.6333	23.7667	4.06667	40.4667
5	817	6	15.5	28.3333	4.13333	47.9667
6	817	7	18.4667	34.4333	5.73333	58.6333
7	817	8	23.2333	40.4	6.63333	70.2667
8	817	9	27.8667	46.2333	6.76667	80.8667
9	817	10	31.5667	55.3333	9.06667	95.9667
10	817	11	36.9667	62.9333	9	108.9
11	817	12	39.8333	75.0667	11.3667	126.267
12	817	13	47.2667	81.8	12.7667	141.833
13	817	14	55.2	92.2333	13.6667	161.1
14	817	15	61.8333	100.6	14.9	177.333
15	817	16	67.1667	115.267	16.4333	198.867
16	817	17	74.9	127.133	18.9	220.933
17	817	18	83.3333	137.633	20.4	241.367
18	817	19	93.3	156.833	21.8333	271.967
19	817	20	100.533	164.5	24.4667	289.5
20	817	21	112.867	179.2	26	318.067
21	817	22	123.667	195.567	27.5	346.733
22	817	23	131.533	213.9	29.4333	374.867
23	817	24	146.167	234.167	33.7333	414.067
24	817	25	158.333	244.267	36.3	438.9
25	817	26	171.633	272.333	38.4	482.367
26	817	27	182.567	290.133	41.1667	513.867
27	817	28	197.133	318.667	46.3667	562.167
28	817	29	137.133	341.1	48.3	526.533
29	817	30	148.433	371.4	51.6333	571.467
30	817	31	146.067	382.767	54.1333	582.967
31	817	32	153.367	390.033	52.1	595.5
32	817	33	148.6	410.167	55.2	613.967
33	817	34	158.1	425.233	54.0667	637.4
34	817	35	157.9	437.933	58.8	654.633
35	817	36	166.967	450.133	61.6333	678.733
36	817	37	171.867	476.567	60.4333	708.867
37	817	38	178.333	487.533	64.9667	730.833
38	817	39	182.2	501.1	64.2333	747.533
39	817	40	185.533	520.833	68.2	774.567
40	817	41	196.433	541.5	68.5333	806.467
41	817	42	196.733	556.033	71.5	824.267
42	817	43	206.2	580.733	75.4667	862.4
43	817	44	212.8	602.033	76.7333	891.567
44	817	45	219.6	615.867	78.6	914.067
45	817	46	229.5	643.067	85.9667	958.533
46	817	47	238.133	423.4	83.8667	745.4
47	817	48	250.433	437.933	86.1667	774.533
48	817	49	248.5	422.9	85.9	757.3
49	817	50	235.1	416.7	83.7333	735.533
50	817	51	232.133	406.267	79.2333	717.633
51	817	52	226.233	399.7	78.4	704.333
52	817	53	225.6	391.1	77.8667	694.567
53	817	54	217.433	382.867	76.3	676.6
54	817	55	214.1	370.6	74.6	659.3
55	817	56	215.733	374.933	75.5	666.167
56	817	57	204.5	357.8	71.6667	633.967
57	817	58	203.2	354.8	70.3667	628.367
58	817	59	203.5	349.1	69.1333	621.733
59	817	60	193.067	343.6	67.4667	604.133
60	817	61	194.733	337.833	69.5667	602.133
61	817	62	193.333	335.767	65.5667	594.667
62	817	63	186.167	325.633	66.6	578.4
63	817	64	184.667	322.1	63.6	570.367
64	817	65	181.267	311.733	62.9667	555.967
65	817	66	182.267	309.9	61	553.167
66	817	67	172.367	297	59.5667	528.933
67	817	68	168.433	294.067	57.9333	520.433
68	817	69	167.4	290.6	57.5667	515.567
69	817	70	166.8	280	56.6667	503.467
70	817	71	157.733	273.3	53.5333	484.567
71	817	72	155.333	269.733	55.5	480.567
72	817	73	153.3	261.867	51.6667	466.833
73	817	74	154.267	257.267	49.8667	461.4
74	817	75	147.267	255.433	47.8667	450.567
75	817	76	143.067	246.167	45.3667	434.6
76	817	77	137.533	244.033	47.9333	429.5
77	817	78	133	240.867	46.8	420.667
78	817	79	130.1	229.4	44.1667	403.667
79	817	80	128.933	221.967	44.4333	395.333
80	817	81	127	219.133	43.8333	389.967
81	817	82	123	211.767	41.8333	376.6
82	817	83	121.6	206.233	40.0667	367.9
83	817	84	117.133	201.7	41.3333	360.167
84	817	85	113.267	200.4	39.2667	352.933
85	817	86	111.867	190.433	39.5333	341.833
86	817	87	111.233	192.2	36.7333	340.167
87	817	88	106.767	182.2	37	325.967
88	817	89	105.367	199.8	36.6333	341.8
89	817	90	102.133	190.5	33.2	325.833
90	817	91	100	191.233	33.8333	325.067
91	817	92	101.733	186.733	33.5333	322
92	817	93	97.9	181.133	35.0333	314.067
93	817	94	93.7667	175.267	33.6	302.633
94	817	95	95.0667	171.033	30.3667	296.467
95	817	96	91.6	191.433	30.3333	313.367
96	817	97	87.6333	187.567	30.5333	305.733
97	817	98	86.7	186.133	31.0667	303.9
98	817	99	89.6	181.067	29.5	300.167
99	817	100	86.7667	177.5	31.7333	296
100	817	101	85.1333	178.533	29.2667	292.933
101	817	102	83.9667	175.733	30.4	290.1
102	817	103	85.4	203.433	31.1	319.933
103	817	104	84.2	200.1	29.8	314.1
104	817	105	81.9333	200.5	28.5333	310.967
105	817	106	85.8667	205.967	30.5667	322.4
106	817	107	83.3667	206.767	29.6	319.733
107	817	108	87.7	201.3	29.4667	318.467
108	817	109	87.3333	202.767	31.1333	321.233
109	817	110	88.1	234.867	31.4	354.367
110	817	111	86.7333	233.667	29.1	349.5
111	817	112	87.7	233.3	31.8667	352.867
112	817	113	89.9	240.067	34.1	364.067
113	817	114	94.7333	248.833	32.3	375.867
114	817	115	94.4	254.133	35.9667	384.5
115	817	116	100.367	255.4	35.2667	391.033
116	817	117	100.667	260.9	36.7667	398.333
117	817	118	101.533	271.633	36.2667	409.433
118	817	119	106.7	275.067	38.9333	420.7
119	817	120	107.867	286.533	38.1	432.5
120	817	121	108.767	292.133	39.8	440.7
121	817	122	114.667	295.633	40.2	450.5
122	817	123	114.933	306.067	39.5333	460.533
123	817	124	120.233	311.7	43.5333	475.467
124	817	125	120.833	320.267	44.5	485.6
125	817	126	120.3	329.7	43.9667	493.967
126	817	127	121.9	330.267	46.5333	498.7
127	817	128	131.233	343.967	49.5333	524.733
128	817	129	133.7	356.833	49.9	540.433
129	817	130	137.167	374.167	48.2333	559.567
130	817	131	142.967	384.133	51.3667	578.467
131	817	132	145.533	384.767	55.8333	586.133
132	817	133	147.333	396.267	53.6667	597.267
133	817	134	151.267	419.1	56.1	626.467
134	817	135	156.833	427.333	55.1667	639.333
135	817	136	159.067	443.133	59.8667	662.067
136	817	137	167.8	457.567	61.8667	687.233
137	817	138	170.467	460.7	62.3333	693.5
138	817	139	174.9	486.067	61.2	722.167
139	817	140	182.867	502.167	66.2	751.233
140	817	141	186.7	516.467	67.3667	770.533
141	817	142	195.9	538.467	70.6667	805.033
142	817	143	199.767	549.833	74.4667	824.067
143	817	144	201.467	568.333	76.8667	846.667
144	817	145	209.6	589.133	77.1667	875.9
145	817	146	217.267	613.433	79.6	910.3
146	817	147	226.633	621.633	83.1667	931.433
147	817	148	232.4	649.933	84.6	966.933
148	817	149	239.9	666.3	87.4	993.6
149	817	150	250.467	687.367	92.2667	1030.1
150	817	151	263.8	712	93.5	1069.3
151	817	152	267.9	739.2	99.2333	1106.33
152	817	153	277.6	761.5	97.5	1136.6
153	817	154	283.1	801.433	108.467	1193
154	817	155	298.467	819.333	107.167	1224.97
155	817	156	309.967	853.967	114.4	1278.33
156	817	157	322.633	882.867	113.967	1319.47
157	817	158	326.067	918.933	122.467	1367.47
158	817	159	340.133	952.567	124.6	1417.3
159	817	160	351.767	985	130.6	1467.37
160	817	161	358.4	1021	137.7	1517.1
161	817	162	376.4	1049.43	137.1	1562.93
162	817	163	393.467	1097.67	145.333	1636.47
163	817	164	404	1125.73	151.967	1681.7
164	817	165	419.233	1172.93	154.433	1746.6
165	817	166	430.7	1209.1	162.333	1802.13
166	817	167	442.267	1254.4	166.533	1863.2
167	817	168	462.833	1301.47	171.133	1935.43
168	817	169	479	1351.27	178.567	2008.83
169	817	170	490.567	1405.3	181.9	2077.77
170	817	171	511.867	1452.37	194.9	2159.13
171	817	172	529.1	1505.87	198.933	2233.9
172	817	173	551.033	1562.23	206.733	2320
173	817	174	562.5	1603.43	210.067	2376
174	817	175	585.9	1650.33	218.267	2454.5
175	817	176	612.167	1684.77	227.767	2524.7
176	817	177	624.067	1748.83	233.433	2606.33
177	817	178	645.833	1796.47	237.667	2679.97
178	817	179	657.2	1844.5	245.967	2747.67
179	817	180	677.767	1912.17	253.233	2843.17
180	817	181	697.233	1943.47	266.9	2907.6
181	817	182	723.133	2000.97	270.6	2994.7
182	817	183	740.033	2052.03	277.567	3069.63
183	817	184	750.667	2099.2	278.533	3128.4
184	817	185	770.9	2147.7	290.1	3208.7
185	817	186	790.533	2178.5	297.467	3266.5
186	817	187	805.033	2244.13	306.033	3355.2
187	817	188	823.967	2269.4	309.433	3402.8
188	817	189	831.7	2325.73	322	3479.43
189	817	190	857.2	2381.33	324.2	3562.73
190	817	191	866.167	2395.87	332.367	3594.4
191	817	192	878.133	2450.63	339.267	3668.03
192	817	193	897.267	2470.87	352.333	3720.47
193	817	194	908.033	2511.6	353.667	3773.3
194	817	195	922.567	2532.33	351.9	3806.8
195	817	196	939.533	2553.9	357.033	3850.47
196	817	197	942.933	2566.7	370.867	3880.5
197	817	198	960.667	2596.27	368.3	3925.23
198	817	199	963.933	2617.9	369.467	3951.3
199	817	200	970.1	2620.77	375.9	3966.77
200	817	201	974.3	2643.97	376.667	3994.93
201	817	202	993.633	2629.93	379.133	4002.7
202	817	203	985.7	2638.37	389.767	4013.83
203	817	204	986.867	2656.1	386.9	4029.87
204	817	205	985.4	2653.93	384.967	4024.3
205	817	206	990.567	2638.2	393.133	4021.9
206	817	207	996	2635.3	389	4020.3
207	817	208	986	2620.3	391.267	3997.57
208	817	209	980.933	2613.33	391.767	3986.03
209	817	210	974.867	2590.9	384.2	3949.97
210	817	211	975.567	2577.4	381.567	3934.53
211	817	212	978.8	2554	379.6	3912.4
212	817	213	953.333	2549.7	379.467	3882.5
213	817	214	948.367	2503.57	380.033	3831.97
214	817	215	943.9	2491.23	370.1	3805.23
215	817	216	944.333	2444.37	374.833	3763.53
216	817	217	924.567	2443.37	365.767	3733.7
217	817	218	917.233	2399.43	366.567	3683.23
218	817	219	899.133	2355.7	360.367	3615.2
219	817	220	891.433	2325.5	362.867	3579.8
220	817	221	881.467	2301.63	350.433	3533.53
221	817	222	861.567	2234.33	348.833	3444.73
222	817	223	848.8	2200.63	340.7	3390.13
223	817	224	831.033	2159.9	340.867	3331.8
224	817	225	816.3	2088.37	328.033	3232.7
225	817	226	812.333	2072.37	324.433	3209.13

[truncated: 1 more sheets: Scenario 9]
