# Supplementary material for: The impact of social distancing on COVID19 spread: State of Georgia case study
Source: PLoS One. 2020 Oct 12;15(10):e0239798. doi: 10.1371/journal.pone.0239798 (PMC7549801; doi:10.1371/journal.pone.0239798)
Supplement: S15 Dataset — Data values are averages from the 30 runs. The number of children, adults, elderly and total number of people who developed symptoms on a given day in the simulation is recorded. Since the simulation is based on the population of Georgia, and each entity in the simulation represents ten people, all data values recorded are based on one-tenth of the population of Georgia, that is, there are a total of roughly one million people in the simulation. (XLSX) [file pone.0239798.s019.xlsx]

## Sheet: NI
	Set	DAY	Child	Adult	Elderly	Total
0	808	1	0	0	0	0
1	808	2	1.46667	2.96667	0.766667	5.2
2	808	3	1.66667	3.9	0.8	6.36667
3	808	4	2.8	6.1	1.2	10.1
4	808	5	4.56667	8.8	1.63333	15
5	808	6	5.66667	12.0333	2.33333	20.0333
6	808	7	7.53333	14.7667	2.03333	24.3333
7	808	8	9	17.6333	3.16667	29.8
8	808	9	11.9	24.1	3.33333	39.3333
9	808	10	14.3	26.6333	4.16667	45.1
10	808	11	17.3	32.5333	4.63333	54.4667
11	808	12	19.8333	37.0333	5.76667	62.6333
12	808	13	23.6667	42.8667	6.46667	73
13	808	14	26.1	51.8	6.43333	84.3333
14	808	15	32.3667	60.3333	8	100.7
15	808	16	38.3333	70.0667	10.2	118.6
16	808	17	43.3667	82.7333	10.6	136.7
17	808	18	52.3333	94	11.8667	158.2
18	808	19	61.2667	110.433	15.0333	186.733
19	808	20	67.0333	122.867	16.0667	205.967
20	808	21	77.7333	142.367	19.2333	239.333
21	808	22	86.3667	161.933	20.3667	268.667
22	808	23	99.3	182.933	22.8	305.033
23	808	24	117.367	208.567	29.0667	355
24	808	25	128.8	242.3	31.5667	402.667
25	808	26	149.833	269.867	35.3333	455.033
26	808	27	171.367	305.267	38.7333	515.367
27	808	28	191.833	341.533	45.8333	579.2
28	808	29	211.2	394.167	50.2	655.567
29	808	30	248.6	446.267	57.4	752.267
30	808	31	273.167	507.867	62.9	843.933
31	808	32	309.433	569.667	71.7	950.8
32	808	33	350.5	638.2	77.0333	1065.73
33	808	34	397.133	728.8	89.7333	1215.67
34	808	35	442.6	817.733	103.833	1364.17
35	808	36	505.033	927.3	113.8	1546.13
36	808	37	563.933	1031.87	135.3	1731.1
37	808	38	629.767	1166.8	148.733	1945.3
38	808	39	707.833	1293.2	160.1	2161.13
39	808	40	787.6	1468.9	187.733	2444.23
40	808	41	878.4	1628.4	211.1	2717.9
41	808	42	972.7	1820.67	228.033	3021.4
42	808	43	1077.57	2021.37	253.733	3352.67
43	808	44	1196.4	2247.17	283.833	3727.4
44	808	45	1314.37	2473.13	311.2	4098.7
45	808	46	1446.9	2735.87	341.1	4523.87
46	808	47	1578.03	3014.8	380.433	4973.27
47	808	48	1734.8	3283.63	430.1	5448.53
48	808	49	1873.73	3594.77	464.967	5933.47
49	808	50	2025.7	3903.53	503.467	6432.7
50	808	51	2175.97	4234.9	544.8	6955.67
51	808	52	2330.43	4550.2	600.167	7480.8
52	808	53	2499.63	4869.6	632.9	8002.13
53	808	54	2632.27	5180.83	687.267	8500.37
54	808	55	2746.5	5491.9	730.8	8969.2
55	808	56	2884.37	5785.17	786.3	9455.83
56	808	57	3015.9	6060.17	834.933	9911
57	808	58	3111.97	6291.07	866.1	10269.1
58	808	59	3199.6	6525.67	907.367	10632.6
59	808	60	3260.67	6722.3	951.333	10934.3
60	808	61	3305.57	6875.23	977.6	11158.4
61	808	62	3317.6	6960.6	996.9	11275.1
62	808	63	3315.5	7011.03	1032.73	11359.3
63	808	64	3288.83	7014.8	1046.57	11350.2
64	808	65	3243.7	6957.6	1049.73	11251
65	808	66	3195.53	6878	1058.93	11132.5
66	808	67	3134.23	6768.37	1059.77	10962.4
67	808	68	3032.7	6601.8	1041	10675.5
68	808	69	2914.03	6383.7	1024.3	10322
69	808	70	2805.5	6156.87	1006.07	9968.43
70	808	71	2681.03	5924.07	988.433	9593.53
71	808	72	2533.87	5668.63	956.967	9159.47
72	808	73	2406.73	5385.93	916.533	8709.2
73	808	74	2250.3	5071.67	881.833	8203.8
74	808	75	2120.83	4801.13	853.367	7775.33
75	808	76	1967.47	4494.77	811.167	7273.4
76	808	77	1841.3	4240.17	772.667	6854.13
77	808	78	1715.63	3963.77	722.467	6401.87
78	808	79	1586.97	3690.57	677.767	5955.3
79	808	80	1475.83	3434.33	637.567	5547.73
80	808	81	1352.5	3193.87	607.333	5153.7
81	808	82	1265.57	2935.2	565.033	4765.8
82	808	83	1157.6	2716.27	521.5	4395.37
83	808	84	1057.6	2505.63	485.233	4048.47
84	808	85	971.367	2296.53	457.133	3725.03
85	808	86	889.467	2110.4	416.2	3416.07
86	808	87	812.9	1947.57	391.433	3151.9
87	808	88	734.833	1760.27	360.233	2855.33
88	808	89	678	1612.77	329.5	2620.27
89	808	90	620.333	1471.47	302.967	2394.77
90	808	91	563.133	1346.63	275.933	2185.7
91	808	92	510.2	1233.97	258.033	2002.2
92	808	93	462.567	1118.07	233.067	1813.7
93	808	94	422.367	1014.93	218.5	1655.8
94	808	95	382.4	912.267	195.367	1490.03
95	808	96	342.267	835.967	178.767	1357
96	808	97	309.333	760.933	163.567	1233.83
97	808	98	281	692.367	151.633	1125
98	808	99	252.233	619.667	133.267	1005.17
99	808	100	230.2	562.933	127.933	921.067
100	808	101	207.8	508.867	111.533	828.2
101	808	102	185.367	463.3	102.167	750.833
102	808	103	166.767	421.767	90.9667	679.5
103	808	104	150.267	380.233	85.5333	616.033
104	808	105	133.833	342.667	75.7667	552.267
105	808	106	122.3	306.067	68.6667	497.033
106	808	107	113.5	277.333	65.2	456.033
107	808	108	99.6333	250	56.7333	406.367
108	808	109	91.3667	230.133	52.2667	373.767
109	808	110	82.4667	202.233	46	330.7
110	808	111	73.9333	184.6	44.7	303.233
111	808	112	65.9667	166.867	37.9	270.733
112	808	113	60.7	150.633	34.5667	245.9
113	808	114	54.3667	136.667	31.4333	222.467
114	808	115	49	127	28.1333	204.133
115	808	116	44.0333	113.9	26.1667	184.1
116	808	117	40.9667	100.933	24	165.9
117	808	118	36.0333	89.7333	21.8	147.567
118	808	119	35.7667	82.9	18.9667	137.633
119	808	120	31.2667	74	18.1333	123.4
120	808	121	27.3667	67.3	17.8	112.467
121	808	122	25.4	62.1667	16.4333	104
122	808	123	24.3	54.9	13.4667	92.6667
123	808	124	21.8	53.2	11.7667	86.7667
124	808	125	19.0667	47.6	11.8333	78.5
125	808	126	17.8333	44.9667	11.8	74.6
126	808	127	16.5	39.7667	9.53333	65.8
127	808	128	15.4667	35.7667	8.73333	59.9667
128	808	129	12.9333	30.0667	9	52
129	808	130	12.0333	31.4	7.03333	50.4667
130	808	131	11.6333	27.4	7.56667	46.6
131	808	132	10.0667	27.6333	6.3	44
132	808	133	10.0333	24.2333	5.03333	39.3
133	808	134	7.73333	22.8667	5.56667	36.1667
134	808	135	8.6	20.4667	5.06667	34.1333
135	808	136	7.93333	18.8333	4.43333	31.2
136	808	137	7.6	18.8333	4.4	30.8333
137	808	138	7.1	16.6333	4.2	27.9333
138	808	139	6.3	17.2333	3.36667	26.9
139	808	140	6.4	15.6667	3.4	25.4667
140	808	141	5.5	13.5667	3.56667	22.6333
141	808	142	5.1	13.7667	3.53333	22.4
142	808	143	4.23333	12.5667	3.56667	20.3667
143	808	144	4.73333	12.5	2.8	20.0333
144	808	145	4.23333	10.8	2.66667	17.7
145	808	146	4.03333	11.3333	2.96667	18.3333
146	808	147	3.56667	11.3333	2.63333	17.5333
147	808	148	3.53333	8.9	2.63333	15.0667
148	808	149	3.46667	9	3.06667	15.5333
149	808	150	2.93333	8.56667	2.46667	13.9667
150	808	151	3.73333	8.33333	2.23333	14.3
151	808	152	3.53333	8.13333	1.63333	13.3
152	808	153	2.83333	8.23333	2.26667	13.3333
153	808	154	2.63333	8.33333	1.76667	12.7333
154	808	155	3.33333	7.43333	1.6	12.3667
155	808	156	2.73333	7.76667	1.56667	12.0667
156	808	157	3.1	7.06667	2.16667	12.3333
157	808	158	2.23333	6.83333	1.7	10.7667
158	808	159	3.23333	6.63333	1.86667	11.7333
159	808	160	2.23333	6.63333	1.53333	10.4
160	808	161	3	7	1.56667	11.5667
161	808	162	2.63333	6.6	1.83333	11.0667
162	808	163	2.43333	6.5	2.13333	11.0667
163	808	164	2.26667	6.06667	1.8	10.1333
164	808	165	2.23333	6.06667	1.56667	9.86667
165	808	166	2.76667	6.13333	1.6	10.5
166	808	167	1.9	5.76667	1.36667	9.03333
167	808	168	3.03333	6.8	1.6	11.4333
168	808	169	2.93333	6.36667	1.3	10.6
169	808	170	2.13333	6.73333	1.8	10.6667
170	808	171	2.7	5.73333	1.23333	9.66667
171	808	172	2.43333	6.8	1.4	10.6333
172	808	173	2.23333	5.46667	1.4	9.1
173	808	174	1.9	5.73333	1.83333	9.46667
174	808	175	2.13333	6.4	1.56667	10.1
175	808	176	2.53333	6.13333	1.36667	10.0333
176	808	177	2.73333	5.13333	1.86667	9.73333
177	808	178	3.03333	6.33333	1.43333	10.8
178	808	179	2.4	6.03333	1.4	9.83333
179	808	180	2.06667	5.93333	1.56667	9.56667
180	808	181	2.3	5.23333	1.83333	9.36667
181	808	182	2.2	5.86667	1.36667	9.43333
182	808	183	2.06667	5.46667	1.96667	9.5
183	808	184	2.5	6.26667	1.66667	10.4333
184	808	185	2.53333	5.83333	1.6	9.96667
185	808	186	2.5	6.66667	1.63333	10.8
186	808	187	1.9	5.73333	1.3	8.93333
187	808	188	2.56667	5.93333	1.06667	9.56667
188	808	189	2.33333	6.13333	1.53333	10
189	808	190	2.33333	5.86667	1.66667	9.86667
190	808	191	2.7	6.36667	1.1	10.1667
191	808	192	2.76667	6.16667	1.8	10.7333
192	808	193	2.33333	5.43333	1.2	8.96667
193	808	194	2.63333	5.16667	1.1	8.9
194	808	195	2.13333	5.4	1.2	8.73333
195	808	196	2.26667	5.8	1.5	9.56667
196	808	197	2.13333	5.8	1.53333	9.46667
197	808	198	2.56667	6.5	1.6	10.6667
198	808	199	2.16667	5.13333	1.5	8.8
199	808	200	2.96667	5.56667	1.76667	10.3
200	808	201	2.26667	4.83333	1.76667	8.86667
201	808	202	2.2	4.73333	1.33333	8.26667
202	808	203	2.1	5.26667	1.53333	8.9
203	808	204	2.26667	5.46667	1.13333	8.86667
204	808	205	2.43333	5.76667	1.8	10
205	808	206	2.46667	5.43333	1.7	9.6
206	808	207	2.26667	5.96667	1.5	9.73333
207	808	208	2.96667	6.83333	1.23333	11.0333
208	808	209	2.13333	6.56667	1.63333	10.3333
209	808	210	2.43333	6.3	1.66667	10.4
210	808	211	2.2	5.66667	1.4	9.26667
211	808	212	2.3	6.16667	1.5	9.96667
212	808	213	2.16667	5.76667	1.83333	9.76667
213	808	214	2.36667	5.7	1.73333	9.8
214	808	215	2.6	5.53333	1.16667	9.3
215	808	216	2.5	5.9	1	9.4
216	808	217	2.3	5.9	0.966667	9.16667
217	808	218	2.3	5	1.53333	8.83333
218	808	219	2.63333	6.33333	1.46667	10.4333
219	808	220	2.6	5.13333	1.6	9.33333
220	808	221	2.4	4.96667	1.2	8.56667
221	808	222	2.13333	4.5	1.7	8.33333
222	808	223	2.73333	6.03333	1.6	10.3667
223	808	224	2.23333	5.13333	1.96667	9.33333
224	808	225	2.4	5.66667	1.53333	9.6
225	808	226	2.43333	5.66667	1.1	9.2

## Sheet: SC
	Set	DAY	Child	Adult	Elderly	Total
0	809	1	0	0	0	0
1	809	2	1.23333	2.96667	0.766667	4.96667
2	809	3	1.6	4.53333	0.8	6.93333
3	809	4	3.23333	6.7	1.7	11.6333
4	809	5	4.86667	8.66667	1.7	15.2333
5	809	6	6.6	11.9333	2.13333	20.6667
6	809	7	6.53333	15	2.63333	24.1667
7	809	8	9.73333	18.2	3.16667	31.1
8	809	9	11.1	22.6333	3.5	37.2333
9	809	10	14.8333	27.6333	5.26667	47.7333
10	809	11	16.8	30.4333	4.53333	51.7667
11	809	12	20.8667	37.4	5.43333	63.7
12	809	13	25.3333	44.0667	6.43333	75.8333
13	809	14	28.3	51.4333	7.53333	87.2667
14	809	15	33.8	59.6	7.86667	101.267
15	809	16	39.2	68.4333	10.7	118.333
16	809	17	44.3	82.1667	10.1667	136.633
17	809	18	52.2	93.4333	12.9667	158.6
18	809	19	58.9333	107.133	14	180.067
19	809	20	69.3333	122.633	16.7	208.667
20	809	21	80.6	139.167	18.6333	238.4
21	809	22	90.5333	162.433	20.5667	273.533
22	809	23	103.833	184.467	24.0333	312.333
23	809	24	117.7	212.333	27.4	357.433
24	809	25	133.3	242.867	32.6667	408.833
25	809	26	149.733	278.867	34.9333	463.533
26	809	27	170.5	311.467	41.1	523.067
27	809	28	190.067	356.533	46.6667	593.267
28	809	29	218.2	404.967	50.7333	673.9
29	809	30	232.367	458.333	59	749.7
30	809	31	208.133	515.967	65.2667	789.367
31	809	32	208.267	577.2	69.1	854.567
32	809	33	215.1	639.2	78.8333	933.133
33	809	34	231.6	692.733	83.9333	1008.27
34	809	35	252.633	755.9	86.6667	1095.2
35	809	36	272.3	824.6	94.4	1191.3
36	809	37	296.3	896.967	106.867	1300.13
37	809	38	319.333	978.367	114.6	1412.3
38	809	39	339.967	1063	124.933	1527.9
39	809	40	366.867	1150.83	136.067	1653.77
40	809	41	400.2	1239.97	144.067	1784.23
41	809	42	437.233	1339.83	158.5	1935.57
42	809	43	468.167	1452.6	170.233	2091
43	809	44	509.267	1565.23	183.167	2257.67
44	809	45	544.633	1693.3	199.467	2437.4
45	809	46	584.233	1823.03	213.333	2620.6
46	809	47	624.767	1948.97	230.733	2804.47
47	809	48	679.1	2075.4	247.5	3002
48	809	49	725.833	2211.8	263.667	3201.3
49	809	50	766.3	2367.4	284.4	3418.1
50	809	51	831.8	2505.2	306.667	3643.67
51	809	52	881.867	2675.37	330.8	3888.03
52	809	53	941.567	2850.13	346.033	4137.73
53	809	54	988.833	2985.6	373.833	4348.27
54	809	55	1052.57	3156.13	387.2	4595.9
55	809	56	1101.67	3308.8	410.533	4821
56	809	57	1167.2	3458.03	432.133	5057.37
57	809	58	1216.93	3632.83	457.933	5307.7
58	809	59	1281.8	3767.63	479.233	5528.67
59	809	60	1332.13	3911.47	503.867	5747.47
60	809	61	1386.5	4065.3	515.767	5967.57
61	809	62	1437.9	4182	545.567	6165.47
62	809	63	1488.27	4318.43	561.133	6367.83
63	809	64	1532.8	4405.1	584	6521.9
64	809	65	1569.53	4527.97	597.3	6694.8
65	809	66	1616.93	4561.37	613.4	6791.7
66	809	67	1636.57	4648.83	634.3	6919.7
67	809	68	1677.33	4698.43	649.633	7025.4
68	809	69	1687.57	4724.27	653.667	7065.5
69	809	70	1702.7	4711.7	662.533	7076.93
70	809	71	1715.27	4700.97	672.633	7088.87
71	809	72	1702.33	4703.43	679.567	7085.33
72	809	73	1712.97	4663.17	674.933	7051.07
73	809	74	1714.57	4625.43	680.3	7020.3
74	809	75	1682.03	4547.8	674.8	6904.63
75	809	76	1677.87	4500.57	673.333	6851.77
76	809	77	1637.77	4391.47	664.967	6694.2
77	809	78	1624	4295.17	658.733	6577.9
78	809	79	1605.07	4185.87	648.267	6439.2
79	809	80	1549.1	4062.43	630.133	6241.67
80	809	81	1517.57	3957.73	620.367	6095.67
81	809	82	1473.97	3799.13	605.833	5878.93
82	809	83	1426.97	3681.43	589.5	5697.9
83	809	84	1381.57	3537.9	581.7	5501.17
84	809	85	1323.5	3397.33	564.033	5284.87
85	809	86	1287.3	3252.3	546.3	5085.9
86	809	87	1239.73	3092.4	522.667	4854.8
87	809	88	1173.73	2958.37	499	4631.1
88	809	89	1127.6	2817.37	487.4	4432.37
89	809	90	1071.73	2683.3	462	4217.03
90	809	91	1023.17	2537.47	444.1	4004.73
91	809	92	970.6	2398.53	431.733	3800.87
92	809	93	916.4	2283.27	406.7	3606.37
93	809	94	888.4	2156.73	383.333	3428.47
94	809	95	829.1	2027.97	368.333	3225.4
95	809	96	780.7	1910.07	346.667	3037.43
96	809	97	741.6	1802.7	326	2870.3
97	809	98	697.833	1692	315.067	2704.9
98	809	99	647.667	1581.37	298.933	2527.97
99	809	100	617.8	1499	272.4	2389.2
100	809	101	573.6	1401.7	267.967	2243.27
101	809	102	536.1	1318.67	246.767	2101.53
102	809	103	509.467	1228.23	234.167	1971.87
103	809	104	478.333	1148.43	219.533	1846.3
104	809	105	447.567	1071.93	206.7	1726.2
105	809	106	419.8	1000.67	193.433	1613.9
106	809	107	388.167	936.467	183.8	1508.43
107	809	108	363.633	869.133	171.533	1404.3
108	809	109	340.267	810.533	157.7	1308.5
109	809	110	316.067	758.367	151.967	1226.4
110	809	111	291.367	702.333	139.4	1133.1
111	809	112	273.167	659.8	131.7	1064.67
112	809	113	256.233	600.8	122.233	979.267
113	809	114	239.267	569.233	113.667	922.167
114	809	115	226.033	523.167	106.267	855.467
115	809	116	204.1	485.667	102.267	792.033
116	809	117	191.567	451.767	91.5333	734.867
117	809	118	174.467	419.033	87.5	681
118	809	119	171.433	383.667	80.4333	635.533
119	809	120	156.367	362.1	75.7667	594.233
120	809	121	145.233	337.5	70.4667	553.2
121	809	122	139.667	313.967	64.6667	518.3
122	809	123	123.567	290.033	60.5333	474.133
123	809	124	116.067	270.333	57.4667	443.867
124	809	125	106.3	249.667	54.6333	410.6
125	809	126	99.1667	228.6	49.3667	377.133
126	809	127	87.7	213.3	44.0333	345.033
127	809	128	82.4667	197.767	44.1333	324.367
128	809	129	82	187.667	40.2	309.867
129	809	130	73.6	169.467	36.4333	279.5
130	809	131	68.6667	156.433	35.1333	260.233
131	809	132	63	147.067	32.6333	242.7
132	809	133	57.2333	139.8	29.5	226.533
133	809	134	54.0667	129.667	25.9333	209.667
134	809	135	51.2	118	25.1	194.3
135	809	136	49.2	110.433	25.6667	185.3
136	809	137	44.9333	99.5	22.3333	166.767
137	809	138	38.4	94	21.0667	153.467
138	809	139	38.7333	87.2333	20.5667	146.533
139	809	140	35.6	82.5	17.3333	135.433
140	809	141	32.7333	77.6333	16.4333	126.8
141	809	142	30.3333	69.8333	15.7667	115.933
142	809	143	29.1	65	14.9667	109.067
143	809	144	28.2	63.9	13.6667	105.767
144	809	145	24.7333	59.0333	13.7333	97.5
145	809	146	24.3667	52.6	12.6667	89.6333
146	809	147	23.8	54.0667	11.1667	89.0333
147	809	148	21.5667	46.6333	10.7333	78.9333
148	809	149	19.7	43.1667	9.83333	72.7
149	809	150	18.3	43.5333	9.36667	71.2
150	809	151	17.4	41.3667	8.4	67.1667
151	809	152	16.5667	39.3667	8.36667	64.3
152	809	153	14.6667	37.8333	7.7	60.2
153	809	154	15.2667	33.8667	8.16667	57.3
154	809	155	14.4	33	6.76667	54.1667
155	809	156	12.9333	32.6333	7.5	53.0667
156	809	157	11.3667	31.1333	6.9	49.4
157	809	158	12.1	28.8333	6.8	47.7333
158	809	159	9.9	26.4	5.83333	42.1333
159	809	160	11.6333	27.1333	6.6	45.3667
160	809	161	10.1333	23.8	4.96667	38.9
161	809	162	11.5	22.5333	4.63333	38.6667
162	809	163	10.4667	22.2667	5.8	38.5333
163	809	164	9.83333	20.7667	5.06667	35.6667
164	809	165	9.13333	21.2333	4.13333	34.5
165	809	166	9.4	19.4667	4.63333	33.5
166	809	167	8.53333	19.1333	4.03333	31.7
167	809	168	8.33333	17.1333	5	30.4667
168	809	169	8.16667	17.8	4.66667	30.6333
169	809	170	7.83333	15.7667	3.66667	27.2667
170	809	171	7.8	17.3	3.53333	28.6333
171	809	172	7.36667	15.7	4.33333	27.4
172	809	173	6.96667	15.8667	3.13333	25.9667
173	809	174	7.6	13.8667	3.53333	25
174	809	175	5.8	13.2	3.1	22.1
175	809	176	6.33333	12.9	3.03333	22.2667
176	809	177	5.8	11.2333	3.26667	20.3
177	809	178	5.96667	12.3333	3.36667	21.6667
178	809	179	5.73333	11.8	2.5	20.0333
179	809	180	6.53333	11.5333	2.66667	20.7333
180	809	181	5.66667	10.2	3.1	18.9667
181	809	182	6.4	11.4	2.56667	20.3667
182	809	183	5.03333	11.3333	2.83333	19.2
183	809	184	4.53333	11.5667	2.66667	18.7667
184	809	185	5.23333	11.3	3	19.5333
185	809	186	5.5	11.0333	2.53333	19.0667
186	809	187	5.3	11.3667	2.2	18.8667
187	809	188	4.93333	10.5667	2.66667	18.1667
188	809	189	4.73333	11.2333	2.13333	18.1
189	809	190	4.93333	9.9	2.7	17.5333
190	809	191	4.16667	10.4333	2.73333	17.3333
191	809	192	5.23333	9.43333	2.06667	16.7333
192	809	193	4.56667	9.8	2.16667	16.5333
193	809	194	4.83333	9.3	2.26667	16.4
194	809	195	4.76667	8.86667	1.96667	15.6
195	809	196	4.66667	9.4	2.26667	16.3333
196	809	197	4.76667	9.46667	1.9	16.1333
197	809	198	5.33333	9.4	2.3	17.0333
198	809	199	4.56667	9.16667	2	15.7333
199	809	200	4.66667	8.93333	3.06667	16.6667
200	809	201	4.86667	9.46667	1.96667	16.3
201	809	202	4.86667	10.2667	2.36667	17.5
202	809	203	5.26667	9.53333	2.23333	17.0333
203	809	204	4.7	9.36667	1.7	15.7667
204	809	205	4.53333	10	1.93333	16.4667
205	809	206	4.8	9.66667	2.33333	16.8
206	809	207	4.6	9.33333	2.46667	16.4
207	809	208	4.56667	9.26667	2.2	16.0333
208	809	209	4.96667	10.3667	1.83333	17.1667
209	809	210	4.26667	9.56667	1.8	15.6333
210	809	211	3.93333	9.8	2.23333	15.9667
211	809	212	3.83333	8.3	2.3	14.4333
212	809	213	4.06667	9.46667	2.6	16.1333
213	809	214	4.23333	10.1	2.33333	16.6667
214	809	215	4.23333	9.9	1.9	16.0333
215	809	216	4.56667	9	1.7	15.2667
216	809	217	4.06667	9.13333	1.9	15.1
217	809	218	4.33333	9	2.23333	15.5667
218	809	219	3.93333	8.7	2.03333	14.6667
219	809	220	4.3	8.7	2.06667	15.0667
220	809	221	3.5	8.3	2.23333	14.0333
221	809	222	3.93333	8.7	2.16667	14.8
222	809	223	3.9	8.1	2.23333	14.2333
223	809	224	3.53333	8.76667	1.7	14
224	809	225	3.96667	7.8	2	13.7667
225	809	226	3.7	8.23333	1.7	13.6333

## Sheet: Scenario 1
	Set	DAY	Child	Adult	Elderly	Total
0	810	1	0	0	0	0
1	810	2	1.43333	2.93333	0.566667	4.93333
2	810	3	1.8	3.43333	0.933333	6.16667
3	810	4	3.33333	7.3	1.3	11.9333
4	810	5	5.03333	9.2	1.66667	15.9
5	810	6	6.5	11.8	2.06667	20.3667
6	810	7	7.83333	16.1333	2.53333	26.5
7	810	8	10.9	17.4667	3.06667	31.4333
8	810	9	12.1333	22.2333	3.63333	38
9	810	10	14.3	25.6667	3.66667	43.6333
10	810	11	18.7333	28.7	5.2	52.6333
11	810	12	19.4	34.9333	5.6	59.9333
12	810	13	22.9667	38.5	6.1	67.5667
13	810	14	28.3333	47.3333	6.66667	82.3333
14	810	15	31.3333	50.9333	7	89.2667
15	810	16	33.8333	56.3667	9	99.2
16	810	17	41.6667	66.2333	10.6667	118.567
17	810	18	45.2333	71.6667	11.2333	128.133
18	810	19	49.5	79.3333	12.2667	141.1
19	810	20	54.9333	86.7	13.2333	154.867
20	810	21	61.9667	97.8333	14.8	174.6
21	810	22	65.1333	107.367	15.8	188.3
22	810	23	70.1667	116.1	17.8	204.067
23	810	24	77.5333	124.133	18.2667	219.933
24	810	25	85.6	139	20	244.6
25	810	26	89.8667	151.633	20.9667	262.467
26	810	27	99.9	155.133	20.9667	276
27	810	28	106.867	172.9	24.7333	304.5
28	810	29	112.5	188.7	26.7	327.9
29	810	30	120.733	203.567	30.9667	355.267
30	810	31	103.033	221.733	29.3667	354.133
31	810	32	92.6	234	32.1667	358.767
32	810	33	93.8333	241.233	34.3333	369.4
33	810	34	94.9333	247.8	32.2667	375
34	810	35	95.8	259.467	36.2667	391.533
35	810	36	98.5	267.4	36.7333	402.633
36	810	37	100.7	282.733	38.6	422.033
37	810	38	102.633	294.3	37.9667	434.9
38	810	39	107.533	302.2	38	447.733
39	810	40	112.1	312.033	40.1667	464.3
40	810	41	115.833	326.333	42.7667	484.933
41	810	42	118.467	338.333	44.8333	501.633
42	810	43	125.633	343.433	45.5333	514.6
43	810	44	131.1	359.767	47.9667	538.833
44	810	45	131	365.4	49.7	546.1
45	810	46	135.867	378.233	51.2	565.3
46	810	47	141.333	393.833	51.5667	586.733
47	810	48	150.267	379	54.7667	584.033
48	810	49	152.867	306.5	53.2	512.567
49	810	50	155.5	276.267	54.6667	486.433
50	810	51	151.767	270.867	54.9333	477.567
51	810	52	147.6	256.433	51.1333	455.167
52	810	53	148.733	248.433	50.8	447.967
53	810	54	145.167	252	50.2	447.367
54	810	55	141.5	243.2	49.8333	434.533
55	810	56	137.133	237.967	47.4333	422.533
56	810	57	135.8	236.167	49.8333	421.8
57	810	58	129.7	235.9	47.2333	412.833
58	810	59	129.967	225.167	46.3	401.433
59	810	60	130.033	220.767	46.4	397.2
60	810	61	125.2	217.467	45	387.667
61	810	62	125.5	215.3	43.3	384.1
62	810	63	122.333	213	40.8667	376.2
63	810	64	118.067	208.433	40.4333	366.933
64	810	65	117.1	201.833	41.7	360.633
65	810	66	110.5	196.133	39.7	346.333
66	810	67	113	194.133	40.4	347.533
67	810	68	112.733	193.067	38.3667	344.167
68	810	69	108.6	186.967	36.0333	331.6
69	810	70	106.1	181.7	38.3333	326.133
70	810	71	107.233	181.167	35.7333	324.133
71	810	72	101.433	176.633	34.8667	312.933
72	810	73	99.0667	173.767	33.1	305.933
73	810	74	97.8	171.533	31.8	301.133
74	810	75	97	162.567	32.5	292.067
75	810	76	92.3667	165.4	31.8333	289.6
76	810	77	87.0333	170.6	32.5	290.133
77	810	78	88.4333	165.167	31.2	284.8
78	810	79	87.2	167.433	28.7	283.333
79	810	80	87.6667	164.233	28.5667	280.467
80	810	81	83.9	160.3	28.0333	272.233
81	810	82	84.4	152.933	28.6667	266
82	810	83	82.8	155.033	27.2667	265.1
83	810	84	81	166.433	26.0333	273.467
84	810	85	76.1333	170.067	27.7	273.9
85	810	86	76.6	162.433	26.5333	265.567
86	810	87	76.4333	162.3	27.0333	265.767
87	810	88	76.6667	158.967	25	260.633
88	810	89	74.1333	158.7	26.8	259.633
89	810	90	73.4667	157.5	25.2333	256.2
90	810	91	76.8	166.6	24.3	267.7
91	810	92	74.2333	181.833	24.9667	281.033
92	810	93	76.1333	187.033	26.4	289.567
93	810	94	75.1	186.367	26.3	287.767
94	810	95	76.7333	189.933	25.7333	292.4
95	810	96	78.7	192.733	26.7667	298.2
96	810	97	85.1	202.3	28.2333	315.633
97	810	98	81	217.067	27.6667	325.733
98	810	99	82.6	227.3	28.7667	338.667
99	810	100	89.6333	242.367	31.2	363.2
100	810	101	90.4667	250.433	33.6	374.5
101	810	102	95.2	260.633	34.4	390.233
102	810	103	99.1333	277.667	33.6333	410.433
103	810	104	101.633	283.367	36	421
104	810	105	107.533	297.467	36.7667	441.767
105	810	106	115.033	308.033	39.7333	462.8
106	810	107	116.133	328.867	40.9333	485.933
107	810	108	124.167	342.267	44.6333	511.067
108	810	109	126.533	358.7	46	531.233
109	810	110	133.067	376.2	47.9333	557.2
110	810	111	139.933	395.7	51.2	586.833
111	810	112	150.133	413.167	51.7333	615.033
112	810	113	154.267	439.133	55.5667	648.967
113	810	114	164.233	466.467	58.0667	688.767
114	810	115	174.167	492.533	61.8	728.5
115	810	116	181.133	519.433	64.4333	765
116	810	117	191.4	540.167	69.7667	801.333
117	810	118	199.633	570.133	73.1667	842.933
118	810	119	214.2	598.133	76.3667	888.7
119	810	120	220.667	632.933	77.9	931.5
120	810	121	232.667	664.833	84.0667	981.567
121	810	122	250.5	703.533	92.2	1046.23
122	810	123	260.867	735.233	92.7333	1088.83
123	810	124	273.333	774	100.933	1148.27
124	810	125	284.933	814.7	103.533	1203.17
125	810	126	298.2	851.033	106.367	1255.6
126	810	127	313.1	889.9	116.667	1319.67
127	810	128	326.2	933.467	120.433	1380.1
128	810	129	341.567	983.567	125.3	1450.43
129	810	130	352.667	1012.5	130.133	1495.3
130	810	131	372.433	1066.93	135.7	1575.07
131	810	132	387.9	1099.63	145.3	1632.83
132	810	133	405.8	1154.17	147.867	1707.83
133	810	134	421.833	1201.87	156.233	1779.93
134	810	135	435.233	1246.23	162.933	1844.4
135	810	136	456.2	1308.63	168.033	1932.87
136	810	137	470.533	1330.73	178.2	1979.47
137	810	138	488.4	1392.33	181.433	2062.17
138	810	139	504.367	1433.9	189.833	2128.1
139	810	140	523.933	1489.03	194.867	2207.83
140	810	141	537.933	1524.33	200.4	2262.67
141	810	142	563.033	1573.37	214.1	2350.5
142	810	143	578.233	1613.37	215.167	2406.77
143	810	144	595.933	1659.2	221.267	2476.4
144	810	145	616.733	1708.53	227.533	2552.8
145	810	146	623.267	1761.37	234.9	2619.53
146	810	147	644.3	1804.03	246.967	2695.3
147	810	148	667.567	1849.8	249.033	2766.4
148	810	149	679.4	1881.7	251.133	2812.23
149	810	150	696.633	1912.57	261.3	2870.5
150	810	151	713.067	1974.43	267	2954.5
151	810	152	724.433	1986.5	272.567	2983.5
152	810	153	734.767	2006.9	274.033	3015.7
153	810	154	751.4	2034.03	289.133	3074.57
154	810	155	761.833	2080	289.3	3131.13
155	810	156	772.6	2108.83	293.4	3174.83
156	810	157	779.367	2107.8	295.567	3182.73
157	810	158	795.433	2126.13	305.4	3226.97
158	810	159	796.133	2147.47	302.6	3246.2
159	810	160	802.867	2154.43	311.333	3268.63
160	810	161	806.033	2174.93	311.1	3292.07
161	810	162	807.6	2170.77	314.667	3293.03
162	810	163	809.767	2171	317.267	3298.03
163	810	164	814.433	2166.53	314.6	3295.57
164	810	165	815.433	2164	305.9	3285.33
165	810	166	815.3	2154.13	316.067	3285.5
166	810	167	804.8	2147.9	313.3	3266
167	810	168	799.5	2123.3	315.233	3238.03
168	810	169	796.367	2114	316.967	3227.33
169	810	170	794.067	2087.57	313.4	3195.03
170	810	171	786.5	2060.73	313.667	3160.9
171	810	172	774.867	2040	308.733	3123.6
172	810	173	755.233	2014.13	305.533	3074.9
173	810	174	758.567	1990.5	307.567	3056.63
174	810	175	747.9	1955.63	297.033	3000.57
175	810	176	739	1910.83	297.5	2947.33
176	810	177	725.3	1885.7	295.233	2906.23
177	810	178	707.467	1829.63	287.633	2824.73
178	810	179	696.5	1809.53	281.133	2787.17
179	810	180	682.833	1763.97	276.5	2723.3
180	810	181	663.233	1723	273.533	2659.77
181	810	182	660.033	1668.63	272.833	2601.5
182	810	183	630.733	1637.07	261.967	2529.77
183	810	184	616.467	1589.2	253.533	2459.2
184	810	185	606.867	1561.77	251.533	2420.17
185	810	186	585.4	1508.83	248.6	2342.83
186	810	187	573.5	1458.43	237.7	2269.63
187	810	188	556.767	1413.4	232.5	2202.67
188	810	189	535.633	1374.87	225.667	2136.17
189	810	190	531.133	1330.33	222.633	2084.1
190	810	191	507.1	1285.37	214.567	2007.03
191	810	192	496	1256.57	204.733	1957.3
192	810	193	478.9	1207	204.767	1890.67
193	810	194	457.6	1165.83	194.533	1817.97
194	810	195	446.8	1129.87	190.9	1767.57
195	810	196	440.467	1086.8	185.667	1712.93
196	810	197	419.7	1047.57	182.533	1649.8
197	810	198	409.667	1003.43	174.233	1587.33
198	810	199	386.433	972.267	168.333	1527.03
199	810	200	377.4	929.4	161.8	1468.6
200	810	201	358.733	904.167	154	1416.9
201	810	202	348.033	861	147.1	1356.13
202	810	203	330.067	828	143.267	1301.33
203	810	204	321.033	796.233	137.933	1255.2
204	810	205	310.233	765.833	135.633	1211.7
205	810	206	296.233	728.167	129.4	1153.8
206	810	207	279.567	697.7	127.167	1104.43
207	810	208	272.8	669.3	117.6	1059.7
208	810	209	256.667	647.433	113.6	1017.7
209	810	210	248.333	617.733	114.2	980.267
210	810	211	239.4	594.467	107.3	941.167
211	810	212	233.1	570.233	104.233	907.567
212	810	213	220.133	553.5	97.5	871.133
213	810	214	210.7	522.333	96.5	829.533
214	810	215	206.067	503.533	92.1667	801.767
215	810	216	195.367	474.3	85.4	755.067
216	810	217	184.233	453.767	83.0667	721.067
217	810	218	176.8	445.267	80.4667	702.533
218	810	219	170.733	419.367	75.1667	665.267
219	810	220	163.433	401.3	72.2667	637
220	810	221	157.733	389.333	69.2667	616.333
221	810	222	149.967	369.2	65.5667	584.733
222	810	223	144.233	353.7	64.9	562.833
223	810	224	136.5	335.833	62.3	534.633
224	810	225	129.867	317.6	59.6333	507.1
225	810	226	123.4	301.567	56.6333	481.6

## Sheet: Scenario 2
	Set	DAY	Child	Adult	Elderly	Total
0	811	1	0	0	0	0
1	811	2	1.7	2.66667	0.766667	5.13333
2	811	3	2.4	3.36667	0.9	6.66667
3	811	4	3.5	7.06667	1.6	12.1667
4	811	5	4.3	8.93333	1.66667	14.9
5	811	6	6.23333	11.7	2.2	20.1333
6	811	7	7.63333	14.8	2.9	25.3333
7	811	8	10.5333	18.2	2.83333	31.5667
8	811	9	12.4333	22.1667	3.13333	37.7333
9	811	10	14.7333	27.4333	4.23333	46.4
10	811	11	17.5	28.7333	4.7	50.9333
11	811	12	20.6333	34.6667	5.36667	60.6667
12	811	13	23.5	42.5	6.2	72.2
13	811	14	27.7	45.0667	7.4	80.1667
14	811	15	30.3333	50.1	6.73333	87.1667
15	811	16	34.1333	55.9333	7.76667	97.8333
16	811	17	40	66.9333	8.8	115.733
17	811	18	46.7667	69.8	9.93333	126.5
18	811	19	50.7667	80.1333	12.8	143.7
19	811	20	54.3	85.9667	13.1333	153.4
20	811	21	62.2333	99.6667	13.6333	175.533
21	811	22	70.2667	106.133	14.7	191.1
22	811	23	71.2667	115.2	18.1	204.567
23	811	24	81.7	124.533	17.4	223.633
24	811	25	86.3667	135.3	19.1667	240.833
25	811	26	89.5333	152.1	20.2667	261.9
26	811	27	102.6	162	22.9667	287.567
27	811	28	106.733	172.6	24.3	303.633
28	811	29	115.733	189.167	28.1	333
29	811	30	119.633	203.167	27.3667	350.167
30	811	31	102.167	220.933	31.5	354.6
31	811	32	95.1	231.9	32.4333	359.433
32	811	33	94.9333	242.333	32.7667	370.033
33	811	34	93.5	252.133	34.3667	380
34	811	35	97.3667	264.733	35.6667	397.767
35	811	36	100.3	274.933	37.1667	412.4
36	811	37	104.533	285.667	38.3667	428.567
37	811	38	105.867	296.167	39.5667	441.6
38	811	39	111.9	306.467	39.0667	457.433
39	811	40	114.633	318.533	42.1	475.267
40	811	41	120.5	328.7	42.8333	492.033
41	811	42	124.433	341.133	44.7333	510.3
42	811	43	129.133	345.233	42.3667	516.733
43	811	44	131.233	356.767	46.9333	534.933
44	811	45	136.467	374.4	47.3	558.167
45	811	46	144.933	386.8	50.6667	582.4
46	811	47	144.5	396.8	51.8333	593.133
47	811	48	152.733	393.267	53.9667	599.967
48	811	49	151.967	309.967	55.4333	517.367
49	811	50	162.567	288	54.8667	505.433
50	811	51	153.667	279	55.1333	487.8
51	811	52	156.067	265.467	53.3667	474.9
52	811	53	153.4	260.767	52.5333	466.7
53	811	54	147.467	259.967	51	458.433
54	811	55	141.467	248.5	50.1	440.067
55	811	56	146	244.667	47	437.667
56	811	57	140.267	239.3	45.6333	425.2
57	811	58	138.9	235.9	47.6333	422.433
58	811	59	133.333	232.433	45.2667	411.033
59	811	60	131.633	233.567	45.3	410.5
60	811	61	128.7	226.267	45.1	400.067
61	811	62	128.767	225.367	41.8333	395.967
62	811	63	123.7	217.933	42.3333	383.967
63	811	64	119.6	212.167	41.8	373.567
64	811	65	121.333	202.467	40.5333	364.333
65	811	66	116.733	202.133	40.3	359.167
66	811	67	114.9	197.333	37.1667	349.4
67	811	68	109.533	198.433	35.9	343.867
68	811	69	109.233	194.533	38.4333	342.2
69	811	70	107.1	182.2	33.6333	322.933
70	811	71	104.967	184.733	35.0333	324.733
71	811	72	103.767	183.033	35.5333	322.333
72	811	73	98.1	176.067	32.5667	306.733
73	811	74	98.3667	170.9	33.4333	302.7
74	811	75	96.8333	166.567	32	295.4
75	811	76	92.5667	170.8	29.4333	292.8
76	811	77	91.2667	168	31.4	290.667
77	811	78	90.1	175.067	30.5	295.667
78	811	79	88.5667	167.2	30.0667	285.833
79	811	80	87.9	164.367	28.9667	281.233
80	811	81	86.6	160.133	28.5667	275.3
81	811	82	82.2	158.333	27.5667	268.1
82	811	83	78.2	151.867	27.1333	257.2
83	811	84	76.2667	158.133	25.9	260.3
84	811	85	76.9	161.833	25.6	264.333
85	811	86	75.9	156.567	25.2	257.667
86	811	87	77.7	160.2	25.4	263.3
87	811	88	74.6667	157.067	23.3333	255.067
88	811	89	72.4333	149.633	25.4	247.467
89	811	90	73.9667	151.733	24.1333	249.833
90	811	91	73.6	160.567	24.5333	258.7
91	811	92	72.2667	166.9	23.5667	262.733
92	811	93	71.8	168.867	25.0667	265.733
93	811	94	70.9333	171.7	24.6	267.233
94	811	95	74.7	167.067	26.4	268.167
95	811	96	70.3667	169.9	24.2	264.467
96	811	97	71.1333	171.233	25.7667	268.133
97	811	98	70.3	181.3	24.2333	275.833
98	811	99	72.0667	188.033	24.4667	284.567
99	811	100	76.2	188.867	26.6667	291.733
100	811	101	75.2333	192.967	26.3667	294.567
101	811	102	77.7333	191.9	26.1	295.733
102	811	103	74.0333	199.533	27.5	301.067
103	811	104	79.9	201.133	27.8	308.833
104	811	105	80.7	208.4	27.2667	316.367
105	811	106	79.6333	205.633	28.5667	313.833
106	811	107	82.7	212.8	28.9667	324.467
107	811	108	84	209.3	31.0667	324.367
108	811	109	85.7333	223.6	29.4333	338.767
109	811	110	84.6667	227.233	31.1667	343.067
110	811	111	89.6667	235.367	31.4	356.433
111	811	112	89.5333	236.933	32.2667	358.733
112	811	113	91.9	244.933	32.5667	369.4
113	811	114	93.9	246.533	35.5333	375.967
114	811	115	99.8	257.4	32.3667	389.567
115	811	116	97.4333	259.133	34.5667	391.133
116	811	117	101.633	264.367	35.8667	401.867
117	811	118	103.633	276.7	37.0667	417.4
118	811	119	103.7	275.767	36.6	416.067
119	811	120	110.033	287.7	39.6333	437.367
120	811	121	112.4	297	38.9667	448.367
121	811	122	112.933	310	40.4667	463.4
122	811	123	116.933	321.267	44.9667	483.167
123	811	124	119.333	330.6	43.7333	493.667
124	811	125	123.567	335.033	44.7	503.3
125	811	126	127.8	342.133	45.7667	515.7
126	811	127	131.233	356.233	46.8	534.267
127	811	128	134.333	373.3	48.1	555.733
128	811	129	139.233	377	48.1667	564.4
129	811	130	146.9	388.267	50.6333	585.8
130	811	131	148.9	399.8	50.7333	599.433
131	811	132	152.4	411.3	54.8333	618.533
132	811	133	152.933	427.133	57.8667	637.933
133	811	134	160.233	443.933	59.8333	664
134	811	135	164.733	453	62.2667	680
135	811	136	175.4	472.7	62.2333	710.333
136	811	137	176.433	488.1	62.6333	727.167
137	811	138	185.067	501.567	65	751.633
138	811	139	191.367	516.333	69.7333	777.433
139	811	140	194.8	540.3	70.7	805.8
140	811	141	205.533	553.867	73.9333	833.333
141	811	142	206.7	570.2	72.7333	849.633
142	811	143	214.5	594.1	78.0333	886.633
143	811	144	218.567	618.8	83.5667	920.933
144	811	145	230.467	633.433	83.7333	947.633
145	811	146	236.367	654.233	86.6667	977.267
146	811	147	249.167	677.2	91.3667	1017.73
147	811	148	252.267	719.667	94.3	1066.23
148	811	149	258	736.833	94.1667	1089
149	811	150	266.333	764.6	99.8333	1130.77
150	811	151	280.733	788.733	101.167	1170.63
151	811	152	287.233	815.2	105.333	1207.77
152	811	153	299.667	837.167	109.4	1246.23
153	811	154	310.867	859.6	114.433	1284.9
154	811	155	319.333	901.067	119.267	1339.67
155	811	156	336.967	930.333	126.833	1394.13
156	811	157	336.233	962.333	126.033	1424.6
157	811	158	351.933	996.667	134.3	1482.9
158	811	159	363.6	1019.07	139.233	1521.9
159	811	160	384.4	1050.53	138.733	1573.67
160	811	161	385.433	1094.47	147.267	1627.17
161	811	162	401.133	1123.13	147.567	1671.83
162	811	163	410	1164.83	153.9	1728.73
163	811	164	424.067	1180.5	158.8	1763.37
164	811	165	436.333	1212.4	168.367	1817.1
165	811	166	445.933	1252.53	161	1859.47
166	811	167	462.633	1281.43	175.467	1919.53
167	811	168	471.067	1312.8	176.167	1960.03
168	811	169	487.7	1344.9	181.5	2014.1
169	811	170	490.333	1367.4	186.633	2044.37
170	811	171	508.2	1409.4	193.633	2111.23
171	811	172	519.833	1437.13	199.3	2156.27
172	811	173	530.067	1450.7	201.667	2182.43
173	811	174	541.7	1473.77	203.7	2219.17
174	811	175	549.5	1504.77	206.367	2260.63
175	811	176	554.967	1540	216.167	2311.13
176	811	177	566.767	1554.73	216.767	2338.27
177	811	178	567.667	1584.33	220.167	2372.17
178	811	179	584.867	1598.87	218.067	2401.8
179	811	180	587.333	1611	224.8	2423.13
180	811	181	600.733	1625.23	231.133	2457.1
181	811	182	596.5	1635.9	230.233	2462.63
182	811	183	611.333	1646.23	234.767	2492.33
183	811	184	613.5	1663.27	235.367	2512.13
184	811	185	616.067	1673.87	241.467	2531.4
185	811	186	627.5	1660.1	241.4	2529
186	811	187	623.667	1665.5	246.7	2535.87
187	811	188	625.167	1684.53	243	2552.7
188	811	189	635.7	1673.3	249.367	2558.37
189	811	190	637.867	1664.7	249.367	2551.93
190	811	191	615.1	1669.97	246.067	2531.13
191	811	192	626.633	1666.1	241.833	2534.57
192	811	193	624.367	1659.33	240.467	2524.17
193	811	194	620.2	1639.27	246.433	2505.9
194	811	195	619.4	1630.33	246.467	2496.2
195	811	196	621.633	1622.37	239.233	2483.23
196	811	197	609.1	1608.73	241.433	2459.27
197	811	198	604.2	1595.33	243.533	2443.07
198	811	199	607.467	1565.47	234.2	2407.13
199	811	200	596.933	1548.03	236.4	2381.37
200	811	201	592.933	1533.93	233.167	2360.03
201	811	202	583.967	1517.7	233.267	2334.93
202	811	203	561.167	1497.23	230.967	2289.37
203	811	204	564.633	1469.8	224.367	2258.8
204	811	205	556.667	1436.83	218.467	2211.97
205	811	206	540.033	1412.77	221.667	2174.47
206	811	207	537.2	1396.5	220.967	2154.67
207	811	208	522.633	1367.03	211.033	2100.7
208	811	209	522.167	1327.63	211.1	2060.9
209	811	210	505.667	1310.4	204.9	2020.97
210	811	211	487.967	1280.6	203.9	1972.47
211	811	212	479.667	1248.7	201.9	1930.27
212	811	213	474.7	1215.63	195.833	1886.17
213	811	214	457.433	1200.6	191.2	1849.23
214	811	215	454.9	1170.23	188.267	1813.4
215	811	216	442.167	1133.03	180.667	1755.87
216	811	217	433.233	1106.93	175.667	1715.83
217	811	218	417.067	1084.6	173.267	1674.93
218	811	219	406.267	1047.47	165.167	1618.9
219	811	220	401.067	1022.77	172.967	1596.8
220	811	221	384.933	984.467	164.2	1533.6
221	811	222	376.033	966.067	157.033	1499.13
222	811	223	362.633	933.467	152.933	1449.03
223	811	224	358.033	900.967	149.1	1408.1
224	811	225	346.533	877.133	150.033	1373.7
225	811	226	335.367	845.7	138.967	1320.03

## Sheet: Scenario 3
	Set	DAY	Child	Adult	Elderly	Total
0	812	1	0	0	0	0
1	812	2	1.46667	2.76667	0.733333	4.96667
2	812	3	1.63333	3.33333	1	5.96667
3	812	4	3.03333	6.63333	0.633333	10.3
4	812	5	4.73333	10.3333	1.7	16.7667
5	812	6	6.26667	12.2333	1.73333	20.2333
6	812	7	9	15.5333	2.4	26.9333
7	812	8	10.3	16.7667	2.9	29.9667
8	812	9	12.1	20.1333	3.33333	35.5667
9	812	10	14.5667	25.5333	3.93333	44.0333
10	812	11	17.3	29.1667	4.86667	51.3333
11	812	12	19.6333	35.5667	4.63333	59.8333
12	812	13	22.6667	40.0333	5.73333	68.4333
13	812	14	25.9333	43.0333	7.26667	76.2333
14	812	15	27.5667	51.1	7.9	86.5667
15	812	16	35.0333	58.6333	9.13333	102.8
16	812	17	37.6667	64.8667	9.53333	112.067
17	812	18	41	71.1667	11.1667	123.333
18	812	19	49.2	78.9	11.2	139.3
19	812	20	49.8	86.2667	12.9	148.967
20	812	21	57.9333	94.8333	13.6	166.367
21	812	22	60.7	99.6	15.2667	175.567
22	812	23	69.9333	112.533	16.7333	199.2
23	812	24	74.9	119.333	18	212.233
24	812	25	76.7	134.133	19.3333	230.167
25	812	26	90.7667	144.433	20.9667	256.167
26	812	27	95.2667	158.167	21.8	275.233
27	812	28	104.3	168	24.7	297
28	812	29	110.733	179.133	25.2667	315.133
29	812	30	114.067	194.7	27.6667	336.433
30	812	31	98.1333	207.133	30.1333	335.4
31	812	32	93.8333	222.767	31.3667	347.967
32	812	33	93.2667	232.7	32.9333	358.9
33	812	34	94	236.7	32.7	363.4
34	812	35	93.2333	250.833	34.6	378.667
35	812	36	96.4667	259.267	35.1	390.833
36	812	37	101.5	269.1	36.1667	406.767
37	812	38	99.6333	283.6	38.5333	421.767
38	812	39	106.167	289.5	39.9667	435.633
39	812	40	113.3	302.867	41.9	458.067
40	812	41	112.467	318.567	42.2333	473.267
41	812	42	120.567	324.9	41.9	487.367
42	812	43	125	335.5	45.8333	506.333
43	812	44	127.467	349.4	48.2333	525.1
44	812	45	129.233	365.933	44.8333	540
45	812	46	136.733	377.2	49.8333	563.767
46	812	47	140.4	380.167	50.6667	571.233
47	812	48	144	374.3	52.3333	570.633
48	812	49	147.9	304.333	51.7667	504
49	812	50	153.967	280.733	54.9667	489.667
50	812	51	151.133	266.1	55.5	472.733
51	812	52	152.467	259.6	51.0333	463.1
52	812	53	146.2	253.833	51.2	451.233
53	812	54	142.833	250.8	50.6333	444.267
54	812	55	140.733	244.8	48.7667	434.3
55	812	56	139.033	238.7	46.1667	423.9
56	812	57	139.333	235.233	45.2667	419.833
57	812	58	133.167	228.7	44.2	406.067
58	812	59	128.767	225.1	46.0667	399.933
59	812	60	126	222.9	43.9333	392.833
60	812	61	125.633	216.833	44.2667	386.733
61	812	62	126.2	208.8	44.2333	379.233
62	812	63	121.567	212.233	41.7	375.5
63	812	64	121.367	205.1	40.7333	367.2
64	812	65	118.9	201.167	38.7667	358.833
65	812	66	114.233	196.067	40.5333	350.833
66	812	67	113.4	196.333	39.0667	348.8
67	812	68	111.267	189	37.6	337.867
68	812	69	110.833	189.533	35.3	335.667
69	812	70	102.267	185.767	36.5	324.533
70	812	71	107.033	179.167	34.4333	320.633
71	812	72	100.433	177.767	36.3	314.5
72	812	73	101.667	168.033	34.4	304.1
73	812	74	96.1333	169	33.5667	298.7
74	812	75	96.1667	158.533	31.2667	285.967
75	812	76	94.1667	162.633	30.8	287.6
76	812	77	87.5333	170.6	30.3	288.433
77	812	78	86.6	170.267	29.8667	286.733
78	812	79	88.9667	165.267	29.5667	283.8
79	812	80	85.9667	161.767	29.6667	277.4
80	812	81	85.2	153.933	30.6	269.733
81	812	82	81.0667	153	27.6333	261.7
82	812	83	79.1	152.167	26.6667	257.933
83	812	84	76.9	155.733	26.0667	258.7
84	812	85	78.4667	158.267	26.8333	263.567
85	812	86	75.8667	151.9	23.8	251.567
86	812	87	77.2667	151.5	23.6	252.367
87	812	88	71.2333	145.667	26.3667	243.267
88	812	89	72.3333	142.767	24.8667	239.967
89	812	90	71.7	142.833	25.3667	239.9
90	812	91	67.9	156	24.1	248
91	812	92	69.3333	160.067	22.6667	252.067
92	812	93	64.9667	158.767	22	245.733
93	812	94	69.1	158.533	22.1333	249.767
94	812	95	69.0333	156.633	23.9	249.567
95	812	96	68.2	154.9	22.2	245.3
96	812	97	65.8667	156.167	23.1667	245.2
97	812	98	67	171.1	22.5	260.6
98	812	99	67.8333	176.733	24.5333	269.1
99	812	100	66.6	175.667	22.2333	264.5
100	812	101	65.4	178.567	23.3667	267.333
101	812	102	70.5	172.5	22.6	265.6
102	812	103	70.9333	177.267	23.8667	272.067
103	812	104	69.5	174.967	24.9	269.367
104	812	105	71.8	175.667	24.9667	272.433
105	812	106	73.4333	183.8	24.5667	281.8
106	812	107	71.1667	179.533	25.4667	276.167
107	812	108	68.5333	181.233	25	274.767
108	812	109	71.3333	185.2	24.1	280.633
109	812	110	72.5333	180.433	24.3333	277.3
110	812	111	75.4667	186.933	25.6667	288.067
111	812	112	75.5667	183.867	26.4333	285.867
112	812	113	76.4	189.933	26.8	293.133
113	812	114	74.2333	191.3	27.4667	293
114	812	115	74.4333	194.267	26.5	295.2
115	812	116	78.8	198.3	27.5333	304.633
116	812	117	75.9667	197.167	27.1	300.233
117	812	118	77.3	200.8	28.3	306.4
118	812	119	79.2	201.567	27.8667	308.633
119	812	120	79.0333	202.267	29.7667	311.067
120	812	121	77.2	209.433	29.3	315.933
121	812	122	80.7667	207.033	29.4	317.2
122	812	123	82.0333	219.667	29.5667	331.267
123	812	124	83.3667	215.2	29.7333	328.3
124	812	125	86	215.367	31.1333	332.5
125	812	126	87.5	222.333	32	341.833
126	812	127	87.1	225.367	32	344.467
127	812	128	91.6	229.333	32.9	353.833
128	812	129	90.5	236.833	33.5667	360.9
129	812	130	94.6	234.367	29.4	358.367
130	812	131	92.6	243.367	34.3333	370.3
131	812	132	90.4	242.667	33.3333	366.4
132	812	133	96.3667	250.8	35.3	382.467
133	812	134	96.1333	250.967	34.5	381.6
134	812	135	98.7667	258.833	33.8667	391.467
135	812	136	99.6	255.533	35.7333	390.867
136	812	137	102.267	264.1	35.4333	401.8
137	812	138	100.767	272.2	35.5667	408.533
138	812	139	102.367	279.7	34.7333	416.8
139	812	140	106.667	277.233	38.0667	421.967
140	812	141	107.8	282.7	36.9333	427.433
141	812	142	107.733	288.7	38.0333	434.467
142	812	143	113.067	292.367	40.3667	445.8
143	812	144	111.9	297.467	40.9667	450.333
144	812	145	116	300.6	42.2	458.8
145	812	146	117.3	307.633	43.1667	468.1
146	812	147	115.9	309.1	44.5	469.5
147	812	148	120.4	318.733	42.2	481.333
148	812	149	124.767	328.233	45.3667	498.367
149	812	150	125.9	321.767	46.6667	494.333
150	812	151	126.8	335.567	44.5667	506.933
151	812	152	132.267	349.133	46.8333	528.233
152	812	153	135.967	350.467	48.3	534.733
153	812	154	135.667	361.1	49.2	545.967
154	812	155	140.533	363.467	52.0667	556.067
155	812	156	142.867	372.8	51.1667	566.833
156	812	157	144.533	385.233	50.6667	580.433
157	812	158	147.567	387.333	50.3667	585.267
158	812	159	149.533	394.833	54	598.367
159	812	160	152.367	404.6	54.4667	611.433
160	812	161	154.967	406.067	55.1333	616.167
161	812	162	158.3	425.633	57.9	641.833
162	812	163	159.567	427.767	59.4	646.733
163	812	164	165.367	434.367	60.2333	659.967
164	812	165	164.267	444.967	58.5333	667.767
165	812	166	167.033	448.1	60.9	676.033
166	812	167	172.4	453.867	62.9667	689.233
167	812	168	174.067	475.833	62.8	712.7
168	812	169	180.433	482.167	61.4333	724.033
169	812	170	184.533	486.633	62.9333	734.1
170	812	171	183.033	501.767	70.6	755.4
171	812	172	186.6	504.633	72.6	763.833
172	812	173	191.233	519.267	68.6667	779.167
173	812	174	196.333	524.167	72.1333	792.633
174	812	175	201.5	539.967	74.6	816.067
175	812	176	199.167	545.867	76.2	821.233
176	812	177	207.933	558.667	76.3333	842.933
177	812	178	214.367	569.867	80.3	864.533
178	812	179	212.733	577.333	77.4333	867.5
179	812	180	222.733	584.533	79.9333	887.2
180	812	181	219.867	607.333	83.3	910.5
181	812	182	226.333	610.5	82.3667	919.2
182	812	183	231.633	619.667	87	938.3
183	812	184	236.2	644.233	90.5	970.933
184	812	185	240.133	652.133	88.3667	980.633
185	812	186	240.533	672.167	87.7667	1000.47
186	812	187	249.8	679.567	92.2667	1021.63
187	812	188	252.767	696.667	95.7	1045.13
188	812	189	255.9	706.433	94.0667	1056.4
189	812	190	267.7	720.033	99.6667	1087.4
190	812	191	273.1	730.967	102.967	1107.03
191	812	192	275	744.833	103.267	1123.1
192	812	193	282.733	759.6	105.933	1148.27
193	812	194	285.267	758.267	106.033	1149.57
194	812	195	284.433	786.3	110.533	1181.27
195	812	196	298.067	793.133	112.133	1203.33
196	812	197	301.633	823.133	110.767	1235.53
197	812	198	300.633	832.4	113.5	1246.53
198	812	199	309.6	842.433	115.5	1267.53
199	812	200	322.267	871.967	120.633	1314.87
200	812	201	324.933	867.9	119.033	1311.87
201	812	202	324.967	899.067	125.2	1349.23
202	812	203	342.3	908.167	124.867	1375.33
203	812	204	335.867	921.2	130.667	1387.73
204	812	205	346.067	936.933	127.3	1410.3
205	812	206	350.833	956.833	134.1	1441.77
206	812	207	351.033	960.733	132.6	1444.37
207	812	208	363.8	986.733	136.867	1487.4
208	812	209	364.3	983.933	135.8	1484.03
209	812	210	370.633	1002.93	138.9	1512.47
210	812	211	370.433	1016.77	142.167	1529.37
211	812	212	376.167	1020.97	147.6	1544.73
212	812	213	384.533	1035.2	142.233	1561.97
213	812	214	383.7	1049	144.333	1577.03
214	812	215	390.2	1054.93	146.767	1591.9
215	812	216	398.133	1051.1	150.5	1599.73
216	812	217	399.6	1065.17	158.767	1623.53
217	812	218	399.967	1072.47	153.567	1626
218	812	219	407.5	1084.47	154.933	1646.9
219	812	220	406.033	1099.57	156.667	1662.27
220	812	221	413.1	1093.13	155.333	1661.57
221	812	222	415.567	1103.37	159.933	1678.87
222	812	223	420.533	1105.87	160.5	1686.9
223	812	224	412.933	1101.93	160.067	1674.93
224	812	225	420.8	1114.03	159.2	1694.03
225	812	226	418.833	1127.7	163.9	1710.43

## Sheet: Scenario 4
	Set	DAY	Child	Adult	Elderly	Total
0	813	1	0	0	0	0
1	813	2	1.23333	2.8	0.766667	4.8
2	813	3	2.1	3.63333	1.06667	6.8
3	813	4	3.36667	6.46667	1.8	11.6333
4	813	5	4.9	8.76667	1.56667	15.2333
5	813	6	5.8	11.1333	2.7	19.6333
6	813	7	7.4	14.2667	2.8	24.4667
7	813	8	9.16667	17	3.06667	29.2333
8	813	9	11.2	20.1333	2.66667	34
9	813	10	14.6	23.9667	3.66667	42.2333
10	813	11	15.5667	28.2667	4.26667	48.1
11	813	12	17.8667	34.1667	5.63333	57.6667
12	813	13	20.8667	38.1333	5.13333	64.1333
13	813	14	24.3333	43.0667	6.03333	73.4333
14	813	15	29.4333	47.6	7.46667	84.5
15	813	16	32.2333	56.0667	8.13333	96.4333
16	813	17	36.5	63.6	8.56667	108.667
17	813	18	43	69.5333	10.7667	123.3
18	813	19	44.6333	76.4	10.2333	131.267
19	813	20	52.7333	81.8333	13.0667	147.633
20	813	21	57.4	93.4333	14.2	165.033
21	813	22	62.7	101.633	14.9333	179.267
22	813	23	69.7	109.867	16.8	196.367
23	813	24	75.2667	122	16.7	213.967
24	813	25	82.5667	129.433	18.6333	230.633
25	813	26	90	144.533	18.8333	253.367
26	813	27	96.1333	154.9	23.4333	274.467
27	813	28	106.767	165.767	24.0333	296.567
28	813	29	113.933	181.267	26.5	321.7
29	813	30	114.6	198.667	27.8667	341.133
30	813	31	98.7	210.2	28.8667	337.767
31	813	32	92.2333	226.567	30.7667	349.567
32	813	33	88.6	236.133	32.1333	356.867
33	813	34	90.2333	241.667	32.4333	364.333
34	813	35	94.6667	251.5	33.0333	379.2
35	813	36	93.2	264.133	32.5333	389.867
36	813	37	98.8333	272.033	35.1667	406.033
37	813	38	99.7667	283.8	34.0667	417.633
38	813	39	103.933	290.033	37.2333	431.2
39	813	40	108.367	294.467	37.4667	440.3
40	813	41	115.8	313.767	40.5667	470.133
41	813	42	116.367	317.167	40.6333	474.167
42	813	43	120.533	331.967	42.8	495.3
43	813	44	124.3	344.2	44.8	513.3
44	813	45	128.7	352.267	47.4	528.367
45	813	46	132.967	367.967	48.9	549.833
46	813	47	138	383.2	49.3667	570.567
47	813	48	139.833	371.733	50.6667	562.233
48	813	49	148.9	303.7	53.6667	506.267
49	813	50	152.9	268.267	51.7333	472.9
50	813	51	148.167	263.467	53	464.633
51	813	52	142.2	254.5	51	447.7
52	813	53	143.567	246.8	51.0333	441.4
53	813	54	139.967	244.3	48.2333	432.5
54	813	55	140.633	240.9	48.7	430.233
55	813	56	130.6	237.6	47.4667	415.667
56	813	57	131.367	228.133	46.6333	406.133
57	813	58	133.3	230	45.2333	408.533
58	813	59	126.233	219.967	45.6	391.8
59	813	60	125.433	221.933	42.3	389.667
60	813	61	122.167	214.867	43.2667	380.3
61	813	62	123.667	210.4	42.2333	376.3
62	813	63	121.167	205.633	41	367.8
63	813	64	113.133	203.267	40.4667	356.867
64	813	65	115.867	198	38.9667	352.833
65	813	66	111.967	191.233	39.4333	342.633
66	813	67	112.7	192.433	36.6	341.733
67	813	68	106.2	184.7	38.6333	329.533
68	813	69	103.533	183.333	35.8333	322.7
69	813	70	103.667	179	33.9333	316.6
70	813	71	98.9667	167.867	32.8	299.633
71	813	72	102.333	167.567	33.9	303.8
72	813	73	95.0667	164.867	29.6333	289.567
73	813	74	93.7333	161.267	30.7333	285.733
74	813	75	90.3	158.967	29.8	279.067
75	813	76	89.5	156.833	30.2	276.533
76	813	77	88.3667	147.633	31.4333	267.433
77	813	78	86.0667	148.467	29.4667	264
78	813	79	82.7333	146.9	27.7667	257.4
79	813	80	82.4333	139.733	27.5	249.667
80	813	81	80.4667	140.7	27	248.167
81	813	82	75.5667	133.733	28.0667	237.367
82	813	83	75.7333	140.233	25.1667	241.133
83	813	84	73.6	138	27.0333	238.633
84	813	85	73.3333	135.8	24.4333	233.567
85	813	86	71.0333	135.4	25.1333	231.567
86	813	87	69.9333	131.233	24.6333	225.8
87	813	88	67.7	131.2	24.6	223.5
88	813	89	67.7333	125.367	23.1667	216.267
89	813	90	69.5667	124.733	23.8667	218.167
90	813	91	65.4333	134.367	21.9333	221.733
91	813	92	64.6667	135.333	21.6333	221.633
92	813	93	62.8667	133	22.8667	218.733
93	813	94	63.4333	136.6	23.4	223.433
94	813	95	62.9667	131.933	22.7333	217.633
95	813	96	62.6333	129.667	23.5	215.8
96	813	97	63.2333	134	20.9333	218.167
97	813	98	62.6333	149.4	21.9	233.933
98	813	99	63.9667	152.5	24.0333	240.5
99	813	100	63.9	157.8	21.7	243.4
100	813	101	63.9667	162.2	22.9	249.067
101	813	102	67.4	162.633	24	254.033
102	813	103	69.7667	165.167	24.2	259.133
103	813	104	68.8667	176.967	24.9	270.733
104	813	105	67.8333	190.8	25.8	284.433
105	813	106	71.4	196.9	26.7333	295.033
106	813	107	75.1667	210.167	28.0667	313.4
107	813	108	78.3	218.1	27.6667	324.067
108	813	109	85.1	229.5	29.8667	344.467
109	813	110	84.8333	240.233	30.3	355.367
110	813	111	89.7667	248.667	33.7667	372.2
111	813	112	96.8	262.6	34.9	394.3
112	813	113	98.9333	276.8	36.1	411.833
113	813	114	103.733	286.067	37.1667	426.967
114	813	115	106.433	303.867	38.7	449
115	813	116	113.5	314.6	39.8	467.9
116	813	117	120.433	328.833	43.9	493.167
117	813	118	126.333	352.033	45.1	523.467
118	813	119	131.633	365.733	51.1333	548.5
119	813	120	135.767	391.367	50.2333	577.367
120	813	121	143.667	411.267	51.0667	606
121	813	122	154.833	431.333	56.9333	643.1
122	813	123	158.367	457.833	56.1667	672.367
123	813	124	169.7	484.733	62.0667	716.5
124	813	125	176.033	512.9	66.5667	755.5
125	813	126	184.167	537.433	69.7333	791.333
126	813	127	198.833	565.633	70.3333	834.8
127	813	128	204.967	598.767	74.9333	878.667
128	813	129	218.433	624.533	80.4667	923.433
129	813	130	220.567	656.4	85.8333	962.8
130	813	131	238.733	694.2	91.8667	1024.8
131	813	132	257.633	728.133	94.2667	1080.03
132	813	133	263.033	763.1	102.4	1128.53
133	813	134	276	807.033	103	1186.03
134	813	135	292.9	843.567	108.9	1245.37
135	813	136	300.733	883.967	114.333	1299.03
136	813	137	322.967	925.933	115.833	1364.73
137	813	138	334.533	959.767	121.9	1416.2
138	813	139	352.133	1004.27	129.233	1485.63
139	813	140	367.167	1037.9	135.9	1540.97
140	813	141	382.533	1093.63	140.2	1616.37
141	813	142	396.4	1135.07	146.633	1678.1
142	813	143	421.667	1173.33	156.133	1751.13
143	813	144	435.667	1223.33	159.133	1818.13
144	813	145	461.033	1279.43	167.067	1907.53
145	813	146	476.6	1315.87	172	1964.47
146	813	147	491.5	1372.4	184.067	2047.97
147	813	148	504	1410.5	187.333	2101.83
148	813	149	516.133	1473.4	192.567	2182.1
149	813	150	536.767	1510.33	196.667	2243.77
150	813	151	554.9	1564.1	202.2	2321.2
151	813	152	571.433	1607.83	216.767	2396.03
152	813	153	596.3	1658.03	220.7	2475.03
153	813	154	616.8	1688.67	226.833	2532.3
154	813	155	630.9	1737.83	234.233	2602.97
155	813	156	643.5	1788.87	246.567	2678.93
156	813	157	657.6	1822.57	246.5	2726.67
157	813	158	674.4	1867.77	251.467	2793.63
158	813	159	697.7	1917.73	259.367	2874.8
159	813	160	708.133	1952.33	267.567	2928.03
160	813	161	714.533	1983.2	272.267	2970
161	813	162	728.4	2011.3	279.467	3019.17
162	813	163	744.367	2051.6	277.9	3073.87
163	813	164	751.5	2065	290.167	3106.67
164	813	165	771.867	2084	288.733	3144.6
165	813	166	783.933	2098.63	297.3	3179.87
166	813	167	782.4	2116.43	297.6	3196.43
167	813	168	791.233	2128.57	301.7	3221.5
168	813	169	781.867	2129.53	305.1	3216.5
169	813	170	802.9	2160.4	306.4	3269.7
170	813	171	798.7	2155.23	312.367	3266.3
171	813	172	804.667	2158.67	315.167	3278.5
172	813	173	804.333	2146.8	315.8	3266.93
173	813	174	804.8	2154.83	316.867	3276.5
174	813	175	808.733	2146	318.767	3273.5
175	813	176	803.2	2133.33	316.333	3252.87
176	813	177	799.8	2133.6	314.233	3247.63
177	813	178	792	2095.4	311.1	3198.5
178	813	179	786.233	2087.67	312.4	3186.3
179	813	180	780.5	2073.77	312.867	3167.13
180	813	181	786.533	2036.97	306.933	3130.43
181	813	182	758.733	2011	305.567	3075.3
182	813	183	756.767	1990.07	305.233	3052.07
183	813	184	747.767	1960.53	301	3009.3
184	813	185	734.7	1925.43	294	2954.13
185	813	186	730.6	1869	300.167	2899.77
186	813	187	718.067	1835.97	286.467	2840.5
187	813	188	701.2	1806.73	283.567	2791.5
188	813	189	682.867	1783.07	276.833	2742.77
189	813	190	671.033	1727.27	273.833	2672.13
190	813	191	647.867	1678.13	271.833	2597.83
191	813	192	635.4	1644.9	264.4	2544.7
192	813	193	628.833	1606.37	258.533	2493.73
193	813	194	609.267	1552.4	253.433	2415.1
194	813	195	595.2	1516.83	246.567	2358.6
195	813	196	569.767	1473.1	244.2	2287.07
196	813	197	561.733	1426.07	234.6	2222.4
197	813	198	539.033	1376.27	229.467	2144.77
198	813	199	531.467	1334.37	221.033	2086.87
199	813	200	517.2	1290.63	213.633	2021.47
200	813	201	493.867	1243.47	207.767	1945.1
201	813	202	477.967	1203.63	203.933	1885.53
202	813	203	462.333	1171.73	194.867	1828.93
203	813	204	446.767	1125.57	193.333	1765.67
204	813	205	429.967	1079.33	180.767	1690.07
205	813	206	413	1047.27	176.067	1636.33
206	813	207	405.133	1005.77	170.333	1581.23
207	813	208	386.533	965.267	169.167	1520.97
208	813	209	369.667	931.467	160.667	1461.8
209	813	210	354.3	898.533	152.7	1405.53
210	813	211	340.933	862.067	152.033	1355.03
211	813	212	332.633	833.5	143.567	1309.7
212	813	213	317.9	794.133	136.1	1248.13
213	813	214	306.267	764.133	137.8	1208.2
214	813	215	294.867	741.833	128.467	1165.17
215	813	216	282.433	701.2	121.9	1105.53
216	813	217	275.267	671.733	116.667	1063.67
217	813	218	261.7	646.833	115.8	1024.33
218	813	219	249.667	616.667	107.9	974.233
219	813	220	236.267	590.233	106.233	932.733
220	813	221	231	566.7	98.4333	896.133
221	813	222	217.3	538.267	98.9667	854.533
222	813	223	211.733	518.567	91.7	822
223	813	224	204.033	491.267	86.6333	781.933
224	813	225	194.933	466.433	85.6333	747
225	813	226	185.9	445.333	83.4667	714.7

## Sheet: Scenario 5
	Set	DAY	Child	Adult	Elderly	Total
0	814	1	0	0	0	0
1	814	2	1.3	3.16667	0.733333	5.2
2	814	3	1.8	3.36667	0.766667	5.93333
3	814	4	3.53333	8.1	1.43333	13.0667
4	814	5	4.63333	7.96667	2.03333	14.6333
5	814	6	6.96667	12.0333	2.16667	21.1667
6	814	7	8.76667	15.3	1.93333	26
7	814	8	10.1667	18.5333	3.36667	32.0667
8	814	9	11.5	21.9333	4.36667	37.8
9	814	10	14.5	24.5333	3.73333	42.7667
10	814	11	17.2333	30.1333	4.76667	52.1333
11	814	12	19.8333	35.8333	4.46667	60.1333
12	814	13	22.6667	39.0667	5.83333	67.5667
13	814	14	25.9	47.3	6.9	80.1
14	814	15	27.9	51.6667	7.76667	87.3333
15	814	16	34.2	58.6333	8	100.833
16	814	17	37.3667	65.1	9.1	111.567
17	814	18	43.9667	72.8	9.93333	126.7
18	814	19	47.7333	79.0333	12.3333	139.1
19	814	20	50.8333	89.8	11.9333	152.567
20	814	21	57.2667	96.6	13.9	167.767
21	814	22	62.7	104.333	14.7667	181.8
22	814	23	69.9667	113.233	16.1333	199.333
23	814	24	75.8	125	18.9	219.7
24	814	25	82.5333	135.667	17.9333	236.133
25	814	26	93.9	144.6	21.6667	260.167
26	814	27	96.2	160.033	21.4333	277.667
27	814	28	105.967	173.733	23.8667	303.567
28	814	29	116.767	183	25.3333	325.1
29	814	30	117.4	198.567	28.2667	344.233
30	814	31	100.167	215.367	31.5333	347.067
31	814	32	98.8667	230.933	33.2667	363.067
32	814	33	91.7333	238.3	32.5667	362.6
33	814	34	95.6333	249.5	31.4667	376.6
34	814	35	94.2	256.8	35.1667	386.167
35	814	36	97.0333	265.267	35.2333	397.533
36	814	37	102	277.133	35.5333	414.667
37	814	38	102.4	283	36.3333	421.733
38	814	39	103.967	294.367	39.1	437.433
39	814	40	107.833	302.6	40.6333	451.067
40	814	41	114.967	320.1	41.8333	476.9
41	814	42	117.367	332.933	42.0667	492.367
42	814	43	123.833	341.133	45.2	510.167
43	814	44	126.033	349.733	44.9667	520.733
44	814	45	131.433	359.8	47.8	539.033
45	814	46	133.767	374.967	47.2	555.933
46	814	47	138.367	388.1	50.4	576.867
47	814	48	145.767	370.6	50.1333	566.5
48	814	49	151.667	300.167	54.2667	506.1
49	814	50	155.567	280.467	53.4667	489.5
50	814	51	152.3	268.967	54.2667	475.533
51	814	52	150.133	259.033	50.4	459.567
52	814	53	148.633	258.067	50.4	457.1
53	814	54	144	247.3	50.3	441.6
54	814	55	138	244.933	47.0333	429.967
55	814	56	138.8	239.433	50.5333	428.767
56	814	57	134.3	232.533	46.3667	413.2
57	814	58	132.633	237	47.9667	417.6
58	814	59	132.333	226.567	44.9667	403.867
59	814	60	128.933	226.467	46.7333	402.133
60	814	61	129.567	221.467	42.4	393.433
61	814	62	126.033	215.067	44.5333	385.633
62	814	63	127.2	215.433	41.1667	383.8
63	814	64	122.267	209.433	40.8667	372.567
64	814	65	119.567	211.1	41.0667	371.733
65	814	66	115.2	200.967	38.5333	354.7
66	814	67	116.333	193.3	34.8333	344.467
67	814	68	110.933	197.633	36.6667	345.233
68	814	69	108.867	187.067	35.8667	331.8
69	814	70	105.733	185.4	36.2	327.333
70	814	71	106.933	179.4	31.8667	318.2
71	814	72	102.767	179.8	34.6667	317.233
72	814	73	99.8	174.3	33.1667	307.267
73	814	74	101.4	169.5	33.2667	304.167
74	814	75	96.6	171.467	31.2667	299.333
75	814	76	97.7667	161.433	33.7333	292.933
76	814	77	93.1	160.433	29.7667	283.3
77	814	78	90.0333	159.8	30.1667	280
78	814	79	90.4333	153.133	29.1333	272.7
79	814	80	86.2	152.5	27.7	266.4
80	814	81	88.8	147.067	28.5333	264.4
81	814	82	85.2667	144.4	26.0667	255.733
82	814	83	83.7667	145.133	26.5	255.4
83	814	84	81	149.8	28	258.8
84	814	85	77.6667	145.333	28.8	251.8
85	814	86	76	143.8	27.3333	247.133
86	814	87	74.1667	143.1	24.8333	242.1
87	814	88	73	133.233	25.8	232.033
88	814	89	72.3	136	24.9667	233.267
89	814	90	70.2667	132.267	22.7	225.233
90	814	91	68.1333	138.4	22.8	229.333
91	814	92	64.5667	138.633	21.6333	224.833
92	814	93	64.5667	134.167	22.5	221.233
93	814	94	63.0667	129.333	21.7333	214.133
94	814	95	64.2667	127.133	21.4	212.8
95	814	96	64.3333	126.9	21.1	212.333
96	814	97	59.9333	130.1	20.4333	210.467
97	814	98	60.1	140.7	20.1333	220.933
98	814	99	60.8333	144.033	20.6667	225.533
99	814	100	58.8667	144.367	20.0333	223.267
100	814	101	57.4333	147	21.3333	225.767
101	814	102	61.6667	143.6	23	228.267
102	814	103	60.9333	142.7	21.1	224.733
103	814	104	61.3	144.933	21.8	228.033
104	814	105	61.7667	159.9	22.1333	243.8
105	814	106	61.5	164.567	22.3333	248.4
106	814	107	65.0333	160.133	22.0667	247.233
107	814	108	63.3667	171.233	21.4333	256.033
108	814	109	60.4333	170.167	24.0333	254.633
109	814	110	64.5333	176.4	24.1333	265.067
110	814	111	70.0333	176.8	23.8333	270.667
111	814	112	68.4333	183.967	23.1333	275.533
112	814	113	67.8333	184.733	25.2	277.767
113	814	114	71.7	194.233	26.1333	292.067
114	814	115	73.6333	192.9	26.2333	292.767
115	814	116	76.0667	199.067	26.7667	301.9
116	814	117	74.9333	202.633	28.3667	305.933
117	814	118	77.9	204.367	29.1333	311.4
118	814	119	80	212.467	30.7333	323.2
119	814	120	84.3	219.367	30.4	334.067
120	814	121	81.5667	220.9	31.7667	334.233
121	814	122	87.8333	229.333	30.9	348.067
122	814	123	87.5	236.467	31.6667	355.633
123	814	124	90.8667	242	32.2	365.067
124	814	125	91.0333	243.067	32.1333	366.233
125	814	126	96.9	254.533	34.0667	385.5
126	814	127	95.2667	259.567	32.9667	387.8
127	814	128	96.5667	269.833	36.6667	403.067
128	814	129	99.1	277.5	36.3	412.9
129	814	130	104.933	285.467	37.7	428.1
130	814	131	108.267	286.667	39.9667	434.9
131	814	132	109	296.767	40.7667	446.533
132	814	133	116.4	312.267	41.2	469.867
133	814	134	117.167	316.633	41.1667	474.967
134	814	135	117.633	331.8	40.7	490.133
135	814	136	123.133	343.033	46.2333	512.4
136	814	137	127.433	355.367	47.7	530.5
137	814	138	131.233	365.033	49.9333	546.2
138	814	139	135.3	373.7	49.4333	558.433
139	814	140	145.8	390.4	49.9333	586.133
140	814	141	145.133	398.6	53.4	597.133
141	814	142	149.567	417.233	54.6	621.4
142	814	143	152.967	432.5	58.5333	644
143	814	144	161.367	439.533	58.3667	659.267
144	814	145	165.8	462.2	61.0667	689.067
145	814	146	170.6	483.867	65	719.467
146	814	147	176.467	493.633	63.4667	733.567
147	814	148	184.5	509.067	66.8	760.367
148	814	149	192.233	532.067	70.7667	795.067
149	814	150	196.467	550.333	72.0667	818.867
150	814	151	202.867	563.567	75.8333	842.267
151	814	152	212.033	584.1	76.3	872.433
152	814	153	217.267	608.333	78.8	904.4
153	814	154	225.9	622.7	82.4667	931.067
154	814	155	232.333	652.333	84.4	969.067
155	814	156	240.8	669.9	88.4	999.1
156	814	157	249.567	694.9	93.3	1037.77
157	814	158	261.333	721.333	95.4667	1078.13
158	814	159	264.1	742.667	100.533	1107.3
159	814	160	277.733	776.8	104.467	1159
160	814	161	286.033	800.667	104.633	1191.33
161	814	162	294.067	834.9	108	1236.97
162	814	163	308	855.3	116.233	1279.53
163	814	164	313.233	896.567	119.067	1328.87
164	814	165	329.167	923.8	124.833	1377.8
165	814	166	345.667	959.3	127.567	1432.53
166	814	167	356.833	986.933	131.9	1475.67
167	814	168	359.8	1017.17	132.5	1509.47
168	814	169	380.033	1055.3	143.167	1578.5
169	814	170	379.433	1087.33	144.833	1611.6
170	814	171	393.8	1110.3	149.9	1654
171	814	172	411.967	1156.33	156.033	1724.33
172	814	173	426.9	1194	163.467	1784.37
173	814	174	435.5	1215.8	164.967	1816.27
174	814	175	448.767	1235.87	167	1851.63
175	814	176	461.8	1267.17	175.7	1904.67
176	814	177	472.567	1309	174.567	1956.13
177	814	178	480.733	1331.13	180.4	1992.27
178	814	179	490.8	1365.4	182.567	2038.77
179	814	180	503.7	1396.9	188.167	2088.77
180	814	181	517.767	1412.07	197.467	2127.3
181	814	182	525.5	1456.3	199.633	2181.43
182	814	183	537.433	1480.37	199.6	2217.4
183	814	184	550.433	1497.6	208.867	2256.9
184	814	185	555.933	1516.1	208.667	2280.7
185	814	186	564.867	1534.8	212.167	2311.83
186	814	187	569.3	1564.43	219.033	2352.77
187	814	188	585.333	1595	218.833	2399.17
188	814	189	584.867	1589.83	223.9	2398.6
189	814	190	595.733	1608.3	226.8	2430.83
190	814	191	599.867	1623.87	228.767	2452.5
191	814	192	609.367	1637.93	228.133	2475.43
192	814	193	605.1	1640.6	235.933	2481.63
193	814	194	616.9	1666.27	231.567	2514.73
194	814	195	612.267	1661.67	234.833	2508.77
195	814	196	619.767	1661.03	232.867	2513.67
196	814	197	625.233	1669.63	245.6	2540.47
197	814	198	629.033	1658.1	242.9	2530.03
198	814	199	625.467	1672.77	241.7	2539.93
199	814	200	627.633	1673.4	245.767	2546.8
200	814	201	628.5	1648.17	238.167	2514.83
201	814	202	627.6	1653.5	247.2	2528.3
202	814	203	622.833	1653	242.2	2518.03
203	814	204	615.733	1648.7	241.867	2506.3
204	814	205	618.467	1629.07	245.1	2492.63
205	814	206	610.467	1619.77	242.8	2473.03
206	814	207	604.967	1593.8	241.733	2440.5
207	814	208	597.333	1584.6	241.433	2423.37
208	814	209	595.3	1566.7	237.133	2399.13
209	814	210	591.9	1553.33	236.1	2381.33
210	814	211	584.033	1526.13	231.867	2342.03
211	814	212	576.267	1492	223.467	2291.73
212	814	213	566.133	1485.8	227.233	2279.17
213	814	214	556.9	1440.6	220.2	2217.7
214	814	215	555.7	1434.3	221.767	2211.77
215	814	216	548.333	1415.53	222.533	2186.4
216	814	217	536	1377.97	218.267	2132.23
217	814	218	522.333	1362.57	215.167	2100.07
218	814	219	513.9	1332.63	210.967	2057.5
219	814	220	499.033	1299.43	205.233	2003.7
220	814	221	497.4	1275.37	204.5	1977.27
221	814	222	485.733	1244.8	196.233	1926.77
222	814	223	469.767	1229.53	195.367	1894.67
223	814	224	464.467	1194.47	192.467	1851.4
224	814	225	450.867	1162.27	187.867	1801
225	814	226	441.9	1144.87	185.333	1772.1

## Sheet: Scenario 6
	Set	DAY	Child	Adult	Elderly	Total
0	815	1	0	0	0	0
1	815	2	1.3	3.23333	0.866667	5.4
2	815	3	1.73333	3.8	0.766667	6.3
3	815	4	3.16667	5.96667	1.13333	10.2667
4	815	5	4.83333	9.13333	2	15.9667
5	815	6	6.26667	10.3333	1.86667	18.4667
6	815	7	7.23333	14.3667	2.06667	23.6667
7	815	8	8.83333	16.3	2.66667	27.8
8	815	9	11.5333	20.0667	3.56667	35.1667
9	815	10	13.5667	24.0667	3.66667	41.3
10	815	11	14.4667	28.7	4.63333	47.8
11	815	12	18	32.2667	5.36667	55.6333
12	815	13	19.4	37.9	6.4	63.7
13	815	14	24.2667	40.9333	5.63333	70.8333
14	815	15	28.0333	46.1333	6.36667	80.5333
15	815	16	31.0667	53.6	8.5	93.1667
16	815	17	33.2667	62.4	8.13333	103.8
17	815	18	38.5	68.1	10.4	117
18	815	19	43.7333	75.5333	10.4667	129.733
19	815	20	51.0667	83.5667	11.4	146.033
20	815	21	56.6333	86.4667	12.1667	155.267
21	815	22	60.6333	100.9	14.8667	176.4
22	815	23	65.7667	103.4	14.4	183.567
23	815	24	73.2667	116.867	15.3333	205.467
24	815	25	81.1333	126.6	18	225.733
25	815	26	84.1	141.267	19.6333	245
26	815	27	90.5667	143.033	23	256.6
27	815	28	99.4667	161.333	22.6	283.4
28	815	29	111.467	171.667	24.2	307.333
29	815	30	109.067	188.2	26.0667	323.333
30	815	31	91.1	203.9	27.5667	322.567
31	815	32	87.5333	217.333	29	333.867
32	815	33	88.4	224.1	31.8333	344.333
33	815	34	91.3	232.167	31.7	355.167
34	815	35	91.2	241.7	32.6333	365.533
35	815	36	92.3667	247.067	33.0667	372.5
36	815	37	95.3	257.467	35.1	387.867
37	815	38	96.1667	267.7	34.8	398.667
38	815	39	102.9	283.867	35.4	422.167
39	815	40	106.433	285.2	38.8	430.433
40	815	41	107.767	294.8	39.6333	442.2
41	815	42	111.7	313.3	39.4667	464.467
42	815	43	115.667	321.467	42.9	480.033
43	815	44	124.1	338.9	42.3333	505.333
44	815	45	126.333	341.6	43.5667	511.5
45	815	46	132.633	352.3	47	531.933
46	815	47	132.167	367.633	46.7333	546.533
47	815	48	139.033	356.9	48.6333	544.567
48	815	49	147.867	291.4	51.8	491.067
49	815	50	142.133	263.467	53.3	458.9
50	815	51	142.733	249.567	48.8667	441.167
51	815	52	140.933	246.533	49.3333	436.8
52	815	53	138.967	240.767	47.9	427.633
53	815	54	130.833	234.067	48.4667	413.367
54	815	55	136.133	234.267	49.2333	419.633
55	815	56	133.633	223	44.7	401.333
56	815	57	126.433	224.967	45.6	397
57	815	58	130.8	218.9	43.4333	393.133
58	815	59	123.933	216.1	42.9333	382.967
59	815	60	125.3	216.6	43.1	385
60	815	61	120.233	204.9	43.0667	368.2
61	815	62	122.2	209.867	41.0667	373.133
62	815	63	118.767	204.933	41.0667	364.767
63	815	64	113.233	202.233	40.5333	356
64	815	65	113.133	195.733	38.4667	347.333
65	815	66	110.033	197.967	35.6	343.6
66	815	67	109.367	186.333	37.6	333.3
67	815	68	107.667	186.6	35.6	329.867
68	815	69	106.367	180.7	34.9	321.967
69	815	70	103.867	175.067	35.5	314.433
70	815	71	104.4	172.533	35.5	312.433
71	815	72	98.2667	168	33.3667	299.633
72	815	73	98.4333	169.5	34.7	302.633
73	815	74	94.3	162.133	31.8333	288.267
74	815	75	91.1667	159.867	31.2	282.233
75	815	76	89.7	160.6	30.6333	280.933
76	815	77	90.1333	152.567	29.8	272.5
77	815	78	88.1333	148.467	28.3667	264.967
78	815	79	83.6333	146.1	28.5667	258.3
79	815	80	84.8	142.9	28.1333	255.833
80	815	81	80.5333	141.8	27.6333	249.967
81	815	82	81.9667	140.933	27.6667	250.567
82	815	83	76.4	139.867	26.5333	242.8
83	815	84	75.9333	139.133	26.7667	241.833
84	815	85	76.0333	137.933	27.9333	241.9
85	815	86	71.2667	138.233	25.1333	234.633
86	815	87	74.2333	135.767	25.6	235.6
87	815	88	71.6667	134.733	25.1	231.5
88	815	89	70.0333	124.3	23.8333	218.167
89	815	90	68.5	127.233	22.8	218.533
90	815	91	64.6667	134.167	23.4667	222.3
91	815	92	65.9333	133.133	20.9	219.967
92	815	93	64.1333	130.533	22.4	217.067
93	815	94	63.7667	129.133	20.9	213.8
94	815	95	61.9667	123.433	22.7333	208.133
95	815	96	62.1333	123.533	20.1	205.767
96	815	97	61.0333	125.233	21.2	207.467
97	815	98	57.7	134.267	21.8333	213.8
98	815	99	58.1667	134.3	20.2	212.667
99	815	100	55.2667	136.633	19.9333	211.833
100	815	101	58.2	130.4	19.8333	208.433
101	815	102	55.6333	134	20.2667	209.9
102	815	103	56.9333	131.733	19.4667	208.133
103	815	104	60.3	133.533	20.4	214.233
104	815	105	58.1667	138.933	19.3	216.4
105	815	106	57.8	147.767	19.2	224.767
106	815	107	56.3333	152.433	20.2	228.967
107	815	108	60.3667	153.1	21.5	234.967
108	815	109	58.5667	150.167	21.5667	230.3
109	815	110	61.0333	152.767	21.1333	234.933
110	815	111	62.7667	151.633	21.9333	236.333
111	815	112	59.0667	158.6	21.6333	239.3
112	815	113	60.8667	155.267	23.4333	239.567
113	815	114	63.4	158.867	22.2333	244.5
114	815	115	62.4	158.833	21.5667	242.8
115	815	116	62.4667	163	22.0667	247.533
116	815	117	64.8	161.2	21.6	247.6
117	815	118	61.6667	161.4	23.2667	246.333
118	815	119	63.1667	159.933	21.9333	245.033
119	815	120	64.9333	170.133	23.9667	259.033
120	815	121	65.1667	168.167	23.0667	256.4
121	815	122	64.5333	170.133	24	258.667
122	815	123	66.4	167.867	23.1667	257.433
123	815	124	68.4333	174.767	24.5	267.7
124	815	125	68.2	171.833	22.8333	262.867
125	815	126	66.9667	175.933	25.2	268.1
126	815	127	73.2667	184.2	25.4	282.867
127	815	128	70.0667	182	25.3667	277.433
128	815	129	72.1333	185.7	28.5	286.333
129	815	130	72	190.367	24.9	287.267
130	815	131	71.6667	189.267	27.5333	288.467
131	815	132	75.9333	193.233	27.2	296.367
132	815	133	76.0667	195.667	28.7333	300.467
133	815	134	79.5	198.333	27.6667	305.5
134	815	135	77.4333	205.8	29.7	312.933
135	815	136	80.5	207.5	29.4333	317.433
136	815	137	81.5333	209.067	31	321.6
137	815	138	82.7	214.7	29.3333	326.733
138	815	139	83.5667	214.733	30.3333	328.633
139	815	140	83.1333	226.633	31.6	341.367
140	815	141	84.9	226.967	31.8	343.667
141	815	142	89.0333	228.567	29.9667	347.567
142	815	143	89.5333	235.867	31.4	356.8
143	815	144	92.6	238.567	32.7	363.867
144	815	145	96.3	251.033	33.0333	380.367
145	815	146	95.6	249.667	34.7	379.967
146	815	147	100.267	258.8	35.0333	394.1
147	815	148	102.667	262.467	36.2	401.333
148	815	149	101.733	269.267	36.3667	407.367
149	815	150	107.7	277.2	41.8	426.7
150	815	151	105.567	287.7	38.0333	431.3
151	815	152	111.433	288.3	40.6	440.333
152	815	153	112.767	292.8	41.1333	446.7
153	815	154	113.933	297.4	40.2333	451.567
154	815	155	110.533	302.633	42.4333	455.6
155	815	156	115	305.433	42.3667	462.8
156	815	157	127.233	318.867	44.0333	490.133
157	815	158	117.733	323.867	44.8667	486.467
158	815	159	125	330.667	44.4667	500.133
159	815	160	127.167	338.033	47.6667	512.867
160	815	161	127.233	341.7	45.8	514.733
161	815	162	131.7	354.733	51	537.433
162	815	163	135.833	359.233	49	544.067
163	815	164	140.2	369.767	51.8667	561.833
164	815	165	144.067	372.567	51.3333	567.967
165	815	166	145.233	384.2	53.6667	583.1
166	815	167	144.433	389.067	53.1667	586.667
167	815	168	152.133	399.433	52.1667	603.733
168	815	169	150.367	413.9	54.2	618.467
169	815	170	157.3	415.167	56.8667	629.333
170	815	171	160.167	429.9	58.0667	648.133
171	815	172	164.867	436.367	62.8667	664.1
172	815	173	165.7	456	63.5	685.2
173	815	174	174.7	454.067	61.8333	690.6
174	815	175	179.067	471.267	62.2	712.533
175	815	176	176.633	482.767	62.8	722.2
176	815	177	178.433	488.833	67.6333	734.9
177	815	178	184.6	498.833	67.7	751.133
178	815	179	183.933	521.367	68.6	773.9
179	815	180	198.567	515.967	73.1	787.633
180	815	181	196.467	534.867	73.5667	804.9
181	815	182	200.1	552.1	75.1	827.3
182	815	183	207.567	550.3	72.4	830.267
183	815	184	208.4	561.7	74.8	844.9
184	815	185	213.933	579.367	79.9	873.2
185	815	186	218.533	592.4	80.6	891.533
186	815	187	221.4	600.4	82.6333	904.433
187	815	188	226.4	611.633	82.8	920.833
188	815	189	233.067	623.767	86.7333	943.567
189	815	190	237.533	638.967	88.7333	965.233
190	815	191	242.933	651.767	88.8667	983.567
191	815	192	248.233	676	89.4333	1013.67
192	815	193	248.233	681.133	91.8	1021.17
193	815	194	254.233	696.6	95.5667	1046.4
194	815	195	261.933	705.6	95.2	1062.73
195	815	196	269.733	738.2	102.033	1109.97
196	815	197	268.333	737.633	102.6	1108.57
197	815	198	270.8	764.367	100.8	1135.97
198	815	199	284.3	761.633	106.1	1152.03
199	815	200	287.967	778.633	113.233	1179.83
200	815	201	292.467	796.033	112.5	1201
201	815	202	297.5	815.4	113.2	1226.1
202	815	203	301.8	824.1	113.033	1238.93
203	815	204	312.467	843.533	114.167	1270.17
204	815	205	311.133	864.933	119.033	1295.1
205	815	206	318.733	883.333	123.533	1325.6
206	815	207	323.9	885.9	121.167	1330.97
207	815	208	329.367	909	125.6	1363.97
208	815	209	346.6	932.2	123.967	1402.77
209	815	210	345.033	938.767	130.733	1414.53
210	815	211	349.333	957.867	133.833	1441.03
211	815	212	354.1	971.167	134.867	1460.13
212	815	213	362.667	989.7	134.633	1487
213	815	214	369.9	998.767	136.933	1505.6
214	815	215	374.133	1017.6	140.633	1532.37
215	815	216	380.267	1030.7	144.267	1555.23
216	815	217	386.7	1044.07	145.767	1576.53
217	815	218	394.8	1052.3	148.267	1595.37
218	815	219	390.9	1069.37	151.7	1611.97
219	815	220	395.133	1082.47	152.367	1629.97
220	815	221	401.8	1091.97	153.5	1647.27
221	815	222	414.8	1103.07	151.733	1669.6
222	815	223	412.867	1107.8	155.933	1676.6
223	815	224	416.067	1121.17	160.633	1697.87
224	815	225	420.1	1126.97	159.1	1706.17
225	815	226	429.467	1136.13	158.833	1724.43

## Sheet: Scenario 7
	Set	DAY	Child	Adult	Elderly	Total
0	816	1	0	0	0	0
1	816	2	1.8	3.5	0.733333	6.03333
2	816	3	1.5	3.26667	1.03333	5.8
3	816	4	2.96667	6.03333	1.66667	10.6667
4	816	5	4.9	8.36667	1.43333	14.7
5	816	6	5.2	10.7667	2.23333	18.2
6	816	7	7.93333	14.3	2.46667	24.7
7	816	8	9.46667	18.6333	3	31.1
8	816	9	11.8667	18.8	3.03333	33.7
9	816	10	14.5667	24.2	3.86667	42.6333
10	816	11	16.9	30.8667	4.63333	52.4
11	816	12	17.7667	32.8333	5.66667	56.2667
12	816	13	22.4	38.1667	5.8	66.3667
13	816	14	25.5333	43.8667	6.8	76.2
14	816	15	28.6333	49.5667	7.03333	85.2333
15	816	16	32.2	58.3667	7.33333	97.9
16	816	17	37.0333	61.9333	9.83333	108.8
17	816	18	42.7667	67.8	9.7	120.267
18	816	19	45.9667	79.2667	10.5	135.733
19	816	20	49.5333	84.9	11.3	145.733
20	816	21	56.7667	94.5333	14.5	165.8
21	816	22	60.3333	97.2333	15.2	172.767
22	816	23	67.7333	111.9	16.6	196.233
23	816	24	75.1333	118.933	17.9333	212
24	816	25	76.8333	129.933	18.6	225.367
25	816	26	88.3	136.767	19.7	244.767
26	816	27	92.3333	152.3	21.0333	265.667
27	816	28	103.167	158.667	22.5333	284.367
28	816	29	110.267	180.233	26.6	317.1
29	816	30	112.4	187.9	27.5667	327.867
30	816	31	95.6667	203.9	27.4667	327.033
31	816	32	89.7	218.167	31.1667	339.033
32	816	33	87.1667	229.967	30.6333	347.767
33	816	34	88.3667	234.7	33.6	356.667
34	816	35	90.6333	245.2	30.7333	366.567
35	816	36	93.2	254.733	33.6	381.533
36	816	37	96.2667	265.733	35	397
37	816	38	100.3	272.8	34.3667	407.467
38	816	39	101.367	280.233	39.4	421
39	816	40	106.733	288.433	36.6333	431.8
40	816	41	108.533	302.167	38.4333	449.133
41	816	42	111.5	307.967	42.3667	461.833
42	816	43	122	322.333	40.3	484.633
43	816	44	123.3	327.733	43.4333	494.467
44	816	45	128.267	348.967	45.4333	522.667
45	816	46	132.633	356.867	46.5	536
46	816	47	134.267	366.833	47.8333	548.933
47	816	48	137.733	364.767	48.5	551
48	816	49	144.867	296.2	53.2	494.267
49	816	50	145.167	269.3	50.3333	464.8
50	816	51	146.333	252.633	50.3333	449.3
51	816	52	140.333	245.967	50.7333	437.033
52	816	53	139.433	244.967	49.9	434.3
53	816	54	136.633	239.633	48.6667	424.933
54	816	55	133.567	234.033	46.7	414.3
55	816	56	132.933	227.367	47.3667	407.667
56	816	57	131.767	222.433	45.8667	400.067
57	816	58	126.7	223.6	43.0667	393.367
58	816	59	126.5	226.2	45.5667	398.267
59	816	60	123.267	215.1	40.7	379.067
60	816	61	120.467	214.6	44.2	379.267
61	816	62	119.8	211.867	41.8	373.467
62	816	63	118.667	200.7	39.8667	359.233
63	816	64	115.7	201.167	38.6333	355.5
64	816	65	107.667	199.4	39.3333	346.4
65	816	66	110.767	196.5	37.6	344.867
66	816	67	106.633	186.067	37.7333	330.433
67	816	68	105.9	184.733	34.2333	324.867
68	816	69	103.567	182.333	35.2667	321.167
69	816	70	102.5	173.867	34.6333	311
70	816	71	97.9333	177.733	32.7	308.367
71	816	72	97.7333	170.533	34.1	302.367
72	816	73	94.8667	164.033	33.9667	292.867
73	816	74	92.3667	160.167	32.8	285.333
74	816	75	92.8667	157.433	32.5333	282.833
75	816	76	90.0667	159.733	28	277.8
76	816	77	84.9667	152.2	30.7667	267.933
77	816	78	85.4	147.867	31	264.267
78	816	79	88.1333	142.567	28.0667	258.767
79	816	80	82.4	139.033	28.8333	250.267
80	816	81	83.4333	140.833	26.9667	251.233
81	816	82	79.2	133.567	26.6333	239.4
82	816	83	79.4	134.2	27.3333	240.933
83	816	84	77.0667	130.833	23.6667	231.567
84	816	85	73.3667	126.133	25.2	224.7
85	816	86	72.8333	126.467	25.1	224.4
86	816	87	71.2333	122.233	22.9333	216.4
87	816	88	72.9	119.833	22.6667	215.4
88	816	89	68.3	115.533	22.5	206.333
89	816	90	67.3667	118.3	21.4	207.067
90	816	91	64.6	117.867	24.0667	206.533
91	816	92	64.7333	120.367	21.1667	206.267
92	816	93	63.7667	120.6	21.6333	206
93	816	94	61.0667	115.467	22.0667	198.6
94	816	95	60.6667	114.867	21.0333	196.567
95	816	96	58.9667	109.4	19.3667	187.733
96	816	97	60.3	111.833	20.7333	192.867
97	816	98	58.1667	124.233	18.5333	200.933
98	816	99	56.8667	121.333	19.9333	198.133
99	816	100	57.1	120.333	20.2	197.633
100	816	101	57.5667	116.433	18.6	192.6
101	816	102	58.7333	118.833	19.5333	197.1
102	816	103	56.3667	116.567	19.9333	192.867
103	816	104	53.6333	120.933	19.5	194.067
104	816	105	58.4333	132.7	19.0667	210.2
105	816	106	55.8	137.2	19.9	212.9
106	816	107	58.2667	140.3	19.7	218.267
107	816	108	61.3	139.967	20.4333	221.7
108	816	109	60.5667	141.333	21.2	223.1
109	816	110	61.7333	143.6	19.7	225.033
110	816	111	62.3	152.9	21.7333	236.933
111	816	112	62.8333	172.433	21.9667	257.233
112	816	113	65.9667	180.2	21.5333	267.7
113	816	114	64.8	186.267	24.4	275.467
114	816	115	70.3	193.2	25.4333	288.933
115	816	116	72.1667	205.3	25	302.467
116	816	117	78.3667	209.233	26.7	314.3
117	816	118	79.8	218.433	29.1333	327.367
118	816	119	86	228.3	30.7333	345.033
119	816	120	86.9333	237.8	30.7667	355.5
120	816	121	90	254.867	32.7667	377.633
121	816	122	98.5	271.133	35.7333	405.367
122	816	123	95.8667	277.967	37.0333	410.867
123	816	124	105.167	295.567	38.8667	439.6
124	816	125	110.167	309.833	39.1333	459.133
125	816	126	116.333	324.2	40.9333	481.467
126	816	127	120.367	341.433	44.5	506.3
127	816	128	126.8	362.3	45.3	534.4
128	816	129	135.133	375.833	49.9667	560.933
129	816	130	141.067	395.567	51.6667	588.3
130	816	131	148.7	432.7	53.7667	635.167
131	816	132	159.267	443.667	57.5667	660.5
132	816	133	161.167	476.833	61.6	699.6
133	816	134	174.367	494.033	63.1667	731.567
134	816	135	178.167	529.667	66.3333	774.167
135	816	136	189.467	557	70.6333	817.1
136	816	137	199.9	586.567	73	859.467
137	816	138	213.633	606.9	75.9667	896.5
138	816	139	225.633	645.267	81.8667	952.767
139	816	140	237.233	669.767	88.8333	995.833
140	816	141	244.1	706.267	88.9333	1039.3
141	816	142	254.8	743.6	95.1	1093.5
142	816	143	270.567	775.3	100.9	1146.77
143	816	144	280.3	811.667	104.867	1196.83
144	816	145	295.7	850.233	110.967	1256.9
145	816	146	311.033	888.033	113.067	1312.13
146	816	147	324.667	930.533	119.3	1374.5
147	816	148	340.4	973.067	123.3	1436.77
148	816	149	356.9	1004.13	130.4	1491.43
149	816	150	369.733	1049.13	139.967	1558.83
150	816	151	384.5	1102	140.233	1626.73
151	816	152	396.033	1130.73	147.533	1674.3
152	816	153	413.867	1179.9	156.033	1749.8
153	816	154	436.433	1224	162.7	1823.13
154	816	155	446.3	1277.47	164.633	1888.4
155	816	156	470.9	1317	172.7	1960.6
156	816	157	484.333	1370.73	179.3	2034.37
157	816	158	497	1411.37	182.967	2091.33
158	816	159	522.767	1474.2	194.367	2191.33
159	816	160	532.7	1504.93	203.767	2241.4
160	816	161	558.433	1546.87	207.233	2312.53
161	816	162	576.333	1597.47	212.967	2386.77
162	816	163	584.333	1649.33	225.233	2458.9
163	816	164	602.533	1697.43	228.3	2528.27
164	816	165	623.567	1734.5	233.467	2591.53
165	816	166	638.233	1783.8	240.5	2662.53
166	816	167	649.433	1804.57	251.6	2705.6
167	816	168	666.833	1851.4	256.233	2774.47
168	816	169	677.367	1886.53	259.833	2823.73
169	816	170	687.667	1920.23	261.7	2869.6
170	816	171	706.733	1942.9	267.867	2917.5
171	816	172	709.533	1983.77	274.833	2968.13
172	816	173	729.967	2006.73	278.6	3015.3
173	816	174	741.633	2026.5	283.533	3051.67
174	816	175	750.7	2049.93	287.633	3088.27
175	816	176	753.9	2067.07	291.133	3112.1
176	816	177	762.533	2083.3	297.867	3143.7
177	816	178	773.3	2091.93	298	3163.23
178	816	179	787.633	2104.37	302.367	3194.37
179	816	180	787.067	2094.37	301.633	3183.07
180	816	181	790.3	2115.93	302.867	3209.1
181	816	182	783.433	2117.6	309.733	3210.77
182	816	183	799.1	2104.57	308.333	3212
183	816	184	793.333	2102.1	310.1	3205.53
184	816	185	791	2099.53	308.667	3199.2
185	816	186	780.5	2089.03	305.933	3175.47
186	816	187	782.333	2064.67	307.033	3154.03
187	816	188	777.867	2054.53	307.333	3139.73
188	816	189	765.5	2052.13	309.733	3127.37
189	816	190	760.5	2002.2	304.133	3066.83
190	816	191	756.4	1988.2	304.267	3048.87
191	816	192	749.133	1964.27	306.867	3020.27
192	816	193	741.333	1943.67	293.733	2978.73
193	816	194	729.2	1913	291.567	2933.77
194	816	195	710.8	1862.9	293.367	2867.07
195	816	196	714.133	1830.5	282.333	2826.97
196	816	197	696.833	1795.33	286.567	2778.73
197	816	198	680.9	1765.23	276.267	2722.4
198	816	199	666.833	1734.57	266.567	2667.97
199	816	200	651.533	1684.5	272.467	2608.5
200	816	201	639.3	1630.53	263.4	2533.23
201	816	202	625.633	1605.83	255.067	2486.53
202	816	203	599.9	1556.07	251.767	2407.73
203	816	204	595.6	1526.47	249.5	2371.57
204	816	205	579.333	1470.5	234.433	2284.27
205	816	206	570.333	1440.9	235.2	2246.43
206	816	207	546.633	1390.73	227.067	2164.43
207	816	208	528	1346.2	217.167	2091.37
208	816	209	516.233	1313.2	212.367	2041.8
209	816	210	502.433	1272.4	209.467	1984.3
210	816	211	479.333	1224.3	202.3	1905.93
211	816	212	462.967	1185.4	198	1846.37
212	816	213	453.7	1143.03	193.967	1790.7
213	816	214	436.433	1104.3	184.2	1724.93
214	816	215	421.533	1061.87	177.4	1660.8
215	816	216	412.7	1022.27	178.1	1613.07
216	816	217	396.3	997.1	164.533	1557.93
217	816	218	379.9	961.7	164.833	1506.43
218	816	219	367.233	923.267	155.7	1446.2
219	816	220	353.267	893.833	147.3	1394.4
220	816	221	337.233	857.1	147.767	1342.1
221	816	222	325.533	819.133	142.833	1287.5
222	816	223	311	787.067	133.833	1231.9
223	816	224	304.867	754.633	131.467	1190.97
224	816	225	294.567	735.3	128.9	1158.77
225	816	226	284.733	703.133	123.1	1110.97

## Sheet: Scenario 8
	Set	DAY	Child	Adult	Elderly	Total
0	817	1	0	0	0	0
1	817	2	1.3	2.96667	0.666667	4.93333
2	817	3	1.7	3.96667	1.06667	6.73333
3	817	4	3.33333	5.96667	1.2	10.5
4	817	5	4.93333	9.5	1.86667	16.3
5	817	6	6.63333	12.8667	2.5	22
6	817	7	8.36667	15.1	2.2	25.6667
7	817	8	8.8	16.8667	2.73333	28.4
8	817	9	11.9667	22.8	4.26667	39.0333
9	817	10	15.9667	24.8667	3.8	44.6333
10	817	11	17.1333	29.4333	4.23333	50.8
11	817	12	20.8333	34.9	5.76667	61.5
12	817	13	23.4	39.8667	6.4	69.6667
13	817	14	26.3333	47.0667	7.1	80.5
14	817	15	31.5	53.3	7.76667	92.5667
15	817	16	35.9333	58.1333	8.93333	103
16	817	17	38.9	63.7333	9.53333	112.167
17	817	18	43.5	71.3333	10.4333	125.267
18	817	19	47.7667	81.5333	12.2667	141.567
19	817	20	51.3667	90.9	12.4	154.667
20	817	21	60.1667	95.8667	13.9	169.933
21	817	22	62.1333	105.567	15.3	183
22	817	23	72.4333	113.733	17.4667	203.633
23	817	24	76.7	124.1	16.3333	217.133
24	817	25	82.4667	133.333	19.3	235.1
25	817	26	95.0667	149.333	20.6667	265.067
26	817	27	99.2667	158.133	23.8333	281.233
27	817	28	105.767	170.933	25.0667	301.767
28	817	29	115.767	188.8	25.7667	330.333
29	817	30	116.933	197.767	29.6667	344.367
30	817	31	99.0667	216.5	32.1	347.667
31	817	32	94.7	230.3	30.8667	355.867
32	817	33	94.7333	239.833	35	369.567
33	817	34	94.1333	248.4	33.9	376.433
34	817	35	97	256.5	32.3333	385.833
35	817	36	100.933	266.7	35	402.633
36	817	37	100.4	276.067	38.0333	414.5
37	817	38	103.367	285.4	36.9	425.667
38	817	39	107.733	295.367	38.7667	441.867
39	817	40	114.2	308.5	39.0667	461.767
40	817	41	113.2	316.033	42.2667	471.5
41	817	42	121.233	330.1	42.3	493.633
42	817	43	121.333	340.167	42.9	504.4
43	817	44	128.4	356.533	46.5	531.433
44	817	45	130.833	367.2	47.0667	545.1
45	817	46	131.7	375.8	47.2667	554.767
46	817	47	140.567	393.7	54.3333	588.6
47	817	48	144.433	377.3	52.5333	574.267
48	817	49	153.3	306.3	53.5	513.1
49	817	50	157.367	280.1	53.5667	491.033
50	817	51	155.367	264.833	55.6	475.8
51	817	52	147.633	260.667	51.3667	459.667
52	817	53	142.6	256.433	50.3	449.333
53	817	54	144.8	251	48.4667	444.267
54	817	55	137.667	246.167	49.4333	433.267
55	817	56	140.067	236.733	47.6667	424.467
56	817	57	136.9	234.8	46.3333	418.033
57	817	58	130.867	233.8	45.3	409.967
58	817	59	130.233	227.4	45.3333	402.967
59	817	60	127.167	222.6	45.4667	395.233
60	817	61	124.833	218.867	41.8667	385.567
61	817	62	124.167	217.067	43.8667	385.1
62	817	63	123.2	214.633	41.4667	379.3
63	817	64	121.033	206.433	43.2667	370.733
64	817	65	120.333	207.6	43.0667	371
65	817	66	114.667	202.9	40.1	357.667
66	817	67	115.3	198.033	39.1333	352.467
67	817	68	114.267	193.767	38.4667	346.5
68	817	69	110.1	189.033	37.6667	336.8
69	817	70	105.533	185.2	35.9667	326.7
70	817	71	102.3	181.533	36.4667	320.3
71	817	72	102.767	175.533	35	313.3
72	817	73	100.233	171.267	34.7	306.2
73	817	74	100.733	168.667	32.1667	301.567
74	817	75	96.8667	163.067	33.9	293.833
75	817	76	93.9667	167.867	29.3667	291.2
76	817	77	92.8333	158.333	30.5667	281.733
77	817	78	90.3	155.267	31.1667	276.733
78	817	79	85.3667	152.233	28.9	266.5
79	817	80	83.1667	149.033	30.2667	262.467
80	817	81	83.1	147.267	27.6667	258.033
81	817	82	81.2333	137.267	28.7667	247.267
82	817	83	77.5333	132.8	26.7333	237.067
83	817	84	78.2667	131.3	26.8	236.367
84	817	85	74.7667	126.167	26.6667	227.6
85	817	86	74.2	130.267	26.7	231.167
86	817	87	72.0333	122.1	26.9667	221.1
87	817	88	69.5	121.933	24.6667	216.1
88	817	89	71.1	118.333	23.4	212.833
89	817	90	67.5333	120.933	22.3333	210.8
90	817	91	66.3	121.233	21.2667	208.8
91	817	92	64.4	124.233	21.6333	210.267
92	817	93	64.9	120.167	21.5	206.567
93	817	94	60.8333	117.433	21.2667	199.533
94	817	95	60.2333	112.4	21.7333	194.367
95	817	96	59.9333	111.8	20.1333	191.867
96	817	97	59.3667	111.2	19.8333	190.4
97	817	98	57.7	116	19.9	193.6
98	817	99	55.5333	117.067	19.1	191.7
99	817	100	56.4333	115.133	18.7667	190.333
100	817	101	53.1	114.2	18.3333	185.633
101	817	102	55.3667	113.967	20.6667	190
102	817	103	53.1667	110.3	18.1667	181.633
103	817	104	52.4333	113.033	20.0333	185.5
104	817	105	54.1667	123.9	19.9	197.967
105	817	106	53.3667	129.267	18.5	201.133
106	817	107	51.3	126.833	18.6333	196.767
107	817	108	52.1	129.467	18.9	200.467
108	817	109	55.0667	129.5	18.0667	202.633
109	817	110	51.7667	126.9	19.1667	197.833
110	817	111	53.8667	133.6	19.2333	206.7
111	817	112	55.5	139.767	18.0333	213.3
112	817	113	55.0667	144.3	19.1333	218.5
113	817	114	55.9667	150.033	19.2	225.2
114	817	115	56.8667	155.433	20.5	232.8
115	817	116	60.1667	157.067	22.0333	239.267
116	817	117	57.5333	163.233	21.5	242.267
117	817	118	64.9	160.333	22.8	248.033
118	817	119	60.5667	168.767	22.8	252.133
119	817	120	65.3	167.733	22.4	255.433
120	817	121	66.1667	176.233	22.8667	265.267
121	817	122	70.1	179.533	25.4667	275.1
122	817	123	69.4667	183.633	24.6	277.7
123	817	124	71.9333	187.433	26.2	285.567
124	817	125	75.3333	190.533	26.5	292.367
125	817	126	72.2667	196.533	25.7	294.5
126	817	127	78.8667	200.8	28.5333	308.2
127	817	128	74.9667	210.667	27.6333	313.267
128	817	129	80.3333	209.333	29	318.667
129	817	130	81.4667	217.733	30.2333	329.433
130	817	131	86.0333	224.333	29.7333	340.1
131	817	132	88.6	234.167	30.8333	353.6
132	817	133	91.1333	236.8	33.8667	361.8
133	817	134	90.6	245.233	32.1	367.933
134	817	135	94.2	249.133	35.6333	378.967
135	817	136	94.8667	265.3	34.9667	395.133
136	817	137	98.6333	270.067	35.4667	404.167
137	817	138	103.933	277.767	37.0333	418.733
138	817	139	106.333	288.467	38.4667	433.267
139	817	140	107.933	294.5	37.9333	440.367
140	817	141	112.5	302.9	39.4333	454.833
141	817	142	113.533	317.933	41.2	472.667
142	817	143	117.533	326.067	42.4333	486.033
143	817	144	123.933	336.367	44.6	504.9
144	817	145	123.633	343.767	48	515.4
145	817	146	129.567	359.133	47.4	536.1
146	817	147	134.3	369.5	48.8667	552.667
147	817	148	136.5	387.567	50.6333	574.7
148	817	149	142.833	396.033	52.8667	591.733
149	817	150	149.5	402.8	52.0667	604.367
150	817	151	153.267	423.167	52.5667	629
151	817	152	160.467	434.867	57	652.333
152	817	153	167.7	449.067	62.3667	679.133
153	817	154	171.933	468.533	59.3667	699.833
154	817	155	174.233	480.667	64.6333	719.533
155	817	156	182.4	500	67.8667	750.267
156	817	157	188.1	521.433	68.9667	778.5
157	817	158	196.633	539.167	72.3	808.1
158	817	159	201.267	559.533	75.4	836.2
159	817	160	209.067	580.5	75.9667	865.533
160	817	161	214.2	601.233	78.4333	893.867
161	817	162	221.733	616.467	83.3667	921.567
162	817	163	221.6	643.8	88.4333	953.833
163	817	164	241.467	664.4	89.1667	995.033
164	817	165	247.867	690.667	89.1333	1027.67
165	817	166	256.8	708.8	95.9667	1061.57
166	817	167	262.267	739	97.5	1098.77
167	817	168	271.6	763.867	101.533	1137
168	817	169	283.6	782.533	102.933	1169.07
169	817	170	291.2	821.367	109.033	1221.6
170	817	171	301	843.5	110.567	1255.07
171	817	172	313.533	888.4	117.767	1319.7
172	817	173	326.2	918.167	121.9	1366.27
173	817	174	333.7	959.3	124.533	1417.53
174	817	175	346.533	977.733	132.4	1456.67
175	817	176	361.033	1006.77	135	1502.8
176	817	177	373.533	1033.2	138.033	1544.77
177	817	178	390.4	1072.97	142.333	1605.7
178	817	179	393.067	1100.93	144.567	1638.57
179	817	180	408.8	1140.27	149.6	1698.67
180	817	181	414.3	1162.6	158.833	1735.73
181	817	182	428.333	1195.67	159.133	1783.13
182	817	183	446.367	1226.6	168.333	1841.3
183	817	184	454.1	1264.23	168.733	1887.07
184	817	185	464.7	1294.87	174.4	1933.97
185	817	186	479.2	1310.83	177.033	1967.07
186	817	187	491.167	1351.67	186.133	2028.97
187	817	188	499.633	1376.5	187.567	2063.7
188	817	189	506.867	1409.9	192.367	2109.13
189	817	190	517.4	1444.23	197.467	2159.1
190	817	191	531.167	1475.03	201.667	2207.87
191	817	192	536.667	1492.8	205.633	2235.1
192	817	193	545.833	1519.7	212.8	2278.33
193	817	194	556.833	1539.57	216.167	2312.57
194	817	195	572.667	1556.6	220.6	2349.87
195	817	196	572.9	1576.33	218.2	2367.43
196	817	197	580.267	1596.87	221.3	2398.43
197	817	198	592.033	1604.9	236.633	2433.57
198	817	199	602.2	1624.4	228.967	2455.57
199	817	200	601.967	1639.13	230.8	2471.9
200	817	201	614.567	1643.2	230.733	2488.5
201	817	202	614.767	1647.67	234.067	2496.5
202	817	203	620.933	1661.2	237.933	2520.07
203	817	204	620.067	1656.27	238.833	2515.17
204	817	205	620.967	1659.87	244.033	2524.87
205	817	206	622.2	1673.43	244.133	2539.77
206	817	207	618.267	1668.87	242.9	2530.03
207	817	208	626.367	1654.33	249.1	2529.8
208	817	209	624.633	1659.87	246.7	2531.2
209	817	210	621.167	1645.9	244.867	2511.93
210	817	211	619.2	1642	244.167	2505.37
211	817	212	611.4	1641.6	241.433	2494.43
212	817	213	616.467	1614.17	241.333	2471.97
213	817	214	608.533	1600.4	241.9	2450.83
214	817	215	609.967	1601.33	237.533	2448.83
215	817	216	602.967	1581.1	238.8	2422.87
216	817	217	592.933	1570.23	232.6	2395.77
217	817	218	587.133	1544.6	232.3	2364.03
218	817	219	582.733	1533.9	227.833	2344.47
219	817	220	569.867	1514.8	229.2	2313.87
220	817	221	567.133	1479.07	231.6	2277.8
221	817	222	558.867	1469.7	226.4	2254.97
222	817	223	544.8	1451.2	223.5	2219.5
223	817	224	550.067	1413.93	217.067	2181.07
224	817	225	526.533	1384.67	217.2	2128.4
225	817	226	517.533	1357.8	212.167	2087.5

[truncated: 1 more sheets: Scenario 9]
