# Supplementary material for: The impact of social distancing on COVID19 spread: State of Georgia case study
Source: PLoS One. 2020 Oct 12;15(10):e0239798. doi: 10.1371/journal.pone.0239798 (PMC7549801; doi:10.1371/journal.pone.0239798)
Supplement: S16 Dataset — Data values are averages from the 30 runs. The number of children, adults, elderly and total number of people who are hospitalized on a given day in the simulation is recorded. Since the simulation is based on the population of Georgia, and each entity in the simulation represents ten people, all data values recorded are based on one-tenth of the population of Georgia, that is, there are a total of roughly one million people in the simulation. (XLSX) [file pone.0239798.s020.xlsx]

## Sheet: NI
	Set	DAY	Child	Adult	Elderly	Total
0	808	1	0	0	0	0
1	808	2	0	0.0666667	0.0333333	0.1
2	808	3	0	0.1	0.0333333	0.133333
3	808	4	0	0.166667	0.166667	0.333333
4	808	5	0.0666667	0.3	0.0666667	0.433333
5	808	6	0	0.366667	0.1	0.466667
6	808	7	0.0333333	0.266667	0.133333	0.433333
7	808	8	0.0333333	0.766667	0.266667	1.06667
8	808	9	0.0333333	0.366667	0.133333	0.533333
9	808	10	0.0666667	0.8	0.233333	1.1
10	808	11	0.0666667	1.23333	0.233333	1.53333
11	808	12	0.0333333	1.6	0.366667	2
12	808	13	0.233333	1.76667	0.566667	2.56667
13	808	14	0.166667	2.43333	0.466667	3.06667
14	808	15	0.133333	2.33333	0.3	2.76667
15	808	16	0.1	2.53333	0.6	3.23333
16	808	17	0.1	3.4	0.5	4
17	808	18	0.166667	4.7	0.833333	5.7
18	808	19	0.2	5.36667	0.9	6.46667
19	808	20	0.166667	5.03333	1.53333	6.73333
20	808	21	0.2	5.73333	0.9	6.83333
21	808	22	0.366667	7.7	1.73333	9.8
22	808	23	0.2	8.13333	1.63333	9.96667
23	808	24	0.233333	8.66667	2.26667	11.1667
24	808	25	0.366667	10.6333	1.8	12.8
25	808	26	0.5	11.9	2.73333	15.1333
26	808	27	0.7	12.6667	3.13333	16.5
27	808	28	1	14.9667	3.26667	19.2333
28	808	29	0.5	17.6	3.63333	21.7333
29	808	30	0.9	20.5667	4.46667	25.9333
30	808	31	1.03333	21.9333	4.93333	27.9
31	808	32	1.26667	26.2	5.83333	33.3
32	808	33	1.53333	28.1667	6.06667	35.7667
33	808	34	1.76667	33.1333	6.66667	41.5667
34	808	35	2	35.3667	7.2	44.5667
35	808	36	2.1	42.6333	7.8	52.5333
36	808	37	2.13333	47.4	10.2667	59.8
37	808	38	2.43333	52.8667	10.8333	66.1333
38	808	39	2.86667	60.3667	12.7	75.9333
39	808	40	3.7	63.9333	13.0333	80.6667
40	808	41	3.8	74.8	16.6	95.2
41	808	42	4.26667	81.4667	18.0667	103.8
42	808	43	4.23333	89.9667	20.8667	115.067
43	808	44	5.76667	101.567	21.6333	128.967
44	808	45	5.16667	113.033	23.1667	141.367
45	808	46	6	124.467	26.9333	157.4
46	808	47	5.96667	142.4	27.9	176.267
47	808	48	7.33333	155.233	31.7333	194.3
48	808	49	8.33333	165.9	35.6333	209.867
49	808	50	8.7	187.433	41.8333	237.967
50	808	51	9.16667	204	46.8333	260
51	808	52	10.8667	223.233	47.1333	281.233
52	808	53	10.7667	238.5	51.4	300.667
53	808	54	12.1333	252.367	54.2667	318.767
54	808	55	12.0333	271.967	59.1333	343.133
55	808	56	12.5	291.533	66	370.033
56	808	57	13.6667	315.333	69.8333	398.833
57	808	58	14.9667	328.467	76.0333	419.467
58	808	59	16.4667	346.733	75.4667	438.667
59	808	60	16.1	355.833	82.2667	454.2
60	808	61	16.1667	379.333	87.5333	483.033
61	808	62	18	386.333	90.5333	494.867
62	808	63	16.7333	395.9	95.4667	508.1
63	808	64	17.5667	412.967	94.5667	525.1
64	808	65	16.8333	402.567	100.7	520.1
65	808	66	17.2333	409.133	102.633	529
66	808	67	17.4333	413.3	102.433	533.167
67	808	68	16.5	408.8	102.967	528.267
68	808	69	16.8333	403.733	105.433	526
69	808	70	16.0667	399.567	103.867	519.5
70	808	71	15.5	386.633	102.233	504.367
71	808	72	15.7667	378.733	96.3	490.8
72	808	73	14.9	357.733	99.6667	472.3
73	808	74	14.5	343.567	94.6333	452.7
74	808	75	14	332.8	93.4333	440.233
75	808	76	13.1333	310.3	88.0333	411.467
76	808	77	12.4333	302.667	85.9333	401.033
77	808	78	10.4667	283	86.5667	380.033
78	808	79	10.1667	268.167	78.2	356.533
79	808	80	9.9	252.333	75.7667	338
80	808	81	8.73333	234.667	70	313.4
81	808	82	8.7	216.467	65.6333	290.8
82	808	83	8.56667	206.267	64.5667	279.4
83	808	84	7.16667	195.033	59.1	261.3
84	808	85	6.8	177.367	55.2667	239.433
85	808	86	6.2	165.167	51.9333	223.3
86	808	87	6.16667	154.533	48.2667	208.967
87	808	88	5.23333	140.5	46.3333	192.067
88	808	89	5.4	127.867	41.7667	175.033
89	808	90	3.66667	115	38.1667	156.833
90	808	91	4.3	108.333	35.1	147.733
91	808	92	3.63333	103.933	33.8	141.367
92	808	93	3.4	89.5667	29.5667	122.533
93	808	94	2.7	85.5333	28.2333	116.467
94	808	95	2.8	76.3667	26.8333	106
95	808	96	2.83333	67.2333	22.9333	93
96	808	97	1.9	62.8667	21.3	86.0667
97	808	98	1.63333	56	19.6333	77.2667
98	808	99	1.6	53.1667	18.6333	73.4
99	808	100	1.7	47	16.0333	64.7333
100	808	101	1.53333	43.2333	15.1333	59.9
101	808	102	1.3	36.0667	14	51.3667
102	808	103	1.36667	34.2	12.6333	48.2
103	808	104	1.36667	31.7333	11.4	44.5
104	808	105	0.766667	29.0667	11.0667	40.9
105	808	106	1	25.1667	9.93333	36.1
106	808	107	0.8	23.6667	8.46667	32.9333
107	808	108	0.766667	22.0333	8	30.8
108	808	109	0.933333	18.5333	7.43333	26.9
109	808	110	0.466667	17.5333	6.36667	24.3667
110	808	111	0.5	15.4333	5.46667	21.4
111	808	112	0.433333	13.9667	5.36667	19.7667
112	808	113	0.433333	11.5667	4.66667	16.6667
113	808	114	0.366667	11.2667	4.46667	16.1
114	808	115	0.366667	10.1	4.06667	14.5333
115	808	116	0.533333	9.93333	3.8	14.2667
116	808	117	0.333333	7.73333	3.4	11.4667
117	808	118	0.366667	8.23333	2.9	11.5
118	808	119	0.1	6.43333	2.53333	9.06667
119	808	120	0.233333	5.96667	2.63333	8.83333
120	808	121	0.166667	5.76667	1.93333	7.86667
121	808	122	0.366667	5.53333	2.46667	8.36667
122	808	123	0.0666667	4.86667	1.76667	6.7
123	808	124	0.266667	4.1	1.36667	5.73333
124	808	125	0.1	3.7	1.8	5.6
125	808	126	0.1	3.43333	1.23333	4.76667
126	808	127	0.166667	2.66667	1.53333	4.36667
127	808	128	0.0666667	3.1	1.4	4.56667
128	808	129	0.133333	2.66667	0.966667	3.76667
129	808	130	0.0333333	2.3	1.36667	3.7
130	808	131	0.0333333	1.8	0.966667	2.8
131	808	132	0.0333333	2.1	0.966667	3.1
132	808	133	0.233333	1.96667	0.7	2.9
133	808	134	0.133333	1.46667	0.766667	2.36667
134	808	135	0.0666667	1.56667	0.4	2.03333
135	808	136	0	1.56667	0.433333	2
136	808	137	0.0333333	1.5	0.633333	2.16667
137	808	138	0.0666667	1.13333	0.6	1.8
138	808	139	0.0333333	0.833333	0.4	1.26667
139	808	140	0	1.23333	0.466667	1.7
140	808	141	0.0333333	0.833333	0.1	0.966667
141	808	142	0.0333333	0.833333	0.466667	1.33333
142	808	143	0.0333333	1.13333	0.433333	1.6
143	808	144	0	0.766667	0.5	1.26667
144	808	145	0	0.466667	0.233333	0.7
145	808	146	0	0.6	0.366667	0.966667
146	808	147	0.1	0.866667	0.266667	1.23333
147	808	148	0.0333333	0.533333	0.166667	0.733333
148	808	149	0	0.466667	0.266667	0.733333
149	808	150	0.0666667	0.666667	0.2	0.933333
150	808	151	0.0666667	0.766667	0.4	1.23333
151	808	152	0.0666667	0.733333	0.2	1
152	808	153	0.0333333	0.433333	0.166667	0.633333
153	808	154	0	0.566667	0.233333	0.8
154	808	155	0	0.6	0.233333	0.833333
155	808	156	0.0333333	0.433333	0.1	0.566667
156	808	157	0.0333333	0.266667	0.3	0.6
157	808	158	0	0.4	0.2	0.6
158	808	159	0	0.866667	0.166667	1.03333
159	808	160	0	0.5	0.166667	0.666667
160	808	161	0.0666667	0.366667	0.1	0.533333
161	808	162	0	0.566667	0.166667	0.733333
162	808	163	0.0333333	0.3	0.366667	0.7
163	808	164	0.0333333	0.266667	0.2	0.5
164	808	165	0.0333333	0.466667	0.2	0.7
165	808	166	0.0333333	0.266667	0.133333	0.433333
166	808	167	0	0.366667	0.3	0.666667
167	808	168	0	0.433333	0.133333	0.566667
168	808	169	0	0.333333	0.233333	0.566667
169	808	170	0	0.3	0.133333	0.433333
170	808	171	0	0.433333	0.166667	0.6
171	808	172	0	0.333333	0.1	0.433333
172	808	173	0	0.366667	0.133333	0.5
173	808	174	0.0333333	0.133333	0.133333	0.3
174	808	175	0	0.2	0.266667	0.466667
175	808	176	0.0333333	0.266667	0.133333	0.433333
176	808	177	0	0.333333	0.233333	0.566667
177	808	178	0	0.533333	0.233333	0.766667
178	808	179	0	0.333333	0.2	0.533333
179	808	180	0	0.166667	0.1	0.266667
180	808	181	0.0333333	0.4	0.366667	0.8
181	808	182	0	0.4	0.133333	0.533333
182	808	183	0.0333333	0.366667	0.133333	0.533333
183	808	184	0	0.333333	0.233333	0.566667
184	808	185	0	0.233333	0.2	0.433333
185	808	186	0	0.4	0.133333	0.533333
186	808	187	0.0333333	0.2	0.0666667	0.3
187	808	188	0	0.2	0.166667	0.366667
188	808	189	0	0.1	0.1	0.2
189	808	190	0	0.566667	0.166667	0.733333
190	808	191	0	0.4	0.133333	0.533333
191	808	192	0.0333333	0.566667	0.2	0.8
192	808	193	0	0.3	0.0666667	0.366667
193	808	194	0	0.366667	0.0333333	0.4
194	808	195	0	0.266667	0.133333	0.4
195	808	196	0	0.3	0.3	0.6
196	808	197	0.0666667	0.4	0.133333	0.6
197	808	198	0.0666667	0.3	0.0666667	0.433333
198	808	199	0	0.366667	0.166667	0.533333
199	808	200	0	0.366667	0.166667	0.533333
200	808	201	0.0333333	0.333333	0.166667	0.533333
201	808	202	0	0.433333	0.133333	0.566667
202	808	203	0	0.3	0.2	0.5
203	808	204	0	0.2	0.2	0.4
204	808	205	0.0666667	0.3	0.133333	0.5
205	808	206	0.0333333	0.3	0.133333	0.466667
206	808	207	0	0.333333	0.233333	0.566667
207	808	208	0	0.166667	0.1	0.266667
208	808	209	0	0.3	0.266667	0.566667
209	808	210	0	0.333333	0.133333	0.466667
210	808	211	0.0333333	0.233333	0.2	0.466667
211	808	212	0.0333333	0.333333	0.2	0.566667
212	808	213	0	0.333333	0.2	0.533333
213	808	214	0.0333333	0.433333	0.333333	0.8
214	808	215	0.0333333	0.466667	0.233333	0.733333
215	808	216	0.0333333	0.266667	0.1	0.4
216	808	217	0	0.433333	0.1	0.533333
217	808	218	0.0666667	0.433333	0.266667	0.766667
218	808	219	0	0.4	0.3	0.7
219	808	220	0	0.3	0.166667	0.466667
220	808	221	0	0.566667	0.133333	0.7
221	808	222	0	0.366667	0.0666667	0.433333
222	808	223	0	0.3	0.0666667	0.366667
223	808	224	0	0.366667	0.133333	0.5
224	808	225	0	0.233333	0.2	0.433333
225	808	226	0.0333333	0.2	0.166667	0.4

## Sheet: SC
	Set	DAY	Child	Adult	Elderly	Total
0	809	1	0	0	0	0
1	809	2	0	0	0	0
2	809	3	0	0.0333333	0	0.0333333
3	809	4	0	0.266667	0.0666667	0.333333
4	809	5	0	0.0333333	0.1	0.133333
5	809	6	0	0.5	0.133333	0.633333
6	809	7	0	0.3	0.133333	0.433333
7	809	8	0.0333333	0.433333	0.2	0.666667
8	809	9	0.0333333	0.833333	0.0666667	0.933333
9	809	10	0.1	0.933333	0.4	1.43333
10	809	11	0.0333333	1.46667	0.466667	1.96667
11	809	12	0.1	1.5	0.3	1.9
12	809	13	0.166667	1.66667	0.266667	2.1
13	809	14	0.0666667	1.93333	0.433333	2.43333
14	809	15	0.1	2.43333	0.466667	3
15	809	16	0.133333	3.43333	0.9	4.46667
16	809	17	0.0333333	3.76667	0.8	4.6
17	809	18	0.3	3.9	0.666667	4.86667
18	809	19	0.266667	4.56667	0.7	5.53333
19	809	20	0.333333	5.7	1.16667	7.2
20	809	21	0.233333	6.06667	1.4	7.7
21	809	22	0.233333	6.9	1.16667	8.3
22	809	23	0.466667	8.3	2.3	11.0667
23	809	24	0.466667	8	1.46667	9.93333
24	809	25	0.433333	10.3667	1.86667	12.6667
25	809	26	0.8	11.8	2.53333	15.1333
26	809	27	0.6	13.6333	2.83333	17.0667
27	809	28	0.733333	15.5667	3.1	19.4
28	809	29	0.833333	17.6	4.1	22.5333
29	809	30	0.933333	19.9	3.9	24.7333
30	809	31	0.833333	22.5	4.7	28.0333
31	809	32	0.7	25.4333	5.73333	31.8667
32	809	33	0.866667	28.9667	5.7	35.5333
33	809	34	1.03333	30.5667	6.66667	38.2667
34	809	35	1.16667	36.2333	7.63333	45.0333
35	809	36	1.23333	37.8	8.03333	47.0667
36	809	37	1.43333	43.8333	8.26667	53.5333
37	809	38	1.23333	47.9333	9.03333	58.2
38	809	39	1.43333	50.8333	9.43333	61.7
39	809	40	1.4	55.2333	11.7	68.3333
40	809	41	1.9	58.7667	11.2667	71.9333
41	809	42	1.73333	64.0667	12.3667	78.1667
42	809	43	1.96667	71.7	13.6333	87.3
43	809	44	2.06667	76.1333	15.2667	93.4667
44	809	45	2.16667	82.7	15.5333	100.4
45	809	46	2.86667	88.1667	16.9333	107.967
46	809	47	2.56667	95.3667	20.7	118.633
47	809	48	3.13333	101.267	20.9	125.3
48	809	49	3	110.933	22.3	136.233
49	809	50	2.93333	115.9	23.0667	141.9
50	809	51	3.46667	128.733	25.5667	157.767
51	809	52	3.9	137.633	26.5667	168.1
52	809	53	4.03333	147.167	27.4333	178.633
53	809	54	4.5	149.633	30.5	184.633
54	809	55	4.7	164.233	33.5667	202.5
55	809	56	4.76667	171.567	33.5333	209.867
56	809	57	5.66667	181.633	36.0333	223.333
57	809	58	5.63333	190.9	37.3333	233.867
58	809	59	7.06667	197.133	40.7667	244.967
59	809	60	6.96667	209.733	44.3	261
60	809	61	6.36667	218.967	43.4	268.733
61	809	62	6.53333	228.167	47.3333	282.033
62	809	63	7.03333	235.367	50.9	293.3
63	809	64	7.8	239.333	51.5	298.633
64	809	65	7.8	248.5	53.4333	309.733
65	809	66	7.66667	256.967	57.8	322.433
66	809	67	8.26667	260.833	59.6	328.7
67	809	68	8.06667	268.3	60.9333	337.3
68	809	69	8.63333	273.567	61.5333	343.733
69	809	70	8.63333	270.967	65.4333	345.033
70	809	71	8.86667	278.833	64.1333	351.833
71	809	72	9.16667	279.4	65.6333	354.2
72	809	73	9.1	287.7	66.4	363.2
73	809	74	8.96667	280.033	66.7333	355.733
74	809	75	8.63333	281.767	68.9	359.3
75	809	76	10	275.9	69.9	355.8
76	809	77	9.13333	277.133	65.9	352.167
77	809	78	8.73333	274.4	67.6333	350.767
78	809	79	9.23333	260.467	63.4	333.1
79	809	80	8.3	259.667	66	333.967
80	809	81	8.63333	253	64.1667	325.8
81	809	82	8.83333	244.8	66.5333	320.167
82	809	83	8.8	235.967	61.4	306.167
83	809	84	7.7	230.6	59.7667	298.067
84	809	85	7.83333	228.033	59.7	295.567
85	809	86	7.86667	218.867	61.3667	288.1
86	809	87	8.16667	209.467	58	275.633
87	809	88	6.9	203.5	56.4	266.8
88	809	89	7.16667	192.333	55.4	254.9
89	809	90	6.43333	184.867	50.3333	241.633
90	809	91	6.23333	173.933	52	232.167
91	809	92	5.8	169.3	47.6667	222.767
92	809	93	5.13333	155.367	47.3667	207.867
93	809	94	5.8	148.133	46.7333	200.667
94	809	95	5.3	144.867	41	191.167
95	809	96	5.5	135.567	40.3667	181.433
96	809	97	4.8	128.4	37.1	170.3
97	809	98	5.2	123.367	37.1	165.667
98	809	99	3.7	116.633	35.2	155.533
99	809	100	4.13333	105.333	33.5333	143
100	809	101	4.06667	102.2	31.8333	138.1
101	809	102	3.53333	98.6333	30.5667	132.733
102	809	103	3.4	90.6333	25.8	119.833
103	809	104	2.66667	82.0333	26.5333	111.233
104	809	105	3.4	80.2667	25.5333	109.2
105	809	106	2.9	73.1667	22.2667	98.3333
106	809	107	2.83333	70.5	21.5667	94.9
107	809	108	2.13333	64.4	20.2333	86.7667
108	809	109	1.76667	59.7667	19.6	81.1333
109	809	110	1.9	58.7333	16.8667	77.5
110	809	111	2.23333	56.1333	16.1	74.4667
111	809	112	1.9	49.5	15.5333	66.9333
112	809	113	1.73333	49	15.6333	66.3667
113	809	114	1.8	43.1667	13.8333	58.8
114	809	115	0.866667	40.4	12.9667	54.2333
115	809	116	1.93333	38	11.0333	50.9667
116	809	117	1.26667	33.8	12.1	47.1667
117	809	118	1.2	33.2667	11.5333	46
118	809	119	0.9	31.0333	9.53333	41.4667
119	809	120	1	27.6667	9.63333	38.3
120	809	121	0.966667	26.7	9.73333	37.4
121	809	122	1	22.7	8.03333	31.7333
122	809	123	0.6	21.5667	8.26667	30.4333
123	809	124	0.566667	22.9667	6.96667	30.5
124	809	125	0.833333	20.1	6.4	27.3333
125	809	126	0.666667	17.2667	6.66667	24.6
126	809	127	0.633333	15.8333	5.53333	22
127	809	128	0.5	15.0667	5.03333	20.6
128	809	129	0.5	15.9667	4.8	21.2667
129	809	130	0.366667	13.3333	4.2	17.9
130	809	131	0.533333	12.5667	4.66667	17.7667
131	809	132	0.333333	12.1	3.96667	16.4
132	809	133	0.4	11.4667	4.23333	16.1
133	809	134	0.3	10.1333	3.33333	13.7667
134	809	135	0.4	9.76667	3.23333	13.4
135	809	136	0.233333	8.76667	2.9	11.9
136	809	137	0.4	8.36667	2.93333	11.7
137	809	138	0.266667	7.06667	2.43333	9.76667
138	809	139	0.433333	5.93333	2	8.36667
139	809	140	0.233333	6.03333	2.43333	8.7
140	809	141	0.2	5.86667	2.33333	8.4
141	809	142	0.266667	6.3	1.7	8.26667
142	809	143	0.0666667	4.9	2	6.96667
143	809	144	0.233333	4.83333	2.03333	7.1
144	809	145	0.166667	4.66667	1.26667	6.1
145	809	146	0.0666667	3.93333	1.66667	5.66667
146	809	147	0.133333	3.23333	1.66667	5.03333
147	809	148	0.233333	2.96667	1.23333	4.43333
148	809	149	0.133333	3	1.5	4.63333
149	809	150	0.1	3	1.16667	4.26667
150	809	151	0.0666667	3.53333	0.966667	4.56667
151	809	152	0.2	2.43333	1.03333	3.66667
152	809	153	0.1	2.4	1.03333	3.53333
153	809	154	0.133333	2.53333	0.666667	3.33333
154	809	155	0.1	1.8	0.8	2.7
155	809	156	0	2.76667	0.7	3.46667
156	809	157	0.0666667	2.26667	0.766667	3.1
157	809	158	0.0666667	1.7	0.7	2.46667
158	809	159	0.0333333	1.86667	0.7	2.6
159	809	160	0.0666667	1.6	0.433333	2.1
160	809	161	0.133333	1.73333	0.966667	2.83333
161	809	162	0.0333333	2.06667	0.466667	2.56667
162	809	163	0.133333	1.5	0.5	2.13333
163	809	164	0.0666667	1.36667	0.4	1.83333
164	809	165	0.0666667	1.33333	0.633333	2.03333
165	809	166	0.133333	1.3	0.3	1.73333
166	809	167	0.133333	1.46667	0.566667	2.16667
167	809	168	0	1.33333	1	2.33333
168	809	169	0.0666667	1.4	0.266667	1.73333
169	809	170	0.0333333	1.53333	0.333333	1.9
170	809	171	0.0333333	0.833333	0.5	1.36667
171	809	172	0	0.966667	0.433333	1.4
172	809	173	0.0666667	1.13333	0.433333	1.63333
173	809	174	0	1	0.433333	1.43333
174	809	175	0.0666667	1.03333	0.5	1.6
175	809	176	0.0666667	0.7	0.166667	0.933333
176	809	177	0	0.866667	0.266667	1.13333
177	809	178	0	0.666667	0.533333	1.2
178	809	179	0.166667	0.8	0.366667	1.33333
179	809	180	0	0.733333	0.366667	1.1
180	809	181	0.0333333	0.566667	0.233333	0.833333
181	809	182	0.0666667	0.866667	0.233333	1.16667
182	809	183	0.0333333	0.9	0.133333	1.06667
183	809	184	0	0.5	0.266667	0.766667
184	809	185	0	0.6	0.166667	0.766667
185	809	186	0	0.466667	0.366667	0.833333
186	809	187	0.133333	0.6	0.266667	1
187	809	188	0.0333333	0.566667	0.4	1
188	809	189	0	0.833333	0.333333	1.16667
189	809	190	0.0333333	0.5	0.2	0.733333
190	809	191	0	0.866667	0.166667	1.03333
191	809	192	0.0333333	0.7	0.166667	0.9
192	809	193	0	0.833333	0.266667	1.1
193	809	194	0.0333333	0.633333	0.3	0.966667
194	809	195	0	0.666667	0.3	0.966667
195	809	196	0.0333333	0.4	0.1	0.533333
196	809	197	0	0.9	0.166667	1.06667
197	809	198	0	0.7	0.2	0.9
198	809	199	0.0333333	0.533333	0.0666667	0.633333
199	809	200	0.0333333	0.666667	0.2	0.9
200	809	201	0.0333333	0.5	0.266667	0.8
201	809	202	0.0666667	1	0.333333	1.4
202	809	203	0.0666667	0.533333	0.133333	0.733333
203	809	204	0.0333333	0.5	0.233333	0.766667
204	809	205	0.0333333	0.533333	0.266667	0.833333
205	809	206	0.0333333	0.533333	0.2	0.766667
206	809	207	0	0.5	0.366667	0.866667
207	809	208	0	0.466667	0.1	0.566667
208	809	209	0.0333333	0.633333	0.133333	0.8
209	809	210	0	0.5	0.233333	0.733333
210	809	211	0	0.433333	0.133333	0.566667
211	809	212	0.0333333	0.533333	0.133333	0.7
212	809	213	0.0333333	0.333333	0.266667	0.633333
213	809	214	0	0.833333	0.366667	1.2
214	809	215	0.0666667	0.9	0.233333	1.2
215	809	216	0	0.366667	0.233333	0.6
216	809	217	0.0333333	0.5	0.233333	0.766667
217	809	218	0.0666667	0.7	0.1	0.866667
218	809	219	0.0333333	0.6	0.266667	0.9
219	809	220	0.0666667	0.533333	0.2	0.8
220	809	221	0	0.666667	0.233333	0.9
221	809	222	0.0333333	0.533333	0.166667	0.733333
222	809	223	0	0.366667	0.166667	0.533333
223	809	224	0	0.4	0.2	0.6
224	809	225	0	0.533333	0.233333	0.766667
225	809	226	0	0.4	0.133333	0.533333

## Sheet: Scenario 1
	Set	DAY	Child	Adult	Elderly	Total
0	810	1	0	0	0	0
1	810	2	0	0	0	0
2	810	3	0	0.0333333	0.0666667	0.1
3	810	4	0	0.1	0.1	0.2
4	810	5	0	0.333333	0.1	0.433333
5	810	6	0.0333333	0.266667	0.0666667	0.366667
6	810	7	0	0.5	0.233333	0.733333
7	810	8	0.0333333	0.966667	0.2	1.2
8	810	9	0.0333333	0.366667	0.2	0.6
9	810	10	0.0333333	1.06667	0.233333	1.33333
10	810	11	0.133333	0.7	0.166667	1
11	810	12	0.0333333	1.7	0.366667	2.1
12	810	13	0	1.6	0.533333	2.13333
13	810	14	0	1.93333	0.5	2.43333
14	810	15	0.2	1.96667	0.6	2.76667
15	810	16	0.166667	2.56667	0.466667	3.2
16	810	17	0.166667	2.7	0.533333	3.4
17	810	18	0.0666667	2.96667	0.933333	3.96667
18	810	19	0.0333333	3.16667	0.833333	4.03333
19	810	20	0.233333	3.83333	1.06667	5.13333
20	810	21	0.2	3.86667	0.933333	5
21	810	22	0.233333	4.76667	1	6
22	810	23	0.4	5.03333	1.43333	6.86667
23	810	24	0.5	5.43333	1.6	7.53333
24	810	25	0.533333	6.86667	1.86667	9.26667
25	810	26	0.433333	7.66667	1.8	9.9
26	810	27	0.3	7.5	2.16667	9.96667
27	810	28	0.433333	8.43333	1.7	10.5667
28	810	29	0.433333	8.86667	1.73333	11.0333
29	810	30	0.5	10.0667	2.5	13.0667
30	810	31	0.5	10	2.43333	12.9333
31	810	32	0.633333	12.0667	2.63333	15.3333
32	810	33	0.4	13.6	2.8	16.8
33	810	34	0.533333	13.2	3	16.7333
34	810	35	0.433333	12.5667	3.33333	16.3333
35	810	36	0.4	13.5333	3.36667	17.3
36	810	37	0.5	14.4	3.73333	18.6333
37	810	38	0.333333	15.3667	3.63333	19.3333
38	810	39	0.933333	15.9667	3.23333	20.1333
39	810	40	0.6	17.8	3.8	22.2
40	810	41	0.7	17.4667	3.46667	21.6333
41	810	42	0.466667	19.5333	3.66667	23.6667
42	810	43	0.6	19.2667	4.5	24.3667
43	810	44	0.666667	20.8667	4.1	25.6333
44	810	45	0.4	19.2	4.56667	24.1667
45	810	46	0.533333	20.6333	4.73333	25.9
46	810	47	0.633333	21.1	4.83333	26.5667
47	810	48	0.8	22	4.63333	27.4333
48	810	49	0.633333	21.8	5.73333	28.1667
49	810	50	0.6	18.2333	4.96667	23.8
50	810	51	0.766667	17.7667	4.46667	23
51	810	52	0.666667	18.2667	5.06667	24
52	810	53	0.633333	16.5	5.46667	22.6
53	810	54	1.06667	16.1333	5.76667	22.9667
54	810	55	0.766667	16.0333	5.23333	22.0333
55	810	56	1	15.2	4.86667	21.0667
56	810	57	0.733333	15.1333	4.5	20.3667
57	810	58	0.766667	15.2333	5	21
58	810	59	0.633333	13.8	4.43333	18.8667
59	810	60	0.733333	14.4333	5.56667	20.7333
60	810	61	1.03333	14.4333	5.16667	20.6333
61	810	62	0.866667	14.1667	4.56667	19.6
62	810	63	0.666667	13.8667	5.26667	19.8
63	810	64	0.533333	13.3667	3.76667	17.6667
64	810	65	0.733333	13.8333	4.43333	19
65	810	66	0.9	11.8	4.23333	16.9333
66	810	67	0.433333	12.2	3.8	16.4333
67	810	68	0.833333	11.4333	4.33333	16.6
68	810	69	0.866667	12.5667	3.5	16.9333
69	810	70	0.766667	12.2333	4.33333	17.3333
70	810	71	0.766667	12.5333	4.13333	17.4333
71	810	72	0.6	10.7	3.76667	15.0667
72	810	73	0.366667	10.8	3.03333	14.2
73	810	74	0.533333	11.0333	3.96667	15.5333
74	810	75	0.7	10.6667	3.16667	14.5333
75	810	76	0.3	9.96667	3.7	13.9667
76	810	77	0.6	11.3333	3.73333	15.6667
77	810	78	0.8	9.6	3.7	14.1
78	810	79	0.566667	11.0667	3.06667	14.7
79	810	80	0.266667	10.8667	3.06667	14.2
80	810	81	0.3	10	2.66667	12.9667
81	810	82	0.4	10.2333	3.16667	13.8
82	810	83	0.533333	9.83333	2.73333	13.1
83	810	84	0.566667	9.46667	3.03333	13.0667
84	810	85	0.3	10.1	2.63333	13.0333
85	810	86	0.266667	10.5	2.8	13.5667
86	810	87	0.166667	8.9	3.13333	12.2
87	810	88	0.566667	10.0667	2.4	13.0333
88	810	89	0.433333	9.26667	2.06667	11.7667
89	810	90	0.166667	8.9	2.6	11.6667
90	810	91	0.533333	9.23333	2.8	12.5667
91	810	92	0.266667	10.4667	2.8	13.5333
92	810	93	0.266667	9.53333	2.63333	12.4333
93	810	94	0.4	11.4333	1.83333	13.6667
94	810	95	0.4	10.9	2.33333	13.6333
95	810	96	0.3	10.5667	3.03333	13.9
96	810	97	0.433333	11.3	2.23333	13.9667
97	810	98	0.4	11.1667	2.8	14.3667
98	810	99	0.5	12.1333	2.7	15.3333
99	810	100	0.6	12.6	3.06667	16.2667
100	810	101	0.466667	14.0333	2.76667	17.2667
101	810	102	0.833333	13.2	2.73333	16.7667
102	810	103	0.533333	14.3667	3.4	18.3
103	810	104	0.6	14.6333	4.16667	19.4
104	810	105	0.633333	16.3333	3.3	20.2667
105	810	106	0.6	17.3	3.46667	21.3667
106	810	107	0.633333	17.4	3.53333	21.5667
107	810	108	0.833333	19.5	3.73333	24.0667
108	810	109	0.866667	19.6	3.93333	24.4
109	810	110	0.733333	20.6	4.33333	25.6667
110	810	111	0.6	20.4	4.13333	25.1333
111	810	112	0.6	22.0667	4.96667	27.6333
112	810	113	0.8	23.2333	4.53333	28.5667
113	810	114	0.7	24.8333	5.36667	30.9
114	810	115	0.5	24.6	5.9	31
115	810	116	0.8	27.8333	4.76667	33.4
116	810	117	0.8	30.5333	5.5	36.8333
117	810	118	1.1	27.8333	6.2	35.1333
118	810	119	1.2	32.3333	6.1	39.6333
119	810	120	1.23333	31.9333	6.8	39.9667
120	810	121	1.03333	34.9	7.1	43.0333
121	810	122	1.16667	38.1	8.36667	47.6333
122	810	123	1.23333	37.4667	7.96667	46.6667
123	810	124	1.13333	40.3667	8.26667	49.7667
124	810	125	1.3	43.3	8.4	53
125	810	126	0.966667	44.3	10.1667	55.4333
126	810	127	1.2	49.6333	10.2667	61.1
127	810	128	1.56667	50.8333	11.5333	63.9333
128	810	129	1.5	50.8333	11.1667	63.5
129	810	130	1.66667	52.9	11.3333	65.9
130	810	131	1.9	55.9667	11.7333	69.6
131	810	132	1.83333	60.3667	11.1667	73.3667
132	810	133	1.76667	61.5333	13.4333	76.7333
133	810	134	2.13333	64.4	13.0667	79.6
134	810	135	2.16667	66.4333	16.2667	84.8667
135	810	136	2.5	69.2667	16.2333	88
136	810	137	2.3	75.9333	15.7	93.9333
137	810	138	2.4	77.3333	15.5	95.2333
138	810	139	2.23333	79.7	17.9	99.8333
139	810	140	2.7	78.3667	17.2	98.2667
140	810	141	2.76667	82.5667	17.6333	102.967
141	810	142	2.73333	88.2667	19.2	110.2
142	810	143	2.56667	87.0667	18.5333	108.167
143	810	144	2.63333	89.8333	21	113.467
144	810	145	2.66667	93.4	21.4667	117.533
145	810	146	3.13333	96.4333	21.6	121.167
146	810	147	3.86667	100.3	23.1333	127.3
147	810	148	3.16667	99.3333	23.5667	126.067
148	810	149	3.83333	105	23.5	132.333
149	810	150	3.93333	108.567	23.9667	136.467
150	810	151	3.5	109.6	25.4333	138.533
151	810	152	4.06667	110.133	25.4667	139.667
152	810	153	3.53333	112.3	26.5667	142.4
153	810	154	4.13333	117.433	26.2333	147.8
154	810	155	3.76667	121.4	27.4667	152.633
155	810	156	3.63333	116.4	27.5667	147.6
156	810	157	4.3	122.867	28.4	155.567
157	810	158	3.76667	123.133	28.4	155.3
158	810	159	4.9	124.567	30.6667	160.133
159	810	160	4.06667	125.333	30.6333	160.033
160	810	161	3.83333	124.667	32.2667	160.767
161	810	162	4.03333	126.333	30.4333	160.8
162	810	163	4.56667	127.867	31.3333	163.767
163	810	164	4.76667	132.067	30.3667	167.2
164	810	165	4.06667	127.867	30.8	162.733
165	810	166	4.2	133.067	31.8333	169.1
166	810	167	3.46667	130.3	29.8333	163.6
167	810	168	4.16667	132.467	29.5	166.133
168	810	169	4.46667	126.833	30.1667	161.467
169	810	170	4.23333	127.6	28.6333	160.467
170	810	171	4.26667	122.8	31.8667	158.933
171	810	172	4.13333	123.033	30.4667	157.633
172	810	173	3.83333	122.433	31.1	157.367
173	810	174	3.56667	123.467	30.4333	157.467
174	810	175	4.6	118.933	30.8667	154.4
175	810	176	4.26667	120.167	30.9333	155.367
176	810	177	4.7	118.367	30.7333	153.8
177	810	178	4.33333	114.8	30.5667	149.7
178	810	179	4.16667	114.467	29.3667	148
179	810	180	4.46667	112.867	28.1333	145.467
180	810	181	3.53333	108.733	30.3333	142.6
181	810	182	4.06667	108.367	26.4667	138.9
182	810	183	3.73333	103.7	28.6333	136.067
183	810	184	3.2	105.1	28.3333	136.633
184	810	185	3.83333	101.367	27.6	132.8
185	810	186	3.3	100.6	25.8333	129.733
186	810	187	3.3	94.4667	25.6333	123.4
187	810	188	2.8	89.6	23.8667	116.267
188	810	189	3.2	90.1333	25.1667	118.5
189	810	190	3.16667	88.5	24.2333	115.9
190	810	191	2.96667	84.7333	23.6667	111.367
191	810	192	3.16667	80.1667	23.3	106.633
192	810	193	2.93333	80.4667	22.2	105.6
193	810	194	2.2	77.4667	22.8	102.467
194	810	195	2.2	74.8667	20.8667	97.9333
195	810	196	2.76667	72.6333	18.4667	93.8667
196	810	197	2.03333	68.6667	20.1333	90.8333
197	810	198	2.16667	69.7333	18.8667	90.7667
198	810	199	2.16667	64.9	18.3333	85.4
199	810	200	1.76667	63.2	16.5333	81.5
200	810	201	2.96667	60.7667	18	81.7333
201	810	202	2.06667	55.6	17	74.6667
202	810	203	1.5	57.8667	14.9	74.2667
203	810	204	1.83333	52.5333	15.8	70.1667
204	810	205	1.6	52.8667	14.7	69.1667
205	810	206	1.9	50.4	14.2667	66.5667
206	810	207	1.83333	49.1	15.4667	66.4
207	810	208	1.13333	47.7	13.9333	62.7667
208	810	209	1.53333	42.2	12.7667	56.5
209	810	210	1.46667	41.1	12.7	55.2667
210	810	211	1.63333	40.4333	12.1	54.1667
211	810	212	1.53333	40.0333	11.4667	53.0333
212	810	213	1.46667	38.9333	10.2667	50.6667
213	810	214	1.33333	34.2	11.6	47.1333
214	810	215	1.06667	34.0333	9.23333	44.3333
215	810	216	1	32.6333	10.1333	43.7667
216	810	217	1.1	30.7333	9.6	41.4333
217	810	218	1.06667	30.6667	9.23333	40.9667
218	810	219	1.23333	30.0667	8.2	39.5
219	810	220	1.16667	26.9	7.96667	36.0333
220	810	221	1	25.7667	7.96667	34.7333
221	810	222	1.1	26.0667	7.66667	34.8333
222	810	223	0.566667	24.3667	7.4	32.3333
223	810	224	1.13333	23.0333	7.33333	31.5
224	810	225	1.26667	21.3	7.2	29.7667
225	810	226	0.633333	20.3667	6.66667	27.6667

## Sheet: Scenario 2
	Set	DAY	Child	Adult	Elderly	Total
0	811	1	0	0	0	0
1	811	2	0	0.1	0	0.1
2	811	3	0	0	0.0333333	0.0333333
3	811	4	0	0.166667	0	0.166667
4	811	5	0.0333333	0.266667	0.0333333	0.333333
5	811	6	0	0.233333	0.166667	0.4
6	811	7	0	0.433333	0.166667	0.6
7	811	8	0.0666667	0.433333	0.3	0.8
8	811	9	0.0333333	0.933333	0.233333	1.2
9	811	10	0.133333	1.16667	0.233333	1.53333
10	811	11	0.1	1.06667	0.266667	1.43333
11	811	12	0.1	1.53333	0.333333	1.96667
12	811	13	0.0666667	1.8	0.4	2.26667
13	811	14	0.133333	2.3	0.466667	2.9
14	811	15	0.2	2.23333	0.366667	2.8
15	811	16	0.0666667	2.73333	0.833333	3.63333
16	811	17	0.1	3.26667	0.533333	3.9
17	811	18	0.166667	2.8	1.1	4.06667
18	811	19	0.166667	3.36667	1.3	4.83333
19	811	20	0.266667	3.26667	0.966667	4.5
20	811	21	0.266667	4.06667	1.13333	5.46667
21	811	22	0.333333	4.96667	1.3	6.6
22	811	23	0.166667	5.1	1.1	6.36667
23	811	24	0.5	6	1.63333	8.13333
24	811	25	0.266667	6.66667	1.53333	8.46667
25	811	26	0.4	6.46667	2.1	8.96667
26	811	27	0.6	7.9	1.93333	10.4333
27	811	28	0.466667	9.16667	2.13333	11.7667
28	811	29	0.5	10	2.56667	13.0667
29	811	30	0.566667	9.86667	2.3	12.7333
30	811	31	0.766667	10.7667	2.63333	14.1667
31	811	32	0.733333	12.1667	2.53333	15.4333
32	811	33	0.466667	12.1333	2.6	15.2
33	811	34	0.333333	11.4	2.76667	14.5
34	811	35	0.333333	14.6	3.16667	18.1
35	811	36	0.266667	14.8333	3	18.1
36	811	37	0.4	16.3	3.53333	20.2333
37	811	38	0.4	14.1667	3.6	18.1667
38	811	39	0.533333	16.4	4.23333	21.1667
39	811	40	0.733333	16.7	4.03333	21.4667
40	811	41	0.5	16.8333	4.13333	21.4667
41	811	42	0.9	18.1667	4.53333	23.6
42	811	43	0.6	21.7333	3.86667	26.2
43	811	44	0.766667	19.0667	4.9	24.7333
44	811	45	0.766667	19.4667	4.3	24.5333
45	811	46	0.433333	21.8333	4.06667	26.3333
46	811	47	0.866667	21.9	4.6	27.3667
47	811	48	0.9	20.5667	4.6	26.0667
48	811	49	0.9	22.7333	5.03333	28.6667
49	811	50	0.8	21.2333	5.3	27.3333
50	811	51	1	20.7667	4.86667	26.6333
51	811	52	0.8	18.5	5.6	24.9
52	811	53	1.03333	18.0333	4.93333	24
53	811	54	0.7	17.2	5.13333	23.0333
54	811	55	1.03333	16.9667	4.96667	22.9667
55	811	56	1.06667	15.4333	6	22.5
56	811	57	0.666667	15.7667	5.06667	21.5
57	811	58	0.633333	16.4333	4.83333	21.9
58	811	59	0.433333	15.0333	4.26667	19.7333
59	811	60	0.533333	14.0667	5.26667	19.8667
60	811	61	0.733333	13.3667	4.83333	18.9333
61	811	62	0.633333	14.5333	4.5	19.6667
62	811	63	0.666667	15.4667	3.8	19.9333
63	811	64	0.7	13.1333	3.76667	17.6
64	811	65	0.533333	13.4333	4.2	18.1667
65	811	66	0.7	12.4667	3.96667	17.1333
66	811	67	0.566667	12.7	4.4	17.6667
67	811	68	0.5	12.0667	3.8	16.3667
68	811	69	0.833333	12.1667	4.1	17.1
69	811	70	0.666667	11.5333	3.73333	15.9333
70	811	71	0.5	12.0667	3.03333	15.6
71	811	72	0.433333	12.9667	4.26667	17.6667
72	811	73	0.466667	11.5	3.23333	15.2
73	811	74	0.366667	11	3.53333	14.9
74	811	75	0.566667	10.8333	3.73333	15.1333
75	811	76	0.5	11.6	3.23333	15.3333
76	811	77	0.6	10.1333	3.26667	14
77	811	78	0.5	10.5333	2.5	13.5333
78	811	79	0.466667	10.4333	2.73333	13.6333
79	811	80	0.433333	10.0667	3.06667	13.5667
80	811	81	0.733333	10	2.33333	13.0667
81	811	82	0.3	10.5333	3.3	14.1333
82	811	83	0.433333	9.96667	2.8	13.2
83	811	84	0.433333	9.2	2.4	12.0333
84	811	85	0.433333	10.3667	2.53333	13.3333
85	811	86	0.5	9.43333	2.63333	12.5667
86	811	87	0.333333	9.66667	2.53333	12.5333
87	811	88	0.366667	9.93333	2.9	13.2
88	811	89	0.433333	9.5	2.53333	12.4667
89	811	90	0.233333	10.1	2.7	13.0333
90	811	91	0.5	9.1	2.3	11.9
91	811	92	0.533333	9.6	2.6	12.7333
92	811	93	0.566667	9.63333	2.63333	12.8333
93	811	94	0.266667	10.5667	2.56667	13.4
94	811	95	0.4	11.0667	2.4	13.8667
95	811	96	0.4	8.8	2.36667	11.5667
96	811	97	0.366667	9.2	2.63333	12.2
97	811	98	0.233333	9.8	2.66667	12.7
98	811	99	0.333333	10.3	2.23333	12.8667
99	811	100	0.566667	10.6	3.2	14.3667
100	811	101	0.166667	9.56667	2.5	12.2333
101	811	102	0.533333	11.9667	2.3	14.8
102	811	103	0.333333	11.1	2.63333	14.0667
103	811	104	0.366667	11.0333	2.96667	14.3667
104	811	105	0.533333	12.7	2.73333	15.9667
105	811	106	0.466667	11.2333	2.93333	14.6333
106	811	107	0.366667	11.8333	2.76667	14.9667
107	811	108	0.233333	11.6	2.93333	14.7667
108	811	109	0.433333	12.7667	2.86667	16.0667
109	811	110	0.466667	13.0333	2.93333	16.4333
110	811	111	0.333333	13.7667	3.13333	17.2333
111	811	112	0.366667	14.0333	3.13333	17.5333
112	811	113	0.8	15.4333	2.86667	19.1
113	811	114	0.433333	13.3667	3.53333	17.3333
114	811	115	0.466667	15.2333	3.36667	19.0667
115	811	116	0.5	15	2.96667	18.4667
116	811	117	0.433333	13.7667	3.5	17.7
117	811	118	0.433333	15.2	3.3	18.9333
118	811	119	0.533333	15.6667	3.43333	19.6333
119	811	120	0.533333	14.7667	3.53333	18.8333
120	811	121	0.566667	17.6	4.7	22.8667
121	811	122	0.566667	16.3333	4.26667	21.1667
122	811	123	0.633333	17.4667	3.7	21.8
123	811	124	0.666667	17.7333	4.26667	22.6667
124	811	125	0.566667	18.6333	3.83333	23.0333
125	811	126	0.433333	19.8667	4.73333	25.0333
126	811	127	0.933333	20.2333	3.26667	24.4333
127	811	128	0.233333	18.9333	4.83333	24
128	811	129	0.733333	20.9333	4.96667	26.6333
129	811	130	0.733333	21.3667	5.13333	27.2333
130	811	131	0.6	23.4	4.3	28.3
131	811	132	0.633333	22.9667	5.16667	28.7667
132	811	133	0.733333	25.3333	5.53333	31.6
133	811	134	1	24.2	5.23333	30.4333
134	811	135	0.866667	24.8667	5.26667	31
135	811	136	0.966667	27.2	5.63333	33.8
136	811	137	0.966667	27.2	5.86667	34.0333
137	811	138	0.733333	27.4333	5.93333	34.1
138	811	139	1.33333	27.8	6.53333	35.6667
139	811	140	0.9	30.2667	6.06667	37.2333
140	811	141	1.06667	31.1333	5.96667	38.1667
141	811	142	1.3	32.1	6.06667	39.4667
142	811	143	1.16667	32	7.13333	40.3
143	811	144	1.16667	35.3	6.9	43.3667
144	811	145	1.23333	33.4667	7.5	42.2
145	811	146	0.966667	35.4667	7.93333	44.3667
146	811	147	1.06667	38	7.9	46.9667
147	811	148	1.23333	39.6	8.46667	49.3
148	811	149	1.43333	41.3667	8.4	51.2
149	811	150	1.43333	44.1	8.73333	54.2667
150	811	151	1.23333	42.3	9.23333	52.7667
151	811	152	1.53333	43.8	9.56667	54.9
152	811	153	1.16667	45	9.83333	56
153	811	154	1.36667	51.3	10.2333	62.9
154	811	155	1.46667	48.1	10.9	60.4667
155	811	156	1.5	51.4333	10.9	63.8333
156	811	157	1.53333	51.6333	10.0667	63.2333
157	811	158	1.96667	58.3333	12.3667	72.6667
158	811	159	1.56667	54.7333	13.4	69.7
159	811	160	1.83333	55.2333	13.5	70.5667
160	811	161	1.46667	61.7667	13.3667	76.6
161	811	162	2.2	60.7	12.6333	75.5333
162	811	163	2.23333	62.1333	14.3333	78.7
163	811	164	1.76667	65.8667	13.9	81.5333
164	811	165	1.8	69.7333	15.0333	86.5667
165	811	166	2.8	69.8	14.7	87.3
166	811	167	2.36667	69.8667	15.9	88.1333
167	811	168	2.46667	75.2333	17.3	95
168	811	169	2.66667	75.5	17.5333	95.7
169	811	170	2.33333	76.2333	16.9667	95.5333
170	811	171	2.5	78.5	18.3	99.3
171	811	172	2.43333	80.2333	18.6	101.267
172	811	173	2.86667	83.5333	19.6667	106.067
173	811	174	2.93333	86.8	19.8667	109.6
174	811	175	2.93333	86.2667	20.4667	109.667
175	811	176	3.03333	88.2667	20.7	112
176	811	177	3.36667	87.1333	20.1	110.6
177	811	178	2.86667	91.2333	21.5	115.6
178	811	179	3.23333	92.3	21.9667	117.5
179	811	180	3.13333	93.0667	22.0333	118.233
180	811	181	3.46667	95.3667	23.8667	122.7
181	811	182	3	94.9333	22.4667	120.4
182	811	183	4.13333	93.6	20.8667	118.6
183	811	184	3.03333	97.2667	21.1333	121.433
184	811	185	3.2	97.3667	22.3333	122.9
185	811	186	3.5	99.5	22.7333	125.733
186	811	187	3.33333	95.0333	23.3	121.667
187	811	188	3.26667	100.667	25.4	129.333
188	811	189	3.06667	100.933	23.0333	127.033
189	811	190	2.96667	99.3667	24.5667	126.9
190	811	191	2.86667	100.333	24.1	127.3
191	811	192	3.66667	101.867	24.6	130.133
192	811	193	2.93333	101.333	24.9	129.167
193	811	194	3.33333	98.9667	24.9667	127.267
194	811	195	3	97.8	24.6667	125.467
195	811	196	3.53333	99.1333	24.3333	127
196	811	197	2.76667	96.9667	24.2667	124
197	811	198	3.8	97.7	25.6	127.1
198	811	199	3.33333	94.3667	24.1333	121.833
199	811	200	3.23333	98.3	24.1333	125.667
200	811	201	3.43333	93.7	23.5	120.633
201	811	202	3.26667	91.7667	23.2	118.233
202	811	203	2.83333	96.8667	23.7333	123.433
203	811	204	3.13333	93.0333	22.8667	119.033
204	811	205	2.53333	90.4333	22.8667	115.833
205	811	206	3.13333	88.9	23.3667	115.4
206	811	207	3.26667	89.3	22.4333	115
207	811	208	2.66667	85.2667	22.7667	110.7
208	811	209	2.73333	84.3667	21.3333	108.433
209	811	210	2.8	86.1667	22.3667	111.333
210	811	211	2.76667	81.1667	20.5	104.433
211	811	212	3.06667	80.9	22	105.967
212	811	213	2.63333	75.7333	21.1667	99.5333
213	811	214	3.13333	77.9	21.1667	102.2
214	811	215	2.13333	76.8667	20.6667	99.6667
215	811	216	2.26667	73.8667	19.1667	95.3
216	811	217	2.7	70.9	19.6	93.2
217	811	218	2.3	68.6333	18.1333	89.0667
218	811	219	1.93333	69.8667	17.7	89.5
219	811	220	2.4	67.8	18.4333	88.6333
220	811	221	2.23333	61.2	18.3333	81.7667
221	811	222	2.36667	61.9	16.9667	81.2333
222	811	223	2.33333	60.6	17.8667	80.8
223	811	224	2.3	61.9	15.1667	79.3667
224	811	225	1.83333	57.4333	15.5333	74.8
225	811	226	1.6	54.5	16.3333	72.4333

## Sheet: Scenario 3
	Set	DAY	Child	Adult	Elderly	Total
0	812	1	0	0	0	0
1	812	2	0	0.0666667	0	0.0666667
2	812	3	0	0	0.0333333	0.0333333
3	812	4	0	0.166667	0.1	0.266667
4	812	5	0	0.166667	0.133333	0.3
5	812	6	0	0.4	0.166667	0.566667
6	812	7	0	0.566667	0.0666667	0.633333
7	812	8	0.0333333	0.666667	0.133333	0.833333
8	812	9	0.0333333	0.7	0.266667	1
9	812	10	0.0666667	1	0.333333	1.4
10	812	11	0.0333333	1.46667	0.233333	1.73333
11	812	12	0.0333333	1	0.2	1.23333
12	812	13	0.0333333	1.46667	0.6	2.1
13	812	14	0.133333	1.73333	0.733333	2.6
14	812	15	0.166667	2.23333	0.566667	2.96667
15	812	16	0.133333	2.73333	0.866667	3.73333
16	812	17	0.1	2.86667	0.866667	3.83333
17	812	18	0.1	3.3	0.666667	4.06667
18	812	19	0.2	3.73333	0.9	4.83333
19	812	20	0.2	4.4	0.733333	5.33333
20	812	21	0.3	4.5	1	5.8
21	812	22	0.233333	4.2	1.33333	5.76667
22	812	23	0.366667	5.1	1.6	7.06667
23	812	24	0.2	5.33333	1.43333	6.96667
24	812	25	0.4	6.83333	1.66667	8.9
25	812	26	0.3	6.93333	1.96667	9.2
26	812	27	0.4	7.83333	1.8	10.0333
27	812	28	0.333333	8.53333	1.43333	10.3
28	812	29	0.5	9.4	1.9	11.8
29	812	30	0.533333	9	2.26667	11.8
30	812	31	0.533333	10	2.53333	13.0667
31	812	32	0.533333	11.5	2.43333	14.4667
32	812	33	0.433333	12.6667	2.93333	16.0333
33	812	34	0.7	13.0333	3.06667	16.8
34	812	35	0.466667	12.6667	2.76667	15.9
35	812	36	0.5	13.3333	3.16667	17
36	812	37	0.5	14.3	2.76667	17.5667
37	812	38	0.966667	14.5	3.83333	19.3
38	812	39	0.633333	16.6	3.56667	20.8
39	812	40	0.5	15.8333	3.8	20.1333
40	812	41	0.466667	16.6	4.26667	21.3333
41	812	42	0.4	17.3	3.73333	21.4333
42	812	43	0.6	17.4	3.56667	21.5667
43	812	44	0.5	18	4.8	23.3
44	812	45	0.433333	20.0667	4.03333	24.5333
45	812	46	0.5	20.0333	5.3	25.8333
46	812	47	0.466667	21.1667	4.8	26.4333
47	812	48	0.733333	21.3333	5.63333	27.7
48	812	49	0.8	22.2	5	28
49	812	50	0.7	19.5	5.3	25.5
50	812	51	0.966667	18.6333	5.96667	25.5667
51	812	52	0.933333	19	4.73333	24.6667
52	812	53	0.966667	17.5333	5.46667	23.9667
53	812	54	0.766667	16.5667	5.16667	22.5
54	812	55	0.666667	15	4.93333	20.6
55	812	56	0.4	14.8333	4.43333	19.6667
56	812	57	0.833333	14.1	5.66667	20.6
57	812	58	0.8	15.4667	4.66667	20.9333
58	812	59	0.6	13.0667	4.83333	18.5
59	812	60	0.5	15.5333	4.76667	20.8
60	812	61	0.6	13.6667	4.56667	18.8333
61	812	62	0.533333	12.8333	4.53333	17.9
62	812	63	0.666667	13.5667	4.23333	18.4667
63	812	64	1	11.7333	4.46667	17.2
64	812	65	0.666667	13.4667	3.53333	17.6667
65	812	66	0.6	12.5	3.26667	16.3667
66	812	67	0.433333	13.9333	4.4	18.7667
67	812	68	0.666667	12.6	4.16667	17.4333
68	812	69	0.533333	12.2333	4.1	16.8667
69	812	70	0.533333	11.9333	3.63333	16.1
70	812	71	0.533333	11.8333	3.63333	16
71	812	72	0.466667	11.9667	3.66667	16.1
72	812	73	0.7	9.93333	3.6	14.2333
73	812	74	0.566667	11.0333	3.66667	15.2667
74	812	75	0.533333	10.3667	3.13333	14.0333
75	812	76	0.566667	10.4333	3.53333	14.5333
76	812	77	0.666667	10.9333	3.6	15.2
77	812	78	0.5	10.1	3.43333	14.0333
78	812	79	0.633333	9.43333	3.06667	13.1333
79	812	80	0.633333	9.4	2.83333	12.8667
80	812	81	0.333333	9.96667	2.4	12.7
81	812	82	0.5	8.26667	3.4	12.1667
82	812	83	0.3	8.5	3.03333	11.8333
83	812	84	0.433333	9.26667	2.9	12.6
84	812	85	0.366667	9.46667	3.33333	13.1667
85	812	86	0.533333	9.23333	3.03333	12.8
86	812	87	0.3	10.3667	2.86667	13.5333
87	812	88	0.766667	9.03333	2.53333	12.3333
88	812	89	0.466667	8.3	2.9	11.6667
89	812	90	0.3	8.8	2.26667	11.3667
90	812	91	0.533333	8.66667	2.36667	11.5667
91	812	92	0.4	8.76667	3.16667	12.3333
92	812	93	0.266667	9.33333	2.53333	12.1333
93	812	94	0.433333	9.43333	2.96667	12.8333
94	812	95	0.4	9	1.86667	11.2667
95	812	96	0.366667	9.23333	1.96667	11.5667
96	812	97	0.433333	10.3333	2.5	13.2667
97	812	98	0.4	9.1	2.1	11.6
98	812	99	0.266667	9.33333	2.3	11.9
99	812	100	0.233333	10.5667	2.06667	12.8667
100	812	101	0.4	10.3667	2.43333	13.2
101	812	102	0.4	10.1333	2.16667	12.7
102	812	103	0.233333	9.6	2.06667	11.9
103	812	104	0.333333	11.4667	1.86667	13.6667
104	812	105	0.433333	9.96667	2.1	12.5
105	812	106	0.333333	10.5	2.63333	13.4667
106	812	107	0.366667	9.63333	2.93333	12.9333
107	812	108	0.366667	9.76667	2.3	12.4333
108	812	109	0.3	12	2.23333	14.5333
109	812	110	0.4	11.1	2.26667	13.7667
110	812	111	0.533333	10.3333	2.7	13.5667
111	812	112	0.366667	9.83333	2.56667	12.7667
112	812	113	0.433333	12.4667	3.06667	15.9667
113	812	114	0.333333	11.7667	2.8	14.9
114	812	115	0.6	11.2667	2.4	14.2667
115	812	116	0.3	13.0333	2.93333	16.2667
116	812	117	0.4	11.2333	2.96667	14.6
117	812	118	0.166667	11.3333	2.66667	14.1667
118	812	119	0.3	12	3.03333	15.3333
119	812	120	0.4	13.1	3.2	16.7
120	812	121	0.533333	12.1667	2.8	15.5
121	812	122	0.333333	11.1333	2.93333	14.4
122	812	123	0.6	11.2667	3.13333	15
123	812	124	0.433333	13.1	2.86667	16.4
124	812	125	0.333333	12.9	3.63333	16.8667
125	812	126	0.3	12.7667	2.93333	16
126	812	127	0.466667	12.8667	2.36667	15.7
127	812	128	0.6	12.8	3.16667	16.5667
128	812	129	0.466667	12.4667	3.23333	16.1667
129	812	130	0.6	13.7333	3.36667	17.7
130	812	131	0.333333	13.4	2.63333	16.3667
131	812	132	0.5	13.8333	3.86667	18.2
132	812	133	0.4	16.1333	3.56667	20.1
133	812	134	0.633333	14	3.43333	18.0667
134	812	135	0.666667	13.2667	3.13333	17.0667
135	812	136	0.4	15.9667	3.93333	20.3
136	812	137	0.466667	15.4667	3.1	19.0333
137	812	138	0.4	16.1667	3.76667	20.3333
138	812	139	0.533333	16.2667	3.2	20
139	812	140	0.6	15.1333	3.13333	18.8667
140	812	141	0.7	15.8	3.66667	20.1667
141	812	142	0.533333	16.2333	3.43333	20.2
142	812	143	0.566667	16.8333	4.56667	21.9667
143	812	144	0.633333	17.3667	3.46667	21.4667
144	812	145	0.733333	15.8333	3.63333	20.2
145	812	146	0.866667	18.1333	3.9	22.9
146	812	147	0.6	17.2667	3.7	21.5667
147	812	148	0.466667	18.5	4.33333	23.3
148	812	149	0.866667	18.4667	4.43333	23.7667
149	812	150	0.8	18.1333	3.8	22.7333
150	812	151	0.766667	18.9667	4.56667	24.3
151	812	152	0.733333	18.9333	4.03333	23.7
152	812	153	0.733333	20.7	4.4	25.8333
153	812	154	0.8	20.9	4.26667	25.9667
154	812	155	0.7	20.7	4.66667	26.0667
155	812	156	0.833333	20.4667	4.86667	26.1667
156	812	157	0.8	21.0333	5.33333	27.1667
157	812	158	0.9	22.1	4.53333	27.5333
158	812	159	0.566667	21.3333	6.26667	28.1667
159	812	160	0.966667	23.5667	4.06667	28.6
160	812	161	0.566667	22.2333	4.73333	27.5333
161	812	162	1.4	23	5.8	30.2
162	812	163	0.6	24.9667	6.06667	31.6333
163	812	164	0.866667	24.2667	5.6	30.7333
164	812	165	0.633333	25.6333	6.06667	32.3333
165	812	166	1.03333	25.3333	5.5	31.8667
166	812	167	1.03333	27.2	5.8	34.0333
167	812	168	0.733333	27.1	5.93333	33.7667
168	812	169	0.833333	25.9333	6.1	32.8667
169	812	170	1.26667	30.4333	6.2	37.9
170	812	171	1.16667	27.2	6	34.3667
171	812	172	0.866667	27.8667	6.36667	35.1
172	812	173	0.666667	28.6	7.33333	36.6
173	812	174	0.966667	28.1	6.83333	35.9
174	812	175	1.36667	34.2	7.23333	42.8
175	812	176	0.7	31.4	6.66667	38.7667
176	812	177	1	31.4333	6.76667	39.2
177	812	178	0.966667	32.7667	7.2	40.9333
178	812	179	1.1	31.3	8.23333	40.6333
179	812	180	1.1	32.0667	6.93333	40.1
180	812	181	1.03333	32.5333	7.93333	41.5
181	812	182	1.26667	35.0333	7.83333	44.1333
182	812	183	1.4	34.5333	7.56667	43.5
183	812	184	1.06667	35.4333	8.96667	45.4667
184	812	185	1.03333	36.9	8.76667	46.7
185	812	186	1.4	35.9667	9.03333	46.4
186	812	187	1.16667	38.2	8.53333	47.9
187	812	188	1.3	38.9	8.63333	48.8333
188	812	189	0.933333	40.7667	9.03333	50.7333
189	812	190	1.4	39.9	9.5	50.8
190	812	191	1.5	42.3333	9.43333	53.2667
191	812	192	1.53333	43.2333	9.46667	54.2333
192	812	193	1.43333	43.4333	9.96667	54.8333
193	812	194	1.13333	45.6667	9.46667	56.2667
194	812	195	1.4	43.9333	9.9	55.2333
195	812	196	1.83333	46.8333	11.1	59.7667
196	812	197	1.56667	43.9	11.3333	56.8
197	812	198	1.3	48.0333	12.2	61.5333
198	812	199	1.36667	48.0333	11.2	60.6
199	812	200	1.8	47.8667	11.0333	60.7
200	812	201	1.76667	48.9667	11.7	62.4333
201	812	202	1.63333	53	11.6	66.2333
202	812	203	1.43333	52.4333	11.5667	65.4333
203	812	204	1.96667	53.6667	12.4	68.0333
204	812	205	2.1	54.2667	11.6	67.9667
205	812	206	1.93333	54.4333	12.8667	69.2333
206	812	207	1.93333	54.9667	11.6	68.5
207	812	208	1.7	55.6	12.5	69.8
208	812	209	1.83333	59.9667	14.1	75.9
209	812	210	1.66667	58.0667	13.0333	72.7667
210	812	211	2	59.5	13.7667	75.2667
211	812	212	1.66667	58.4667	12.8333	72.9667
212	812	213	2.3	60.4667	13.6667	76.4333
213	812	214	2.4	61.6667	14.1667	78.2333
214	812	215	1.93333	63.5667	15	80.5
215	812	216	2.16667	64.7667	14.3667	81.3
216	812	217	2.26667	63.6333	14.3	80.2
217	812	218	2.56667	63.7667	14.6333	80.9667
218	812	219	2.1	63.5667	16.7333	82.4
219	812	220	2.16667	65.2	15.2333	82.6
220	812	221	2.03333	64.8	13.9667	80.8
221	812	222	1.93333	62	14.7	78.6333
222	812	223	2.13333	68.1667	14.3	84.6
223	812	224	2.3	64.1	16.4333	82.8333
224	812	225	1.86667	64.0333	16.8	82.7
225	812	226	1.9	64.9667	17.2333	84.1

## Sheet: Scenario 4
	Set	DAY	Child	Adult	Elderly	Total
0	813	1	0	0	0	0
1	813	2	0	0	0	0
2	813	3	0	0.0666667	0.0333333	0.1
3	813	4	0	0.166667	0.0666667	0.233333
4	813	5	0	0.4	0	0.4
5	813	6	0.0333333	0.333333	0.133333	0.5
6	813	7	0	0.4	0.3	0.7
7	813	8	0	0.566667	0.233333	0.8
8	813	9	0.0666667	0.533333	0.166667	0.766667
9	813	10	0.0333333	0.9	0.3	1.23333
10	813	11	0.0666667	0.933333	0.3	1.3
11	813	12	0.0333333	1.13333	0.333333	1.5
12	813	13	0.166667	1.4	0.6	2.16667
13	813	14	0	1.56667	0.633333	2.2
14	813	15	0.1	1.9	0.633333	2.63333
15	813	16	0.0666667	2.6	0.7	3.36667
16	813	17	0.266667	2.4	0.533333	3.2
17	813	18	0.133333	3.1	0.766667	4
18	813	19	0.333333	3.23333	0.8	4.36667
19	813	20	0.2	4.3	0.7	5.2
20	813	21	0.2	4.83333	1.16667	6.2
21	813	22	0.266667	4.5	1.3	6.06667
22	813	23	0.4	4.7	1.1	6.2
23	813	24	0.433333	5.83333	1.56667	7.83333
24	813	25	0.4	6.56667	1.76667	8.73333
25	813	26	0.233333	6.6	1.06667	7.9
26	813	27	0.4	6.96667	2.03333	9.4
27	813	28	0.533333	8.16667	1.86667	10.5667
28	813	29	0.5	8.63333	2.46667	11.6
29	813	30	0.5	9.73333	2.43333	12.6667
30	813	31	0.666667	10.0333	2.56667	13.2667
31	813	32	0.6	10.8667	2.3	13.7667
32	813	33	0.633333	11.6333	2.5	14.7667
33	813	34	0.2	13.2333	2.53333	15.9667
34	813	35	0.566667	12.1667	3.73333	16.4667
35	813	36	0.5	13.8	2.7	17
36	813	37	0.566667	13.8	3.13333	17.5
37	813	38	0.466667	13.9333	3.36667	17.7667
38	813	39	0.333333	15.4333	3.56667	19.3333
39	813	40	0.466667	16.5333	3.6	20.6
40	813	41	0.4	16.1333	3.7	20.2333
41	813	42	0.633333	17.7	3.93333	22.2667
42	813	43	0.7	18.9	4.2	23.8
43	813	44	0.5	19.4333	4.8	24.7333
44	813	45	0.566667	18.7333	4.3	23.6
45	813	46	0.5	18.6667	4.73333	23.9
46	813	47	0.566667	21.3667	4.76667	26.7
47	813	48	1.03333	20.8667	4.23333	26.1333
48	813	49	0.4	21.0667	4.56667	26.0333
49	813	50	0.766667	20.1333	5.13333	26.0333
50	813	51	0.533333	18.9	4.83333	24.2667
51	813	52	0.866667	18.6333	4.73333	24.2333
52	813	53	0.533333	17.2667	5.33333	23.1333
53	813	54	0.833333	16.5333	5.2	22.5667
54	813	55	0.833333	15.8333	5.7	22.3667
55	813	56	0.833333	15.4333	4.86667	21.1333
56	813	57	0.666667	15.4333	4.56667	20.6667
57	813	58	0.8	15.4	4.63333	20.8333
58	813	59	0.733333	14.4667	4.33333	19.5333
59	813	60	0.733333	13.5667	4.4	18.7
60	813	61	0.566667	13.6333	4.83333	19.0333
61	813	62	0.633333	13.2667	4.6	18.5
62	813	63	0.633333	11.6333	4.8	17.0667
63	813	64	0.533333	12.4	3.76667	16.7
64	813	65	0.833333	13.2	3.6	17.6333
65	813	66	0.333333	12.6333	3.9	16.8667
66	813	67	0.7	12.3	3.73333	16.7333
67	813	68	0.633333	10.9	4.03333	15.5667
68	813	69	0.633333	12.9	4.03333	17.5667
69	813	70	0.633333	11.9333	3.7	16.2667
70	813	71	0.533333	11.4	3.4	15.3333
71	813	72	0.966667	10.6667	4.06667	15.7
72	813	73	0.4	9.2	3.66667	13.2667
73	813	74	0.8	10.4667	3.8	15.0667
74	813	75	0.433333	9.73333	3.36667	13.5333
75	813	76	0.433333	9.36667	3.03333	12.8333
76	813	77	0.5	9.8	2.63333	12.9333
77	813	78	0.566667	8.86667	2.96667	12.4
78	813	79	0.533333	9.13333	2.86667	12.5333
79	813	80	0.633333	8.8	2.7	12.1333
80	813	81	0.7	9.63333	2.76667	13.1
81	813	82	0.366667	9.73333	2.63333	12.7333
82	813	83	0.433333	8.9	2.8	12.1333
83	813	84	0.466667	9.46667	2.46667	12.4
84	813	85	0.333333	9.1	2.83333	12.2667
85	813	86	0.533333	7.96667	2.5	11
86	813	87	0.5	8.93333	2.73333	12.1667
87	813	88	0.466667	8.2	2.96667	11.6333
88	813	89	0.366667	7.56667	2.4	10.3333
89	813	90	0.533333	8.3	2.46667	11.3
90	813	91	0.4	8.6	2.9	11.9
91	813	92	0.333333	7.2	2.9	10.4333
92	813	93	0.4	7.53333	2.26667	10.2
93	813	94	0.266667	7.9	2.4	10.5667
94	813	95	0.466667	7.7	2.2	10.3667
95	813	96	0.433333	7.2	2.33333	9.96667
96	813	97	0.333333	7.83333	2.4	10.5667
97	813	98	0.4	8.76667	2.06667	11.2333
98	813	99	0.233333	8.3	2.53333	11.0667
99	813	100	0.333333	8.2	2.1	10.6333
100	813	101	0.4	7.96667	1.96667	10.3333
101	813	102	0.2	9.7	2.43333	12.3333
102	813	103	0.233333	10.1667	1.96667	12.3667
103	813	104	0.433333	9.8	2.4	12.6333
104	813	105	0.266667	10.2667	2.53333	13.0667
105	813	106	0.433333	10.6333	2.86667	13.9333
106	813	107	0.333333	11	2.7	14.0333
107	813	108	0.366667	11.6	2.9	14.8667
108	813	109	0.5	12.1667	2.86667	15.5333
109	813	110	0.266667	12.8	3.16667	16.2333
110	813	111	0.566667	13.9333	2.36667	16.8667
111	813	112	0.466667	13.4667	3.46667	17.4
112	813	113	0.3	15	2.83333	18.1333
113	813	114	0.466667	15.3	3.46667	19.2333
114	813	115	0.7	15.9667	3.13333	19.8
115	813	116	0.466667	16.9667	3.6	21.0333
116	813	117	0.566667	17.8	3.73333	22.1
117	813	118	0.5	18.8667	3.7	23.0667
118	813	119	0.466667	18.2667	4.2	22.9333
119	813	120	0.466667	20.7	4.46667	25.6333
120	813	121	0.8	22.2667	4.4	27.4667
121	813	122	0.566667	22.0667	4.7	27.3333
122	813	123	0.7	24.6	5.23333	30.5333
123	813	124	0.9	26.5667	5.53333	33
124	813	125	0.833333	25.1333	6.3	32.2667
125	813	126	1.26667	26.8	6.1	34.1667
126	813	127	0.933333	28.8	6.86667	36.6
127	813	128	1.03333	31.0333	7.3	39.3667
128	813	129	0.966667	33.2667	6.03333	40.2667
129	813	130	0.966667	35.6667	7.73333	44.3667
130	813	131	1.23333	37.2	7.43333	45.8667
131	813	132	1.06667	39.7	8	48.7667
132	813	133	1.36667	39.6333	7.63333	48.6333
133	813	134	1.26667	41.5333	8.63333	51.4333
134	813	135	1.7	44.7	10.0333	56.4333
135	813	136	1.13333	44.8333	10.0667	56.0333
136	813	137	1.3	47.7333	10.8333	59.8667
137	813	138	1.46667	51.5	10.6	63.5667
138	813	139	1.56667	52.6667	11.1	65.3333
139	813	140	1.6	57.2667	12.9667	71.8333
140	813	141	1.33333	56.4333	12	69.7667
141	813	142	1.8	63.3333	13	78.1333
142	813	143	2.26667	62.4667	14.0333	78.7667
143	813	144	1.9	67.6	14.3667	83.8667
144	813	145	2.16667	70.3	14.9333	87.4
145	813	146	2.23333	72.2667	15.7667	90.2667
146	813	147	2.16667	74.5	16.0667	92.7333
147	813	148	2.03333	73.7333	16.0333	91.8
148	813	149	2.7	79.5667	16.8333	99.1
149	813	150	2.53333	79.7333	16.9667	99.2333
150	813	151	2.66667	84.9667	18.6333	106.267
151	813	152	2.73333	87.5	19.8667	110.1
152	813	153	3.1	90.3667	20.1333	113.6
153	813	154	3.06667	93.6667	19.6667	116.4
154	813	155	2.93333	95.7333	20.9333	119.6
155	813	156	2.96667	97.5	21.9667	122.433
156	813	157	3.7	103.667	24.4667	131.833
157	813	158	2.33333	103.667	23.6667	129.667
158	813	159	3.66667	105.6	23.6333	132.9
159	813	160	3.53333	110.533	24.8667	138.933
160	813	161	3.43333	108.8	24.7	136.933
161	813	162	3.96667	115.933	25.8667	145.767
162	813	163	3.66667	118.667	26.1333	148.467
163	813	164	3.73333	119.967	28.4667	152.167
164	813	165	3.66667	121.9	27.2667	152.833
165	813	166	3.4	121.867	28.5333	153.8
166	813	167	4.16667	120.433	27.6333	152.233
167	813	168	3.9	124.1	27.7	155.7
168	813	169	3.93333	121.467	29.6667	155.067
169	813	170	4.1	126.7	30.6333	161.433
170	813	171	3.7	123.6	30.7333	158.033
171	813	172	4.7	127.3	32.0667	164.067
172	813	173	3.76667	130.2	30.6	164.567
173	813	174	4.2	131.533	31.7	167.433
174	813	175	4.3	130.9	32.8	168
175	813	176	4.9	127.167	32.9	164.967
176	813	177	4.23333	128.533	31.4667	164.233
177	813	178	4.23333	125.667	30.9333	160.833
178	813	179	4.66667	125.933	30.3	160.9
179	813	180	4	126.167	32.7667	162.933
180	813	181	4.13333	127.167	29.5333	160.833
181	813	182	4.1	126.9	29.8333	160.833
182	813	183	3.86667	123.833	29.5333	157.233
183	813	184	4	124.567	30.1333	158.7
184	813	185	4.36667	118.7	30.7667	153.833
185	813	186	4.3	118.733	29.4	152.433
186	813	187	3.53333	115.567	30.5333	149.633
187	813	188	4.33333	111.933	28.7333	145
188	813	189	3.3	113	29.5667	145.867
189	813	190	3.66667	107.867	28.6333	140.167
190	813	191	3.8	108.833	28.4	141.033
191	813	192	3.73333	107.367	27.1333	138.233
192	813	193	3.63333	104.233	29.3333	137.2
193	813	194	3.96667	98.9	26.9	129.767
194	813	195	3.66667	97.3667	24.6	125.633
195	813	196	3.66667	93.8	27.6	125.067
196	813	197	3.2	93.9333	22.7667	119.9
197	813	198	2.8	88.0667	23.4667	114.333
198	813	199	3.43333	86.2	23.7	113.333
199	813	200	3.06667	86	23.1333	112.2
200	813	201	3.13333	83.5333	21.9667	108.633
201	813	202	2.4	79.7667	23.1333	105.3
202	813	203	3	74.2667	20.4	97.6667
203	813	204	2.6	71.5667	21.6333	95.8
204	813	205	2.83333	70.7	19.3333	92.8667
205	813	206	2.53333	69.4333	18.2	90.1667
206	813	207	2.06667	69.7333	18.8667	90.6667
207	813	208	2	64.7	17.4333	84.1333
208	813	209	1.86667	61.6667	18.0333	81.5667
209	813	210	2.43333	62.8	17.2667	82.5
210	813	211	1.96667	57.3667	15.9667	75.3
211	813	212	1.93333	57.4333	16.0333	75.4
212	813	213	2.16667	53.4333	14.1667	69.7667
213	813	214	1.93333	51.9667	14	67.9
214	813	215	2.03333	52.3667	15.3667	69.7667
215	813	216	1.96667	46.7333	14.8667	63.5667
216	813	217	1.83333	45.7333	12.6	60.1667
217	813	218	1.56667	43.9333	12.3	57.8
218	813	219	1.6	43.5333	13	58.1333
219	813	220	1.43333	40.7333	12.1333	54.3
220	813	221	1.26667	37.2	13.3333	51.8
221	813	222	1.16667	38.5667	10.4	50.1333
222	813	223	1.2	37.5333	10.2667	49
223	813	224	1.16667	33.6667	11.5333	46.3667
224	813	225	1.13333	32.7667	10	43.9
225	813	226	0.933333	30.3	9.06667	40.3

## Sheet: Scenario 5
	Set	DAY	Child	Adult	Elderly	Total
0	814	1	0	0	0	0
1	814	2	0	0	0	0
2	814	3	0	0.0666667	0.0333333	0.1
3	814	4	0	0.333333	0.0333333	0.366667
4	814	5	0	0.166667	0.0666667	0.233333
5	814	6	0	0.266667	0.133333	0.4
6	814	7	0	0.433333	0.166667	0.6
7	814	8	0	0.666667	0.1	0.766667
8	814	9	0.0666667	0.8	0.133333	1
9	814	10	0.1	1.2	0.233333	1.53333
10	814	11	0.0333333	1.4	0.5	1.93333
11	814	12	0.1	1.4	0.433333	1.93333
12	814	13	0.166667	1.33333	0.466667	1.96667
13	814	14	0.0666667	2	0.5	2.56667
14	814	15	0.0333333	2.2	0.6	2.83333
15	814	16	0.0666667	2.43333	0.833333	3.33333
16	814	17	0.133333	2.63333	0.433333	3.2
17	814	18	0.1	3	1.03333	4.13333
18	814	19	0.2	3.16667	1.23333	4.6
19	814	20	0.266667	3.96667	1.06667	5.3
20	814	21	0.266667	4.8	1.33333	6.4
21	814	22	0.266667	5.33333	1.16667	6.76667
22	814	23	0.333333	5.36667	1.2	6.9
23	814	24	0.133333	5.8	1.23333	7.16667
24	814	25	0.366667	6.2	1.53333	8.1
25	814	26	0.3	6.63333	2	8.93333
26	814	27	0.433333	8	2.13333	10.5667
27	814	28	0.433333	8.8	2.03333	11.2667
28	814	29	0.3	8.63333	2.16667	11.1
29	814	30	0.633333	10.0667	2.4	13.1
30	814	31	0.6	10.6	2.7	13.9
31	814	32	0.333333	11.4	2.43333	14.1667
32	814	33	0.533333	11.6	2.83333	14.9667
33	814	34	0.566667	13.3333	3.16667	17.0667
34	814	35	0.333333	13.6667	2.93333	16.9333
35	814	36	0.433333	13.5667	3.6	17.6
36	814	37	0.466667	14.5667	2.53333	17.5667
37	814	38	0.666667	16.3667	4.2	21.2333
38	814	39	0.6	16.0667	3.83333	20.5
39	814	40	0.466667	15.5	3.53333	19.5
40	814	41	0.433333	16.8667	3.43333	20.7333
41	814	42	0.633333	16.9667	4.16667	21.7667
42	814	43	0.433333	18.9667	4.46667	23.8667
43	814	44	0.566667	20.9	4.33333	25.8
44	814	45	0.366667	19.4	4.6	24.3667
45	814	46	0.566667	20.7333	4.66667	25.9667
46	814	47	0.6	19.9667	4.76667	25.3333
47	814	48	0.333333	21.5333	4	25.8667
48	814	49	0.9	21.8333	4.66667	27.4
49	814	50	0.733333	20.8333	5.13333	26.7
50	814	51	0.833333	18.3667	5.36667	24.5667
51	814	52	0.766667	18.3333	5.86667	24.9667
52	814	53	1.03333	17.3667	4.73333	23.1333
53	814	54	0.6	16	5.6	22.2
54	814	55	1.23333	16.7667	5.5	23.5
55	814	56	0.833333	15.0667	4.63333	20.5333
56	814	57	0.466667	15.5667	5.1	21.1333
57	814	58	0.766667	14.2	5.4	20.3667
58	814	59	1.03333	14.0667	4.7	19.8
59	814	60	0.8	13.8333	4.93333	19.5667
60	814	61	0.566667	14.0333	4.26667	18.8667
61	814	62	0.566667	13.7667	4.86667	19.2
62	814	63	0.5	14.4	4.36667	19.2667
63	814	64	0.733333	12.4333	4.36667	17.5333
64	814	65	0.666667	12.8667	4.16667	17.7
65	814	66	0.9	12.3667	5.3	18.5667
66	814	67	0.566667	13.2	3.8	17.5667
67	814	68	0.766667	12.2667	4.1	17.1333
68	814	69	0.8	12.3667	3.86667	17.0333
69	814	70	0.5	11.3667	3.83333	15.7
70	814	71	0.566667	10.9	3.86667	15.3333
71	814	72	0.7	11.7667	2.73333	15.2
72	814	73	0.566667	11.3	4.13333	16
73	814	74	0.833333	11.0333	2.96667	14.8333
74	814	75	0.5	11.0667	3.8	15.3667
75	814	76	0.533333	10.9	3.43333	14.8667
76	814	77	0.566667	9.86667	3.36667	13.8
77	814	78	0.6	9.46667	2.63333	12.7
78	814	79	0.366667	11.2333	2.73333	14.3333
79	814	80	0.533333	10.0333	2.8	13.3667
80	814	81	0.333333	8.8	2.76667	11.9
81	814	82	0.633333	9.86667	2.6	13.1
82	814	83	0.5	8.86667	2.63333	12
83	814	84	0.533333	8.86667	2.46667	11.8667
84	814	85	0.6	8.33333	2.5	11.4333
85	814	86	0.3	8.63333	2.76667	11.7
86	814	87	0.266667	9.56667	2.3	12.1333
87	814	88	0.433333	8.26667	2.93333	11.6333
88	814	89	0.566667	8.6	2.53333	11.7
89	814	90	0.366667	8.23333	2.1	10.7
90	814	91	0.5	8.3	2.16667	10.9667
91	814	92	0.266667	7.86667	2.13333	10.2667
92	814	93	0.3	7.7	2.26667	10.2667
93	814	94	0.433333	7.6	2.16667	10.2
94	814	95	0.4	8.2	1.86667	10.4667
95	814	96	0.4	8.03333	2.8	11.2333
96	814	97	0.266667	7.53333	2.13333	9.93333
97	814	98	0.466667	8.86667	1.5	10.8333
98	814	99	0.333333	7.46667	2.06667	9.86667
99	814	100	0.166667	8.93333	2.2	11.3
100	814	101	0.366667	8.66667	2	11.0333
101	814	102	0.3	9.13333	2.46667	11.9
102	814	103	0.166667	7.76667	2.5	10.4333
103	814	104	0.233333	7.9	2	10.1333
104	814	105	0.466667	9.26667	2.16667	11.9
105	814	106	0.266667	9.16667	2.23333	11.6667
106	814	107	0.333333	8.33333	2.16667	10.8333
107	814	108	0.3	10.3333	1.63333	12.2667
108	814	109	0.3	9.13333	2.5	11.9333
109	814	110	0.3	9.5	2.4	12.2
110	814	111	0.433333	9.73333	2.9	13.0667
111	814	112	0.333333	9.76667	2.2	12.3
112	814	113	0.366667	10.6667	2.13333	13.1667
113	814	114	0.6	11.0333	2.23333	13.8667
114	814	115	0.3	11.3	2.3	13.9
115	814	116	0.266667	10.9667	2.66667	13.9
116	814	117	0.2	11.3667	2.53333	14.1
117	814	118	0.233333	12.2333	2.66667	15.1333
118	814	119	0.466667	12.5667	3.33333	16.3667
119	814	120	0.433333	13.0667	3.03333	16.5333
120	814	121	0.233333	13.4	3.06667	16.7
121	814	122	0.233333	12.9	2.9	16.0333
122	814	123	0.4	12.4	2.86667	15.6667
123	814	124	0.3	14.2333	2.63333	17.1667
124	814	125	0.466667	14.0667	3.03333	17.5667
125	814	126	0.5	14.4667	2.76667	17.7333
126	814	127	0.566667	16	3.43333	20
127	814	128	0.466667	13.8333	3.33333	17.6333
128	814	129	0.5	13.7333	3.06667	17.3
129	814	130	0.366667	15.1333	3.7	19.2
130	814	131	0.533333	16.4667	3.66667	20.6667
131	814	132	0.466667	16.2333	3.66667	20.3667
132	814	133	0.6	17.5	3.66667	21.7667
133	814	134	0.633333	18.1667	3.5	22.3
134	814	135	0.533333	19.0667	3.93333	23.5333
135	814	136	0.8	19.6	3.66667	24.0667
136	814	137	0.6	19.4	5.06667	25.0667
137	814	138	0.7	20.5667	4.4	25.6667
138	814	139	0.433333	20.7667	4.9	26.1
139	814	140	0.6	21.9	5.03333	27.5333
140	814	141	0.633333	19.3667	5.16667	25.1667
141	814	142	0.766667	23.1333	3.9	27.8
142	814	143	0.7	23.0333	4.96667	28.7
143	814	144	1.1	24.6	5.33333	31.0333
144	814	145	0.633333	24.9	4.6	30.1333
145	814	146	0.933333	26.9	6.2	34.0333
146	814	147	1.03333	26.6667	5.4	33.1
147	814	148	0.8	27.6	5.56667	33.9667
148	814	149	1.03333	28.1333	6.66667	35.8333
149	814	150	0.733333	32	6.63333	39.3667
150	814	151	0.766667	30.6667	7.06667	38.5
151	814	152	1	32.5333	7.56667	41.1
152	814	153	1	32.4333	6.3	39.7333
153	814	154	1.36667	34.2333	7.13333	42.7333
154	814	155	1.73333	35.1667	7.96667	44.8667
155	814	156	1.43333	36.3667	7.83333	45.6333
156	814	157	1.06667	38.7333	8.43333	48.2333
157	814	158	1.7	39.0333	8.66667	49.4
158	814	159	1.6	40.1	8.7	50.4
159	814	160	1.36667	40.3333	8.9	50.6
160	814	161	1	43.2333	9.5	53.7333
161	814	162	1.3	45.6667	10.2667	57.2333
162	814	163	1.26667	48.9667	10.2667	60.5
163	814	164	1.36667	48.7667	10.6333	60.7667
164	814	165	1.53333	50.4667	10.4	62.4
165	814	166	2.13333	51.8	10.8	64.7333
166	814	167	1.6	53.9333	12.4333	67.9667
167	814	168	2	56.4333	11.4667	69.9
168	814	169	1.5	57.0667	13.2333	71.8
169	814	170	1.96667	60.2	13.5	75.6667
170	814	171	1.86667	60.4	13.1667	75.4333
171	814	172	2.03333	63.8667	13.3	79.2
172	814	173	1.8	66.2333	14.9667	83
173	814	174	2	66.6333	14.6333	83.2667
174	814	175	2.4	70.4333	16.0667	88.9
175	814	176	2.13333	69.2333	15.1	86.4667
176	814	177	2.43333	72.5	15.1667	90.1
177	814	178	2.7	74.4667	17.6667	94.8333
178	814	179	2.36667	75.6667	17	95.0333
179	814	180	2.2	76.7333	18.3	97.2333
180	814	181	2.2	80.2333	18.8333	101.267
181	814	182	2.63333	79.5333	19.1333	101.3
182	814	183	2.46667	81.2667	18.9667	102.7
183	814	184	2.43333	88.9333	20.3	111.667
184	814	185	3.13333	83.0667	18.4	104.6
185	814	186	3.13333	89.4333	21.0667	113.633
186	814	187	3.46667	92.2	19.9	115.567
187	814	188	2.76667	89.6	20.0333	112.4
188	814	189	3.1	93.0667	22.5333	118.7
189	814	190	3.3	91.3	21.9333	116.533
190	814	191	2.7	96.6	22.0333	121.333
191	814	192	3.2	96.5333	22.6	122.333
192	814	193	3.26667	96.1	20.8	120.167
193	814	194	3.7	96.6	22.3667	122.667
194	814	195	3.33333	98.9333	22.4667	124.733
195	814	196	3.83333	97.3333	23.2	124.367
196	814	197	3.66667	97.9667	23.2	124.833
197	814	198	3.26667	100.967	22.5	126.733
198	814	199	2.6	97.3	24.4	124.3
199	814	200	3.76667	98.5333	24.0333	126.333
200	814	201	3.36667	97.5667	24.6667	125.6
201	814	202	3.16667	98.6333	25	126.8
202	814	203	3.5	95.9	22.9	122.3
203	814	204	3.16667	100.8	24.8667	128.833
204	814	205	3.5	101.633	23.6333	128.767
205	814	206	3.5	99.4	26.6333	129.533
206	814	207	3.8	95.7667	25.0667	124.633
207	814	208	3.83333	94.1333	25.2333	123.2
208	814	209	3.6	95.5667	25.6	124.767
209	814	210	3.03333	95.8	23.6	122.433
210	814	211	2.36667	91.7333	23.3	117.4
211	814	212	3.56667	94.4	22.9	120.867
212	814	213	3.4	95.4333	22.6667	121.5
213	814	214	2.8	89.2	23.4	115.4
214	814	215	3.66667	86.9333	24.3333	114.933
215	814	216	2.76667	85.0667	22.3333	110.167
216	814	217	2.73333	89.2	20.7333	112.667
217	814	218	3.16667	80.4	21.0667	104.633
218	814	219	2.66667	82.7333	22	107.4
219	814	220	2.8	82.7	22.7	108.2
220	814	221	2.76667	82.2	21.2667	106.233
221	814	222	3.06667	80.1	20.7667	103.933
222	814	223	2.93333	79.4333	20.3	102.667
223	814	224	1.73333	74.5667	20.1667	96.4667
224	814	225	3.36667	71.9667	18.8667	94.2
225	814	226	2.7	73.6667	19.1667	95.5333

## Sheet: Scenario 6
	Set	DAY	Child	Adult	Elderly	Total
0	815	1	0	0	0	0
1	815	2	0	0.0333333	0	0.0333333
2	815	3	0	0.0666667	0.0333333	0.1
3	815	4	0	0.166667	0.0333333	0.2
4	815	5	0	0.233333	0.0666667	0.3
5	815	6	0	0.3	0.0666667	0.366667
6	815	7	0	0.466667	0.233333	0.7
7	815	8	0.0333333	0.433333	0.1	0.566667
8	815	9	0	0.866667	0.1	0.966667
9	815	10	0.0333333	1.03333	0.133333	1.2
10	815	11	0	0.9	0.466667	1.36667
11	815	12	0.0666667	1.86667	0.433333	2.36667
12	815	13	0.0333333	1.8	0.466667	2.3
13	815	14	0.0666667	1.7	0.766667	2.53333
14	815	15	0.1	2.06667	0.766667	2.93333
15	815	16	0.133333	2.03333	0.733333	2.9
16	815	17	0.133333	3.2	0.6	3.93333
17	815	18	0	3.53333	0.9	4.43333
18	815	19	0.266667	3.3	0.766667	4.33333
19	815	20	0.266667	3.5	0.9	4.66667
20	815	21	0.233333	4.6	1.1	5.93333
21	815	22	0.233333	4.43333	1.03333	5.7
22	815	23	0.3	5.03333	1.16667	6.5
23	815	24	0.2	6.2	1.3	7.7
24	815	25	0.233333	6.16667	1.53333	7.93333
25	815	26	0.5	6.23333	1.76667	8.5
26	815	27	0.533333	7.1	2.06667	9.7
27	815	28	0.533333	8.26667	2.2	11
28	815	29	0.5	8.86667	2.03333	11.4
29	815	30	0.6	8.53333	1.8	10.9333
30	815	31	0.633333	10.4	2.13333	13.1667
31	815	32	0.466667	10.2667	2.53333	13.2667
32	815	33	0.366667	10.5667	2.36667	13.3
33	815	34	0.666667	12.8	2.66667	16.1333
34	815	35	0.433333	13.0333	2.4	15.8667
35	815	36	0.333333	13.6667	2.7	16.7
36	815	37	0.533333	13.0667	3.26667	16.8667
37	815	38	0.466667	14.3667	3	17.8333
38	815	39	0.366667	14.1667	3.7	18.2333
39	815	40	0.5	16.9333	3.8	21.2333
40	815	41	0.633333	16.7333	3.2	20.5667
41	815	42	0.533333	17.6333	3.83333	22
42	815	43	0.6	17.5333	3.93333	22.0667
43	815	44	0.433333	19.6667	3.46667	23.5667
44	815	45	0.4	18.5	3.8	22.7
45	815	46	0.633333	19.0333	4.06667	23.7333
46	815	47	0.7	19.7333	4.33333	24.7667
47	815	48	0.833333	20.6667	4.43333	25.9333
48	815	49	0.333333	19.8667	4.8	25
49	815	50	0.733333	20.0333	4.23333	25
50	815	51	0.566667	16.8	5.16667	22.5333
51	815	52	0.866667	17.4	4.9	23.1667
52	815	53	0.366667	17.1333	4.93333	22.4333
53	815	54	0.7	15.2	4.03333	19.9333
54	815	55	0.833333	15	5.56667	21.4
55	815	56	0.533333	15.2667	4.56667	20.3667
56	815	57	0.8	14.2333	4.33333	19.3667
57	815	58	0.6	15.1	4.16667	19.8667
58	815	59	0.833333	12.4667	4.93333	18.2333
59	815	60	0.4	11.8333	4.63333	16.8667
60	815	61	0.7	13.8667	4.5	19.0667
61	815	62	0.8	12.2667	4	17.0667
62	815	63	0.466667	12.1667	4.6	17.2333
63	815	64	0.733333	12.6667	4.06667	17.4667
64	815	65	0.766667	12.8333	4.36667	17.9667
65	815	66	0.633333	12.5	3.96667	17.1
66	815	67	0.566667	12.4667	2.73333	15.7667
67	815	68	0.666667	10.5333	3.83333	15.0333
68	815	69	0.466667	11.3333	3.96667	15.7667
69	815	70	0.9	12.1667	3.83333	16.9
70	815	71	0.3	10.8333	3.7	14.8333
71	815	72	0.6	10.8667	3.46667	14.9333
72	815	73	0.4	12.1	3.66667	16.1667
73	815	74	0.6	10.1333	3.13333	13.8667
74	815	75	0.533333	9	3.4	12.9333
75	815	76	0.733333	10.7	3.4	14.8333
76	815	77	0.6	9.6	3.16667	13.3667
77	815	78	0.4	10.5	2.9	13.8
78	815	79	0.4	9.43333	3.2	13.0333
79	815	80	0.6	10	3	13.6
80	815	81	0.3	9.76667	3.26667	13.3333
81	815	82	0.466667	8.23333	3.03333	11.7333
82	815	83	0.366667	9.16667	3.03333	12.5667
83	815	84	0.166667	8.06667	2.66667	10.9
84	815	85	0.366667	8.33333	2.36667	11.0667
85	815	86	0.233333	9.13333	2.43333	11.8
86	815	87	0.266667	9.8	2.86667	12.9333
87	815	88	0.366667	7.66667	2.73333	10.7667
88	815	89	0.333333	9.23333	2.3	11.8667
89	815	90	0.233333	7.4	2.73333	10.3667
90	815	91	0.233333	8	2	10.2333
91	815	92	0.4	8.3	1.93333	10.6333
92	815	93	0.5	8.73333	2.2	11.4333
93	815	94	0.4	7.66667	2.4	10.4667
94	815	95	0.266667	7.16667	2.13333	9.56667
95	815	96	0.233333	7.1	2.06667	9.4
96	815	97	0.366667	8.3	1.66667	10.3333
97	815	98	0.233333	7.6	2.3	10.1333
98	815	99	0.266667	8.7	2.2	11.1667
99	815	100	0.366667	7.3	1.33333	9
100	815	101	0.3	7.83333	1.9	10.0333
101	815	102	0.3	6.9	2	9.2
102	815	103	0.166667	7.53333	1.76667	9.46667
103	815	104	0.3	7.66667	1.66667	9.63333
104	815	105	0.133333	7.86667	2.26667	10.2667
105	815	106	0.333333	8.33333	1.5	10.1667
106	815	107	0.433333	8.16667	1.96667	10.5667
107	815	108	0.233333	9.13333	2.03333	11.4
108	815	109	0.3	8.1	2.1	10.5
109	815	110	0.4	8.26667	1.76667	10.4333
110	815	111	0.2	8.6	2.4	11.2
111	815	112	0.233333	9.26667	2.16667	11.6667
112	815	113	0.5	8.46667	2	10.9667
113	815	114	0.2	9.1	2.2	11.5
114	815	115	0.5	7.63333	2.26667	10.4
115	815	116	0.366667	9.6	2.26667	12.2333
116	815	117	0.366667	9.3	2.3	11.9667
117	815	118	0.3	8.83333	1.86667	11
118	815	119	0.1	9.83333	1.86667	11.8
119	815	120	0.3	8.9	2.56667	11.7667
120	815	121	0.366667	9.03333	2.23333	11.6333
121	815	122	0.266667	10.2	3.13333	13.6
122	815	123	0.333333	10.4667	2.23333	13.0333
123	815	124	0.2	10.0333	2.3	12.5333
124	815	125	0.2	10.5667	2.5	13.2667
125	815	126	0.5	10.8333	2.26667	13.6
126	815	127	0.466667	9.26667	2.63333	12.3667
127	815	128	0.166667	10.2	2.73333	13.1
128	815	129	0.4	10	2.56667	12.9667
129	815	130	0.3	11.3667	2.2	13.8667
130	815	131	0.466667	10.6	2.3	13.3667
131	815	132	0.0666667	12.3	2.36667	14.7333
132	815	133	0.6	11.3	2.96667	14.8667
133	815	134	0.366667	11.4667	2.43333	14.2667
134	815	135	0.433333	12.3333	2.43333	15.2
135	815	136	0.3	10.6	3.13333	14.0333
136	815	137	0.433333	11.4333	3.06667	14.9333
137	815	138	0.366667	13.3333	2.43333	16.1333
138	815	139	0.466667	12.4333	2.73333	15.6333
139	815	140	0.266667	13.1	3.46667	16.8333
140	815	141	0.166667	13.1667	4.3	17.6333
141	815	142	0.566667	12.0667	2.63333	15.2667
142	815	143	0.4	12.8	2.73333	15.9333
143	815	144	0.3	14.7	3	18
144	815	145	0.4	12.8	2.9	16.1
145	815	146	0.866667	13.5333	3.6	18
146	815	147	0.566667	14.7	3.8	19.0667
147	815	148	0.233333	14.5667	2.7	17.5
148	815	149	0.7	15.2	4.06667	19.9667
149	815	150	0.6	15.0667	3.8	19.4667
150	815	151	0.533333	15.8667	3.33333	19.7333
151	815	152	0.5	16.4	3.1	20
152	815	153	0.333333	17.2667	4.5	22.1
153	815	154	0.666667	17.5	3.76667	21.9333
154	815	155	0.566667	17.1	4.26667	21.9333
155	815	156	0.7	18.3	4.5	23.5
156	815	157	0.466667	17.6333	4.16667	22.2667
157	815	158	0.566667	18.7	4.63333	23.9
158	815	159	0.6	18.9333	3.9	23.4333
159	815	160	0.666667	18.0667	4.36667	23.1
160	815	161	0.766667	19.7	5.03333	25.5
161	815	162	0.833333	21.5667	4.46667	26.8667
162	815	163	1	19.9	3.96667	24.8667
163	815	164	0.8	20.1667	4.66667	25.6333
164	815	165	0.566667	20.9667	5.23333	26.7667
165	815	166	0.933333	21.5333	4.16667	26.6333
166	815	167	0.433333	24.0333	5.9	30.3667
167	815	168	0.933333	23.4333	4.63333	29
168	815	169	0.9	21.2333	5.5	27.6333
169	815	170	0.633333	23.9667	6.36667	30.9667
170	815	171	0.8	25.1667	4.76667	30.7333
171	815	172	0.7	24.8667	5.53333	31.1
172	815	173	0.966667	24.5333	5.6	31.1
173	815	174	1.03333	26.2333	6.33333	33.6
174	815	175	0.833333	24.7333	5.7	31.2667
175	815	176	0.8	27.5333	6.76667	35.1
176	815	177	0.6	28.5667	6.26667	35.4333
177	815	178	1	29.0667	6.3	36.3667
178	815	179	0.933333	30.2	6.1	37.2333
179	815	180	1.1	28.3	6.8	36.2
180	815	181	0.833333	30.2	5.43333	36.4667
181	815	182	1.03333	30.7333	6.43333	38.2
182	815	183	0.666667	34.3667	7.6	42.6333
183	815	184	0.766667	33	6.76667	40.5333
184	815	185	0.633333	33.9667	7.76667	42.3667
185	815	186	1.13333	33.6333	7.3	42.0667
186	815	187	1.46667	34.7333	7.13333	43.3333
187	815	188	1.16667	33.8333	7.93333	42.9333
188	815	189	1.03333	36.7	8.5	46.2333
189	815	190	1.46667	35.6667	7.66667	44.8
190	815	191	1.46667	38.4	9.23333	49.1
191	815	192	1.2	38.0667	9.26667	48.5333
192	815	193	1.5	38.6333	8.63333	48.7667
193	815	194	0.9	39.9	8.9	49.7
194	815	195	1.36667	40.7	8.86667	50.9333
195	815	196	1.23333	42.8	9.93333	53.9667
196	815	197	1.56667	43.8667	10.1	55.5333
197	815	198	1.33333	44.2333	9.66667	55.2333
198	815	199	1.3	44.9	9.86667	56.0667
199	815	200	1.53333	43.5667	10.8667	55.9667
200	815	201	1.33333	45.2667	11.4667	58.0667
201	815	202	1.6	47.5333	11.0667	60.2
202	815	203	1.53333	45.9	11.3667	58.8
203	815	204	1.3	49.6333	10.5	61.4333
204	815	205	1.16667	50.9	10.2667	62.3333
205	815	206	1.86667	49.2667	12	63.1333
206	815	207	1.7	51.0333	11.7	64.4333
207	815	208	1.36667	50.1333	12.4333	63.9333
208	815	209	1.7	53.3667	11.8333	66.9
209	815	210	1.8	54.7333	13.0667	69.6
210	815	211	1.46667	54.5667	11.6667	67.7
211	815	212	1.6	54.8	12.8	69.2
212	815	213	2.3	56.8333	13.2333	72.3667
213	815	214	2.16667	56.4333	14.0333	72.6333
214	815	215	2	60	13.1667	75.1667
215	815	216	1.63333	58.2667	12.9333	72.8333
216	815	217	2.26667	62.4667	13.5	78.2333
217	815	218	2.2	58.4	14.6	75.2
218	815	219	1.93333	60.3	14.4	76.6333
219	815	220	2.26667	62.4	14.8	79.4667
220	815	221	2.46667	64.8	16.0667	83.3333
221	815	222	2.3	62.3667	14.6333	79.3
222	815	223	2.53333	66.3333	14.3333	83.2
223	815	224	2.43333	65.6333	17.1	85.1667
224	815	225	2.4	65.7667	15.5667	83.7333
225	815	226	1.93333	64.2333	13.4	79.5667

## Sheet: Scenario 7
	Set	DAY	Child	Adult	Elderly	Total
0	816	1	0	0	0	0
1	816	2	0.0333333	0.0333333	0	0.0666667
2	816	3	0	0.1	0.133333	0.233333
3	816	4	0	0.133333	0.0333333	0.166667
4	816	5	0.0333333	0.2	0.133333	0.366667
5	816	6	0	0.366667	0.233333	0.6
6	816	7	0	0.233333	0.133333	0.366667
7	816	8	0.0333333	0.533333	0.133333	0.7
8	816	9	0.0666667	0.566667	0.133333	0.766667
9	816	10	0.133333	0.733333	0.166667	1.03333
10	816	11	0.0333333	1.3	0.3	1.63333
11	816	12	0.0666667	1.53333	0.466667	2.06667
12	816	13	0.1	1.76667	0.333333	2.2
13	816	14	0.0333333	1.6	0.333333	1.96667
14	816	15	0	2.16667	0.533333	2.7
15	816	16	0.133333	2.1	0.7	2.93333
16	816	17	0.266667	2.83333	0.7	3.8
17	816	18	0.333333	3.26667	0.966667	4.56667
18	816	19	0.0666667	3.66667	0.866667	4.6
19	816	20	0.2	4.3	1.13333	5.63333
20	816	21	0.133333	3.56667	1.06667	4.76667
21	816	22	0.133333	4.76667	1.5	6.4
22	816	23	0.266667	5.4	1.26667	6.93333
23	816	24	0.266667	5.53333	1.86667	7.66667
24	816	25	0.233333	5.9	1.36667	7.5
25	816	26	0.3	6.23333	1.66667	8.2
26	816	27	0.166667	7.86667	1.8	9.83333
27	816	28	0.333333	7.93333	1.5	9.76667
28	816	29	0.433333	8	2.23333	10.6667
29	816	30	0.533333	9.1	2.33333	11.9667
30	816	31	0.633333	10.0333	2.56667	13.2333
31	816	32	0.433333	11.0333	2.56667	14.0333
32	816	33	0.933333	11.4333	2.63333	15
33	816	34	0.266667	11.6	3.06667	14.9333
34	816	35	0.466667	13.4667	2.43333	16.3667
35	816	36	0.8	13.5667	3.1	17.4667
36	816	37	0.433333	14.3	3.46667	18.2
37	816	38	0.3	14.9	3.13333	18.3333
38	816	39	0.8	15.6333	3	19.4333
39	816	40	0.5	15.1333	3.46667	19.1
40	816	41	0.533333	14.5333	3.5	18.5667
41	816	42	0.8	15.8667	3.96667	20.6333
42	816	43	0.7	18.3	3.9	22.9
43	816	44	0.8	17.2667	4	22.0667
44	816	45	0.566667	18.8333	4.16667	23.5667
45	816	46	0.433333	20.1333	4.23333	24.8
46	816	47	0.633333	19.6333	4.7	24.9667
47	816	48	0.666667	21.8333	4.4	26.9
48	816	49	0.9	20.5333	4.86667	26.3
49	816	50	0.8	19.8333	4.96667	25.6
50	816	51	0.933333	18.7	4.9	24.5333
51	816	52	0.933333	18.2	4.86667	24
52	816	53	0.8	16.6333	5.3	22.7333
53	816	54	1.03333	17.3	4.56667	22.9
54	816	55	0.633333	15.8333	4.96667	21.4333
55	816	56	0.633333	15.6333	4.56667	20.8333
56	816	57	0.633333	15.6667	4.66667	20.9667
57	816	58	0.7	14.5	4.56667	19.7667
58	816	59	0.533333	14.0333	4.73333	19.3
59	816	60	0.933333	13.3667	3.9	18.2
60	816	61	0.6	14	5.06667	19.6667
61	816	62	0.633333	13.8	4.53333	18.9667
62	816	63	0.7	13.9667	4.2	18.8667
63	816	64	0.666667	12.3333	5.06667	18.0667
64	816	65	0.466667	12.4	3.9	16.7667
65	816	66	0.533333	11.9	3.8	16.2333
66	816	67	0.766667	13.5	4.16667	18.4333
67	816	68	0.7	11.4667	4.4	16.5667
68	816	69	0.366667	11.6333	3.56667	15.5667
69	816	70	0.5	11.4333	3.53333	15.4667
70	816	71	0.633333	11.1	4	15.7333
71	816	72	0.533333	10.4	3.13333	14.0667
72	816	73	0.533333	10.9333	3.9	15.3667
73	816	74	0.566667	9.83333	3.66667	14.0667
74	816	75	0.4	9.9	3.13333	13.4333
75	816	76	0.733333	10.5	3	14.2333
76	816	77	0.666667	9.6	3.2	13.4667
77	816	78	0.4	8.8	3.33333	12.5333
78	816	79	0.533333	9.4	2.96667	12.9
79	816	80	0.633333	9.86667	3.16667	13.6667
80	816	81	0.433333	7.86667	2.63333	10.9333
81	816	82	0.333333	8.16667	2.66667	11.1667
82	816	83	0.566667	8.4	2.53333	11.5
83	816	84	0.333333	8.36667	2.5	11.2
84	816	85	0.4	7.23333	2.96667	10.6
85	816	86	0.633333	7.66667	3.03333	11.3333
86	816	87	0.366667	8.13333	2.5	11
87	816	88	0.433333	7.66667	2	10.1
88	816	89	0.2	7.76667	1.93333	9.9
89	816	90	0.333333	7.4	2.13333	9.86667
90	816	91	0.333333	7.1	2.3	9.73333
91	816	92	0.5	7.23333	2	9.73333
92	816	93	0.233333	6.63333	1.93333	8.8
93	816	94	0.366667	7.43333	2.43333	10.2333
94	816	95	0.433333	7.16667	2.13333	9.73333
95	816	96	0.333333	7.53333	1.93333	9.8
96	816	97	0.1	7	2.03333	9.13333
97	816	98	0.433333	7.26667	1.83333	9.53333
98	816	99	0.2	7.23333	2.26667	9.7
99	816	100	0.3	7.2	2.23333	9.73333
100	816	101	0.666667	7.06667	2.1	9.83333
101	816	102	0.333333	7.43333	2.16667	9.93333
102	816	103	0.266667	6.86667	1.66667	8.8
103	816	104	0.433333	7.23333	1.8	9.46667
104	816	105	0.366667	7.46667	1.63333	9.46667
105	816	106	0.566667	7.23333	2.16667	9.96667
106	816	107	0.266667	7.66667	1.93333	9.86667
107	816	108	0.366667	8.6	1.86667	10.8333
108	816	109	0.633333	9.5	2	12.1333
109	816	110	0.233333	7.33333	1.96667	9.53333
110	816	111	0.166667	8.26667	2.53333	10.9667
111	816	112	0.5	7.43333	2.03333	9.96667
112	816	113	0.3	8.26667	2.06667	10.6333
113	816	114	0.5	9.63333	2.26667	12.4
114	816	115	0.366667	9.36667	1.8	11.5333
115	816	116	0.4	10.2	2.66667	13.2667
116	816	117	0.266667	11.7333	2.46667	14.4667
117	816	118	0.2	11.6667	2.53333	14.4
118	816	119	0.466667	13.0667	2.63333	16.1667
119	816	120	0.4	14	2.8	17.2
120	816	121	0.533333	14.0333	2.73333	17.3
121	816	122	0.4	14.6333	3.9	18.9333
122	816	123	0.366667	14.6667	3	18.0333
123	816	124	0.3	15.9	3.73333	19.9333
124	816	125	0.333333	16.3667	4.1	20.8
125	816	126	0.433333	17.1333	3.86667	21.4333
126	816	127	0.433333	18.1667	4.16667	22.7667
127	816	128	0.666667	18.3333	3.93333	22.9333
128	816	129	0.333333	19.8	4.1	24.2333
129	816	130	0.666667	22	4.26667	26.9333
130	816	131	0.7	21.3333	4.93333	26.9667
131	816	132	0.533333	25.7	4.76667	31
132	816	133	0.633333	23.7667	5.76667	30.1667
133	816	134	1	26.2	6.1	33.3
134	816	135	0.9	26.9333	6.83333	34.6667
135	816	136	1.13333	28.4333	5.53333	35.1
136	816	137	1.06667	31.5333	6.66667	39.2667
137	816	138	0.9	32.3	6.5	39.7
138	816	139	0.933333	33.7667	6.6	41.3
139	816	140	1.13333	35.7333	6.76667	43.6333
140	816	141	0.9	38.2333	8.06667	47.2
141	816	142	1.26667	40.0333	8.96667	50.2667
142	816	143	1.2	41.9	8.93333	52.0333
143	816	144	1.13333	44.6667	8.63333	54.4333
144	816	145	0.966667	44.7	10.2667	55.9333
145	816	146	1.5	46.0667	10.0333	57.6
146	816	147	1.93333	49.1	11.4667	62.5
147	816	148	1.3	50.5333	10.9333	62.7667
148	816	149	1.36667	54.4667	12.1667	68
149	816	150	1.53333	54.9333	12.9	69.3667
150	816	151	1.73333	60.2333	11.7333	73.7
151	816	152	1.93333	61.2667	13.7333	76.9333
152	816	153	1.7	62.7	14.9333	79.3333
153	816	154	2.26667	65.8667	15.0667	83.2
154	816	155	2.66667	68.2333	15.0333	85.9333
155	816	156	2.8	73.7333	15.3333	91.8667
156	816	157	2.43333	72.9667	16.5333	91.9333
157	816	158	2.43333	74.9	16.2333	93.5667
158	816	159	2.76667	79.9	17.1667	99.8333
159	816	160	2.36667	84.2667	17.5667	104.2
160	816	161	2.86667	86.3	18.2333	107.4
161	816	162	3.16667	90.9333	18.9333	113.033
162	816	163	2.86667	92.1333	20.4667	115.467
163	816	164	3.06667	91.2333	21.0333	115.333
164	816	165	3.53333	95.7	20.8	120.033
165	816	166	2.76667	94.8	22.3	119.867
166	816	167	3.73333	103.267	22.6	129.6
167	816	168	3.43333	103.233	21.4333	128.1
168	816	169	3.4	106.667	23.7	133.767
169	816	170	3.16667	108.333	23.9	135.4
170	816	171	3.76667	109.5	25.8667	139.133
171	816	172	3.46667	114.867	25.2333	143.567
172	816	173	3.16667	115	26.3667	144.533
173	816	174	3.6	116.867	26.4333	146.9
174	816	175	3.76667	118.8	27.1	149.667
175	816	176	3.96667	116.8	26.8333	147.6
176	816	177	4.4	115.567	28.8667	148.833
177	816	178	3.2	122.033	26.7333	151.967
178	816	179	4.5	125.5	26.8333	156.833
179	816	180	4.43333	126.3	29.2667	160
180	816	181	4.33333	124.367	31	159.7
181	816	182	5.03333	126.433	29.5	160.967
182	816	183	4.66667	125.8	28.5333	159
183	816	184	4.23333	125.3	29.8333	159.367
184	816	185	4.56667	125.833	29.6667	160.067
185	816	186	4.3	121.6	29.6333	155.533
186	816	187	4.5	127.6	29.1333	161.233
187	816	188	3.83333	123.4	30.4333	157.667
188	816	189	3.53333	123.633	31.1333	158.3
189	816	190	4.13333	124.867	31.3	160.3
190	816	191	4.16667	121.2	29.2333	154.6
191	816	192	4.43333	119.633	30.0667	154.133
192	816	193	3.9	120.467	29.4667	153.833
193	816	194	3.73333	117.6	29.4	150.733
194	816	195	3.6	118.167	29.5	151.267
195	816	196	4.23333	115.567	31.0667	150.867
196	816	197	3.53333	113.033	30.8333	147.4
197	816	198	4.3	109.533	30.1333	143.967
198	816	199	3.23333	110.133	30	143.367
199	816	200	3.73333	113.1	27.1333	143.967
200	816	201	3.7	102.867	26.5667	133.133
201	816	202	3.66667	104.633	26.6333	134.933
202	816	203	3.7	97.6333	26.1667	127.5
203	816	204	3.63333	99.3	25.4667	128.4
204	816	205	2.96667	98.2333	25.5667	126.767
205	816	206	3.06667	93.7	25.2	121.967
206	816	207	3.06667	90.4667	25.5667	119.1
207	816	208	2.9	92.1	22.7667	117.767
208	816	209	2.93333	85.1333	22.3667	110.433
209	816	210	3.4	87.2333	22.3667	113
210	816	211	3	80.0333	20.9333	103.967
211	816	212	2.6	74.8667	21.5	98.9667
212	816	213	2.63333	73.0667	20.8	96.5
213	816	214	2.66667	70.7	21.3	94.6667
214	816	215	2.36667	71.4333	18	91.8
215	816	216	2.13333	68.4	18.9667	89.5
216	816	217	1.8	67.7333	18.9667	88.5
217	816	218	2.13333	62.9667	18	83.1
218	816	219	2.36667	61.5333	17.6333	81.5333
219	816	220	2	59.8333	17.8	79.6333
220	816	221	2.06667	58.5333	16.8	77.4
221	816	222	2.23333	55.3333	15.3333	72.9
222	816	223	2.06667	52.7	14.2667	69.0333
223	816	224	1.53333	51.3333	15.0333	67.9
224	816	225	1.6	50.4667	13.5	65.5667
225	816	226	1.96667	48.5667	13.8333	64.3667

## Sheet: Scenario 8
	Set	DAY	Child	Adult	Elderly	Total
0	817	1	0	0	0	0
1	817	2	0	0.1	0	0.1
2	817	3	0	0	0.0333333	0.0333333
3	817	4	0	0.0666667	0.1	0.166667
4	817	5	0.0333333	0.133333	0.1	0.266667
5	817	6	0.0333333	0.333333	0.1	0.466667
6	817	7	0	0.433333	0.166667	0.6
7	817	8	0.0333333	0.8	0.133333	0.966667
8	817	9	0	1.06667	0.133333	1.2
9	817	10	0	0.966667	0.266667	1.23333
10	817	11	0.0666667	1.13333	0.433333	1.63333
11	817	12	0.0666667	1.3	0.366667	1.73333
12	817	13	0.166667	1.5	0.3	1.96667
13	817	14	0.266667	2.06667	0.633333	2.96667
14	817	15	0.0333333	1.46667	0.433333	1.93333
15	817	16	0.133333	2.36667	0.5	3
16	817	17	0.133333	3.56667	0.6	4.3
17	817	18	0.166667	3.03333	0.666667	3.86667
18	817	19	0.166667	3.63333	0.866667	4.66667
19	817	20	0.233333	4.1	1.06667	5.4
20	817	21	0.0666667	4.33333	1.2	5.6
21	817	22	0.0666667	4.6	0.933333	5.6
22	817	23	0.5	5.53333	1.4	7.43333
23	817	24	0.333333	6.43333	1.36667	8.13333
24	817	25	0.5	6.56667	1.8	8.86667
25	817	26	0.466667	7.13333	1.83333	9.43333
26	817	27	0.433333	7.93333	1.83333	10.2
27	817	28	0.666667	8.26667	1.76667	10.7
28	817	29	0.3	8.9	2.2	11.4
29	817	30	0.566667	9.26667	2.76667	12.6
30	817	31	0.466667	11.6333	2.8	14.9
31	817	32	0.5	11.0333	2.5	14.0333
32	817	33	0.266667	11.3667	2.66667	14.3
33	817	34	0.533333	12.8333	2.76667	16.1333
34	817	35	0.433333	12.9333	2.93333	16.3
35	817	36	0.566667	15.0667	2.73333	18.3667
36	817	37	0.566667	13.7333	3.1	17.4
37	817	38	0.333333	15.4333	3.6	19.3667
38	817	39	0.7	14.8667	3.73333	19.3
39	817	40	0.5	16.9667	3.4	20.8667
40	817	41	0.666667	18.0333	3.33333	22.0333
41	817	42	0.666667	19.3667	4.1	24.1333
42	817	43	0.6	18.6333	4.3	23.5333
43	817	44	0.866667	19.9333	4.4	25.2
44	817	45	0.766667	20.4333	4.13333	25.3333
45	817	46	0.766667	19.4	4.56667	24.7333
46	817	47	0.633333	21.2667	4.66667	26.5667
47	817	48	0.766667	22.1667	4.93333	27.8667
48	817	49	0.833333	19.9	5.06667	25.8
49	817	50	0.8	19.5333	5.33333	25.6667
50	817	51	0.9	18.8333	4.86667	24.6
51	817	52	0.933333	17.8333	4.4	23.1667
52	817	53	0.933333	16.2667	5.53333	22.7333
53	817	54	0.566667	17.9	4.36667	22.8333
54	817	55	0.8	15.8	5.2	21.8
55	817	56	0.9	15.1667	4.46667	20.5333
56	817	57	0.9	15.1667	5.03333	21.1
57	817	58	0.733333	14.9667	5.4	21.1
58	817	59	0.8	16.9333	4.33333	22.0667
59	817	60	0.733333	15.5	4.86667	21.1
60	817	61	0.9	13.6667	4	18.5667
61	817	62	0.833333	14.2333	3.56667	18.6333
62	817	63	1.1	13.1333	4.7	18.9333
63	817	64	0.733333	14	4.5	19.2333
64	817	65	0.8	12.2333	4.13333	17.1667
65	817	66	0.8	14.0333	4.6	19.4333
66	817	67	0.666667	13.8667	4.63333	19.1667
67	817	68	0.733333	12.6	3.9	17.2333
68	817	69	0.433333	12.1	4.13333	16.6667
69	817	70	0.566667	11.2333	3.76667	15.5667
70	817	71	0.433333	10.7	4.16667	15.3
71	817	72	0.5	11.9667	3.23333	15.7
72	817	73	0.533333	10.1333	3.03333	13.7
73	817	74	0.566667	10.8	3.66667	15.0333
74	817	75	0.733333	10.7	3.6	15.0333
75	817	76	0.333333	10.8333	3.5	14.6667
76	817	77	0.466667	10.2	2.86667	13.5333
77	817	78	0.7	9.06667	3.33333	13.1
78	817	79	0.4	9.66667	3.03333	13.1
79	817	80	0.466667	9.8	3.23333	13.5
80	817	81	0.233333	9.9	2.56667	12.7
81	817	82	0.366667	9.7	2.86667	12.9333
82	817	83	0.233333	8.1	3.13333	11.4667
83	817	84	0.4	8.4	2.53333	11.3333
84	817	85	0.533333	8	3.1	11.6333
85	817	86	0.466667	8.03333	2.86667	11.3667
86	817	87	0.433333	7.7	2.73333	10.8667
87	817	88	0.466667	8.5	2.43333	11.4
88	817	89	0.366667	7.76667	2.76667	10.9
89	817	90	0.366667	7.4	2.8	10.5667
90	817	91	0.533333	6.43333	2.5	9.46667
91	817	92	0.333333	8.53333	2.23333	11.1
92	817	93	0.333333	8.43333	2.53333	11.3
93	817	94	0.466667	7	2.16667	9.63333
94	817	95	0.333333	7.26667	2.46667	10.0667
95	817	96	0.3	7.3	2.23333	9.83333
96	817	97	0.4	6.56667	1.96667	8.93333
97	817	98	0.4	7.16667	2.03333	9.6
98	817	99	0.433333	7.13333	1.63333	9.2
99	817	100	0.566667	6.36667	1.73333	8.66667
100	817	101	0.266667	6.63333	2.06667	8.96667
101	817	102	0.433333	6.56667	2.16667	9.16667
102	817	103	0.333333	6.66667	2.2	9.2
103	817	104	0.333333	6.56667	1.66667	8.56667
104	817	105	0.2	6.6	1.86667	8.66667
105	817	106	0.566667	6.96667	2.5	10.0333
106	817	107	0.366667	7.66667	1.63333	9.66667
107	817	108	0.266667	8.3	1.86667	10.4333
108	817	109	0.3	7.33333	1.76667	9.4
109	817	110	0.233333	7.4	1.86667	9.5
110	817	111	0.266667	7.83333	2.23333	10.3333
111	817	112	0.2	7.3	1.73333	9.23333
112	817	113	0.133333	8.13333	1.6	9.86667
113	817	114	0.233333	8.26667	1.96667	10.4667
114	817	115	0.4	8.96667	1.83333	11.2
115	817	116	0.366667	8.26667	1.56667	10.2
116	817	117	0.166667	10.1	1.83333	12.1
117	817	118	0.333333	8.76667	2.1	11.2
118	817	119	0.333333	9.56667	2.4	12.3
119	817	120	0.566667	9.83333	1.83333	12.2333
120	817	121	0.366667	8.8	2.36667	11.5333
121	817	122	0.233333	9.3	2.6	12.1333
122	817	123	0.166667	10.4667	2.33333	12.9667
123	817	124	0.266667	11.3333	2.23333	13.8333
124	817	125	0.266667	10.8	2.93333	14
125	817	126	0.6	10.6667	1.96667	13.2333
126	817	127	0.266667	11.8333	2.5	14.6
127	817	128	0.433333	12.1	2.43333	14.9667
128	817	129	0.533333	11.9	2.2	14.6333
129	817	130	0.4	12.2667	2.6	15.2667
130	817	131	0.5	13.9	2.8	17.2
131	817	132	0.533333	12.2333	2.73333	15.5
132	817	133	0.4	13.4333	3.2	17.0333
133	817	134	0.366667	13.6333	3.26667	17.2667
134	817	135	0.733333	13.3333	2.73333	16.8
135	817	136	0.733333	13.6667	2.96667	17.3667
136	817	137	0.266667	15	3.46667	18.7333
137	817	138	0.6	15.6333	3.13333	19.3667
138	817	139	0.5	15.7	2.9	19.1
139	817	140	0.5	15.5	4.06667	20.0667
140	817	141	0.5	17.0667	3.6	21.1667
141	817	142	0.433333	16.1333	3.23333	19.8
142	817	143	0.633333	18.2	3.76667	22.6
143	817	144	0.633333	19.2	3.56667	23.4
144	817	145	0.6	17.9667	4.06667	22.6333
145	817	146	0.633333	19.5333	3.5	23.6667
146	817	147	0.666667	20.9667	4.36667	26
147	817	148	0.8	19.9333	5.03333	25.7667
148	817	149	0.666667	21.1	4.93333	26.7
149	817	150	0.933333	22.1667	5	28.1
150	817	151	1.2	23.7333	5.26667	30.2
151	817	152	0.866667	22.4667	5.7	29.0333
152	817	153	0.8	23.0333	4.6	28.4333
153	817	154	0.566667	24.7333	5.86667	31.1667
154	817	155	0.7	27.6	5.93333	34.2333
155	817	156	0.866667	27.6	5.76667	34.2333
156	817	157	1.2	28.4	6	35.6
157	817	158	1.33333	30.8667	6.73333	38.9333
158	817	159	0.9	30.2667	6.4	37.5667
159	817	160	1.16667	31.1	5.9	38.1667
160	817	161	1.3	32.1667	7.33333	40.8
161	817	162	1.2	32.4667	7.8	41.4667
162	817	163	0.733333	34	7.16667	41.9
163	817	164	1.33333	34.4667	7.16667	42.9667
164	817	165	1.63333	36.4667	8.2	46.3
165	817	166	1.36667	40.5667	9.23333	51.1667
166	817	167	1.16667	38.7667	8.13333	48.0667
167	817	168	1.3	41.7667	9.76667	52.8333
168	817	169	1.36667	41.8667	8.76667	52
169	817	170	1.53333	45.2667	11	57.8
170	817	171	1.63333	47.1667	10.4333	59.2333
171	817	172	1.5	48.2	10.1333	59.8333
172	817	173	1.36667	50.0667	11.8	63.2333
173	817	174	1.4	52.9667	11.1667	65.5333
174	817	175	1.83333	53.5	12.1	67.4333
175	817	176	1.66667	55.0667	11.3667	68.1
176	817	177	1.5	59.5667	13.2333	74.3
177	817	178	1.56667	58.9333	13.3667	73.8667
178	817	179	1.8	63.2333	13	78.0333
179	817	180	1.73333	64.6667	12.9333	79.3333
180	817	181	2.5	64.2333	13.0667	79.8
181	817	182	1.93333	65.1333	14.3	81.3667
182	817	183	2.13333	67.4333	15.4333	85
183	817	184	2.6	69.3667	16	87.9667
184	817	185	2.56667	74	16.2667	92.8333
185	817	186	2.63333	72.6667	16.9333	92.2333
186	817	187	2.33333	78.5667	16.9333	97.8333
187	817	188	2.33333	79.5333	17.9	99.7667
188	817	189	2.83333	77.3667	17.9333	98.1333
189	817	190	3.16667	84.2667	17.8	105.233
190	817	191	3.2	85.7	17.8	106.7
191	817	192	2.06667	83.7	19	104.767
192	817	193	2.7	88.5667	19.2	110.467
193	817	194	2.23333	88.8	20.0333	111.067
194	817	195	2.5	90.6333	21.1	114.233
195	817	196	3.13333	90.0333	20.9	114.067
196	817	197	3.66667	90.6667	21.5	115.833
197	817	198	2.63333	96.0667	21.7333	120.433
198	817	199	3.73333	92.4667	22.5667	118.767
199	817	200	2.76667	93.8	22.7	119.267
200	817	201	2.46667	96.2333	22.1667	120.867
201	817	202	2.56667	91.1	21.9667	115.633
202	817	203	3	97.3667	23.6	123.967
203	817	204	3.66667	99.0667	23.3	126.033
204	817	205	3.56667	97.5333	23.5667	124.667
205	817	206	3.46667	97	23.7	124.167
206	817	207	3.73333	98.8667	22.8	125.4
207	817	208	3.23333	101.333	24.5667	129.133
208	817	209	2.73333	97.4333	25.3667	125.533
209	817	210	2.73333	101.033	25.2	128.967
210	817	211	3.76667	99.5667	24.3667	127.7
211	817	212	3.53333	101.067	24.7	129.3
212	817	213	3.36667	96.8667	25.2667	125.5
213	817	214	3.26667	97.4	24.5333	125.2
214	817	215	3.26667	97.2333	24.4	124.9
215	817	216	3.3	95.6667	23.7667	122.733
216	817	217	3.43333	99.2333	24.4667	127.133
217	817	218	3.06667	94.8667	24.4333	122.367
218	817	219	3.96667	95	23.9667	122.933
219	817	220	3.4	92.5	22.6667	118.567
220	817	221	3.4	92.8667	22.7	118.967
221	817	222	3.4	93.2667	21.8667	118.533
222	817	223	2.96667	91.6333	24.6	119.2
223	817	224	2.76667	86.4333	21.1667	110.367
224	817	225	2.96667	89.2667	23.6667	115.9
225	817	226	3.63333	86.7	23.0667	113.4

[truncated: 1 more sheets: Scenario 9]
