# Supplementary material for: The impact of social distancing on COVID19 spread: State of Georgia case study
Source: PLoS One. 2020 Oct 12;15(10):e0239798. doi: 10.1371/journal.pone.0239798 (PMC7549801; doi:10.1371/journal.pone.0239798)
Supplement: S17 Dataset — Data values are averages from the 30 runs. Since the simulation is based on the population of Georgia, and each entity in the simulation represents ten people, all data values recorded are based on one-tenth of the population of Georgia, that is, there are a total of roughly one million people in the simulation. (XLSX) [file pone.0239798.s021.xlsx]

## Sheet: NI
	Appling	Atkinson	Bacon	Baker	Baldwin	Banks	Barrow	Bartow	Ben Hill	Berrien	Bibb	Bleckley	Brantley	Brooks	Bryan	Bulloch	Burke	Butts	Calhoun	Camden	Candler	Carroll	Catoosa	Charlton	Chatham	Chattahoochee	Chattooga	Cherokee	Clarke	Clay	Clayton	Clinch	Cobb	Coffee	Colquitt	Columbia	Cook	Coweta	Crawford	Crisp	Dade	Dawson	Decatur	DeKalb	Dodge	Dooly	Dougherty	Douglas	Early
2020-02-18	0	0	0	0	0	0	0	0	0	0	0	0	0	0	0	0	0	0	0	0	0	0	0	0	0	0	0	0	0	0	1	0	2	0	0	0	0	0	0	0	0	0	0	2	0	0	1	0	0
2020-02-19	0	0.0333333	0.0333333	0	0.0333333	0.0333333	0	0.1	0	0.0333333	0.166667	0	0	0.0333333	0.1	0.166667	0.0666667	0.0333333	0	0.1	0	0.2	0.0333333	0.0333333	0.7	0.0333333	0.133333	0.466667	0.1	0	0.766667	0	1.46667	0.1	0.0666667	0.233333	0.0666667	0.3	0.0333333	0	0.0333333	0.0333333	0.0666667	1.66667	0	0	0.266667	0.166667	0
2020-02-20	0	0	0	0	0.133333	0	0.0333333	0.266667	0	0	0.3	0	0	0	0.1	0.166667	0.0333333	0.1	0	0.0333333	0.0333333	0.166667	0.133333	0.1	0.433333	0	0.1	0.366667	0.333333	0	0.933333	0.0333333	1.43333	0.0666667	0.0333333	0.3	0.0333333	0.533333	0	0.0333333	0.0333333	0.0333333	0	1.86667	0	0.0333333	0.6	0.266667	0.0333333
2020-02-21	0.0666667	0.0333333	0.0333333	0	0.0333333	0.0333333	0	0.233333	0	0.0333333	0.3	0.0333333	0	0.0333333	0.1	0.166667	0.0666667	0.0333333	0	0.0666667	0.0333333	0.233333	0.266667	0.133333	0.9	0	0.0666667	0.8	0.266667	0	1.26667	0	2.36667	0.133333	0.1	0.133333	0	0.366667	0.133333	0.0666667	0.0666667	0.0333333	0.1	2.7	0.0666667	0.0333333	0.466667	0.4	0.0666667
2020-02-22	0.1	0	0	0	0.133333	0.0333333	0.2	0.233333	0	0.0333333	0.466667	0	0.0333333	0	0.0666667	0.266667	0.1	0.166667	0	0.133333	0.0333333	0.366667	0.133333	0.0333333	1.03333	0.0333333	0.0666667	0.833333	0.5	0	1.8	0	3.56667	0.233333	0.0666667	0.4	0	0.566667	0.133333	0.0333333	0	0.0333333	0.0333333	3.1	0.0333333	0.1	0.366667	0.333333	0.0333333
2020-02-23	0	0.0333333	0	0	0.233333	0.0333333	0.0666667	0.366667	0	0	0.433333	0.0333333	0	0.0333333	0.233333	0.2	0.1	0.4	0	0.233333	0	0.433333	0.266667	0.0333333	1.66667	0.0666667	0.2	0.966667	0.366667	0	1.8	0	3.93333	0.266667	0.3	0.266667	0.1	0.633333	0	0	0.1	0.0666667	0.1	3.53333	0.1	0	0.8	0.533333	0.133333
2020-02-24	0.0333333	0	0.0333333	0	0.366667	0.133333	0.133333	0.433333	0	0.0333333	0.766667	0.0333333	0.1	0.0333333	0.1	0.266667	0.1	0.166667	0	0.3	0	0.3	0.333333	0.0333333	1.96667	0	0.3	1.46667	0.5	0	1.96667	0.0333333	4.96667	0.1	0.333333	0.933333	0.0666667	1.2	0.166667	0.166667	0.0333333	0.1	0.133333	4.26667	0.0333333	0.0333333	0.466667	0.8	0.1
2020-02-25	0.0333333	0.133333	0.0333333	0	0.2	0.2	0.2	0.766667	0.1	0	0.866667	0	0	0.0666667	0.233333	0.233333	0.266667	0.166667	0	0.4	0.1	0.766667	0.433333	0.133333	2.23333	0.0333333	0.133333	1.56667	0.633333	0.0333333	2.7	0.0333333	5.8	0.333333	0.4	0.866667	0.0666667	0.866667	0.133333	0.0666667	0.0333333	0.0333333	0.1	5.1	0.1	0.166667	0.7	0.533333	0.0666667
2020-02-26	0	0.0333333	0.0666667	0.0333333	0.366667	0.166667	0.333333	0.666667	0.0333333	0.1	1.23333	0.0666667	0.233333	0.1	0.1	0.433333	0.166667	0.433333	0	0.4	0	1.23333	0.5	0.166667	2.96667	0.0333333	0.0666667	1.5	0.9	0	3	0	6.86667	0.1	0.4	0.933333	0.0666667	1.33333	0.166667	0.2	0.0333333	0.1	0.266667	6.56667	0.1	0.0333333	0.466667	1.4	0.166667
2020-02-27	0.166667	0	0.0333333	0	0.433333	0.3	0.466667	1.03333	0.1	0.0666667	1.33333	0.0333333	0.166667	0.133333	0.533333	0.433333	0.2	0.433333	0	0.433333	0.2	1.46667	0.5	0.0666667	3.03333	0.0333333	0.1	1.96667	0.533333	0	3.73333	0	8.26667	0.3	0.7	1.63333	0.266667	1.66667	0.1	0.133333	0.0666667	0.1	0.2	7.46667	0.3	0	1.06667	1.4	0.3
2020-02-28	0	0	0.1	0.0333333	0.7	0.266667	0.433333	0.9	0.0666667	0.0333333	1.43333	0.0666667	0.233333	0.0333333	0.4	0.5	0.233333	0.333333	0	0.466667	0.0333333	1.5	0.7	0.2	3.43333	0.133333	0.233333	2.4	1.26667	0.1	3.86667	0.0333333	9	0.166667	0.433333	1.63333	0.166667	1.63333	0.1	0.433333	0.1	0.2	0.2	8.56667	0.233333	0.1	0.966667	1.6	0.2
2020-02-29	0.166667	0.1	0.133333	0.0333333	0.866667	0.166667	0.733333	1.8	0.1	0.233333	1.36667	0.0666667	0.2	0.1	0.433333	0.7	0.266667	0.4	0.0333333	0.5	0.1	1.66667	1.03333	0.2	4.33333	0.0666667	0.133333	3.03333	1	0.133333	5.56667	0	11.2	0.2	0.7	1.76667	0.133333	1.7	0.133333	0.566667	0.1	0.266667	0.433333	11.1	0.3	0.0666667	1.13333	1.4	0.266667
2020-03-01	0	0.0666667	0.1	0.0666667	0.7	0.333333	0.766667	1.86667	0.133333	0.166667	2.23333	0.1	0.2	0.0666667	0.733333	0.9	0.366667	0.733333	0.0666667	0.8	0.233333	2.03333	0.633333	0.166667	5.03333	0.133333	0.266667	3.3	1.46667	0.133333	5	0.0333333	12.0333	0.466667	1.06667	1.9	0.266667	2.63333	0.366667	0.233333	0.0666667	0.0666667	0.366667	11.1333	0.333333	0.0666667	1.56667	2.16667	0.3
2020-03-02	0.133333	0.0666667	0.1	0	1.13333	0.166667	0.9	1.76667	0.2	0.2	2.16667	0.166667	0.166667	0.1	0.833333	1.03333	0.4	0.6	0	0.8	0.133333	2.1	1.6	0.266667	6.26667	0.166667	0.366667	4.2	1.83333	0.0666667	5.96667	0.0666667	14.7667	0.633333	0.966667	2.66667	0.133333	2.66667	0.466667	0.333333	0.0333333	0.333333	0.533333	13.9333	0.133333	0.0666667	1.76667	2.2	0.333333
2020-03-03	0.266667	0.0333333	0.233333	0.0666667	0.966667	0.466667	1.3	2.3	0.233333	0.333333	2.8	0.233333	0.5	0.1	0.866667	1	0.533333	0.733333	0.0333333	0.733333	0.166667	2.8	1.4	0.266667	6.6	0.166667	0.333333	4	1.7	0.0666667	8.13333	0	18.0667	0.533333	1.03333	3.03333	0.2	3.46667	0.2	0.5	0.1	0.333333	0.433333	15.0667	0.333333	0.0666667	1.76667	2.4	0.366667
2020-03-04	0.233333	0.1	0.3	0	1.3	0.433333	1.16667	2.56667	0.233333	0.266667	3.5	0.166667	0.333333	0.166667	1.26667	1.43333	0.533333	0.833333	0.133333	0.966667	0.1	3.7	1.5	0.233333	7.46667	0.233333	0.533333	5.63333	2.66667	0.133333	8.36667	0	18.9667	0.566667	1.2	3.1	0.166667	3.13333	0.366667	0.333333	0.166667	0.533333	0.7	17.3	0.133333	0.366667	2.1	3.7	0.4
2020-03-05	0.133333	0.266667	0.133333	0	1.7	0.466667	1.4	3.33333	0.266667	0.333333	3.33333	0.4	0.4	0.333333	1.13333	1.46667	0.433333	1.06667	0	1.33333	0.3	2.93333	2.06667	0.366667	8.4	0.2	0.3	6.33333	3.06667	0.133333	9.83333	0.0333333	23.1333	0.933333	1.5	4.16667	0.433333	3.96667	0.4	0.4	0.2	0.3	0.533333	18.4	0.233333	0.266667	2.8	4.5	0.466667
2020-03-06	0.3	0.333333	0.333333	0.0666667	1.43333	0.4	2.13333	3.76667	0.366667	0.233333	4.03333	0.333333	0.433333	0.133333	1.66667	2.2	0.5	1.16667	0.1	1.36667	0.233333	4.23333	1.9	0.5	9.93333	0.233333	0.4	6.9	3.33333	0.2	11.1667	0.0333333	26.5333	0.866667	1.46667	3.93333	0.666667	4.7	0.4	0.266667	0.133333	0.366667	0.833333	23.3	0.3	0.366667	3.1	4.3	0.4
2020-03-07	0.433333	0.133333	0.233333	0.0333333	1.6	0.733333	1.93333	4.8	0.433333	0.6	4.73333	0.433333	0.533333	0.233333	1.83333	2.56667	0.666667	1.13333	0.0666667	1.53333	0.1	5.13333	2.33333	0.433333	10.8333	0.233333	0.6	7.66667	4.23333	0	12.2667	0.0666667	28.8333	1.06667	1.93333	4.76667	0.333333	5.03333	0.733333	0.333333	0.233333	0.466667	0.933333	25.7667	0.366667	0.333333	3.63333	5.46667	0.466667
2020-03-08	0.4	0.333333	0.4	0.0333333	2.03333	0.966667	2.46667	5.7	0.166667	0.333333	5.3	0.5	0.666667	0.433333	2.16667	3	0.533333	1.2	0	1.36667	0.433333	5.33333	3.23333	0.466667	12.6333	0.133333	0.5	9.1	4.83333	0.0333333	14.2667	0.0333333	33.8667	1.03333	2.46667	5.8	0.5	7.4	0.566667	0.4	0.333333	0.633333	0.766667	29.6333	0.366667	0.4	3.83333	5.4	0.6
2020-03-09	0.533333	0.266667	0.333333	0	2.16667	0.7	3	5.83333	0.366667	0.533333	5.46667	0.433333	0.566666	0.6	2.53333	2.56667	0.666667	1.36667	0.1	1.73333	0.433333	5.5	3.03333	0.533334	14.1667	0.433333	0.6	12.1667	5.83333	0.233333	17.6333	0.1	38.6667	1.23333	3.06667	6.13333	0.733334	7.66667	0.433333	0.833333	0.3	0.566667	0.966667	33.5667	0.533333	0.466667	4.16667	7.23333	0.6
2020-03-10	0.666667	0.433333	0.3	0	2.43333	0.766667	4.03333	7.16667	0.333333	0.433333	6.33333	0.633333	0.833334	0.433333	2.43333	3.86667	0.7	1.4	0.0333333	2.56667	0.433333	6.56667	3.43333	0.433333	15.5667	0.466667	0.566667	13.1	6	0.1	19.4333	0	43.2333	1.8	3.33333	8	0.7	8.56667	0.766667	1.03333	0.3	0.766666	1.16667	38.0667	0.466667	0.633333	4.46667	8.36667	0.566667
2020-03-11	0.466667	0.433333	0.4	0.0666667	2.43333	1	4.06667	7.1	0.566667	0.466667	7.7	0.566667	0.833333	0.766667	3.16667	4.16667	0.9	1.3	0.0666667	2.33333	0.333333	8.1	4.03333	0.566667	17.3333	0.4	0.966667	14.6667	7.56667	0.1	19.4333	0	50.8333	1.83333	3.63333	7.2	0.866666	9.53333	0.566667	0.866667	0.4	1.16667	1.3	43.0333	0.633333	0.6	5.9	9.56667	0.533333
2020-03-12	0.4	0.666667	0.666667	0.133333	3.3	0.733333	4.93333	8.66667	0.366667	0.566667	9.53333	0.733333	1.13333	0.566667	3.3	5.2	1	2	0.0333333	3.2	0.4	8.9	3.9	0.8	21.2333	0.433333	0.6	16.1	8.53333	0.2	22.7667	0.1	57.5667	2.03333	3.83333	8.66667	1	11.2333	0.9	0.966667	0.4	0.866667	1.4	49.9333	0.6	0.733333	5.53333	10.3667	0.633333
2020-03-13	0.933333	0.466667	0.533333	0.1	3.43333	1.13333	5.86667	10.2333	0.266667	1.06667	9.06667	0.8	1.16667	0.9	4.46667	5.66667	1.16667	2	0.0333333	3.7	0.333333	10.2667	5.46667	0.966666	22.7667	0.466667	1.16667	19.4	9.4	0.0666667	27.3333	0.0666667	65.2667	2.03333	5.06667	10.3	0.966667	12.3333	0.8	1.03333	0.266667	0.933333	1.96667	54.4667	1.06667	0.6	5.93333	12.6	0.966667
2020-03-14	0.6	0.6	0.633334	0.166667	4.13333	1.26667	7.06667	10.6333	0.7	1.06667	11.9667	0.933333	1.56667	0.9	4.5	6.96667	1.36667	2.33333	0.1	4.4	0.366667	11.5333	4.9	1.03333	27.1	0.533333	1.36667	21.3	11.1667	0.1	30.2	0.0666667	72.4667	2.5	5.36667	10.7	0.8	12.9333	0.6	1.96667	0.533333	1.2	2.03333	62.3667	0.866667	0.733333	6.66667	13.4667	0.9
2020-03-15	1.03333	0.5	0.633333	0.233333	3.7	1.3	7.8	12.5667	0.8	0.8	10.9	1.23333	1.66667	0.833334	4.3	7.6	1.46667	2.63333	0.2	4.86667	0.666667	14.2667	7.5	1.06667	28.4667	0.733333	1.63333	24.7333	13.3667	0.166667	34.6333	0.166667	83.4667	2.9	5.73333	13.3333	1.2	14.9	1.1	1.83333	0.566667	1.23333	2.26667	68.2667	0.8	0.733333	7.46667	16.2	1.1
2020-03-16	0.8	0.633334	1.2	0.166667	4.93333	1.43333	8.2	13.5	0.9	1.16667	13.2667	1.36667	1.9	1	5.2	8.66667	1.96667	3.23333	0.166667	5.13333	0.7	15.7333	6.7	1.1	34.5667	0.8	2.3	28.5333	15.3	0.4	39.6	0.1	95.9333	3.23333	6.43333	15.2333	1.33333	17.5	1.16667	1.7	0.733333	1.96667	3.46667	82.2333	1.3	1.03333	8.73333	17.5667	0.966666
2020-03-17	0.966667	0.533333	1.06667	0.233333	4.83333	1.96667	10.1	16.6667	1.1	1.36667	14.9667	1.36667	2.36667	1.66667	5.73333	10.1	1.83333	3.56667	0.1	5.43333	0.766667	16.9333	7.63333	1.2	36.3333	1.4	1.7	32.1	16.9	0.266667	44.0667	0.0666667	109.267	3.4	7.8	17.8667	1.36667	18.6	1.5	2.5	0.866666	2.16667	3.06667	90.1	1.4	0.7	10.1333	20.8667	1.13333
2020-03-18	1.53333	0.6	1.4	0.133333	5.26667	2.16667	12	17.6333	1.2	1.5	17.6	1.9	2.26667	1.2	6.06667	11.5333	2.13333	4.03333	0.266667	5.56667	0.766667	19.4	9.13333	1.33333	42.4667	1.03333	1.83333	37	16.7667	0.2	51.4667	0.2	119.8	3.6	8.03333	18.8	1.16667	21.6	1.2	2.1	0.733333	2.1	3.36667	101.933	2	1.2	9.86667	22.4333	1
2020-03-19	1.53333	0.666667	1.53333	0.366667	6.33333	2.46667	14.7	20.8333	1.4	1.86667	17.1333	1.86667	3.26667	1.93333	7	12.3333	2.26667	4.73333	0.233333	7.13333	1.03333	21.4333	9.53333	1.73333	44.8333	1.56667	2.5	40.5333	19.1333	0.233333	57.2333	0.3	143.333	4.03333	9.2	19.7	2	24.9667	1.53333	2.46667	1.23333	2.53333	3.8	116.867	2	1.03333	12.1	26.8	1.5
2020-03-20	1.56667	0.8	1.86667	0.366667	6.36667	2.93333	15.4667	22.5	1.63333	2	21.8333	1.73333	2.96667	1.53333	7.4	13.8333	2.33333	4.63333	0.1	8.13333	1.06667	24.6333	10.4	1.76667	50.8	1.86667	2.7	46.1	22.5667	0.266667	63.3667	0.333333	161.467	4.66667	10.2667	23.6667	2.36667	28.2667	2.03333	2.46667	1.2	3	4.03333	127.533	1.86667	0.966666	13.4667	29.3667	1.23333
2020-03-21	1.83333	0.666667	1.46667	0.433333	7.63333	2.86667	17.0667	24	1.2	1.86667	23.8	2.9	3.6	2.2	8.96667	16.3667	2.86667	5	0.133333	8.23333	1.1	27.1	12.1333	1.8	59.1333	2.06667	3.6	52.5	24.1667	0.366667	74.6333	0.666667	178.333	5.43333	9.7	27.9	2.4	31.3667	1.63333	2.96667	1.4	4	3.76667	145.367	2.6	1.7	15.7667	34.9333	1.53333
2020-03-22	1.8	0.9	1.9	0.366667	8.33333	3.23333	20.7	30.4333	2.13333	2.43333	26.7	2.73333	3.86667	2.03333	9.26667	17.7	3.13333	5.73334	0.5	10.3333	1.3	29.3	13.7667	2.26667	66.3	2.5	4.03333	60.0667	28.7333	0.433333	84.3	0.633334	203.967	6.6	11.2	29.6333	2.93333	34.8667	2.2	3.93333	1.93333	3.56667	4.3	169.567	3	1.7	16.7	38.1667	1.7
2020-03-23	2.23333	1.26667	1.9	0.266667	9.16667	3.66667	22.1333	30.7333	2	2.83333	28.5	3.03333	4.1	2.6	12.4	20.7667	3.56667	6.36667	0.4	11	1.43333	33.1667	14.8	2.33333	72.3333	2.96667	5.06667	66.2	31.7	0.4	90.3	0.766667	227.4	6.43333	13.3667	36.1333	2.73333	39.8	2.26667	3.96667	1.63333	4.4	5.9	191.4	3	1.9	18.9	41.1333	1.66667
2020-03-24	2.66667	1.43333	2.63333	0.6	11.1333	4.2	24.7	35.3333	1.76667	3.06667	31.9	3.36667	5.33333	2.66667	12.5667	24.6	3.8	7.7	0.4	11.9333	1.8	36.7333	16.7333	2.4	84.7333	3.03333	5.23333	74.7333	36.9333	0.5	106.4	0.533333	255.733	7.26667	13.6667	39.1667	2.96667	43.6	2.23333	4.8	2.36667	4.63333	7.1	214.633	3.1	1.7	22.3	48.3	2.06667
2020-03-25	3.23333	1.23333	2.53333	0.433333	11.8	4.63333	30.2333	39.9667	2.3	3.56667	36.1	3.53333	5.4	3.03333	14.1667	25.1	4.33333	8.13333	0.633333	14.4667	1.86667	44.3	18.1667	2.63333	91.7333	3.4	6.53333	88.7333	40.7	0.466667	113.233	0.933333	287.4	8.1	16.4	44.7	3	50.8667	2.26667	5.06667	2.33333	5.3	6.06667	238.7	3.53333	2.76667	23.3	55.3	1.73333
2020-03-26	3	1.73333	3.36667	0.7	11.5667	5.33333	31.6	44.9	2.53333	3.8	40.1667	3.9	6.4	3.26667	15.4333	28.9333	5.33333	8.7	0.666667	16.1667	2.43333	46.8667	19.9667	2.96667	103.7	3.36667	6.7	96.4	45.2333	0.533333	130	1	318.833	9.96667	16.1	49.3333	3.96667	55.4667	2.93333	5.43333	3.2	6.9	6.8	271.167	4.43333	2.8	27.2667	59.5	1.7
2020-03-27	3.7	1.36667	3.26667	0.5	15.1333	5.8	37	48.7333	2.5	3.86667	43.8333	5.33333	6.43334	4.06667	16.7	31.0333	5.36667	9.9	0.766667	15.7333	2.4	56.4	22.0333	3.26667	112.733	4.03333	6.73333	113.5	51.0667	0.733334	150.2	0.833333	353.333	10.5667	17.2	54.9	3.46667	61.7	3.13333	5.06667	3.2	7.96667	8.36667	307.167	4.76667	3.3	30	70.5333	2.43333
2020-03-28	4.13333	1.76667	3.46667	0.533334	15.4333	6.23333	40.4667	54.4333	3.2	4.46667	48.3	4.63333	5.96667	4.33333	18.7667	34.5333	6.2	10.1667	0.733333	18.4333	3.03333	59.3667	25.7333	3.53333	127.433	3.86667	8.13333	127	56.6667	0.533333	164.1	1.3	404.1	13.3333	20.3667	61.2333	4.83333	69.4667	2.96667	5.96667	3.66667	8.73333	9.5	340.167	5.5	3.93333	31.5667	77.9333	2.06667
2020-03-29	3.93333	1.93333	3.5	0.8	17.2667	6.1	45.3667	63.2333	3.36667	5.2	56.7667	5.86667	7.93333	4.63333	20.1	35.6667	8.26667	13.4	0.966667	19.7667	3.03333	68.1	26.9333	3.6	139.9	4.8	9.1	141.233	64.8333	0.8	183.833	0.966667	439.967	13.3333	21.3667	66.3	4.43333	72.0333	3.73333	7.56667	4.13333	9.6	9.86667	388.667	5.43333	4.03333	34.3	86.5667	2.3
2020-03-30	6.1	1.83333	4.53333	1.2	17.8333	8.33333	49.9	66	4.23333	5.96667	60.1333	6.06667	9.23333	5.4	21.3333	40.3	8.93333	14.0667	1.43333	21.3333	3.96667	72.7	29.6667	4.7	153.567	4.3	8.73333	161.733	72.3333	0.766666	199.8	1.46667	496.767	13.8667	23.6667	72.7	5.6	83.5333	3.43333	7.5	4.1	10.5333	9.46667	428.967	6.76667	4.46667	39.2	97.2	2.36667
2020-03-31	5.2	2.13333	4.23333	1.13333	19.2333	8.56667	56.8667	77.2667	3.9	6.9	67.1667	6.93333	9.23333	5.86667	24.2333	46	8.63333	17.1	0.966666	22.8333	4.9	81.4667	32.2	4.5	171.633	5.33333	10.7667	174.3	76.7333	0.8	226.133	1.46667	548.9	15.1333	23.2667	83.7	6.13333	91.5667	5.16667	9.16667	5	13.1	10.7333	477.667	7.06667	5.3	42.3	112.033	2.93333
2020-04-01	6.26667	2.56667	4.23334	1.33333	23.6	9.8	62.2	82.7333	5.63333	7.36667	75.7667	7.66667	9.13333	6.36667	26.1333	49.0667	10.9	18.5667	1.46667	26.6333	4.4	90.1667	36.4667	4.4	188.4	5.63333	11	195.233	88.1667	0.866667	244.467	1.26667	598.8	17.8333	26.7667	90.3667	6.36667	99.5333	4.96667	9.73333	4.3	14.3333	11.8333	531.5	7.26667	5.8	45.5667	120.333	2.86667
2020-04-02	6.9	2.56667	4.46666	1.06667	25.4333	10.9	67.2333	89.5	5.73333	9.1	83.7667	6.9	10.5333	7.1	29.2333	55.2	11.8333	20.5333	1.4	27.0667	5.33333	97.2667	38.9	5.1	204.1	6.83333	11.6	217.7	98.7	1	271.6	1.76667	657.6	17.4667	30.0667	100.533	7.23333	110.2	5.83333	10.3667	5.86667	13.9333	13.8333	592	8.8	6.1	54.1333	129.7	3
2020-04-03	8.13333	3.03333	5.06667	1.43333	28.7667	12.6333	78.6667	99.1	5.33333	9.86667	90.9333	7.66667	10.6333	6.96667	33	58.7	13.0667	20.1667	1.66667	30.4333	5.2	104.2	43.6333	4.86667	225.233	6.83333	13.8333	238.133	107.167	0.933333	289.2	1.73333	725.567	21.2	31.3	110.067	8.6	124.533	5.9	10.5	5.86667	16.0333	12.7667	644.533	8.7	6.83334	55.5	144.133	3.26667
2020-04-04	7.1	3.53333	4.9	1.63333	29.4667	13.9	83.2	106.667	7.43333	11	95.4333	9.56667	12.2667	7.13333	35.9667	63.3667	14.2	23.0667	1.96667	33.6333	6.76667	114.8	46.1667	5.36667	242.833	7.33333	15.3667	258.3	116.033	0.866667	324.933	1.56667	795.033	23.1667	34.4333	119.333	8.3	131.233	6.46667	12.1333	6.4	19.9667	15.7667	709.8	10.6667	7.93333	61.9	159.2	3.33333
2020-04-05	9	2.9	5.33333	1.6	31.5	16.5	90.6	114.167	7.56667	11.4333	109.6	9.7	12.9333	8.36667	37.4333	67.9	15.9	24.3	1.6	35.2667	7.56667	124.333	50.7333	5.3	261.133	7.66667	16.5	291.267	127.833	1.33333	350.467	2.06667	871.833	23.6667	36.8667	134.167	8.66667	144.4	6.6	12.8333	8.16667	20.6333	15.3333	780.3	11.5667	7.96667	67.5	172.6	3.53333
2020-04-06	9.56667	4.46667	6.76667	1.86667	33.1667	15.9667	100	128.067	8.3	11.5333	118.533	10.9667	13.4667	8.36667	41.0667	71.5333	15.4667	26.7667	2.16667	36.5333	8.1	133.4	53.9667	6.4	287.767	7.6	18.4333	303.967	136.733	1.03333	378.633	1.96667	930.667	27.6333	37.6	141.7	10.7667	153.267	9.36667	13.2	7.93333	22.9	16.5667	838.7	13.4	9.26667	73.5667	181.933	3.96667
2020-04-07	10.6333	4.1	6.3	2.16667	36.5667	19.5	111.067	136.5	9.2	13.2333	126.267	11.4333	14.5667	9.5	45	75.3667	17.2667	29.2667	2.33333	41.5667	8.3	141.333	61.2	6.73334	302.6	8.63333	18.1333	331.7	148.067	1.06667	400.767	2.03333	1015.6	27.8667	39.2	151.733	12.4333	164.933	8.56667	13.6333	8.96667	25.2	16.1667	918.1	14.2	9.66667	77.9	195.867	3.73333
2020-04-08	11.6667	4.73333	7.36667	2	38.3667	19.4667	116.333	144.133	10.7333	13.9	138	12.1	16.3	9.53333	45.5	80.0333	18.9667	29.9667	2.83333	43.2333	8.6	150.5	62.3333	7.56666	326.467	8.5	20.9	349.1	159.533	1.46667	428.3	2.6	1080.23	29.9667	43.5	162.167	12.8667	177.733	9.2	16.4	8.16667	25.1667	17.9	991.167	15.8333	10.3333	87.2	213.1	4.26667
2020-04-09	12.4667	5.06667	7.5	1.9	40.4333	21.3333	125.467	155.233	10.5	14.9	151.333	13.1333	15.7333	11.2333	47.5333	86.4	19.8	32.7667	2.53333	45.5667	9.56667	165.633	68.5333	7.3	345.967	10.3333	22.5667	381.767	162.8	1.83333	451	2.9	1143.17	31.9333	45.9333	171.5	14.7667	190.767	9.96667	16.7333	9.2	27.4	17.9667	1061.27	16.5	10.1333	88.4667	226.867	5.3
2020-04-10	13.4333	5.3	8.9	2.5	42.6667	23.0333	128.733	160.5	13	17.0333	162.767	14.4333	16.6667	11.7333	47.9333	90.9	21.9	32.6333	2.9	49.1333	8.96666	170.433	70.7	7.56667	365.767	9.53333	24.2	397.467	180.033	1.76667	481.233	2.3	1216.7	34.0667	47.6	179.2	14.8	198.867	10.8	17.1333	10.0667	30.8333	19.5333	1123.57	18.6	12.2333	94.8667	240.3	5.73333
2020-04-11	14.6333	5.96667	7.66667	2.63333	43.0667	24.8333	132.933	167.7	11.7667	18.2667	176.2	14.9	17.8333	12.6	56.4	93.1	24.1	37.3	3.8	52.4667	10.6	181.467	79.2	9.63333	381.867	11.0667	25.2	419.233	190.233	1.5	501.067	3.2	1283.7	36.4333	52.6333	188.167	16.7667	210.567	10.2333	18.9333	10.3	30.8	18.9333	1172.47	19.1	12.4	98.4667	252.5	6.23334
2020-04-12	17.0667	7.06667	9.66666	2.2	45.8	26.2	140.7	172.333	13.9667	19.7333	183.567	16.1333	18.1333	13.2	56.2	102.567	25.4333	36.4333	4.46667	54.2667	12.4333	187.667	78.8667	9.36667	402.567	12.1667	26.9333	434.633	199.933	1.7	521.3	3.23333	1337.77	39.4333	52.2	198.933	18	223.9	14.1	20.5	10.9	34.3333	20	1248.43	21.2	13.8333	106.667	260.7	6.56667
2020-04-13	17.1	7.6	10.6333	2.53333	49.3	26.9	145.5	180.633	14.2667	20.1667	194.567	16.2	20.7	14.9	56.8	102.133	28.0667	37.9667	4.5	55.2667	12.9	196.533	81.7	9.5	415.6	11.8	29.2667	448.3	208.1	2.03333	541.167	3.86667	1372.63	40.4	53.5667	214.033	17.8333	230.733	14.2333	20.6333	12.1667	36.6667	20.5667	1290.3	22.0333	14.3667	110.067	269.4	7.03333
2020-04-14	18.4667	8.03333	11.7333	3.13333	52.1	27.4333	147.633	182.567	15.6333	22.1	201.933	17.5	20.3	15.0333	59.1	110.2	29.4667	41.2333	4.93333	56.5667	12.8333	203.733	85.7333	9.06667	435.8	13.7333	32.5333	463.767	209.333	1.86667	559.333	3.56667	1426.17	43.5333	56.1667	218.433	19.9	240.467	14.1667	24.2667	12.3	39.3667	22.7	1336.7	23.3667	16.3333	115.1	278.733	7.33333
2020-04-15	19.7667	8.63333	11.7667	3.16667	53.2	28.9	151.533	193.5	15.5667	23.8667	209.667	18.6	19.7	16	62.9333	111.233	29.7667	42.5	5.2	62.9333	13.7333	204.733	95.1333	10.0667	452.7	13.5667	33.0333	471.267	218.733	2.06667	558.367	3.56667	1440.07	47.8333	59.4667	226.5	21.7667	254.967	16.5667	25.1	13.4667	41.5333	23.7667	1376.03	26.6	15.7667	120.8	287.333	6.33333
2020-04-16	21.3	7.66666	12.2333	2.76667	54.9	30.4	151.667	196.733	16.9333	25.7667	223.433	19.1	22.2667	17.5667	64.6	117.4	31.0333	44.8667	5.73333	63.7	14.2	210.5	94.2666	9.30001	456	13.1	33.8333	478.5	222.433	2.33333	568.8	4.3	1466.23	49.8667	61.7667	229.3	21.1667	258.667	15.9333	26.3667	14.9	40.9667	23.3333	1405.47	25.3333	17.3	126.1	286.5	7.13333
2020-04-17	21.8333	9.53333	14.1	3.76667	58.2667	32.1333	154.967	195.267	20.6667	28.4	230.367	19.8667	23.2	17	62.8	118.233	33.4333	46.6	6.6	62.6667	15.8	212.867	98.2667	10.4667	478.667	15	35.6333	491.567	230.233	2.56667	565.033	3.96666	1467.3	53.4333	62.8333	240.8	22.7333	263.667	17.6667	26.2333	13.6333	42.3333	25	1419.33	27.7333	17.2333	133	287.7	7.33333
2020-04-18	22.3333	9.7	14.4333	3.8	61.6	31.8667	153.767	196.533	19.6667	28.9333	234.933	19.1333	24.9667	17.2	65.1666	123.567	34.4333	45.7333	6.7	66.3	16.1	218.633	102.1	11.2667	485.1	15.4333	37.6333	477.1	225.7	2.66666	560.9	4.56667	1477.17	54.9333	65.6333	239.5	24.7333	264.867	18.8667	26.8667	16.2	44.1	25.5333	1427.83	28.6333	18.2667	134.5	288.333	8.16667
2020-04-19	23.4	11	14.2333	3.36667	63.0333	32.3333	148.167	191.6	19.7667	28.5667	245.5	19.7333	23.8333	19.7667	66.8667	121.467	35.8667	43.9667	7.03333	69.8667	17.4333	214.133	104.867	11.4667	473.333	16.6667	38.3667	479.5	230.267	2.76667	552.733	4.6	1443.53	56.5667	65.1	242.8	24.0667	268.5	18.5	28.3333	16.0333	42.8	25.6667	1413.13	31.2	20.3667	135.867	284.3	8.66667
2020-04-20	24.8333	11.4	16.3667	3.96667	60.6667	31.4667	147.567	191.533	22.2667	28.9	249.933	20.6333	26.8667	20.4333	68.1	122.6	38.6334	46.6666	7.56667	68.1667	17.2667	215.867	106.133	11.6	480.1	15.4333	40.7667	464.367	226.133	2.73333	533.967	4.6	1430.37	60.1333	64.7	250.133	24.6	264.7	17.9667	28.8667	17.3667	43.2	26.6	1393.2	32.2667	18.2	136.067	278.967	8.33333
2020-04-21	26.2	11.7	15.6333	4.03333	63.9	31.4667	145.1	187.033	22.8667	30.8	254.267	20.2333	25.6667	20.9667	63.3	126.6	35.4333	46.3667	7.93333	69.3333	17.6	209.2	107.8	12.1333	479.233	17	42.2667	448.933	226.267	2.46667	520.733	4.76667	1374.87	58.7333	66.5667	249.067	25.4333	256.333	19.1667	32.4667	16.7	44.3333	27.2666	1375.9	32	19.5667	135.5	270.733	9
2020-04-22	26.3333	11.2333	17.9333	3.6	65.9333	32.5	138.533	181.833	21.9	30.2	258.667	19.4667	25.8	20.0333	65.4333	127	37.5	42.9	8.66667	74.6667	17.7333	205.667	107.267	12.7	471.233	15.9667	40.3667	431.1	221.567	3.16667	505.633	4.63333	1327.33	63.8334	68.6334	241.5	25.4333	255.133	20.0667	31.7333	17.6667	43.3667	29.2667	1328.4	34.2667	19.6333	144.167	260.633	10.4
2020-04-23	26.2667	12.3333	17.7333	3.93333	67.7	33.7	132.033	175.833	23.1	29.7	255.567	21.8667	28.6667	21.2333	62.5333	125.767	38.5333	39.9333	9.36667	74.4	17.9333	196.633	105.167	13.1	468.933	16.7333	41.2333	416.4	217.3	2.83333	473.433	5.66667	1284.73	65.0667	70.5	245.267	27.7333	248.033	18.5667	34.7	18.4333	41.6999	30.8333	1298.53	34.6667	20.5	140.667	252.7	8.8
2020-04-24	29.2667	13.1667	17.9667	3.53333	63.7	31.0333	129.6	164.833	23.7667	31.1667	251.633	20.2667	25.5667	22.3333	57.3	125.367	38.8334	41.9333	9.53333	79	18.8333	194.2	108.867	14.1	449.167	16.6333	41.5333	397.133	206.833	2.8	451.967	5.36667	1218.63	66.5333	71.8667	238	27.3333	236.8	20.5	33.1	20.1	40.7	31.2333	1235.37	33.8	21.4333	137.033	238.9	9.09999
2020-04-25	30.2	12.5333	18.4333	3.83333	65.8667	28.6667	119.6	159.533	23.1333	30.4667	255.867	21	27.9667	23.1	57.4333	121.867	37.5666	39.9334	10	80.2	18.5333	187.267	102.5	14.5333	445.367	17.1	39.3667	372.5	204	3	427.967	5.83333	1141.9	66.7667	70.2	235.133	26.7667	231.4	19.8333	31.9667	20.7	41.4333	31.4	1189.43	32.2333	21.1	139.367	225.033	10.3
2020-04-26	28.8667	12.6333	17.2667	4.66667	64.9	30.2	112.333	151.167	22.4333	30.8333	249.533	19.6333	27.9667	22.8667	55.0334	119.633	38.2333	38.6333	9.76666	77.1333	18.5333	173.033	101.5	13.9667	432.667	18.0667	39.2333	353.1	191.767	2.96667	406.233	6.4	1088.37	68	69.4667	230.367	26.5333	221.7	19.1	36.1667	20.7	37.7	32.0667	1117.53	33.1333	19.8333	136.4	214.067	9.86666
2020-04-27	31.1333	14.0667	18.5667	3.66667	66.9	28.5333	103.4	142.267	24.6	28.2333	240.6	21.1333	26.5	23.4	50.3999	118.767	36.5667	36.2333	9.43333	79.4667	18.3667	165.233	98.4001	15.7	410	18.2	38.7333	335.967	188.2	2.63334	371.367	6.8	1018.83	69.1	71.4667	225.767	27.2667	208.867	20.2333	34.2667	20.2667	37.6333	31.3	1053.27	32.4333	20.8333	134	199.233	11.2667
2020-04-28	30.9	12.4667	18.1333	4.46667	68.1	29.3333	100.9	133.567	24.6333	29.1333	236.933	17.7333	25.3667	21.9667	48.9333	114.7	36.3	32.6	10.3667	76.3333	18.8333	158.767	97.9666	15.6	393.933	18.3667	39.9	305.967	176.133	2.5	348.9	6.5	958.066	66.0333	70.6666	211.9	25.6333	196.967	19.7	32.3	21.9333	35.0667	32.6667	989.067	32.2	21.3667	134.333	182.767	11.4667
2020-04-29	31.2	12.6	16.9	4.6	63.1	23.5667	90.3333	125.7	23.1333	27	227.233	17.7	24	22.8	45.1333	107.033	35.4333	33.8667	10.3667	74.9333	18.3	148.6	92.4	14	368.167	17.3	37	284.2	161.7	2.96667	324.567	8.16667	878.1	65.7	68.5667	205.167	26.5	189.067	20.5	32.7333	21.9	33.2333	32.4667	919.133	30.3334	20.3333	129.4	171	12.2667
2020-04-30	29.9	13.9667	18	4.86666	64.0333	25.0667	84.5001	119.233	25.4333	26.5667	222.3	17.9333	25.3333	22.8	43.7667	102.4	34.5	31.0667	9.76667	76.0667	17.7	139.367	91.1666	13.6666	345.367	18.4	34.9	258.467	154.8	3.26666	295.367	7.1	810.6	64.2666	68.0333	199.5	24.9333	175.8	18.4333	32.4	22.4	30	32.2	852.5	33.2	18.6	126.5	152.867	13.2667
2020-05-01	29.5	13.4333	16.1	4.3	62.4667	22.1	76.5666	109.967	25.2667	26.2	209.3	17.4	25.2333	23.9	38.4	101.3	32.5	28.3667	10.4	74	17.3	131.367	86.4666	14.8	334.4	17.5667	34.3	239	139.167	2.73334	265.1	8.26667	736.167	66.0334	64.2	187.433	24.3333	165.867	17.1333	33.9333	22.8333	27.1	32.3667	782.6	30.8667	19.4	122.533	140.9	11.7667
2020-05-02	28.9333	14.0667	15.3	3.56667	59.6667	20.7667	71.0666	97.9666	24.1333	25.9667	194.733	16.9	22.2667	23.0667	36.3999	95.2666	31.5	25.1333	9.66666	72.3333	15	119.7	78.2	14.5667	307.533	17.3667	33.4	218.667	128.733	3.06667	242.067	7.66667	682.433	64.1333	62.6667	174.667	24.6334	153.3	17.2667	31.7667	21.9	26.5667	33.0333	727.2	28.7	19.1333	119.533	131.633	12.8667
2020-05-03	28.7667	13.1333	14.7	4.46667	59.2333	20.7667	63.2666	92.1	24.3	26.4	190.267	15.5	22.9	22.8667	35.4334	87.5333	30.1	23.5667	9.56667	70.5	15.8	113.1	79.1667	15.5666	292.2	17.8	32.9667	197.433	119.067	2.56667	221	8.36666	619.433	62.7	60.4667	166.267	23.5333	134.533	16.7	31.1	21.5667	24	32.3333	658	27.6333	17.4667	114.033	117.867	12.3667
2020-05-04	27.1333	12.8333	15.5333	4.13334	55.5	18.2333	58.0334	85.5667	24.3333	23.5333	176.233	15.7	22.1667	20.9667	32.4	85.8334	30	21.1	10.2333	71.8	13.8667	105.1	73.2	15.0334	268.633	15.7667	30.1666	180.8	111.833	2.93333	201.433	7.79999	567	60.1334	58.0666	155.533	22.3	127.567	14.0333	30.6667	21.7	23	35.4667	605.4	26.8	18.7	108.467	103.767	11.6
2020-05-05	26.3	12.3333	13.6333	3.9	53.7334	17.5667	55.1334	77.3666	25.2334	22.8	164.333	14.5	20.5	19.7333	31.7	81	26.8	20.6	9.33334	66.6333	14.4666	96.6666	67.1333	15.4	253.2	16.4333	28.6	162.633	102	2.3	176.467	9.00001	517.167	58.9333	54.3667	146.233	21.6	113.667	13.7	30.3	21.5	20.4667	32.8667	544.733	26.3666	18.6333	105.067	97.6668	12.1333
2020-05-06	26.9333	11.5	13.0667	4.03333	51.4666	17.1667	48.3333	70.0334	23.7	21.6	155.3	12.0667	19.7334	20.9333	27.7667	73.4334	26.6333	16.8	9.2	66.3334	13.9333	86.0334	64.3667	16.4667	228.267	14.4333	28.3	150.2	90.9	2.7	166.3	8.83332	468.533	60.2666	52.3333	136.867	19.4667	106.467	13.1667	30.7667	20.9333	18.8333	32.3	501.167	24.5667	16.7667	96.8	86.9332	11.4667
2020-05-07	23.5	10.4333	12.9	3.36667	49.0333	13.8333	43.3	61.6	21.5667	22.8	147.9	11.4333	20.1667	19.1	24.5667	68.2333	25.4	16.1333	9.7	61.3	12.3667	78.7666	58.6	14.7	217.1	14.1	24.8	131	85.6332	2.53333	149.133	9.1	418.867	54.3333	50.1001	128.333	19.6	97.8333	13.6	27.4	20.9	16.0667	32.6	461.7	24.0667	15.3	91.8334	80.9	11.5333
2020-05-08	22.8667	11.7333	12.6333	3.76666	45.5667	13.0667	40.4999	56.8999	20.8	19.9667	134.267	11.0667	18.8667	19.4333	23.6333	65.0667	23.8667	12.6334	8.46666	59.0333	11.1333	71.8	55.6333	16.6	195	13.1	22.9333	120.167	78.2668	2.3	134.933	8.96666	385.1	53.3	47.0666	118.467	17.8667	86	11.1333	27.4667	19.8667	15.4333	31	420.633	23.4333	15.9333	86.2333	66.5667	12.8667
2020-05-09	21.0667	10.9	12.1667	3.16667	43.7667	12.4	34.9667	51.9334	21.9	20.3	127.967	10.1	17.0333	18.3667	23.4667	59.4999	21.4	12.6	8.06667	58.9667	11.5667	65.4001	53.2333	15.6667	181.9	13	20.7333	108	73.2333	2.26666	122	8.96668	337.7	49.3	41.2333	108.733	16.6333	79.3	10.9333	28.0667	20.3667	15.1334	31.1	375.1	20.7667	14.7	81.8333	62.6999	11.4
2020-05-10	19.2	10.1333	11.2	3.33333	40.6666	12	32.6334	48.5333	19.9667	18.1667	116.7	9.86667	17.4667	17.6	20	52.3	20.3	11.4666	8.09999	55.0666	10.6	59.0333	45.6334	13.7333	171.867	11.5333	20.8333	98.7669	67.3	2.1	107.667	9.36666	305.267	46.2333	40.0666	103.667	15.6	71.4999	10.6667	22.7	19.3666	13.6	32.4667	332.167	20.0667	14.6666	75.2667	56.2335	10.0333
2020-05-11	18.4333	9.26666	10.6667	2.4	36.2	9.89998	29.1	42.9333	19.4	17.0333	108.9	9.43335	15.2667	16.0333	18.3667	47.1667	18.4333	9.56668	7.30002	50.6001	9.33333	53.8333	42.7666	16.6333	153.633	10.7667	19.8333	88.2665	56.9333	1.7	97.5666	9.50001	285.033	46	38.3	92.0668	13.8	65.2	9.7	23.2333	17.4667	11.9667	28.6333	303.967	18.7	14.0334	67.6333	49.3666	10.5
2020-05-12	18.5333	9.3	10	2.66667	33.4	9.83334	26.3	38.4	19.9667	15.9667	100.667	7.06665	16.4333	17.1	15.6667	43.5999	16.8	8.89999	7.46666	49.5999	8.23334	48.4333	40.5	14.1333	142.5	10.2	17.8667	77.8999	52.7334	2.36667	87.6667	9.09999	244.567	41.5	36.9333	85.3667	12.3667	58.2668	8.76668	22.8667	18.5333	10.0334	28.3333	273.433	16.9667	11.4333	64.7	42.0667	9.09999
2020-05-13	16.4667	8.16666	9.76666	2.53334	30.9333	8.83333	24.3333	33.1334	17.5333	15.4333	91.3666	7.96667	14.2	14.8	15.4999	40.8667	15.7666	8.23334	6.7	46.9333	8.3	42.9334	36.3	14.4	128.4	10.1333	16.2	71.6334	49.8667	2.13333	78.8332	8.80001	226.3	38.9	33.7	81.0333	12.4	52.8333	7.76666	20.3666	15.9667	8.43332	27.5333	242.6	16.1334	11.8667	59.7	40.1333	10.4
2020-05-14	15.1333	8.4	8.73334	2.53333	30.7666	7.83331	19.9	28.5667	17	14.5333	83	6.53334	13.4666	12.7	14.6334	37.9333	15.7667	7.5	7.00002	43.4667	7.5	37.5333	33.1667	12.7	118.733	9.2	15.1333	62.2999	46.3	2.43333	69.8669	9.3	201.233	35.7667	29.8333	73.9	11.7	45.7332	8.46664	19.6	16.1	8.16666	25.8667	217.233	15.0333	9.43333	53.9333	35.8	8.53334
2020-05-15	14.6667	7.16667	8.59999	2.43334	27.5333	7.60004	17.5666	28.3334	18.1333	13.9	75.3333	6.73332	11.7	14.2333	12.5333	33.0333	14.6333	6.06665	5.56665	39.6666	7.63333	34.3666	31.8666	12.2	103.833	7.73333	14	52.6003	36.6333	1.89999	64.7666	8.43334	181.833	33.3333	27.5667	70.1999	10.9667	43.8002	6.93335	17.9333	15.0333	7.53333	24.2	192.933	12.9667	11.1	49.4667	30.8001	9.33332
2020-05-16	13.7667	7.46667	7.33334	2.56667	25.8	6.43332	17.1334	25.1333	16.4667	12.2667	70.5667	5.76669	11.1334	11.4334	11.0333	29.2	12.1333	5.80005	5.33333	36.9667	6.3	31.4666	28.9333	14.0333	94.9	7.46668	12.0667	47.0666	34.9334	2.2	56.0336	9.69999	163.8	30.9667	25.3333	62.0001	9.93334	36.8665	6.70001	16.8667	14.3	6.13336	23.6667	178.667	12.4334	10.0333	46.5667	27.5999	9.10001
2020-05-17	12.1	5.16666	7.7	2.26666	25.5333	6.00002	12.9667	20.9333	14.4333	11.7333	64.5	4.93329	10	11.3666	10.6	29.0667	11.4	5.86664	5.93335	35.4999	5.76666	27.1333	27.4	11.7667	89.1999	5.86666	11.9333	43.6665	32.0333	2.03333	49.0332	8.23334	144.966	28.6	21.5	57.6666	9.46667	33.2334	5.13333	16.4	13.4333	6.39996	24.3333	154.1	12.6667	8.46667	41.4999	25.6	9.63332
2020-05-18	10.9	6.13331	7.53333	1.96667	22.4	5.66664	12.1333	20.5	13.6	10.6334	55.0333	4.60001	9.83331	9.90001	9.20003	25.2	10.0334	4.6333	4.79999	31.8335	4.5	24.9667	23.2001	12.7	80.0333	6.2	9.80002	37.5668	27.8667	1.93333	43.5999	7.50001	131	27.2334	20.8333	51.8667	9.60001	29.8001	4.39999	15.2	12.5	5.10001	21.6	141.633	10.1667	8.13335	40.1668	23.2334	7.76667
2020-05-19	10.7333	5.40001	6.90001	2	20.5667	4.96666	11.6	16.2	12.0333	9.96667	51.9666	4.73335	8.33334	9.06668	8.2	21.4667	9.66663	3.90002	4.43333	29.9333	4.06665	22.2333	20.6666	10.8333	73.9668	5.76666	9.59998	35.7667	23.8332	2.1	38.9668	7.83333	115.7	23.1333	20	48.1667	8.59999	28.6666	4.93333	12.4333	11.9	5.43332	20.8	124.933	9.16664	7.5	34.4667	19.6668	7.73333
2020-05-20	8.93332	4.96667	6	1.96667	16.9666	4.7	9.49998	16.8667	12.9667	8.7	47.1668	4.03334	8.36664	8.89998	7.39998	21.1999	9.19999	3.5	3.73334	26.5667	3.90002	20.6001	20.6	9.46667	65.3333	4.93332	8.50002	30.9333	23.9001	2.3	35.3333	6.33334	104.8	21.0667	18.9666	42.3667	7.83334	25.9	4.39999	10.8667	11.7	4.66669	21.5666	114.467	8.66669	6.73331	33.1666	18.0999	7.23333
2020-05-21	8.53336	4.2	5.63333	1.33334	17.9334	4.40001	8.43327	13.7001	12.0333	8	42.3999	3.66664	7.60001	7.13334	6.90003	18.5334	7.66669	3.76666	4.40001	24.4667	3.29999	16.6332	18.7	9.63335	54.9999	4.93335	7.26667	26.5999	22.4333	1.73333	31.3334	6.93333	89.3335	19.5	14.7334	37.5333	7.56667	22.5666	3.93333	10.5	10.1333	4.33331	18.6333	103.067	8.66666	7.63335	28.6	16.2666	7.53333
2020-05-22	8.43331	3.7	4.73334	1.69999	14.8333	3.83334	7.63338	12.7999	9.86665	7.06667	37.2667	3.70003	7.23334	7.8667	6.73331	17.1333	7.66665	2.96667	4.06665	20.7	3.33334	15.5335	17.2	9.36667	51.3666	3.96666	7.09999	23.2001	19.6333	1.86667	28.5	6.63332	82.4999	19.0334	13.3333	34.2001	7.16663	19.4334	3.06667	10.7666	8.5	3.63333	19	91.1666	8.39999	5.43334	27.6334	14.4001	7.33334
2020-05-23	7.36669	3.6	4.79999	2	14.4334	3.2	7.10001	11.5333	9.33334	6.73333	34.7666	2.99998	6.23331	6.66664	5.36667	15.3333	6.80006	2.79999	3.13335	19.5	2.93332	13.7999	15.2	8.23335	44.7668	3.50002	6.20001	22.7666	17.4999	2.1	25.3999	6.50002	72.4001	17.1	13.9667	31.3665	5.80002	18.4001	4.03336	9.83338	10	3.43332	16.0333	82.4333	7.63333	5.53333	24.4333	12.0334	6.3
2020-05-24	6.73333	2.93333	4.63335	1.16667	12.5667	3.13332	6.16667	9.53329	8.20001	5.33333	30.1667	2.66667	5.60004	6.30002	4.73335	14.2668	5.76659	2.03333	3	17.8	2.3	13.6668	14.8	8.59999	43.1334	4.33332	5.4	18.9334	16.0333	2.16666	23.6668	4.59998	65.4666	14.9667	11.5	29.4	5.76668	15.6	2.46664	8.39999	7.7	2.80005	15.1333	75.5666	6.80002	4.86668	22.0666	11.5332	6.3
2020-05-25	6.20001	3.06667	3.60001	1.23333	11.4666	2.46669	5.83322	9.40004	8.09999	6.1	28.3332	2.26663	5.16666	4.99999	4.53335	12.2334	6.36672	2.10004	3.06667	17.3333	2.26668	10.9666	12.6667	7.56665	37.2	3.26668	4.56665	17.3	13.7001	2.16666	20.6332	4.66668	58.3332	15.1333	10.6	26.2667	5.1	14.6	2.73334	7.86665	8.16667	2.73334	14.2	66	5.80001	5.19999	20.6334	9.50008	5.46666
2020-05-26	5.46667	2.83334	3.73332	1.13334	11.3	1.96666	4.96669	7.1334	6.9667	3.96667	24.4668	1.96669	4.09998	5.26665	4.36667	11.6333	4.66664	1.66666	2.76666	14.4334	1.16666	10.9666	11.8666	6.79997	34.0666	2.53334	4.76665	15.4335	11.1666	1.33334	18.5335	4.99998	50.4667	12.6	9.23332	23.5333	4.86668	12.0332	2.53336	7.90002	7.2	1.89999	12.9	59.8001	5.26665	3.33334	17.2333	8.86658	5.6
2020-05-27	4.96666	2.03333	2.76666	1.13333	8.93332	1.80002	4.16675	8.36659	6.69997	4.7	23.5666	1.83336	4.60001	5.26668	3.43332	10	3.96663	1.56665	2.83333	12.2	1.46667	8.63335	10.9	6.16667	31.5667	2.79998	3.66669	12.8665	11.0001	2	16.5	4.86667	46.7001	12	8.03336	21.3667	4.83331	10.9001	2.16663	6.40002	6.23334	2.06665	12.1	53.0001	4.36666	3.29998	16.2334	8.70007	5.03334
2020-05-28	4.86665	1.43333	2.63335	1.00001	8.56669	1.86667	3.56671	6.73333	5.86665	4.36666	19.6	1.53331	4.06668	4.23331	3.19997	8.70003	3.13334	1.60001	2.3	11.7333	1.5	7.76662	10.2667	6.03337	28.5001	2.76667	3.59998	11.5333	10.3667	1.79999	15.4666	4.50002	40.6333	9.76668	8.16666	20.1334	4.5667	9.73334	1.73334	5.93332	5.46666	2	11.8667	49.0331	4.06667	3.13335	15.3667	7.73328	4.76665
2020-05-29	3.76669	1.86668	2.29999	1.06666	7.26667	1.63335	3.79993	6.23328	5.83333	3.73334	17.8333	1.40001	3.16669	4.46666	2.50004	8.73331	3.63334	1.26666	2.23334	10.0667	1.2	6.96669	8.09999	5.76665	24.6331	2.73333	3.33337	11.2666	8.79989	1.20001	14.1333	3.83332	36.9998	9.50003	6.66663	18.3	4.09998	8.46655	1.70001	5.56664	5.73334	1.86667	10.3666	42.6666	3.26665	2.56667	13.7666	6.49997	4.56668
2020-05-30	3.83332	2.06664	2.56667	0.933331	7.03336	1.59998	3.73332	5.50008	4.33337	3.53335	17	1.33333	3.09998	3.33334	2.20001	6.66667	2.80002	1.13333	2.60001	9.36667	1.2	6.63341	7.43332	4.83331	22.9668	2.13334	2.73329	9.9335	8.06674	1.43333	11.5333	3.46666	32.3002	8.69998	5.40007	15.1333	3.4667	7.30008	1.56667	4.66665	4.79999	1.90002	8.63331	38.5001	3.23335	2.36665	11.1	5.26686	3.80001
2020-05-31	3.06667	2.03333	1.76666	0.833332	6.33329	1.23331	2.46664	4.26668	4.49998	3.29998	14.3333	0.999985	2.70001	3.33333	2.69998	6.46664	2.89999	1.03333	1.93333	8.33331	1.06667	6.00003	7.66663	5.16669	21.0999	1.76667	2.43333	8.80003	6.73336	1.13333	10.2	3.10001	30.4336	8.13335	5.19994	13.4667	3.16662	7.10007	1.36667	5.03334	4.89999	1.53329	9.0667	36.2667	3.63335	2.20004	9.86663	4.43304	3.43332
2020-06-01	2.39997	1.56669	2.63333	0.666668	5.8	1.50005	2.16675	4.16667	3.90002	2.56667	13.4667	1.16666	2.29999	3.03336	1.89999	5.49997	2.70001	1.26666	1.79999	8.00008	0.800003	4.76662	6.23337	4.39999	19.2001	1.93334	2.66666	8.23329	6.36662	1.33333	9.36681	2.73331	25.5332	6.79997	5.16672	12.7	2.93332	5.66663	1.36667	4.40001	4.16669	1.03339	8.40002	30.9333	3.06664	1.93331	10.7	5.10007	3.09999
2020-06-02	2.56666	2	1.66669	0.533337	5.50002	1.26666	2.36668	3.59998	3.49998	2.63334	11.5	1.26668	2.39999	2.96664	1.6333	4.96675	2.70003	0.900055	1.5	6.33329	0.733337	4.40002	5.96669	5.1667	16.6667	1.43333	2.36667	6.93321	4.66666	1.23334	9.33334	3	23.4	6.73334	4.49994	11.4667	3.16671	5.93335	1.23335	3.33334	3.76666	1.19995	7.49995	25.9668	2.50002	1.6	9.49996	3.6667	3.66666
2020-06-03	2.23335	0.766647	1.46666	0.533333	4.76669	0.933319	1.93327	3.83327	3.76667	2.53332	11.9001	1.03333	2.63336	2.50002	1.60002	5.03333	2.19997	0.666626	1.86667	6.56666	0.46666	4.00005	5.53334	3.93333	15.7667	1.43333	1.53336	6.56689	4.8	1	7.36663	2.5	20.1002	5.86668	3.10002	11.3	2.53333	5.16656	1.03331	3.50002	3.66667	0.733368	6.56672	24.8665	2.03332	1.96669	8.40008	3.56674	2.80002
2020-06-04	2.29999	1.03336	1.13335	0.366665	4.66667	1.03333	1.20003	2.80003	2.86666	1.96667	9.59988	0.733368	1.83331	1.63332	1.4667	3.99992	2.13332	0.666656	1.7	5.99994	0.566666	3.69986	5.0666	3.66663	14.1333	1.56667	1.63335	6.03328	3.60003	1.09999	7.03339	2.13336	18.9331	5.4333	3.46667	9.66655	2.50001	4.90002	0.966675	3.49995	3.40001	0.933289	5.83331	23.0999	2.16668	1.59997	6.96658	3.56662	3.19999
2020-06-05	1.83335	1.06664	1.16664	0.466671	4.16666	0.666641	1.93329	3.06667	2.73335	2.1	8.66671	0.633331	2.13333	1.96668	1.29993	4.00002	2.10004	0.533356	1	4.20007	0.399979	3.16673	4.40001	3.73334	13.5333	1.4	1.53333	5.86659	3.7667	0.900009	6.30003	2.46666	16.1331	4.19998	3.19998	8.5334	2.19999	4.33328	1.33333	2.76669	3.39999	0.966675	5.7	19.4001	1.73333	1.76667	6.70004	3.00009	3.36668
2020-06-06	1.8667	0.666664	1.10001	0.599998	3.1333	0.96669	1.16669	2.40005	1.76665	1.43335	8.16677	0.999985	1.60001	1.59999	1.33335	2.86668	2.16664	0.599976	0.900009	4.66663	0.333344	3.06656	4.69998	2.93335	11.4335	1.10001	1.53332	5.19994	3.23321	0.699997	5.39993	2.16666	15.667	4.26672	3.23338	7.59996	1.4	3.53345	1.03333	2.4	3.03333	1.06668	4.63335	18.1332	2.13334	1.40003	6.23332	2.73329	2.06666
2020-06-07	1.43331	0.866684	0.800003	0.433331	3.96667	0.866669	1.3667	2.06664	1.90002	1.69999	7.3666	0.866684	1.53333	1.76666	0.766747	3.16667	1.83333	0.166687	0.866669	4.20001	0.166672	2.93344	3.7334	2.63332	8.59981	1.16665	1.06665	3.83344	2.73346	0.899994	5.60001	2.16665	13.5001	3.09998	2.83331	7.73331	1.43331	2.76666	0.766693	2.39999	2.66667	1.00003	4.33334	17.5336	1.16667	0.999985	5.79997	2.46658	2.39999
2020-06-08	1.29999	0.733337	0.600006	0.23333	3.76667	0.666656	1.03326	2.20002	1.93333	1.40002	6.13337	0.599991	1.3667	1.33334	0.866615	2.49998	1.7	0.366669	0.899994	3.26665	0.299988	2.10004	3.59998	2.56665	8.16677	0.800018	1.2	3.9001	2.60004	0.700012	5.16659	1.93336	10.9665	3.36667	1.70001	6.43324	1.5	3.13327	0.499969	2.26667	2.89999	0.466614	3.63329	14.7997	1.29999	0.833321	5.2334	2.20004	1.89999
2020-06-09	1.3	0.566658	0.666672	0.166676	2.93335	0.53334	1.00008	2.20005	1.36669	1.3	6.66661	0.599991	1.6333	1.06667	0.900032	2.13341	0.999977	0.133331	0.699997	3.53339	0.366669	2.26668	3.2	2.46672	8.19984	0.999985	1.00002	3.49995	2.7999	0.699997	4.13334	1.43333	11.0001	2.99998	1.9333	6.30003	0.933365	2.66672	0.833359	2.30003	2.5	0.533356	3.36669	12.1001	1.20002	0.799995	4.79993	2.36667	1.96667
2020-06-10	1.03331	0.666672	0.433319	0.199997	2.79997	0.500031	1.19995	1.59992	1.13332	1.66666	5.96668	0.466675	1.26666	1.26667	0.700012	1.96666	1.20004	0.299988	0.899994	3.39998	0.266678	1.76656	3.36668	2.29994	6.63342	0.833355	0.766663	3.26656	2.00003	0.599991	3.7666	1.73332	10.5335	2.60002	1.73337	5.43338	1.16666	2.46664	0.466644	1.6	2.03333	0.533325	3.33333	11.8668	0.899979	0.866692	4.40002	2.00011	1.9
2020-06-11	1.16667	0.299995	0.633331	0.299995	2.36669	0.466644	0.800003	1.56663	1.49998	1.09999	4.66663	0.5	1.3667	0.799988	0.899979	2.16663	1.03329	0.266663	0.666687	2.56666	0.199997	1.90001	2.7334	1.70003	6.39995	0.766647	1.03336	2.96678	1.59998	0.400009	3.10011	1.43335	8.33313	2.53333	1.76666	5.19997	0.79998	2.46667	0.566666	1.79996	2.26666	0.43338	2.59998	10.1	0.93335	0.633316	3.60001	2.13322	1.83333
2020-06-12	1.10001	0.233353	0.46666	0.166672	2.43336	0.433334	0.766724	1.36676	0.700005	0.933334	4.53337	0.266663	1.23334	0.833351	0.500031	1.96661	1.10003	0.166718	0.399994	2.90002	0.200012	1.46675	2.53322	1.89999	6.4667	0.76667	0.966652	2.06664	1.76673	0.5	2.76661	1.13332	7.63348	2.13333	1.53334	4.83337	1.20002	1.89999	0.53334	1.69999	1.53336	0.466644	3.20003	10.1333	1.06666	0.766693	3.26666	1.43326	1.8
2020-06-13	0.999985	0.299988	0.43335	0.0666656	2.19997	0.333344	0.833282	1.39996	1.26667	0.73333	4.03331	0.300003	0.866638	0.833305	0.599945	1.73338	0.933334	0.333313	0.46666	2.26664	0.399994	1.19989	1.93332	1.83337	5.59997	0.900017	0.73333	2.46664	1.59988	0.333328	2.89997	1.23332	6.99974	1.73334	1.83333	4.0334	0.899971	1.43326	0.633347	1.30003	0.966644	0.466644	3.26665	8.5	0.533325	0.533318	2.93334	1.33337	1.73334
2020-06-14	0.96669	0.366669	0.599991	0.166668	2.23335	0.299973	0.666672	0.899986	0.900009	0.399994	3.76674	0.299988	0.93335	0.933357	0.5	1.76665	0.566666	0.233307	0.46666	1.80004	0.366669	1.2668	1.83337	1.43329	4.16673	0.633316	0.733315	1.99986	1.60002	0.400009	2.50012	0.933342	5.83336	1.76666	1.39996	3.56667	1.06668	1.50006	0.53331	0.96666	1.26669	0.43335	2.36668	7.33316	0.600014	0.566666	2.66674	1.23334	1.63332
2020-06-15	0.366661	0.166656	0.400009	0.166664	1.66667	0.266678	0.600006	0.866714	0.899971	0.633347	3.36658	0.43335	0.899994	0.599983	0.833313	1.03337	0.73333	0.200012	0.400009	1.83329	0.300018	1.33319	1.96671	1.03333	4.79993	0.433327	0.43335	1.60002	1.43336	0.166656	2.26656	1.09999	6.20014	1.50002	1.26666	2.96664	0.933342	1.29996	0.5	1.09998	1.06664	0.399994	2.16668	7.00002	0.666664	0.333313	2.06661	1.10007	1.26666
2020-06-16	0.866653	0.166672	0.299988	0.0999985	1.8333	0.233353	0.499969	0.600006	0.633369	0.26667	2.6334	0.166672	0.799988	0.299995	0.300018	1.03326	0.70002	0.166656	0.300003	1.90001	0.233322	0.866776	1.86659	1.36668	4.49998	0.633343	0.500015	1.8002	1.26669	0.400009	1.53345	0.899994	4.79986	1.49998	0.866653	3.33337	0.56665	1.1001	0.633347	0.866684	1.40002	0.233307	1.76667	5.8336	0.46666	0.433327	2.06666	0.766556	1.40002
2020-06-17	0.600037	0.199997	0.266678	0.199997	1.10004	0.199997	0.566681	0.733322	0.76667	0.833328	2.23334	0.199982	0.700012	0.533325	0.43335	1.53343	0.53331	0.333344	0.399994	1.56666	0.233337	1.19995	1.26668	0.966705	3.83329	0.399994	0.433304	1.36667	1.09996	0.46666	1.53332	0.866699	5.10009	1.76666	1.00003	2.86662	0.500023	0.93335	0.633331	0.899994	0.733322	0.0666809	1.8	6.13332	0.566689	0.433357	2.2667	1.10004	1.06666
2020-06-18	0.633324	0.0333328	0.300003	0.166676	1.49997	0.133316	0.300034	0.533302	0.399994	0.266663	2.69991	0.133347	0.799988	0.300011	0.533287	0.833298	0.73336	0.0666504	0.266678	1.06667	0.199997	1.20007	1.16672	1.09999	4.10007	0.366669	0.43335	1.2999	1.39999	0.233337	1.26672	0.79998	4.53352	1.16666	1.03331	2.6667	0.599968	0.699951	0.566666	0.96669	0.800003	0.0666504	1.43328	3.96649	0.466637	0.233337	1.59996	0.699921	1.03334
2020-06-19	0.433327	0.233322	0.433319	0.166664	1.13332	0.0666656	0.266663	0.399971	0.499992	0.466667	2.06665	0.266663	0.500031	0.333336	0.36673	0.833298	0.366669	0.166687	0.333328	1.53334	0.266663	0.899979	1.49994	1.03329	3.43348	0.333336	0.233353	1.16672	0.666618	0.300003	1.26668	0.833336	3.49998	0.799988	0.733337	1.6666	0.40004	0.966644	0.266647	0.633324	0.499985	0.266693	1.56669	4.39997	0.400017	0.299988	1.76663	0.966705	0.999985
2020-06-20	0.46669	0.233345	0.200012	0.0333328	1.06672	0.199982	0.299973	0.199997	0.533318	0.466667	2.0667	0.100006	0.366638	0.266678	0.233337	0.600082	0.399963	0.0666809	0.266663	1.23337	0.199982	0.899979	0.800034	1.13335	3.33322	0.433327	0.466644	1.33331	0.866737	0.233322	1.13333	0.699997	3.29996	0.666687	0.700043	2.0667	0.433304	0.700043	0.600021	0.433327	0.800018	0.100006	1.46666	4.26657	0.300011	0.233337	1.53341	0.76683	0.500008
2020-06-21	0.46666	0.133339	0.46666	0.166668	1.19994	0.133347	0.233292	0.366646	0.400009	0.233322	1.70001	0.100006	0.466675	0.233322	0.266663	0.566635	0.333328	0.166626	0.433334	1.06665	0.100021	0.733246	0.96666	0.800018	2.63309	0.166656	0.133362	1.36658	0.733261	0.100006	1.06656	0.600006	3.90002	0.833298	0.833282	1.43335	0.500023	0.633301	0.433334	0.53334	0.5	0.166656	1.43335	3.43353	0.299988	0.366669	1.43332	0.399963	0.46666
2020-06-22	0.299995	0.133324	0.333328	0.133331	0.899986	0.166687	0.466705	0.533447	0.233322	0.466652	1.66669	0.133316	0.233337	0.100006	0.199982	0.56665	0.433319	0.100037	0.433334	1.13338	0.399994	0.56665	0.666733	0.599991	3.1669	0.133339	0.0999756	1.36693	0.366714	0.199997	0.799973	0.533333	3.13329	0.833344	0.533356	1.60005	0.233322	0.866669	0.133331	0.666649	0.56665	0.199982	1.06667	3.43323	0.266678	0.133301	1.56665	0.366608	0.766663
2020-06-23	0.366646	0.200012	0.199997	0.0333328	0.766685	0.100006	0.233322	0.133331	0.400017	0.533356	1.83333	0.200012	0.399994	0.199997	0.0666504	0.5	0.266708	0.133331	0.299988	0.699913	0.166672	0.633362	0.599976	0.799988	2.23333	0.333344	0.233322	1.39987	0.199982	0.133331	1.13342	0.366669	3.0999	0.900085	0.599976	1.33328	0.533325	0.666779	0.199997	0.366692	0.533356	0.133362	0.966682	3.03345	0.233307	0.200012	1.13334	0.366638	0.433342
2020-06-24	0.366661	0.066658	0.233337	0.0666656	0.800003	0.166672	0.333344	0.199997	0.566673	0.399994	1.19999	0.133347	0.43335	0.166649	0.266693	0.366699	0.56665	0.0666504	0.166672	0.899979	0.233322	0.333328	0.866623	0.766647	2.10008	0.199997	0.166687	0.966553	0.733383	0.199997	0.93338	0.46666	2.83324	0.700012	0.566696	1.36661	0.300034	0.499969	0.233322	0.300003	0.366669	0.0666809	0.799988	2.96662	0.300011	0.0666809	0.899986	0.533371	0.266663
2020-06-25	0.300018	0	0.133331	0.0999985	0.399994	0.0999756	0.233353	0.233345	0.299988	0.53334	1.33324	0.0999756	0.299988	0.166687	0.233307	0.433273	0.500008	0.100006	0.133331	1.10001	0.133347	0.466751	0.53334	0.733353	2.29991	0.166679	0.0333252	0.766571	0.466721	0.0666809	0.699982	0.366676	2.66673	0.666611	0.600006	1.26671	0.333313	0.666565	0.233353	0.500008	0.600006	0.0666504	0.766678	2.63342	0.333313	0.166656	0.699959	0.533386	0.333336
2020-06-26	0.333305	0.166664	0.200027	0.0666656	0.633362	0.0999908	0.333328	0.266617	0.300003	0.233315	1.2001	0.233353	0.399994	0.0333252	0.166687	0.5	0.233353	0.0666809	0.366669	0.400032	0.166672	0.300003	0.966675	0.600021	2.20005	0.166656	0.166656	1.0668	0.700066	0.0666656	0.600006	0.300003	2.96667	0.900024	0.466629	0.666611	0.399979	0.599945	0.133347	0.26667	0.833328	0.0333252	0.566643	2.49991	0.266663	0.0666809	0.466728	0.466644	0.366669
2020-06-27	0.333351	0	0.0333252	0.0666656	0.433319	0.100021	0.266647	0.133331	0.266647	0.266678	1.03329	0.0333405	0.366669	0.166656	0.199982	0.466705	0.166672	0	0.0333252	0.500015	0.0666504	0.333267	0.900024	0.399979	1.76659	0.133331	0.133316	0.833313	0.433266	0.266663	0.500031	0.29998	1.86671	0.533264	0.366699	0.966766	0.333351	0.433411	0.0999908	0.499985	0.433334	0.0666809	0.500023	2.39996	0.100006	0.133339	0.766602	0.266724	0.0999985
2020-06-28	0.300034	0.066658	0.266663	0.0333405	0.499969	0.0333405	0.166687	0.133347	0.300003	0.400009	1.13329	0.133301	0.233337	0.0666656	0.166687	0.266693	0.199966	0.100006	0.133347	0.333298	0.133331	0.433258	0.833298	0.300003	1.40002	0.133347	0.0333557	0.933319	0.866577	0.0999908	0.733292	0.100021	1.90019	0.666718	0.53331	0.966583	0.366692	0.5	0.199997	0.26664	0.399994	0.166656	0.533325	2.16676	0.200012	0.166656	0.73336	0.366638	0.233337
2020-06-29	0.399979	0.0999985	0.233322	0.133331	0.433365	0.0666504	0.200043	0.233368	0.233368	0.266663	0.96669	0.100006	0.333313	0.0333557	0.133301	0.266647	0.200043	0.0999756	0.0666656	0.366669	0.100006	0.400009	0.400009	0.433319	1.46673	0.233322	0.166687	0.700104	0.633408	0.0333405	0.533234	0.266663	1.89974	0.499969	0.300034	0.833374	0.0999756	0.299957	0.0666504	0.200027	0.366653	0.0333252	0.366669	2.23338	0.199989	0.0666809	0.666718	0.233276	0.233337
2020-06-30	0.200012	0.0333328	0.166672	0.100002	0.499969	0.100006	0.0999756	0.199997	0	0.300011	1.03333	0.0333252	0.266663	0	0.0999756	0.266708	0.166626	0	0.233337	0.366669	0.0333252	0.26683	0.633301	0.366653	1.03334	0.0666656	0.0333252	0.766602	0.299988	0.199997	0.666641	0.166664	1.89991	0.43335	0.266693	0.86673	0.166679	0.300018	0	0.199997	0.366653	0.133331	0.46666	1.83322	0.0999985	0.166626	0.233337	0.266663	0.100006
2020-07-01	0.133331	0.0333328	0.0999908	0.0666656	0.200058	0	0.300018	0.0666504	0.166649	0.133331	1.1	0.100006	0.133331	0.133347	0.266724	0.233322	0.200012	0	0.0333405	0.266663	0.133331	0.233337	0.566666	0.266708	1.30007	0.100006	0.133331	0.899933	0.499985	0.100006	0.600037	0.166672	1.53328	0.499969	0.533325	0.866623	0.133331	0.566681	0.100006	0.200012	0.366699	0.166656	0.366638	2.40002	0.0666656	0	0.399986	0.133362	0.199997
2020-07-02	0.233292	0	0.0666656	0	0.499985	0.0333252	0.266647	0.133331	0.0999832	0.566658	0.800018	0.133347	0.266693	0.0666656	0.0666504	0.0999756	0.0666504	0.0333557	0.133316	0.300072	0.0666962	0.200012	0.633362	0.133301	1.09993	0.0999908	0.0999756	0.80011	0.333374	0.0666656	0.566788	0.133316	2.10025	0.100006	0.199966	0.599991	0.0666656	0.533234	0.133316	0.133316	0.199982	0.100006	0.466705	1.76678	0.133369	0.133369	0.566658	0.166656	0.199997
2020-07-03	0.200027	0	0.133347	0.0666656	0.366692	0	0.133331	0.0666504	0.0333252	0.299995	1.06664	0	0.100006	0.0666504	0.166718	0.333344	0.0666809	0	0.0666656	0.266632	0.199997	0.166656	0.699997	0.199997	1.13338	0.0333252	0.0999756	0.600037	0.400002	0.133331	0.799995	0.199997	1.63332	0.199997	0.233337	0.533401	0.0999832	0.566681	0.100006	0.100021	0.266678	0.0666809	0.233337	2.0332	0.199974	0.166656	0.499962	0.266693	0.166672
2020-07-04	0.133347	0	0	0.0333328	0.166656	0.0333252	0.233368	0.199966	0.133369	0.299988	0.633305	0.0666656	0.199982	0.066658	0.0666504	0.166656	0.0999756	0.0333252	0.0333405	0.299957	0.0333252	0.233322	0.500031	0.333344	0.933304	0	0.0333405	0.833252	0.200027	0.0333405	0.5	0.166672	1.56674	0.133347	0.433319	0.399979	0.133339	0.433502	0.0333252	0.23333	0.266678	0	0.333305	1.46676	0.0666809	0.0666504	0.466675	0.166656	0.166664
2020-07-05	0.0999908	0	0.100006	0.0666656	0.200012	0.0666809	0.233353	0.166626	0.0333328	0.300018	0.766716	0.0666656	0.0333252	0.0333557	0.199982	0.0999756	0.0333252	0	0.0666656	0.200073	0.0333252	0.300034	0.733292	0.133377	0.699944	0.0333405	0.133331	0.899963	0.266632	0.0666656	0.533234	0.0666656	1.53322	0.133331	0.200012	0.899918	0.300003	0.333282	0	0.133301	0.199997	0.0666504	0.300026	2.13335	0	0.200012	0.266655	0.233368	0.0666656
2020-07-06	0	0.0333557	0.0666656	0.0333328	0.133331	0	0.166641	0.133316	0.0333252	0.166672	0.866798	0	0.100037	0.0333405	0.0666809	0.199966	0.0333252	0.0333252	0	0.366631	0.0666809	0.166626	0.233368	0.133301	0.800018	0	0.0666809	0.433319	0.399986	0.299988	0.333282	0	1.53331	0.233322	0.266647	0.433365	0.166649	0.333344	0.0666809	0.100006	0.0999908	0	0.266655	1.50003	0.0999908	0.0999832	0.333336	0.233337	0.133316
2020-07-07	0.0666656	0	0.0333252	0	0.26667	0.166656	0.233322	0.0666809	0.0999832	0.299995	0.533287	0	0.166656	0	0.0999756	0.133347	0.0666809	0	0	0.100006	0.0666504	0.133331	0.466675	0.233337	0.833275	0.100006	0.0333557	0.500031	0.26664	0.0333405	0.766663	0.0999908	1.29996	0.166687	0.266693	0.599991	0.100006	0.166687	0.0333405	0.0666962	0.233322	0	0.166626	1.96673	0.0666656	0.0667114	0.366676	0.299927	0.200005
2020-07-08	0.0999756	0	0.133331	0.0333328	0.0666809	0.0333252	0.166672	0.133377	0.0666504	0.200005	0.533325	0.0333252	0.100006	0	0.166656	0.166641	0.133331	0.0999756	0	0.399986	0.0333252	0.166626	0.399933	0.133316	0.86676	0.0333252	0.133331	0.566681	0.333359	0.133331	0.166656	0.100014	1.3335	0.133331	0.233337	0.300034	0.0666809	0.300049	0	0.0999756	0.233337	0.0333557	0.233368	1.6332	0	0.0666504	0.300018	0.300018	0.0999908
2020-07-09	0.0333252	0	0.0333405	0	0.133301	0.0666809	0.200012	0.0666504	0.100021	0.133331	1.03334	0	0.0333252	0	0.0333252	0.133362	0.100037	0.0666809	0	0.133324	0.100021	0.199997	0.400024	0.233368	1.10004	0.133331	0.0333252	0.599915	0.26667	0.0333405	0.599991	0.0333252	1.46672	0.0666656	0.266693	0.433258	0	0.299957	0.0666656	0.0333557	0.166672	0.0333252	0.100006	1.49992	0.0333252	0	0.366684	0.166626	0.0333405
2020-07-10	0.133362	0	0.0333252	0.0666656	0.0666504	0.100006	0.199982	0.0333252	0	0.166672	0.733315	0.0333252	0.0333252	0.0333252	0.100006	0.199982	0.0333405	0.0666504	0	0.433395	0.0333252	0.100006	0.433319	0.266632	0.499992	0.0333405	0.0333252	0.566589	0.0999908	0.166656	0.40007	0.0333557	1.5334	0.166672	0.299988	0.366821	0.0333252	0.166656	0.0666656	0.166626	0.166656	0.0666504	0.133347	1.86666	0.0666656	0	0.399994	0.233322	0.133339
2020-07-11	0.0999756	0	0.100006	0.0333405	0.0333557	0.0333252	0.166626	0.133316	0.0666885	0.0666656	0.933357	0	0.0666809	0.066658	0	0.0999756	0	0	0	0.233322	0.0333252	0.0666504	0.399979	0.133331	0.666664	0.0333405	0.166687	0.533478	0.266693	0	0.499969	0.0666504	1.36651	0.133316	0.133316	0.399979	0.0333557	0.233337	0	0.0666809	0.100006	0.0333252	0.166634	1.5666	0.0333252	0.100006	0.200043	0.400009	0.166672
2020-07-12	0.100037	0.0333252	0.100006	0	0	0.0666504	0.0666809	0.0333557	0.0666656	0.0333405	0.499962	0.0666656	0	0.0666656	0.0333557	0.199982	0.0333252	0.0333557	0	0.199959	0	0.166656	0.300049	0.166702	0.666641	0	0	0.266663	0.166672	0.199997	0.566658	0.0333252	1.23318	0.100037	0.200027	0.366608	0.133347	0.299988	0.0333252	0.133331	0.133316	0.0333252	0.100021	1.36671	0.100006	0.0333252	0.366653	0.133331	0.0333252
2020-07-13	0.0333252	0	0.0666504	0	0.0333252	0.0666809	0.166672	0.0666504	0.133308	0.066658	0.533318	0	0.0999756	0	0.0333252	0.0666962	0.0666809	0.0666504	0	0.133377	0	0.0666504	0.299973	0.166656	0.666641	0.0666656	0	0.633301	0.366669	0.0333405	0.5	0	1.46673	0.200012	0.200012	0.366684	0	0.0667419	0.0666656	0.0333252	0.133331	0	0.133331	1.43332	0.0666656	0	0.233299	0.299957	0.133324
2020-07-14	0.133347	0	0.0666809	0.0333328	0	0	0.0666809	0.300095	0.166679	0.0333405	0.933342	0.0333557	0	0.0333252	0	0.133316	0.0333252	0	0	0.0666504	0	0.166687	0.399994	0.0999908	0.466606	0.0333252	0.0666809	0.266632	0.166641	0.0333405	0.699997	0	1.13321	0.0999756	0.233292	0.533356	0.0333252	0.133301	0.0666809	0	0.0333405	0.0333557	0.0666656	1.09998	0.0333252	0	0.433357	0.233276	0.133339
2020-07-15	0.0333405	0	0.0666656	0	0.0333252	0.0333557	0.0666504	0.133301	0.0333252	0.0999756	0.699966	0.0333252	0	0.100006	0.133301	0.100037	0	0.0333557	0	0.166656	0.0333557	0.0666504	0.400024	0.133331	0.933311	0	0.0333252	0.333344	0.0666504	0.0333252	0.399994	0	1.19989	0.0999908	0.133362	0.233276	0.0333252	0.133301	0	0.0333557	0.0999908	0.0333557	0.133301	0.899994	0.0333405	0.0333252	0.466652	0.233353	0.0333405
2020-07-16	0.0333252	0.0333252	0	0	0.0333252	0.0333405	0.0666656	0.0333557	0.100006	0.100006	0.699966	0.0333252	0.0333557	0.133324	0	0.100006	0.0333328	0.0333252	0	0.200012	0.0333252	0.0333252	0.233307	0.133316	0.46666	0.0333405	0.0666504	0.299988	0.133331	0	0.433334	0	1.13365	0.266663	0.0999756	0.566635	0.0999832	0.333344	0	0.0666656	0.0666962	0	0.0333405	0.900085	0.0999908	0	0.433319	0.133331	0.0999908
2020-07-17	0.166679	0.0333252	0	0.0333328	0.0666504	0.0333252	0.0666656	0.0666504	0.133324	0	0.333389	0	0	0.0333557	0.0666809	0	0	0.0333252	0	0.0333252	0.0333252	0.199982	0.366699	0.133331	0.600014	0.0333252	0	0.333374	0.199966	0.0333405	0.433289	0	1.16672	0.0666809	0.133331	0.366669	0.0999985	0.100037	0.0666656	0.0333252	0.0666809	0	0.100037	1.39998	0	0.0666885	0.366692	0.433365	0.0333405
2020-07-18	0.133331	0	0.100006	0.0333328	0	0	0.100006	0.0999756	0.0666962	0.0999985	0.666641	0	0.0666504	0.0666504	0.0333252	0.0999756	0.0333252	0	0	0.066658	0.0333252	0.333359	0.199982	0.0333862	0.466644	0	0	0.333374	0.133347	0	0.499985	0	1.26665	0.0666656	0.166672	0.199951	0	0.200012	0	0	0.199997	0	0.166664	1.13338	0	0	0.366669	0.133301	0.100006
2020-07-19	0.0999908	0	0.0333252	0.0333328	0.0666885	0	0.0667114	0.0333557	0	0.0999908	0.400032	0	0.0333252	0.0333252	0.0333252	0.0333252	0.0666504	0.0333252	0	0.233315	0.0333557	0.266663	0.200012	0.0999908	0.433327	0	0.0666656	0.36673	0.166702	0	0.433334	0	0.766617	0.133301	0.333359	0.299988	0.0999832	0.200012	0.0666504	0	0.0333252	0.0333252	0.0333252	1.36669	0.0333405	0	0.166672	0.233322	0
2020-07-20	0.0999756	0	0.0333405	0.0333328	0	0	0.133301	0.0999756	0.0999908	0	0.600052	0	0.0333557	0	0	0.0666809	0.0333252	0.0333252	0.0333405	0.133339	0.0666504	0.300079	0.233368	0.133316	0.233322	0	0.100021	0.333313	0.433365	0	0.633301	0	1.10005	0.0333405	0.0333405	0.299973	0.0333405	0.166626	0.0333405	0.0666504	0.0999908	0.0333252	0.0999908	1.23326	0	0.0333328	0.166634	0.0999756	0
2020-07-21	0.166672	0	0.0333252	0.0333328	0.0333252	0.0333252	0.166672	0.0999756	0.0333252	0.0333405	0.399994	0.0333252	0.0333252	0.100021	0	0.0999756	0	0.0667114	0	0.199959	0.0666656	0.200012	0.199982	0.100006	0.600121	0	0.0333252	0.233276	0.166626	0.0666656	0.366699	0.0333557	0.933289	0.0666809	0.166626	0.600128	0.0333328	0.199982	0.0666656	0.0666809	0.0333557	0.0666809	0.0333252	1.13336	0.0333252	0.0666656	0.166718	0.100067	0.0333328
2020-07-22	0.166656	0	0.133331	0.0333328	0.100037	0	0	0.0333252	0	0.0333252	0.466667	0	0	0.0333252	0.0333862	0.100037	0	0.0333252	0	0.166664	0	0.166626	0.166656	0.0666504	0.266663	0.0333252	0.0999756	0.233337	0.166656	0	0.400024	0	0.799995	0.133347	0.100006	0.166687	0.0333328	0.200012	0.0333405	0	0.0999908	0.0333252	0.0333328	0.79998	0.0333405	0.0666809	0.133316	0.133362	0.0333252
2020-07-23	0.0333405	0	0.0666656	0	0.133308	0	0.0999756	0.0999756	0.0333405	0	0.299995	0	0	0.0333405	0.0333252	0.0666809	0.0333252	0.0333252	0	0.0666885	0	0.266708	0.133331	0.0666656	0.566635	0.0333405	0	0.200043	0.366631	0	0.300156	0.0333252	0.800095	0.0333252	0.100021	0.200012	0.0666809	0.133362	0.0666504	0.0333252	0.0999908	0.0333252	0.0333252	0.966812	0.066658	0	0.300011	0.233292	0.0666733
2020-07-24	0.0999908	0	0.0333405	0	0.100006	0.0333252	0.0666656	0.166687	0.0333252	0.0666809	0.399994	0	0	0.0333252	0.0333252	0.0666504	0	0.0333557	0	0.0333252	0.0666809	0.133362	0.200012	0	0.399948	0.0333252	0.0333252	0.133362	0.233353	0	0.399979	0	0.86673	0.0333252	0.133347	0.366669	0.0333405	0.399963	0	0.0333405	0.0333405	0	0	1.33331	0	0	0.233307	0.233368	0
2020-07-25	0.233337	0.0333557	0.0333405	0	0.200043	0.0333557	0.100037	0.133362	0.0333252	0.0333405	0.233376	0	0	0.0333405	0.0333252	0.133331	0	0.0333252	0.0333252	0	0	0.0333252	0.233368	0.0666504	0.200027	0	0	0.166626	0.200012	0.0333252	0.233368	0	0.866608	0.0333252	0.166641	0.266647	0	0.200012	0	0	0.0333252	0	0.0666504	0.999886	0.0333328	0.0666504	0.199989	0.133362	0.0666656
2020-07-26	0.0333557	0.0333328	0.0333252	0	0.199982	0.0333252	0.199966	0.100037	0.0333252	0	0.300018	0	0	0.0666504	0.0333252	0.166687	0.0333252	0.0666504	0.0333405	0.0333252	0	0.133362	0.133301	0.0333405	0.499969	0	0.0333252	0.300018	0.100006	0.0333405	0.299927	0	0.933212	0.0999756	0.199997	0.333282	0.0333252	0.266632	0.0333557	0	0.0666656	0.0333252	0.0333557	1.33328	0.0333405	0.066658	0.366661	0.0999756	0.0333405
2020-07-27	0.0666504	0.0333252	0.0666656	0	0.166656	0.0333252	0.0333557	0.133362	0	0.0999908	0.333282	0.0333252	0	0.0999908	0.100006	0	0.0666809	0	0.0333252	0.0333252	0	0.166626	0.233322	0.0333252	0.46666	0.0333405	0	0.266602	0.333359	0.166656	0.299988	0	0.966614	0.0666809	0.0333252	0.0999756	0.0666809	0.133301	0	0.100006	0.0999908	0	0.166695	1.16687	0	0	0.26667	0.0666809	0
2020-07-28	0.233353	0	0.0333252	0	0.0999908	0.0666809	0.0333252	0.0999756	0.0333252	0	0.166626	0.0666809	0	0.100014	0	0.133331	0	0.0666504	0	0.0666809	0	0.133392	0.0333252	0.0333252	0.333351	0.0333252	0.0333405	0.166656	0.133301	0.0666656	0.166641	0	1.3665	0.0333557	0.133331	0.300018	0	0.100006	0	0	0.0333405	0.100006	0.133331	1.23323	0	0.0666809	0.266655	0.200119	0
2020-07-29	0.166656	0	0	0	0.133339	0	0.133362	0.199951	0	0.0666656	0.299942	0	0	0.100014	0.133301	0.0333252	0	0.0666809	0	0	0	0.333298	0.133362	0	0.400146	0	0.0666962	0.299927	0.166626	0	0.300018	0	0.833282	0	0.0666656	0.266693	0.0333252	0.133331	0	0.0333252	0.0333252	0	0.0666504	1.00005	0.0333405	0	0.066658	0	0.0999985
2020-07-30	0.166672	0	0	0	0.0333252	0	0.0333252	0.133331	0.0333252	0.0333405	0.233315	0	0	0	0	0.0999908	0.0666809	0	0.0666809	0.166656	0	0.133301	0.0999756	0	0.43325	0.0333405	0	0.266708	0.233337	0.0666809	0.333313	0	1.03351	0.0333405	0.100006	0.200027	0	0.199982	0	0.0333252	0.0333405	0.0333252	0.0666962	1.13332	0.0333252	0.0333252	0.100029	0.200012	0.0333328
2020-07-31	0.199982	0	0	0	0.100052	0.0333252	0.100006	0.0999908	0.0333557	0	0.0666809	0.0333252	0	0.0666504	0.0667114	0.0999756	0.0666504	0	0.0333252	0.133316	0	0.299988	0.199997	0	0.433281	0	0	0.200043	0.200027	0	0.33345	0.0333252	1.13344	0	0.0333252	0.333328	0.0333252	0.233368	0	0.0333252	0.0333252	0.0666809	0.166626	0.933403	0	0.0333252	0.200012	0.133301	0.0666656
2020-08-01	0.100006	0.0333328	0	0	0.166626	0.0333252	0.0333252	0.0333252	0	0.0666656	0.333397	0.0333252	0.0666504	0.133331	0.0333252	0.133392	0	0.0333252	0	0.100037	0	0.233276	0.133362	0.0333862	0.433296	0	0.0333252	0.300003	0.233353	0.0333252	0.33329	0	0.666641	0.0333557	0.0333405	0.166718	0.0333405	0.100037	0	0.0667114	0.0666809	0	0	0.799881	0.0333405	0	0.133301	0.233276	0.0666733
2020-08-02	0.100006	0	0	0	0.066658	0.133331	0.0666656	0.133377	0.0333252	0	0.133362	0	0	0.133347	0	0.0666504	0.0333252	0.100006	0.0333405	0.199982	0	0.299988	0.233337	0.0333252	0.466682	0	0.0666962	0.433243	0.333344	0	0.166702	0.0333252	0.966621	0.0333252	0.100006	0.266632	0.0333252	0.166687	0	0.0333252	0.0333252	0.0333252	0.0666962	1.19998	0.0333405	0.0666504	0.133331	0.199951	0.066658
2020-08-03	0	0	0	0	0.0666809	0.166656	0	0.166626	0	0.0333328	0.266693	0.0333252	0.0666809	0.166641	0.166656	0.0667114	0	0.0666809	0.0666656	0.0333252	0	0.266739	0.0666656	0	0.466698	0	0	0.300018	0.233337	0	0.333313	0	0.933395	0.0666656	0.0333557	0.266663	0.100006	0.166626	0	0	0.0333405	0.133362	0	1.23335	0	0	0.233322	0.266663	0.0666733
2020-08-04	0	0	0	0	0.0666504	0.0333252	0	0.0666504	0	0.0666809	0.233322	0	0	0.0666656	0.100067	0.0666656	0	0	0.166656	0.0666656	0.0333252	0.266602	0.133362	0	0.333298	0	0.0666809	0.200043	0.266632	0.0333405	0.233414	0	0.900024	0	0.0666656	0.199966	0	0.0666809	0.0666656	0.133331	0.0333252	0	0	0.8666	0.0333405	0.0333557	0.0666885	0.333344	0
2020-08-05	0.133331	0	0	0	0.100006	0.100021	0.0666656	0.0666809	0	0.0333252	0.233322	0	0.100006	0.0333405	0.0666504	0.0333252	0.0666809	0.0333252	0.0999908	0.166656	0.0333252	0.199997	0.133316	0.0333252	0.533356	0	0	0.233307	0.266754	0.0333252	0.366669	0	0.833183	0.0666504	0	0.166656	0.0666656	0.0666504	0	0.133347	0.133347	0.0666809	0.0999832	1.46668	0	0	0.133301	0.133316	0.0333328
2020-08-06	0.0333252	0	0	0	0.0666809	0.0666504	0.166672	0.0667114	0.0666809	0	0.233391	0.0333557	0.0333557	0.0666809	0	0.0333862	0	0.0333557	0	0.0666504	0	0.199982	0.0999756	0.0333252	0.799927	0	0.133308	0.200073	0.0999756	0	0.399948	0	0.800026	0	0.0333252	0.166702	0.0333252	0.0333252	0.0333252	0	0	0.0666504	0.0333405	1.23338	0.0333252	0	0.0999908	0.166656	0
2020-08-07	0	0	0	0	0	0.0333252	0.0333252	0.166702	0	0.0333252	0.199951	0	0	0.0666504	0.0999756	0.0999756	0	0.0333252	0	0.100021	0.0333252	0.166702	0.0666809	0.0333252	0.500008	0	0	0.233368	0.199974	0	0.199982	0	0.866653	0	0	0.133362	0.0666809	0.0333252	0	0.0666656	0.133316	0.0333252	0.0333328	0.966759	0	0	0.133316	0.133377	0
2020-08-08	0.0333557	0	0.100006	0.0333328	0.133301	0.0666809	0.100006	0.0999756	0	0.0333328	0.366661	0	0.0999756	0.0333405	0.0999756	0.0999756	0.0333557	0.0333252	0	0.0999756	0.0333557	0.200043	0.200012	0	0.63343	0	0.0333252	0.333374	0.133362	0	0.433289	0	0.800018	0.0333252	0.0333252	0.233276	0	0.0333252	0	0.0333252	0.0666656	0.0333252	0.0999832	1.10004	0.0333405	0	0.0666733	0.133331	0
2020-08-09	0	0	0	0	0.133331	0.0666504	0.0333252	0.0667114	0.0333252	0.0333405	0.133316	0	0.0666504	0.0333557	0.0333252	0.0999756	0.0333252	0.0666504	0	0.133392	0.0666504	0.0999756	0.100006	0	0.566711	0.0333405	0.0666504	0.333313	0.166687	0	0.266693	0	1.20003	0	0.0333252	0.299988	0	0.0666809	0.0333557	0.133301	0.0333405	0.0666504	0	0.966675	0.0333252	0	0.16674	0.299988	0
2020-08-10	0.0333252	0	0	0	0.0666809	0.0333557	0.0333557	0.0666504	0	0.133316	0.233398	0	0.0999756	0	0.0333252	0.166656	0.066658	0.0333557	0	0.0333252	0.0333557	0.0999756	0.0999756	0	0.633301	0	0.0666656	0.433258	0.233276	0	0.199951	0	0.833229	0.0666962	0	0.266663	0.0333252	0.166718	0	0.100021	0.133331	0	0.0333328	1.19999	0	0	0.0666504	0.166702	0.0333328
2020-08-11	0.0666656	0	0.0666504	0	0.166641	0.0333252	0.199997	0.0333252	0	0.100021	0.233337	0.0333557	0.100037	0.0666656	0.0333557	0.0666504	0.0333252	0.0333252	0	0.133362	0.0333405	0.266647	0.166687	0	0.666702	0.0333252	0.0333557	0.400116	0.0999756	0	0.333298	0.0333557	1.0332	0	0.100021	0.300018	0	0.200012	0.0333252	0.0666656	0.0666809	0	0.0666885	1.09996	0.0666504	0	0.166672	0.266632	0.0333328
2020-08-12	0.0333252	0.0333328	0.0333405	0	0.0666809	0	0.0999756	0.0333252	0	0.166672	0.166656	0	0	0.0333328	0	0.133392	0.0333328	0	0.0333405	0.0333252	0	0.166656	0.0333252	0	0.533287	0	0	0.333344	0.100006	0	0.0999756	0	0.83345	0.0666504	0.0333405	0.166702	0	0.0999756	0	0.133324	0.0333252	0.0333557	0.100021	0.766663	0.0333405	0	0.0333328	0.133301	0.0333405
2020-08-13	0.0333252	0	0.0333252	0	0.0666656	0.0666809	0.133347	0.0333252	0.0333557	0.0666656	0.23336	0	0.0333252	0.0333252	0	0.100006	0.0333252	0.100006	0.0333405	0.133331	0	0.133347	0.0666809	0	0.500046	0	0.066658	0.333313	0.266663	0	0.333328	0.066658	0.933319	0.0666656	0.0666504	0.399933	0.0333405	0.133301	0	0.0666504	0.0666809	0.0333252	0.0666656	0.799988	0.0666656	0	0.133362	0.100037	0.0666656
2020-08-14	0	0.0333328	0	0	0.0333405	0.0999908	0.0666656	0.0999908	0	0.0999756	0.166656	0	0	0.0333328	0	0.0333252	0.0333328	0.0666504	0.0333252	0.133362	0	0.233276	0.133331	0	0.43335	0.0333405	0.0333405	0.399963	0.133377	0.0333405	0.299957	0	0.799965	0.0333252	0.0666656	0.333328	0.0333252	0.199982	0	0	0.0999908	0	0.100006	0.966705	0.0666809	0	0	0.0999756	0
2020-08-15	0.0666962	0	0	0	0	0.0333252	0.199997	0.0333862	0	0.100006	0.0999908	0	0.100006	0.0333252	0.0333252	0.0666504	0.0666656	0.0333252	0.0333405	0.0333405	0	0.0666504	0.0666504	0	0.633286	0.0333252	0.133347	0.200012	0.200027	0	0.433426	0	0.86673	0.0666809	0.0666962	0.266632	0.133331	0.133362	0.0333252	0	0.100006	0.0666504	0.166649	0.966751	0	0.0333252	0.166641	0.266617	0.0333252
2020-08-16	0	0	0	0	0.0333252	0	0.0666504	0.0666504	0	0.0666656	0.133331	0.0333252	0.0333252	0	0	0.133316	0.100014	0.0333252	0.0333252	0.133316	0	0.200012	0.199982	0	0.59993	0	0.0666504	0.333313	0.100006	0.0333252	0.133301	0.0333252	0.833328	0.133331	0.0333405	0.266632	0.133316	0.133301	0.0333405	0.0333557	0.0666504	0	0	0.966698	0.0666809	0	0.233353	0.133392	0.0333328
2020-08-17	0.0333252	0	0	0.0333328	0.0666809	0.0333557	0.100006	0.0999908	0	0	0.166634	0	0	0.0333252	0.0666809	0.166626	0.100014	0.0667114	0	0.0666656	0	0.166718	0.0666656	0	0.466751	0.0333405	0.100006	0.433304	0.233307	0.0333405	0.333344	0	0.80014	0.0999756	0	0.199966	0.0666656	0.166656	0.0999756	0	0.133316	0	0.0333557	0.76664	0.133316	0	0.0999985	0.133392	0.0333252
2020-08-18	0	0	0	0	0.0333252	0.0333252	0.0666809	0.0666504	0.0999756	0.100021	0.100021	0	0.0333557	0.0333328	0.0333252	0.0999756	0.0333252	0	0	0.0666809	0.0333252	0.133331	0.0999756	0	0.600075	0.0333405	0.100014	0.266602	0.133308	0	0.300049	0	1.09991	0.133301	0.0666656	0.233398	0.0333252	0.133362	0.0666962	0.0333405	0.0666656	0.0333557	0.0999832	1.03325	0.0333252	0	0.0999756	0.299957	0
2020-08-19	0	0	0.0333405	0.0333328	0.100006	0.0333252	0.133316	0.0666504	0.0333252	0	0.166649	0	0	0	0	0	0.066658	0	0	0.100006	0	0.366669	0.0666809	0	0.433311	0	0.0333252	0.233337	0.266632	0.0333252	0.233398	0.0666809	0.833313	0.0666809	0.0999756	0.133301	0.0666733	0.133362	0.0666504	0	0.100006	0.0333252	0.0666504	0.933228	0.100006	0.0666809	0.199989	0.300049	0.0333405
2020-08-20	0	0	0	0.0333328	0.0333252	0	0.0999908	0.0333252	0.100006	0.0333252	0.233376	0	0.0333252	0	0.133339	0.200012	0.066658	0	0	0.199966	0	0.233307	0.0666504	0	0.39991	0.0666656	0.100006	0.199982	0.166679	0.0333405	0.333313	0	1.00005	0.100006	0.133316	0.300095	0.133331	0.299988	0.0333405	0	0.0333405	0.0333252	0.0333252	0.733292	0.100006	0	0.200012	0.266663	0.133324
2020-08-21	0	0	0.0333405	0	0.0999908	0.0333252	0.166672	0.100006	0.233322	0	0.0666809	0.0333252	0	0	0.0333252	0.266678	0.0666733	0	0	0.0999832	0	0.133331	0.166687	0	0.566734	0.0333405	0.100006	0.266785	0.200027	0	0.366623	0.0333252	1.09991	0.0666809	0.0333252	0.133331	0.133362	0.266632	0.0333405	0.0333405	0.0333252	0.0333557	0	0.733337	0	0	0.0666504	0.166626	0
2020-08-22	0.0333252	0	0.0333405	0	0.100037	0.0333557	0.100006	0.133301	0.200035	0.0333405	0.399979	0	0	0.0333405	0.0333252	0.0666809	0.0333328	0.0666504	0	0.133362	0.0333405	0.300034	0.0333557	0	0.666679	0	0	0.333405	0.100021	0.0333252	0.299957	0	0.799988	0.0666656	0.0999908	0.233322	0	0.166626	0.0333252	0	0.0333405	0.0666809	0	1.20018	0.0666656	0.0333252	0.100006	0.133316	0.0666733
2020-08-23	0.0333405	0	0.0333252	0.0333328	0.0333557	0.133316	0.0999908	0.0666504	0.0999985	0	0.199966	0	0	0	0.0333557	0.0667419	0.0333252	0.0333252	0	0	0	0.433365	0.233322	0	0.433304	0.0333252	0.0666504	0.433228	0.133301	0	0.333374	0	1.33353	0.0666504	0.0666504	0.366592	0.0333252	0.0999756	0.0666809	0.0333252	0.0333252	0.0666504	0	1.19991	0.0666809	0.0333252	0.299965	0.233337	0
2020-08-24	0	0	0.0333252	0.0666695	0.133301	0.0333557	0.0333252	0.100067	0.066658	0.0333252	0.166649	0.0333405	0	0	0.0666504	0.133347	0.0333405	0.0333252	0.0333405	0.133301	0.0333252	0.166626	0.133331	0.0333252	0.466614	0	0.0333252	0.333252	0.200012	0	0.166641	0	0.933441	0.133377	0.0999908	0.200089	0.0333252	0.100006	0	0	0.0666656	0.0666504	0	1.13332	0.0999908	0.0333252	0.133369	0.0999756	0.0333328
2020-08-25	0	0.0333252	0.0666656	0.0666656	0.0333557	0.0666504	0.200012	0.0999756	0.0666504	0	0.233322	0	0	0	0.0333252	0	0.0666504	0.0333252	0.0666656	0.133301	0	0.299957	0	0	0.699959	0	0.100006	0.333252	0.0666504	0	0.266678	0	1.23322	0.0666962	0.0666656	0.266632	0	0.0333252	0.0333252	0.0333252	0	0.0666809	0.0333328	1.43338	0.0333405	0.0333252	0.200005	0.133301	0.0333328
2020-08-26	0.0333405	0	0.0333405	0.0333328	0.133301	0.166672	0.0667114	0.233337	0.0666809	0	0.200012	0.0333252	0	0	0	0.0999908	0.0333252	0.0666809	0.0333405	0.0333557	0	0.300034	0.166687	0	0.433319	0	0	0.400116	0.233276	0	0.233276	0	1.23335	0.100006	0	0.0666504	0.0666809	0.166626	0.0333405	0.0666733	0.0333405	0	0.066658	1.1999	0.0333252	0.0333557	0.133331	0.266678	0
2020-08-27	0	0	0	0.0333328	0.0333557	0	0.133331	0.233276	0.199997	0	0.133354	0.0333405	0	0.0333405	0.0333557	0.0666504	0.0333557	0	0.0333252	0.199997	0	0.166672	0.0999756	0	0.46674	0	0.0333252	0.266632	0.0333252	0	0.133316	0	1.09988	0.0333557	0.0666504	0.200043	0.0333405	0.233459	0.0333252	0.0333252	0	0.0666809	0.0333252	1.26668	0.0666656	0.0333252	0.0666809	0.200043	0.0333328
2020-08-28	0	0	0	0.0999985	0.0666504	0.0666962	0.133301	0.133301	0.100006	0.0333405	0.166634	0.0333252	0	0	0.0333252	0.0666504	0	0.0666504	0.0333405	0.100082	0	0.200012	0.166626	0.0333252	0.73336	0	0	0.266663	0.166702	0	0.166718	0	0.733253	0.0333252	0	0.199966	0.0999756	0.199982	0	0	0.0999908	0	0.0666885	1.49992	0.0333252	0.0666504	0.199982	0.266708	0
2020-08-29	0.0333405	0	0.0333405	0	0.0333252	0	0.0666656	0.133301	0.0666504	0.0333252	0.200012	0	0	0.0333252	0	0.0666504	0	0	0	0.133316	0	0.233292	0.0333252	0	0.633293	0	0.0333252	0.399994	0.100021	0	0.233322	0	1.50008	0.0999908	0.0333405	0.266678	0	0.100006	0	0.0333252	0	0.0666504	0.0333405	1.13348	0.0666809	0	0.166649	0.133362	0.0333252
2020-08-30	0.0666504	0	0	0.0333328	0.0666809	0.0999756	0.200012	0.0667114	0.0666809	0.0333405	0.299957	0.0666962	0	0.0333252	0.0667114	0.166687	0.100021	0.0333557	0.0333252	0.133362	0	0.233353	0.100006	0	0.566772	0	0.0333557	0.333313	0.0666656	0	0.500031	0	1.00008	0.0666504	0.0333252	0.333435	0	0.266693	0.0333252	0	0	0	0.0333328	1.06661	0.0999985	0	0.0666809	0.0999756	0
2020-08-31	0	0	0.0333405	0.0333328	0	0.0666809	0.233322	0.133331	0	0.0333252	0.200005	0	0	0	0.0333252	0.0333557	0.0333252	0.0666504	0	0.0666809	0.0333252	0.200012	0	0	0.333344	0	0	0.333435	0.233353	0	0.133377	0.0333252	0.900024	0.0666656	0	0.233292	0	0.166687	0	0.0666809	0	0	0	1.33325	0.0666885	0.0333557	0.0333252	0.233322	0.0333405
2020-09-01	0.0333252	0	0	0	0.0333557	0.0333252	0.133316	0.0999756	0.0666504	0.066658	0.433304	0.0333252	0.0333252	0.0333405	0.0666504	0.133331	0.0333557	0.0666809	0	0.0999756	0	0.366684	0	0	0.40004	0	0	0.233459	0.266708	0	0.266617	0	0.833344	0.0333405	0	0.233414	0.0333252	0.166656	0	0	0	0.0666504	0.0333405	1.13337	0	0.0333557	0.133347	0.166626	0.0333328
2020-09-02	0	0.0666809	0	0	0.0333252	0	0.0666504	0.100006	0.0666809	0.0333405	0.266693	0.0999756	0	0.0999908	0	0.0666504	0	0.0333252	0	0.0666962	0	0.200058	0.0333252	0	0.499947	0	0.0333252	0.433304	0.166672	0	0.366699	0	0.933273	0.0333252	0.0333557	0.299988	0	0.133301	0	0	0	0	0.066658	1.16669	0.133324	0	0.200005	0.166687	0
2020-09-03	0.0333328	0	0	0.0666733	0.0333252	0.100021	0.0999756	0.0666504	0.0333252	0	0.366638	0.0333252	0.0666809	0.0666656	0.0333557	0.133301	0	0.100006	0	0.0999756	0.0666504	0.133301	0.0666656	0.0333405	0.399948	0	0	0.299957	0.199982	0	0.59996	0.0333557	0.90007	0	0.0333557	0.333344	0	0.133331	0	0.0666656	0	0	0	1.10007	0.0666504	0.0999756	0.100021	0.199982	0.0999985
2020-09-04	0	0.0333252	0	0	0	0.0333252	0.0999908	0.133377	0.0333252	0	0.233383	0.0333557	0	0.0666809	0.066658	0.0666504	0.0333252	0.0333252	0	0.0666504	0	0.233398	0	0.0333405	0.266678	0	0.066658	0.333252	0.0666504	0	0.366638	0	0.833328	0.0666809	0.0999756	0.300034	0	0.233276	0	0	0.0666656	0	0	0.766663	0.0333328	0.0333252	0.166649	0.166641	0
2020-09-05	0	0.0666809	0	0	0.0333252	0.0333252	0.133362	0.0666504	0.100006	0.0666504	0.233345	0.0333252	0	0	0.0666504	0.0666809	0	0.0333252	0	0.0666504	0	0.266678	0.0333557	0	0.700005	0.0333405	0.0333557	0.399994	0.0666809	0	0.366714	0	1.00016	0.100006	0	0.333267	0	0.0999756	0	0.0333252	0	0.0333557	0	0.999992	0.0333328	0	0.133347	0.166687	0.0666733
2020-09-06	0.0333252	0	0	0	0	0.0999756	0	0.100067	0.0333252	0.133331	0.299973	0.0666809	0	0	0.0666504	0	0.0333252	0.0333252	0.0333252	0.0333252	0	0.0666962	0.0333252	0	0.399963	0.0333252	0	0.333344	0.166702	0	0.266663	0	1.03336	0.133331	0	0.366699	0	0.133331	0	0	0	0	0	0.899979	0	0.0666809	0.133347	0.133301	0.0666656
2020-09-07	0	0.0333252	0	0.0666695	0.0666504	0	0.0999756	0.233307	0.0333557	0	0.33329	0.0333252	0	0.0333252	0	0.0333252	0.0666809	0.0333252	0.0333405	0.0999908	0	0.299957	0	0	0.299988	0	0	0.199997	0.233315	0	0.399979	0	0.766663	0.133301	0.100006	0.366608	0.0333405	0.133362	0	0	0.0333405	0.0666504	0	0.866631	0	0.0333252	0.0999832	0.233368	0.0666733
2020-09-08	0	0	0	0	0.0333252	0.0333557	0.133301	0.0667114	0.0333252	0.100006	0.266724	0	0.0333252	0	0.0666809	0.0999908	0.133331	0.0333252	0.0333252	0.133392	0.0333557	0.133331	0.0333252	0	0.366714	0.0333405	0	0.666687	0.166641	0	0.466568	0.0333328	0.96656	0.0666656	0	0.233276	0	0.133331	0.0333405	0	0	0.0333252	0.0333557	1.50004	0.0999985	0.0333252	0.166641	0.299957	0.0333328
2020-09-09	0	0.0333252	0	0.0333328	0	0.0999756	0.100006	0.0999908	0.0333405	0.0333405	0.26664	0.0333252	0.0333252	0.0666656	0.0333252	0.133362	0.100021	0	0	0.0666656	0	0.266663	0	0.0333252	0.399994	0.0666504	0	0.533325	0.233292	0	0.399994	0.0333252	0.766739	0.0666504	0.0666656	0.166626	0	0.100006	0.0999908	0	0.0333252	0.0666809	0.0333252	1.06656	0.0666733	0.0333252	0.166672	0.133392	0.0666656
2020-09-10	0	0.0333252	0.0333252	0	0.100037	0	0.0333557	0.133331	0.0999908	0.0333405	0.266716	0.0666809	0	0.0666656	0.100006	0	0.133301	0.0666809	0	0.0333252	0	0.166626	0.133362	0	0.59996	0	0.0333252	0.399902	0.300018	0	0.633331	0.0333252	1.1333	0.166656	0	0.333344	0	0.166718	0	0.0333405	0	0.0666809	0.0333252	1.20001	0.0666656	0	0.100006	0.300018	0
2020-09-11	0	0.0333557	0.0333252	0	0.0666504	0.0333557	0.0667114	0.0666504	0.0666504	0.166672	0.166649	0.0666504	0.0333252	0	0.100006	0.0333557	0.133331	0	0	0.0999908	0	0.166641	0	0.0333862	0.400009	0.166672	0.0666962	0.333466	0.366638	0	0.300034	0.0333328	1.16656	0.0666504	0.0333252	0.299957	0.0333252	0.133362	0.0333252	0.0333252	0	0.0333252	0.0666504	1.26672	0.0999985	0.0333557	0.199974	0.133301	0.0333328
2020-09-12	0.0333405	0.0333252	0.0333405	0	0.166634	0.0333252	0.133316	0.0666504	0.0666809	0.0333252	0.266632	0.0333252	0.0333557	0	0	0.166656	0.0666504	0	0	0.0666809	0	0.233307	0.100006	0	0.366657	0.0666504	0.0333252	0.666611	0.166641	0	0.499985	0	0.833328	0.200012	0.133362	0.166718	0.0333557	0.199951	0.0333405	0.0333557	0	0	0.0333252	0.933296	0	0.0333252	0.066658	0.233398	0.0333405
2020-09-13	0	0.0333252	0.0333405	0	0.133377	0.0333252	0.0666504	0.133301	0.0666809	0	0.166641	0.0666809	0	0	0	0.0999756	0.0333405	0	0	0.0666504	0	0.233307	0.0666656	0.0333252	0.499989	0.0666656	0.0333252	0.266693	0.233383	0.0333405	0.466705	0	1.16662	0.0999908	0.0333252	0.100052	0	0.133301	0	0	0	0	0	1.36674	0.0333328	0.0333252	0.133362	0.266632	0
2020-09-14	0	0.100006	0.0666656	0	0.166634	0	0.0666809	0.233383	0	0.0666656	0.100006	0	0.0333252	0.0333557	0.0333252	0.133331	0.0333252	0.0333252	0	0.0999756	0.0333252	0.233353	0.0666809	0	0.633301	0.0666656	0.0333252	0.399933	0.233337	0	0.700195	0	0.966568	0.233337	0.266663	0.133301	0.0333405	0.133331	0.0333252	0.0333252	0.0333405	0	0.0333557	1.43336	0	0	0.266701	0.266663	0.0333252
2020-09-15	0.0333252	0	0.0333405	0	0.200012	0.0333252	0.100006	0.166702	0.0333405	0	0.133369	0.0333252	0	0	0.0333252	0	0	0.0333557	0	0.166718	0	0.266708	0.0999756	0	0.499908	0.0333405	0	0.433441	0.233337	0	0.299942	0	1.19997	0	0	0.166626	0	0.133423	0	0.0999832	0.0333405	0	0	0.933327	0.0666733	0.0333252	0.16671	0.333282	0.0333328
2020-09-16	0	0.100006	0.0333252	0	0.066658	0.0333252	0.266678	0.0333252	0.133347	0.0333405	0.166641	0.0333557	0	0	0.0333252	0.0666504	0.0999908	0.0333252	0	0.133331	0	0.199982	0.133301	0	0.533417	0.0666656	0	0.433334	0.300034	0	0.300003	0	1.30011	0.0333405	0.0333252	0.200073	0.0666809	0.133301	0.0666962	0.0666809	0.0333252	0.0333252	0	0.999954	0.0333328	0	0.166672	0.433365	0.0333328
2020-09-17	0	0	0.133331	0	0.100006	0.0666809	0.233292	0.0999756	0	0.0666656	0.133339	0.0333252	0	0	0.0333252	0.0666809	0	0	0	0.0666504	0	0.0999756	0.200043	0.0333252	0.600044	0.0333405	0	0.433289	0.300011	0	0.533325	0.0666656	0.866547	0.100006	0.0333252	0.200027	0.0333252	0.266632	0	0.0333328	0	0	0	0.766602	0.0333328	0	0.0333252	0.233368	0.0333328
2020-09-18	0.0333252	0.100006	0.0333252	0	0.100006	0	0.166641	0.100052	0	0.0999908	0.233322	0.0666504	0.100006	0.0333252	0.0333862	0.0333252	0	0	0	0.0666656	0.0333405	0.266678	0	0.0666656	0.733261	0.0333252	0.066658	0.400085	0.133331	0	0.666595	0	1.00008	0.0666656	0.0666656	0.0999756	0.0333328	0.166718	0	0	0.0333405	0.0333557	0.0666809	1.19989	0	0	0.166634	0.233276	0.0333328
2020-09-19	0	0.0999832	0.100006	0	0.133331	0.0333252	0.166672	0.0666504	0.0333405	0.133347	0.166718	0.0333557	0.0333252	0	0.0333252	0.0333252	0.0333557	0	0	0.0333252	0	0.233414	0.0999908	0.0333252	0.43335	0	0.0333252	0.600006	0.199997	0	0.433289	0	1.10001	0.0333252	0.0666809	0.466629	0	0.266602	0	0	0	0.0999756	0.0333328	0.999886	0	0	0.199966	0.266663	0
2020-09-20	0	0.0333405	0.0333405	0	0.199951	0.0333557	0.133377	0.133362	0	0.0333252	0.166664	0	0	0.0333252	0	0.0666504	0.0333252	0	0	0.0999908	0	0.133301	0.166687	0	0.700012	0	0	0.333252	0.133316	0	0.46669	0.0666656	1.20004	0	0.133347	0.300049	0	0.200012	0.0333252	0.0333557	0.0666656	0	0.0333328	1.16678	0	0	0.166626	0.299988	0.0333328
2020-09-21	0	0	0.0333252	0	0.100021	0	0.166687	0.0999756	0.0999756	0.0666656	0.26664	0.0333252	0.0666504	0	0.0999756	0.0333252	0	0.0333557	0	0.0333252	0	0.233292	0.166656	0.133316	0.533257	0	0.0333252	0.466705	0.199982	0.0333252	0.533325	0.0333328	1.10016	0.100021	0.0333252	0.233337	0	0.0999756	0.0333405	0.0333252	0	0	0.0333252	1.23332	0.066658	0.0333557	0.166702	0.333344	0
2020-09-22	0.0333252	0.0333252	0.0333405	0	0.133339	0.0333252	0.0999908	0.0666504	0	0	0.100021	0.0333252	0.0667114	0.0333328	0.0333252	0.100006	0.0333405	0.0333252	0	0.0333252	0.0333252	0.233337	0.0666504	0	0.433456	0.0333405	0.0333328	0.466675	0.233322	0	0.566711	0.0333328	1.26662	0.0999908	0.0333252	0.200027	0.0333252	0.233398	0	0.0333252	0	0.0333252	0.0333252	1.03317	0.0333405	0	0.133331	0.166702	0.0333328
2020-09-23	0	0	0.0333252	0	0.133392	0.0666504	0.199997	0.0333252	0.0999908	0.0333405	0.233368	0	0.0333252	0	0.233337	0.0666504	0	0.0333252	0	0.0999908	0	0.233322	0.300034	0	0.499947	0.0333252	0	0.333282	0.133354	0	0.399963	0.0999985	1.09988	0.0666809	0	0.200073	0	0.233276	0	0.0333405	0.0333405	0.0333557	0.0333557	1.00008	0	0	0.166626	0.166656	0.0333252
2020-09-24	0.0333405	0	0	0	0.100006	0	0.0666504	0.0333252	0	0.0999908	0.233292	0.100006	0	0	0.0666504	0.0333557	0.0666504	0.0666504	0.0333405	0.0333557	0	0.199951	0.199982	0	0.333328	0	0	0.366577	0.199982	0	0.399971	0.0333328	1.03339	0.0666656	0.0333252	0.199951	0	0.233337	0.0333252	0	0.0333252	0	0	0.900101	0.100006	0	0.133362	0.166718	0.0333328
2020-09-25	0	0.0333557	0	0.0333328	0.0333252	0.0666809	0.200027	0.200012	0	0	0.333321	0.0333405	0.0333252	0	0.0333252	0.100006	0.0333557	0.0333252	0.0333252	0	0	0.30011	0.200043	0.0666656	0.399986	0	0.0666504	0.433289	0.266663	0	0.533325	0.0666885	1.1333	0.133316	0.0666504	0.200073	0.0333252	0.133392	0	0.0333405	0	0.0666504	0.066658	0.833435	0	0	0	0.233337	0.0333328
2020-09-26	0.0666809	0	0.0666656	0	0.133331	0	0.266632	0.133301	0.0666656	0	0.266663	0.0666504	0.0333557	0.0333252	0.200012	0	0.0333252	0	0.0333405	0.0333252	0.0333252	0.166656	0.133301	0.0999908	0.399979	0	0.0333405	0.43335	0.166672	0	0.433456	0.0333328	1.26672	0.0999756	0	0.300018	0	0.166656	0	0.0666504	0.0666656	0	0.0333252	0.899963	0.0999908	0	0.0666962	0.166626	0.133347
2020-09-27	0	0	0.0333252	0.0333328	0.233337	0.0333252	0.200043	0.133316	0	0	0.266693	0.0333557	0.133301	0.0333328	0.0333252	0.100006	0.0333252	0.0666809	0.0666656	0.0666504	0	0.266602	0.166672	0.0333252	0.566719	0.0333405	0	0.36676	0.066658	0.0333405	0.29995	0	0.866684	0.0666656	0.0333252	0.299927	0	0.0666504	0	0.0666656	0	0.0333557	0.0333252	1.29994	0.0999985	0	0.0999832	0.366669	0.0333328
2020-09-28	0	0.0333328	0.0666809	0	0.0999756	0	0.133316	0.133331	0.0333252	0.0333405	0.266678	0.0333252	0.0333252	0	0.0667114	0.0666504	0	0.0333252	0.0333252	0.0333252	0	0.133301	0.133331	0.0667267	0.666611	0	0.0333252	0.299957	0.166672	0	0.299988	0	0.933319	0.233353	0.0333405	0.233276	0	0.133301	0.0333252	0.100021	0.0666962	0	0	1.06677	0.0999985	0	0.0333252	0.200073	0.0333328
2020-09-29	0.0666504	0	0.0333405	0	0.0999908	0.0333252	0.0333252	0.0667114	0	0	0.333328	0.0333252	0.0666809	0	0.0333252	0.100006	0	0.0333557	0.0333405	0.0333252	0	0.166687	0.100006	0	0.333336	0	0.0333557	0.533325	0.0666504	0	0.43338	0.0333252	1.19983	0.199966	0.0333557	0.0666504	0	0.200012	0	0.0666656	0.0333252	0	0	1.03329	0	0	0.0666504	0.0999756	0.0666656
2020-09-30	0	0	0.133331	0	0.0999756	0.0666809	0.0999908	0.0666504	0.0333405	0	0.066658	0	0.0333252	0.100006	0.0333252	0.166656	0	0.0333557	0.100006	0.100006	0	0.0666504	0.166626	0	0.566681	0.0333405	0.100006	0.199951	0.133347	0	0.299973	0	0.966782	0	0	0.200012	0	0.166687	0	0.0666504	0	0	0	1.33331	0	0	0.0333405	0.0666504	0
[truncated: 110 more columns]

## Sheet: SC
	Appling	Atkinson	Bacon	Baker	Baldwin	Banks	Barrow	Bartow	Ben Hill	Berrien	Bibb	Bleckley	Brantley	Brooks	Bryan	Bulloch	Burke	Butts	Calhoun	Camden	Candler	Carroll	Catoosa	Charlton	Chatham	Chattahoochee	Chattooga	Cherokee	Clarke	Clay	Clayton	Clinch	Cobb	Coffee	Colquitt	Columbia	Cook	Coweta	Crawford	Crisp	Dade	Dawson	Decatur	DeKalb	Dodge	Dooly	Dougherty	Douglas	Early
2020-02-18	0	0	0	0	0	0	0	0	0	0	0	0	0	0	0	0	0	0	0	0	0	0	0	0	0	0	0	0	0	0	1	0	2	0	0	0	0	0	0	0	0	0	0	2	0	0.0333333	1	0	0
2020-02-19	0.0333333	0	0	0	0.166667	0.0333333	0.133333	0.1	0	0	0.2	0	0	0.0666667	0.0333333	0.3	0.0666667	0.1	0	0.0666667	0	0.166667	0.1	0	0.733333	0	0.0666667	0.5	0.1	0	0.933333	0	1.8	0.1	0.133333	0.2	0	0.1	0	0.0333333	0	0.0666667	0.133333	1.86667	0	0	0.366667	0.333333	0
2020-02-20	0	0	0.0333333	0	0.0666667	0.0333333	0.2	0.2	0	0.0333333	0.2	0.133333	0.0333333	0.0333333	0.1	0.233333	0.0333333	0	0.0333333	0.1	0.0333333	0.166667	0.3	0.0333333	0.766667	0	0.0333333	0.633333	0.233333	0	1.06667	0	1.86667	0.0666667	0.0666667	0.3	0	0.3	0	0.0333333	0	0.0333333	0	2.23333	0	0	0.466667	0.3	0.0333333
2020-02-21	0.0666667	0	0.0666667	0	0.166667	0.0666667	0.333333	0.333333	0.0333333	0	0.566667	0.0666667	0.0333333	0.0333333	0	0.266667	0.0666667	0.0666667	0.1	0.2	0.0666667	0.4	0.233333	0	0.8	0	0.0666667	0.633333	0.3	0	1.6	0	3.03333	0.0666667	0.133333	0.433333	0.0333333	0.433333	0	0.133333	0.0333333	0.133333	0.0333333	2.43333	0	0.0333333	0.733333	0.266667	0.0333333
2020-02-22	0	0	0	0.0333333	0.366667	0	0.433333	0.266667	0	0.0666667	0.533333	0.0666667	0.0333333	0.0666667	0.133333	0.233333	0	0.133333	0.166667	0.133333	0.0333333	0.333333	0.333333	0.0666667	0.966667	0	0.0333333	0.7	0.4	0	1.76667	0.0333333	3.8	0.1	0.166667	0.4	0.0333333	0.433333	0.0666667	0.0333333	0.1	0.0666667	0.0666667	3.93333	0.0333333	0.0333333	0.566667	0.633333	0.0333333
2020-02-23	0.0333333	0	0.0333333	0	0.166667	0.1	0.6	0.4	0.0333333	0.1	0.733333	0.0666667	0.0666667	0.133333	0.1	0.2	0.133333	0.133333	0.1	0.2	0.0333333	0.533333	0.5	0	1.33333	0	0.0666667	0.833333	0.433333	0	1.86667	0	3.63333	0.2	0.3	0.4	0.0666667	0.733333	0	0.1	0	0.0666667	0	3.73333	0	0.1	0.6	0.733333	0.0333333
2020-02-24	0.1	0	0.0333333	0	0.266667	0.233333	0.4	0.6	0.0333333	0.0666667	0.633333	0.1	0.0333333	0.133333	0.1	0.4	0.0333333	0.0666667	0.133333	0.266667	0	0.566667	0.366667	0.1	1.66667	0.0666667	0.0666667	1.53333	0.666667	0	2.86667	0.0333333	4.73333	0.0333333	0.233333	0.6	0.0333333	0.933333	0.0333333	0.3	0.166667	0.0333333	0.0333333	5.26667	0	0.0333333	0.766667	1	0.0333333
2020-02-25	0.2	0	0.0666667	0	0.233333	0.0333333	0.4	0.7	0.0333333	0.133333	1.06667	0.133333	0.266667	0.0666667	0.266667	0.433333	0.133333	0.166667	0.133333	0.4	0.0666667	0.8	0.3	0.0333333	1.86667	0.1	0.0666667	1.33333	0.9	0	2.83333	0.0333333	6	0.166667	0.366667	0.8	0.0333333	1.03333	0.0666667	0.3	0.133333	0.166667	0.1	5.83333	0.1	0.0666667	0.833333	1.1	0.0333333
2020-02-26	0.0666667	0.0333333	0.0666667	0	0.3	0.133333	0.7	0.633333	0.0666667	0.1	1.53333	0.0666667	0.3	0.133333	0.233333	0.466667	0.1	0.2	0.233333	0.533333	0.166667	0.666667	0.3	0.0666667	2.76667	0.133333	0.133333	1.93333	0.933333	0	3.33333	0.0333333	6.83333	0.1	0.6	1.03333	0.0333333	1.4	0	0.2	0.266667	0.1	0	7	0.0666667	0	1.33333	1.06667	0
2020-02-27	0.166667	0.0333333	0.1	0.0333333	0.5	0.2	0.633333	1.1	0	0.2	1.26667	0.1	0.266667	0.266667	0.3	0.6	0.166667	0.366667	0	0.366667	0.0666667	1.23333	0.633333	0.133333	2.76667	0.0666667	0.0666667	2.36667	1.26667	0	4.8	0.0333333	8.26667	0.2	0.666667	0.9	0.0666667	1.76667	0	0.5	0.1	0.133333	0.0666667	8.5	0.133333	0.1	1.3	1.66667	0.0666667
2020-02-28	0.166667	0.0666667	0.0333333	0	0.466667	0.166667	0.8	1.23333	0.2	0.166667	1.83333	0.0666667	0.2	0.1	0.5	0.633333	0.4	0.266667	0.0666667	0.333333	0.0666667	1.03333	0.633333	0	3.53333	0.133333	0.2	3.1	1.5	0	5.43333	0.0666667	10.1333	0.166667	0.8	1.6	0.1	2.3	0	0.5	0.3	0.166667	0.0333333	8.6	0	0.1	2	1.76667	0.0666667
2020-02-29	0.0666667	0.0333333	0.3	0	0.3	0.2	1.2	0.8	0.0333333	0.433333	1.76667	0.166667	0.333333	0.266667	0.366667	0.866667	0.166667	0.333333	0.0666667	0.433333	0.0333333	1.4	0.666667	0.2	4	0.133333	0.133333	2.46667	1.23333	0	5.46667	0.0666667	10.8	0.233333	1.36667	1.46667	0.166667	2.53333	0.1	0.366667	0.166667	0.166667	0.2	10.1667	0.133333	0.0666667	1.56667	2.23333	0
2020-03-01	0.0666667	0.2	0.2	0	0.4	0.3	1.3	1.56667	0.2	0.266667	1.93333	0.2	0.566667	0.266667	0.733333	1.26667	0.3	0.666667	0.2	0.966667	0.0333333	1.8	1.16667	0.233333	5.06667	0.166667	0.233333	3.8	1.36667	0	6.63333	0	13.0667	0.166667	1.13333	1.66667	0.233333	2.4	0	0.566667	0.166667	0.233333	0.0666667	11.5667	0.1	0.133333	2.23333	2.66667	0.0666667
2020-03-02	0.3	0.233333	0.233333	0.0333333	0.433333	0.333333	1.93333	1.6	0.0333333	0.3	2.2	0.0333333	0.533333	0.133333	0.6	0.966666	0.2	0.633333	0.166667	0.6	0.0333333	2	1.03333	0.266667	5.06667	0.266667	0.2	5.13333	2.23333	0	7.4	0	16.2333	0.433333	1.1	2.26667	0.166667	3.46667	0.1	0.533333	0.333333	0.3	0.233333	12.4333	0.0333333	0.0666667	2.23333	3.5	0.133333
2020-03-03	0.2	0.366667	0.333333	0	0.266667	0.233333	1.76667	1.63333	0.133333	0.466667	2.33333	0.266667	0.6	0.4	0.733333	1.16667	0.2	0.633333	0.0333333	0.766667	0.1	2.23333	1.26667	0.233333	6.03333	0.3	0.233333	5.23333	2.26667	0	8	0.0333333	18.1	0.3	1.7	3.13333	0.266667	3.83333	0.233333	0.8	0.333333	0.566667	0.233333	15.3667	0.0333333	0.233333	2.46667	3.76667	0.133333
2020-03-04	0.1	0.333333	0.466667	0.0333333	0.733333	0.5	2.6	2.4	0.233333	0.233333	3.76667	0.2	0.633333	0.366667	0.633333	1.16667	0.3	0.9	0.1	0.866667	0.166667	2.93333	1.66667	0.233333	7.2	0.266667	0.133333	5.8	2.16667	0.1	9.4	0.0333333	19.9	0.5	1.7	3.2	0.133333	3.36667	0.133333	0.866667	0.233333	0.4	0.266667	17.1333	0.133333	0.2	2.86667	3.43333	0.1
2020-03-05	0.233333	0.4	0.333333	0	0.866667	0.4	2.6	2.4	0.0666667	0.166667	3.4	0.333333	0.9	0.4	1.16667	1.63333	0.233333	0.7	0.2	1.1	0.266667	3.13333	1.5	0.433333	8.33333	0.166667	0.433333	6.6	3.23333	0.0333333	10.1333	0	24.7333	0.5	2.1	3.7	0.133333	4.63333	0.133333	1	0.566667	0.366667	0.366667	18.6	0.266667	0.366667	3.2	5.26667	0.133333
2020-03-06	0.2	0.4	0.366667	0.0333333	1.16667	0.5	2.63333	2.63333	0.333333	0.366667	4.36667	0.533333	1.06667	0.866667	0.733333	1.73333	0.333333	1.23333	0.166667	1.2	0.466667	3.66667	2.06667	0.3	9.36667	0.166667	0.366667	8.1	2.83333	0.0666667	12.8667	0.0333333	27.0333	0.766667	2.43333	4.43333	0.4	4.46667	0.166667	1.3	0.8	0.633333	0.333333	24.7667	0.266667	0.1	3.2	5.83333	0.133333
2020-03-07	0.2	0.4	0.733333	0.0666667	1.56667	0.6	3.6	3.43333	0.2	0.6	4.43333	0.433333	0.966667	0.666667	1.3	1.8	0.366667	0.733333	0	1.5	0.2	3.93333	2.03333	0.366667	10.8333	0.133333	0.366667	8	3.5	0.0333333	15.2333	0.0333333	32.8667	0.6	2.5	4.2	0.3	5.16667	0.233333	1.26667	0.6	0.6	0.3	25.3	0.233333	0.233333	3.4	7.03333	0.3
2020-03-08	0.666667	0.4	0.466667	0	1.36667	0.833333	4.16667	3.83333	0.2	0.6	6.03333	0.5	1.2	0.633333	1.53333	2.76667	0.366667	0.8	0.133333	1.76667	0.633333	4.9	2.2	0.366667	12.9667	0.2	0.466667	11.1667	4	0.1	16.7667	0.1	35.8667	1.13333	3.03333	5.13333	0.366667	5.66667	0.2	1.8	0.6	0.9	0.466667	29.0333	0.3	0.366667	4.6	7.23333	0.333333
2020-03-09	0.466667	0.333333	0.666667	0.0666667	1.6	0.966667	4.53333	4.3	0.4	0.6	6.16667	0.366667	1.1	0.733333	2.06667	2.46667	0.8	1.23333	0.0666667	1.8	0.7	4.26667	2.63333	0.5	14.1333	0.233333	0.5	11.9333	5.5	0	17.3667	0.133333	41.8333	0.833333	3.63333	5.9	0.333333	6.66667	0.2	1.4	0.5	0.766667	0.5	34.8	0.266667	0.566667	5.36667	8.9	0.466667
2020-03-10	0.7	0.6	0.666667	0.0333333	1.53333	1.3	5.4	5.16667	0.333333	0.833333	6.6	0.5	1.7	0.833333	1.8	3.3	1.1	1.56667	0.3	1.96667	0.533333	5.83333	2.63333	0.366667	15.9333	0.266667	0.633333	13.1333	5.46667	0.0666667	21.0333	0.0333334	47.3333	1.33333	4.16667	5.8	0.433333	6.9	0.433333	2.03333	0.933333	0.966667	0.633333	37.4667	0.366667	0.6	5.86667	10.9	0.266667
2020-03-11	0.9	0.566667	0.566667	0.0333333	2.3	1.36667	5.66667	5.56667	0.433333	1	7.6	0.3	1.6	1.03333	2.26667	3.93333	0.833333	1.43333	0.1	1.9	0.933333	6.93333	3.03333	0.366667	18.7333	0.4	0.9	15	6.06667	0.0333333	23.6667	0.166667	54.8	1.3	4.5	8.13333	0.433333	8.2	0.3	1.63333	0.733333	1	0.5	44.5	0.433333	0.4	6.73333	12.1333	0.366667
2020-03-12	1.1	0.3	0.933333	0.233333	2.33333	1.66667	7.3	5.93333	0.766667	0.966666	8.66667	0.5	1.7	0.8	2.93333	4.33333	1.03333	2	0.2	2.66667	0.9	7.36667	4.16667	0.366667	21.3667	0.433333	0.933333	17.7	7.73333	0.0666667	26.4333	0.2	62.3667	1.4	4.9	8.06667	0.7	10.7667	0.466667	2.43333	0.966667	1.1	0.666667	49.4	0.533333	0.933334	6.06667	13.6	0.366667
2020-03-13	0.8	0.533333	1.03333	0.1	2.53333	2.13333	6.96667	6.83333	0.8	1.2	10.3667	0.666667	2.2	1.2	3.16667	4.83333	0.9	1.8	0.2	2.86667	1.3	8.33333	4.73333	0.466666	25.2	0.466667	0.866667	20.7	7.6	0.166667	30.8333	0.333333	72.8	1.7	5.4	8.56667	0.533333	10.9333	0.5	2.23333	0.733333	1.36667	0.866667	55.5667	0.6	0.666667	7.8	16.5333	0.466667
2020-03-14	1.16667	0.566667	1.16667	0.1	3.5	1.83333	8.33333	8.13333	0.733333	1	11.2667	0.766667	2	0.9	3.4	5.76667	1.1	1.96667	0.266667	2.73333	1.13333	8.7	4.5	0.766667	26.8	0.6	1.43333	23.1667	9.86667	0.2	35.1	0.133333	80.9	1.76667	7.33333	9.53333	0.666667	13.0333	0.4	2.73333	0.8	1.33333	0.8	61.8333	0.766667	1.1	8.6	17.7333	0.966667
2020-03-15	1.1	0.5	1.06667	0.166667	3.2	2.73333	10.2333	8.73333	0.866667	1.16667	14.5333	0.866667	2.36667	1.4	4.3	6.53333	1.3	2.2	0.166667	4.06667	1.46667	11	5.66667	0.633333	30.2333	0.7	1.13333	25.8667	10.4333	0.266667	40.1667	0.233333	87.8667	1.8	7.3	12.6333	0.766667	14.8333	0.9	3.26667	1.23333	1.83333	0.966667	70.6333	1.23333	1.13333	9.83333	19.4667	0.766667
2020-03-16	1.23333	1.03333	1.3	0.2	3.66667	2.8	11.9667	9.9	0.766667	1.96667	15.2	0.7	3.1	1.83333	4.2	8.16667	1.56667	2.63333	0.266667	4	1.2	10.6	6.7	0.633333	34.6	0.666667	1.46667	29.1333	13.7	0.233333	42.3333	0.466667	102.8	2.33333	7.23333	12.8	1.33333	15.6667	0.6	3	1.36667	2.33333	1.4	84.4333	1.1	1	11.0333	22.8	0.7
2020-03-17	1.53333	0.5	1.03333	0.166667	4.1	2.26667	10.5333	10.8333	1.03333	1.16667	15.6	0.933333	2.06667	1.26667	4.1	7.2	1.36667	2.7	0.3	4.36667	1.6	10.8333	6.56667	0.8	36.4667	0.566667	1.4	29.4333	11.4	0.166667	44.7	0.266667	104.9	2.63333	7.9	13	1.3	16.2	0.9	2.96667	1.33333	2.06667	1.36667	84	1.06667	1	10.9333	20.8	1.36667
2020-03-18	1.13333	0.833333	1.46667	0.166667	4.43333	2.63333	12.8	11.5	1.33333	1.4	17.7667	1.3	2.3	1.7	4.16667	8.76667	1.8	3.6	0.466667	4.6	1.4	11.9	6.3	1	38.2	0.766667	1.5	33.6333	13.6	0.266667	52.3667	0.4	115.433	3.2	9.33333	14.0333	1.53333	18.5667	0.733333	3.16667	1.43333	2.63333	1.63333	98.5667	1.2	1.53333	12.9333	24.5333	0.733333
2020-03-19	1.26667	0.6	1.1	0.166667	4.9	3.26667	13.7	13.1667	1.5	1.4	18.3667	1.53333	3.16667	1.96667	4.66667	8.36667	1.7	2.96667	0.4	5.5	1.36667	14.3333	7.4	0.966667	42.1667	0.7	1.56667	37.4667	14.0333	0.266667	52.2667	0.3	126.267	2.93333	10.7667	16.0667	1.5	19.1667	1.4	3.96667	1.03333	2.73333	1.5	104.833	1.16667	1.76667	13.1333	26.0667	1.1
2020-03-20	1.8	0.633333	1.56667	0.233333	5.4	3.03333	14.8333	13.8667	1.5	1.4	21.5667	1.3	2.73333	2.43333	5.46667	10.5	2.2	4.06667	0.366666	5	1.63333	15.1	7.76667	1.3	43.6333	0.766667	1.66667	41.5333	16.0333	0.266667	56.3667	0.4	138.033	2.96667	9.46667	17.7	1.6	22.8667	1.2	3.43333	1.76667	3.06667	1.93333	114.2	1.16667	1.83333	14.3667	28.8667	0.8
2020-03-21	1.96667	1	1.46667	0.166667	5.26667	3.53333	16.3333	14.4667	1.73333	1.4	22.8667	1.8	2.83333	2.23333	6.26667	10.9333	1.86667	3.86667	0.433334	6.46667	1.03333	17.7	8.13333	1.43333	48.2333	0.933333	1.83333	43.7667	15.1333	0.0666668	59.8333	0.4	149.733	3.83333	10.2667	18.8667	2.13333	25.2667	1.03333	3.5	1.5	3.26667	1.93333	126.067	1.36667	1.73333	14.5333	31.0667	1.06667
2020-03-22	1.8	0.966667	1.7	0.1	6.13333	3.53333	17.8333	16.1667	1.66667	1.73333	25.1333	1.53333	3.3	2.16667	6.7	11.6333	2.6	4.4	0.366667	6.76667	1.8	18	9.86667	1.26667	52.3333	1	2.26667	48.6333	18.0333	0.233333	66.6667	0.533333	165.367	4.46667	10.7	19.9	2.03333	26.1	1.96667	4.46667	1.6	3.7	2.16667	139	2.06667	1.63333	16.2333	32.4667	0.8
2020-03-23	2	0.866667	1.56667	0.3	5.96667	4.1	19.2333	18.5333	2.46667	2.16667	25.2	1.13333	3.76667	2.63333	7.16667	13.6	2.36667	4.2	0.633333	6.76667	1.53333	20.6	9.63333	1.43333	58.5	1.03333	2.73333	53.2667	19.2333	0.133333	70.0333	0.4	177.8	4.93333	11.6333	21.4667	2.23333	29.1333	1.63333	4.6	1.53333	4.1	2.7	151.4	2.16667	2	16.9667	34.9333	1.3
2020-03-24	2.06667	0.866667	2.1	0.233333	6.63333	4.33333	21.3	20.3333	1.93333	2.26667	25.5	2.26667	3.7	2.63333	7.2	13.4667	2.83333	6.06667	0.466667	7	1.46667	20.6333	10.8667	1.16667	61.6	0.8	2.36667	58.1	20.5333	0.233333	76.4	0.433333	196.133	5	12.6333	22.7333	2.46667	30.8667	1.8	4.4	1.63333	4.2	2.5	161.833	2.13333	1.96667	17.8	39.1333	1
2020-03-25	2.46667	0.933334	2.46667	0.366667	7.03333	4.5	22.6667	21.3333	2.63333	2.9	29.8333	2.06667	3.76667	2.6	7.86667	14.9667	3.1	6.33333	0.6	8.53333	2.16667	24.3	11.4	1.56667	67.3333	1.4	2.8	62.2333	23.4333	0.333333	84.9667	0.766667	206.067	5.43333	12.8667	24.4333	2.5	32.8	2	4.16666	1.4	4.76667	2.53333	184.867	2.7	2.1	19.2667	43.3667	1.26667
2020-03-26	2.36667	0.8	2.43333	0.266667	8	5.73333	23.6667	22.1333	2.73333	3.3	30.7333	1.93333	4.13333	2.93333	8.2	16.2	3.53333	7.83333	0.366666	8.33333	2.2	27.5	11.6333	1.73333	74.2333	1.26667	2.26667	66.9	23.8	0.133333	89.4667	0.733333	226.767	5.96667	14.2333	27.1667	2.9	38.6667	1.73333	5	2.33333	5.5	3.36667	197.633	2.5	2.06667	20.6667	43.8333	1.33333
2020-03-27	2.96667	1.13333	2.2	0.533333	8.43333	5.03333	28.5	26.9	3.53333	3.36667	33.2	2.73333	3.9	3.36667	7.96667	17.6667	3.76667	7.03333	0.533334	8.83333	1.96667	28.7	12.8	1.6	76.6	1.36667	2.66667	72.4667	27.7667	0.333333	98.8667	0.633333	245.967	6.63333	14.5667	28.1	3.1	40.2667	2.16667	4.76667	1.7	6.46667	3.46667	213.267	2.76667	2.93333	23	48.8	1.6
2020-03-28	2.43333	1.13333	2.33333	0.3	8.5	5.96667	25.2333	28.0667	3.23333	3.56667	36	2.63333	4.33333	3.5	9.5	18.7667	4.5	8.53333	0.8	9.73333	2.33333	32.2667	15.6	1.93333	86.9667	1.2	3.1	79.3	30.7	0.3	104.967	1	264.233	6.16667	14.5	32.2	3.5	41.7	2.46667	4.7	2.33333	6.4	4.16667	233.067	3.06667	2.46667	24.7333	50.3	1.36667
2020-03-29	3.4	1.23333	3	0.633333	8.73333	6.63333	31.9333	31.4667	3.16667	4.06667	38.8667	2.9	4.66667	3.63333	10.6	19.4	4.86667	7.83333	0.866667	10.4667	2.16667	34.8333	15.8333	2.1	90.8333	1.43333	3.3	89	30.1	0.333333	110.367	0.566667	289.6	7.56667	16.7333	32.9333	3.93333	43	3.2	5.33333	2.13333	7.16667	3.76667	253.967	3.43333	3.33333	26.8667	54.1333	2.06667
2020-03-30	3.36667	1.53333	3	0.666667	9.63333	6.83333	33.7	36.0667	4.36667	4.66667	42.2667	3.9	4.6	3.4	11.1667	21.3667	4.56667	8.8	0.733334	11.7333	2.4	34.5	16.5667	2.23333	98.3333	1.73333	3.6	92.6	32.8333	0.366667	125.6	1.03333	313.033	7.5	16.9333	35.4	4.13333	50.0333	3.4	5.53333	2.6	8.03333	4.4	275.933	3.36667	2.63333	26.9	61.8333	1.9
2020-03-31	3.43333	1.13333	2.96667	0.766667	10.2667	7.6	34.1	36.7667	4.46667	5.26667	45.9667	3.76667	4.16667	3.96667	11.8333	20.7333	4.76667	10.0667	1.03333	12.8667	3.4	37.9	18.3	2.76667	104.233	1.96667	3.96667	102.4	38.6667	0.366666	135.833	0.766666	343.8	8.83333	18.3333	38.2667	4.1	54.2	3.8	5.66667	2.16667	8.3	4.56667	303.167	3.63333	3.43333	29.9333	62.6	2.03333
2020-04-01	4.1	1.26667	3.53333	0.466666	10.6333	7.96667	39.2667	40.1667	4.1	4.7	48.4	3.6	5.06667	3.36667	12.4333	24.3667	5.23333	10.8667	1.06667	12.1667	2.73333	41.0333	17.7	2.66667	115.467	2.06667	4.16667	106.567	42.1	0.4	141.7	1.13333	363.867	7.9	18.2667	39.2	4.9	61.7	3.76667	6.16667	2.7	9.1	5.3	327.5	4.5	3.36667	31.8	68.4333	1.53333
2020-04-02	4.2	1.23333	3.03333	0.533333	11.8333	7.16667	41.2333	44.8333	4.93333	5.43333	52.4333	4.46667	5.16667	4.16666	13.5333	26.4	4.8	11.6667	1.3	13.5	3.13333	44.4333	22.1	3.2	119.6	2.73333	5.23333	119.667	44.6333	0.533333	148.067	1.26667	388.633	8.96667	19.2	44.9667	4.7	59.8	3.96667	6.4	2.16667	9.7	5.53333	345.833	4.96667	3.53333	33.7667	72.1667	2.76667
2020-04-03	5	1.2	4.06667	0.8	12.7667	8.93333	43.3333	48.5333	4.53333	6.6	55.2	5.2	5.46666	4.46667	15.2333	27.9333	5.63333	12.3667	1.36667	14.5667	3.66667	47.0667	23.0333	2.2	124.933	2.03333	6.1	127.133	48.9667	0.5	162.167	1.03333	427.433	8.9	20.9	47.8	5.13334	67.5333	4.36667	6.7	3.33333	10.2333	5.93333	380.9	5.56667	4.4	35.5667	81.9	2.16667
2020-04-04	5.13333	1.5	3.8	1.1	11.8	8.8	48.9333	49.9667	5.76667	6.1	59.1	5.46667	5.56667	5	18.5	29.0667	6.1	14.8333	1.46667	16.4333	3.73333	52.4	22.6333	2.8	138.267	2.56667	6.33333	139.9	54.7667	0.5	172.633	1.16667	447.6	8.8	20.6	48.3333	5.8	71.7667	4.9	7.2	3.33333	12.6667	5.76667	409.233	5.3	4.5	37.1	81.9667	2.1
2020-04-05	5.16667	2.03333	4.06667	1	12.5	9.73333	50.8333	56.3667	4.86667	6.23333	62.2333	5.43333	5.56666	5.23333	16.3667	31.8	6.8	13.1667	1.6	15.7333	4.03333	55.0667	26.4667	2.86667	145.033	3.53333	6.86667	145.5	55.2667	0.7	179.867	1.43333	486.9	10.1	23.3333	52.2667	6	75.5333	4.36667	8.56667	3.76667	12.1333	6.46667	435.567	5.96666	4.26667	38.9667	90.3333	2.53333
2020-04-06	5.66666	1.83333	4.2	0.866667	14.9667	10.7333	53.9667	59	6.43333	7.33333	66.6667	6.6	7.26667	5.3	18.0333	31.7	6.53333	15.2333	2.03333	17.9667	5.13334	59.7333	26.4333	2.7	154.2	3.43333	7.9	154.933	58.1	0.666666	195.533	1.5	513.1	10.3667	23.7333	56.1667	6.36667	85.6667	4.96667	7.43333	3.33333	15.2667	6.5	462.067	8	4.9	39.8333	94.0667	2.83333
2020-04-07	6.26667	1.46667	3.73334	1.23333	16.2667	10.7333	55.2	62.8667	7	7.2	66.8667	5.8	6.86667	5.1	19.4	35.4	6.6	16.7333	1.8	18.4	4.8	64.1	28.9667	3.13334	167.033	4.56667	8.16667	167.867	65.8	0.700001	207.033	1.63333	545.8	11.8333	23.6667	62.0667	7.1	87.6333	6.23333	8.56667	3.53333	14.2333	6.93333	503.467	8.03333	5.6	44.8	99.5	2.63333
2020-04-08	6.9	2.56667	4.23333	1.2	16.8	11.6	60.3667	66.8667	6.86667	7.86667	74.3333	6.1	7.16667	5.7	19.0333	38.7667	8.1	17.4	2	20.4	4.53333	66.9667	29.2	3.66667	173.8	4.63333	9.6	178.8	69.4667	0.733333	219.667	2.23333	569.567	12.0333	26.8	66.3667	5.6	97.1333	6	9.19999	4.16667	16.5333	8.1	530.6	8	5.33333	44	105.233	3.43333
2020-04-09	6.63333	1.76667	4.3	1.06667	17.5	11.7667	63.1333	70.5333	6.96667	9.33333	78.3667	6.73333	7.26667	6.13334	20.3	41.7333	7.8	17.2333	1.83333	20.0333	5.26667	75.1667	30.6667	3.7	187.267	3.96667	10.9	190.833	72.7	0.900001	235.167	1.66667	609.833	11.2667	24.6667	68.1333	7.23333	102.333	5.26666	9.36667	3.63333	17.4333	7.86667	559.3	8.93333	5.73333	46.9333	115.2	3.96667
2020-04-10	7.2	2.46667	4.43334	1.4	21.3333	13.2	65.6	76.4333	7.43333	9.5	80.1334	7.26667	8.6	6.9	21.1667	45.4	8.16667	18.7333	2.5	19.9	5.4	81.0667	34.5667	3.76667	192.733	4.73333	10.9	199.067	75.5333	0.599999	246.2	1.7	641.433	14.9333	26.9333	69.2	8.03333	107.933	7.2	9.43333	5.1	15.7333	8.13333	595.267	8.9	5.36666	50.5667	116.133	4.4
2020-04-11	7.53333	2.73333	4.83333	1.3	20.4	13.2	69.6333	79.3667	8.2	9.6	88.3333	7.73333	8.26667	7.46667	23.7333	45.7667	9.46667	20.2667	2.43334	23	5.06667	81.3333	35.5667	4.1	197.667	5.1	11.4	208.533	82.0333	0.8	258.667	2.1	678.833	14.7333	27.5333	80.3	8.06667	114.4	6.03333	10.2667	4.93333	19.6333	10	634.367	10.3	6.26667	49.2	122.767	4.13333
2020-04-12	8.03333	3.4	5.6	1.2	22.0667	14.8	71.1333	82.2667	7.8	9.03333	91.2	7.63334	8.86666	7.6	23.8667	48.9	10.5667	20.7	2.8	23.9333	6.23334	88.0667	37.1667	3.73333	208.133	5.13333	13.4	219.333	85.7667	0.7	266.133	1.8	711.5	16.1	30.5333	84.4	7.93333	119.033	7.83333	10.6667	5	19.1	9.73333	670	10	6.06667	54.6667	128	4.4
2020-04-13	8.76667	3.8	4.26666	1.23333	22.7333	14.4333	73.1	92.4667	8.66667	10.6667	93.4667	8.23333	9.7	7.93333	23.8	51.2667	11.8333	21.9333	2.46667	24.1333	5.9	94.7667	40.6	4.2	225.133	5.23334	14.8333	222.433	90.9667	1.36667	285.167	2.13333	737.833	16.6	30.1333	83.6667	7.36667	125.7	7.13333	10.7333	4.36666	20.6	10.6333	699.233	12.0667	7.16666	56.4	135.733	4.26667
2020-04-14	8.23333	3.4	5.3	1.73333	26.4667	16.6	77.8	95.3333	8.03333	10.9333	99.3667	8.96666	10.8667	7.8	27.3667	53.6667	10.9667	24	2.8	26.3	7.03333	98.8	41.8	4.63333	227.7	6.06667	14.9333	239.333	90.7333	1.1	291.167	2.13333	767.567	19.9	30.2333	88.5333	8.86667	132.733	7.33333	13.3333	4.8	20.7	11.1	725.967	11.6667	7.23334	56.8667	138.333	3.76667
2020-04-15	9.46667	4.23333	5	1.33333	26.3667	17.7667	79.4	100.167	9.53333	11.2	105	9.73334	9.8	8.93333	26.7667	54.1667	12.8333	23.6333	2.93333	28.8333	6.93333	104.167	42.8	5.16667	234.9	6.4	15.4667	248.467	98.1	1	298.3	1.83333	800.4	18.3	33.3333	92.3	9.33333	139.867	8.2	11.6667	5.26667	21.4333	12.5333	761.267	12.1333	7.13334	62.4667	142.567	5.13333
2020-04-16	9.26667	3.76667	5.3	1.66667	27.8	16.3	83	101.533	9.63333	11.2333	109.567	9.06667	11.1	9.63333	30.1667	59.0667	14.8667	24.1333	3.1	26.7333	7.2	111.433	46.7333	4.86667	243.567	6.03334	16.6	258.167	100.733	1.1	315.1	2.1	821.733	19.7333	33.7	97	9.5	141.133	7.73333	13.4667	5.43333	21.3667	11.4	791.333	14.7667	7.16667	62.6667	148.4	4.46666
2020-04-17	10.8333	4.36667	5.3	1.36667	30.8333	17.6	83.8	105.167	9.33333	11.4	110.167	9.36666	10.2667	10.7667	30.5333	63.2	15.2667	26.7	3.8	27.5667	8.16666	111.267	46.0333	6.36666	259.3	7.16666	18.5	267.367	104.3	1.2	317.8	2.7	851.767	20	34.4333	103.2	10.2667	148.333	8.13334	14.3	6.16667	24.1667	13.2667	821.533	13.4	8.6	66.7333	154.9	4.33333
2020-04-18	11.0333	4.13333	5.63333	1.76667	31.2	18.0667	89.3333	109.5	9.7	13.2	118.6	10.6667	12.8333	10.3333	30.8667	62.8	15.3333	27.9667	3.5	30.6333	9.36666	117.7	45.4667	5.33334	255.2	7	18.3667	279.233	107.1	1.16667	328.733	2.63333	871.967	23.2	36.4667	110.033	11.5333	156.5	9.53333	12.6333	6.8	22.5333	14.8	845.333	14.7667	8.46667	70.0667	157.867	5.9
2020-04-19	10.9333	4.46667	6.4	1.33333	33.2667	18.3333	87.1667	112.167	10.3333	12.7	120.4	11.8	11.4667	10.7667	32.5	69.1	15.9333	27.7333	4.43333	31.4	8.9	117.533	49.0667	6.23333	268.367	8.2	19.1333	280.8	115.3	1.3	336.267	2.83333	890.233	22.3333	39.0666	110.167	10.6333	155.833	8.6	13.6667	6.96667	24.3666	14.2667	867.433	15.8333	7.23333	70.4333	166.967	6
2020-04-20	12.4667	4.86666	5.36666	1.83333	35.7333	19.6667	90.2	113.467	10.7	13.8	124.1	11.4667	11.8667	11.5	32.6	71.1333	18.3333	28.0333	4.06667	29.7667	9.66666	124	52.4667	6.56666	271.967	7.9	19.8667	286.067	117.7	1.3	335.2	3.16667	908.933	24.2667	38.4	118.933	13.7	161.3	9.96666	15.2333	6.83333	26	16.1	889	17.7	9.16667	74.2667	168.667	6.23333
2020-04-21	12.8333	4.9	6.36667	1.93333	36.5	20.0333	91.0333	117.367	11.7667	13.6333	128.133	10.6	12.1667	11.2333	35.9667	70.3	17.1667	30.2	4.2	31.4333	9.83334	128.967	52.7	6.23334	276.967	8.6	20.5	283.9	124	1.26667	345.3	2.83333	915.3	26.0667	39.4333	119.6	11.5333	162.367	10.3667	14.7	7	25.5667	15.2667	906.533	17.6333	9	76.8	169.433	6
2020-04-22	13.2	5.86667	6.46667	1.4	40.1	19.3333	91.4667	121.133	11.5	14.9667	133.767	12.5	14.4	12.1333	33.6667	74.0667	17.9333	29.3	3.9	32.5667	10	128.567	56.9	7.93334	279.433	7.9	22.3667	293.733	126.633	1.36667	345.9	3.7	933.567	26.3	38.5667	123.267	12.3667	162.3	10.5	16.1333	6.43333	26.0667	16.6667	911.733	18.3	9.23333	78.2	175.367	6.4
2020-04-23	13.1667	6.53333	6.8	1.93333	39	21.1333	93.1	125.333	11.1667	14.4333	134	12.1333	13.1333	11.8667	34.6	79.4667	19.0333	29.4667	4.5	33.1667	9.7	130.833	58.1	6.73333	289.9	8.8	22.8	294.2	130.967	1.33333	347.233	3.7	928.2	27.2333	43.8	132.367	12.8	171.5	11.6	15.6667	7.3	26.9667	16.3	916.833	18.9333	10.1667	81.8667	169.267	6.56667
2020-04-24	13.3667	5.5	7.13334	2.23333	40.0667	19.3	94.4333	126.5	11.2	14.6333	136.367	12.1	13.0667	12.3	36.1667	76.1667	19.1333	28.6667	4.7	35.8667	10.8	134.1	58.7	7.36667	295.6	9.6	22.6667	294.433	128.867	1.43333	345.4	4.16667	929.9	28.8	40.0667	131.567	14.3	172.2	11.6	15.3667	8.26666	27.9	19.4333	923.867	19.8	10.7667	79.3333	171.167	6.53333
2020-04-25	13.5333	6.73334	8.56666	2.13333	39.2	20.1667	92.8333	123.533	12.6333	14.0333	146.8	11.8667	15.1	12.9333	36.1667	79.6666	19.8333	29.1667	5.2	37.3667	9.5	137.233	61.2333	8.4	292.767	8.83333	24.3	289.767	135.1	1.13333	340.267	3.46666	915.967	30.3333	42.7	138.567	14.5667	168.533	11.0667	15.8667	8.33334	28.7333	18.4333	924.967	20.1667	10.7333	81.8	169.967	6.93333
2020-04-26	15.4333	7.73334	7.06667	2.33333	41.0667	21.3	91.5334	123.567	11.7	14.3333	147.2	13.5667	15.3667	13.8	35.3666	80.3333	20.7	31.4333	4.33333	38.0333	10.7667	136.433	59.8	8.66667	295.5	9.56667	23.8667	292.233	135.467	1.76667	344.8	3.6	918.467	31.7667	41.6666	135.467	16.0333	170.167	11.0333	17.1667	8.46667	28.7	19.3	923.533	21.5333	11.5333	86.9	172.567	7.8
2020-04-27	14.3667	6.56666	8.03333	2.8	42.1	19.6	88.8667	124.333	12.7	16	150.133	11.9667	15.9333	12.5667	34.0667	80.6334	22.1333	29.2	5.1	39.7667	10.7333	137.1	61.3667	8.86667	296.2	9.66667	26.0333	287.267	139.433	1.36666	339.8	3.83333	905.433	33.6	41.9667	140.3	15.3667	165.567	12.9333	17.0667	8.4	27.1667	20.2333	897.7	21.1	12.1	85	171.7	7.2
2020-04-28	14.2	7.23333	8.8	2.86667	44.4667	19.9333	89.7667	123.433	13.1667	15.7333	151.667	12.9	16.5667	14.1333	34.5	82.3333	21.4333	28.4333	5.56667	42.1667	9.93333	138.733	62.0333	8.73332	301.333	8.53333	26.6	292.7	138.633	1.53334	326.7	3.36667	886.033	34.2333	43.4333	143.2	16.0333	167.667	12.2333	18.5667	8.93333	27.4667	21.0333	893.233	22.6333	10.8333	85.2334	170.2	7.5
2020-04-29	15	7.53334	9	2.66667	42.8	20.1333	88.7333	121.467	13.6667	15.2667	153.9	12.7333	16.1	13.1333	36.6666	86.7667	22.6	27.1	5.16667	41.8	9.93333	138.367	62.2	9.23334	288.233	9.26667	25.2667	279.733	138.667	1.26667	323.033	4.03333	864.567	36.0333	40.9333	146.133	15.5	162.233	12.2333	17.7667	9.73333	25.4333	20.4667	882.067	21.2	11.9333	83.3666	166.767	8.16667
2020-04-30	15.8333	7.79999	8.73333	2.3	45.8667	19.8333	84.8	118.8	13.1333	15.9	154.5	11.6667	14.9667	13.8	35.2	85.7	22.8667	26.5333	6	45	11.2	135.667	63.0333	10.3	296.933	8.93333	26.9	279.567	140.7	1.8	318.533	4.53333	845.333	38.7333	41.6333	145.667	16.8667	166.267	11.9333	19.5	9.63334	24.7667	22.3667	858.567	21.3	12.4	84.2666	160.367	8.03333
2020-05-01	14.8667	6.50001	9.1	2.8	46.3	20.6	85.2	116.4	14.9667	15.9	152.5	11.8	16.5333	13.9667	33.5667	86.2333	22.7667	26.9333	6.13334	46.1667	11.7667	136.233	64.3666	10.2333	294.833	10.7333	28.1333	269	143.933	1.4	306.7	4.33333	828.533	39.4667	43.7	149.033	14.7333	162.7	12.1333	19.1	9.46667	26	22.2	849.167	22.3333	11.5	83.3333	156.833	8.16667
2020-05-02	14	7.83332	10.9	2.9	44.6667	18.9667	81.3666	116.4	16.1333	17.3667	154.4	12.4	16.4667	13.6333	34.6667	84.6	23.4667	25.7333	5.53334	44.7	10.3	132.867	61.8667	10.0667	288.033	9.76667	26.5667	263.767	138.767	1.96667	298	3.93333	803.167	38.8666	41.8333	150.233	15.7667	155.433	11.9667	19.4667	10.7667	26.2	22.2333	824	22.1	12.4	84.2333	157.7	7.36666
2020-05-03	14.1333	7.13333	9	3.06667	45.4667	20	79.4667	111.467	14	17.2333	147.833	12.1333	17.5667	13.2333	33.9	83.4	23.2333	23.5334	6.23333	48.0333	11.1667	131.033	64.6334	11	279.233	9.46667	25	256.067	139.2	2.03333	285.033	3.7	781.167	42.4667	41.4	147.8	16.4333	152.2	12.0333	18.2	11	22.3667	22.8333	789.233	22.3667	12.5333	87	146.433	7.23334
2020-05-04	13.6333	7.46667	10.4667	2.7	47.0333	18.0333	75.9	111.5	14.4667	16.9	151.233	11.2333	17	14.0667	33.9	84.8333	23.1667	24.8667	6.63333	48.9	11.6	126.767	66.9333	10.3667	275.9	10.5333	27.2333	249.567	135.767	2	272.633	4.8	753.267	41.5667	40	146.833	16	150.7	12.1	20.5	9.4	23.3333	21.5	758.967	22.8333	12.8333	83.9333	145.733	7.76666
2020-05-05	15.6667	8.33333	9.86667	3.26667	44.8333	18.3667	73.1666	107.8	15.7	16.8667	149.933	12.0333	18.1667	13.2333	31.2	78.5	24.0333	23.1	6.3	47.7	10.9	121.7	66.6	10.4333	270.9	9.73333	26.8	240	134.2	1.93333	266.733	4.96667	724.3	40.8333	38.4666	148.567	14.5667	139.133	12.1	20.6	9.93333	22.2	23.0667	734.433	22.3333	14.5	87.2667	137.133	7.8
2020-05-06	14.1	8.33334	9.4	2.33333	44.8333	17.9667	67.8	104.033	14.5	17.4	152.467	11.4	17.9667	13.1667	28.8334	82.1	24.7333	22.4	7.1	50.6667	10.7667	123.067	59.8	11.3333	267.033	11.4667	27.3667	228.067	128.633	2.26667	255.3	4.56666	682.967	40.4667	38.4	147.8	16.7667	133.133	10.8	19.4333	11.8333	20.9333	21.4333	702.333	24.8667	13.7333	80.8	137.467	8.46667
2020-05-07	15.6	8.69999	9.76666	2.9	47.0667	16.0667	67.2333	98.6333	15.0333	17	147.433	11.7667	18.2667	12.9333	30.4667	76.3	23.3333	21.8667	5.93333	50.5333	11.9333	122.1	64.2667	12.0667	261.933	11.3667	26	221.4	130.2	1.9	242.4	4.73334	657.933	42.8667	38.9667	150.4	15.2333	133.967	12.5333	21.2	12.4667	21.2	24.3667	669.4	20.7333	14.0333	81.4333	127.7	8.2
2020-05-08	15.3667	9.2	10.1	3.56667	44.7667	16.3	64.5333	94.7666	15.3334	18.4	142.433	11.3667	17.9667	12.9667	29.2667	75.9333	23.0333	19.5999	6.1	51	11.4	116.033	63.6666	11.9333	254.9	11.0667	24.5	206.667	128.667	2.16666	233.867	3.89999	632.367	42.6667	38.0667	145.433	16.4333	125.2	11.4333	19.4667	12.4	20.5667	21.7333	634.8	22.5	12.9333	78.4667	124.333	7.56666
2020-05-09	16.6666	8.6	11.0333	3.13333	41.5	15	60.1667	92.2334	15.3667	18.2333	141.5	11.1333	17.6667	12.4	27.9	70.7	22.7667	18.6001	6.00001	51.1667	11	109.167	62.5	12.0333	243.167	11.6667	24	197.867	125.533	2.33334	216.733	4.16667	597.933	43.7	38.8333	141.233	15.6667	117.4	11.6333	21.1667	11.5333	19.6	23.8667	604.233	21.9333	14.8667	78.1	115.467	7.9
2020-05-10	15.5	9.43333	11.3	3.16667	45.1	14.4	59.5666	89.0333	14.1333	16.3333	138.033	10.7667	17.1667	12.0333	26.6334	73.0666	22.9667	19.3	6.6	52.2333	9.26666	105.567	57.5333	11.4333	234.8	10.4333	23.6333	182.067	119.367	2.33333	203.567	4.73333	560.633	42.8333	37.0333	138.2	15.6	113.6	11.7333	20.7667	12.0333	17.7333	21.1666	579.9	20.4333	12.9	74.2666	112.567	9.03334
2020-05-11	16	9	10.2	2.76667	42.5333	14.4333	56.3001	82.3	13.9667	16.8333	134.933	11.7333	18.2	12.7333	28.2	67	24.1	16.6	6.66666	51.8	10.8333	100.933	55.8333	12.7	230.367	12	24	176.567	116.3	2	196.867	4.7	526.167	42.2333	36.9333	136.733	15.4	114.467	11.2333	20.7333	12	17.2667	22.7	533.633	20.0333	12.9333	74.8667	106.167	7.13333
2020-05-12	15.8333	9.33334	10.4333	2.36667	41.3	13.7333	51.4333	76	14.5667	15.3333	131.033	10.2667	18.2667	12.0333	25.8666	66.3333	22.7334	15.5333	6.33334	51.8333	9.63332	94.5333	56.4334	12.8333	224.633	11.7667	23	165.567	111.767	2.03333	189.633	4.46666	499.9	43.3667	35.7	132.467	15.7667	105.567	10.8667	19.6667	13.2333	16.1	23.2	518.067	20.2667	13.2	73.3667	99.4667	8.5
2020-05-13	16.5667	7.36667	10.3333	3.06667	40.6	13.0667	50.8333	72.2999	14.2333	15.1667	123.6	9.76666	16.8	12	26.3667	63.6334	21.7	14.6	5.83333	52.3	9.03333	94.3001	58	11.8334	214.8	11	22.5667	153.6	107.633	2.33334	170.433	5	476.867	42.1667	35.8333	132.133	14.6	99.7	10.4667	19.3333	13.2333	16.0334	22.8333	474.567	19.4333	12.2667	68.3333	89.6334	8
2020-05-14	16.1333	8.26665	11.3	2.26667	39.9333	11.8	47.3667	66.4667	14.3	15.6333	124.267	10.3	15.3667	11.1667	25.8667	62.1	20.9	13.6667	6.23334	53.2334	8.33334	87.0667	54.9667	12.6	202.667	12.2667	22.7333	142.967	102.467	2.06667	157.633	5	444.9	40.9333	34.6	123.633	13.0333	90.7666	9.23332	19.1667	12.5333	14.9667	22.1667	450.1	18.1667	12.1667	67.3667	90.7	6.73333
2020-05-15	15.1333	8.40001	9.89999	3.06666	36.9333	11.7	43.3	66.0667	14.5333	14.3334	119.867	10.5667	15.1667	12.0667	22.6667	61.4	20.6	12.7	6.13333	53.5333	8.23333	81.6333	52.2666	11.1667	196.867	11.4333	23.1	137.667	98.4333	2.26666	152.633	4.83334	413.967	42.1	32.5667	122.067	12.6	87.6333	10.3667	18.3667	14.0667	13.3667	23.2333	418.333	18.9333	12.7	66	84.7333	7.13333
2020-05-16	15.5	8.7	10.3667	2.03333	35.8667	12.3333	40.1333	59.5667	13.0667	13.9	113.7	10.0333	16.0333	12.0667	21.4	54.6333	19.7667	13.5	6.23333	51.6	7.66666	80.5667	50.4666	10.9333	184.4	11	20.5	124.833	93.4999	2.53334	142.5	4.76665	385.467	40.7333	32.5	122.367	13.0667	79.2	9.1	19.1667	13.4	12.6	22.4333	388	17.4	12.0333	61.9	75.9667	6.6
2020-05-17	15.6666	7.76667	9.23332	2.26667	35.2	10.8333	38.4	57.7	13.4333	13.9667	107.967	9.03335	14.9	11.3667	22.2667	53.6334	17.6	10.5	5.83334	53.2667	7.73334	75	48.6001	11.8	176.333	10.9	19.2	117.7	86.8001	1.8	131.267	4.7	359.7	39.9667	32.0333	116.633	12.6334	79.1667	9.00001	18.1666	13.7	11.6	22.9	368.933	17.5333	12.7667	61.2	70.5333	7.16667
2020-05-18	15.9667	7.5	9.66666	2.6	34.4	9.76665	35.1667	52.3	13.2334	14.1333	103.667	9.53331	14.4333	12.3667	20.4667	49.4333	19.2333	10.6	5.8	52.1667	7.59999	67.8666	46.6334	12	167.7	10.7667	18.9667	110.2	83	2.03333	125.133	4.06667	336.533	40.5666	29.4	109.9	10.9667	69.4666	8.03333	16.3	12.6333	12.3667	23.3333	342.3	16.8333	12.2	59.3	67.5667	6.46667
2020-05-19	15.0667	7.16666	10.7	2.3	32.3333	9.20001	32.0333	49.8	14.2667	13.1667	99.5333	8.10003	13.3	11.0333	18.5666	47.3667	16.9667	9.96667	5.66666	48.6667	7.36667	62.2	44.2	12.8667	160.2	11.0333	18.8333	99.0001	79.4	2.06667	118.6	4.53333	309.967	38.1334	29.3333	111.433	11.3333	66.2334	7.93334	17.2	13	10.8333	21.1	319.567	15.1666	11.6667	56.9	63.9	6.66666
2020-05-20	14.8	6.8	9.23334	2	31	8.56667	31.8334	49.3667	13.6333	12.2667	96.3	8.39999	13.8	10.6	18.3667	45.6667	16.7333	8.83331	6.03334	48.7	6.53333	61.2	40.7999	11.5	151.667	10.6	18.2667	93.7334	72.4667	2.23334	105.567	3.93333	289.933	39.7333	27.2333	104.433	12.6666	59.9	8.06668	15.3	13.6	9.5	19.9333	292.267	15.4	12.7	56.3	58.3667	6.2
2020-05-21	14.5333	6.2	8.83333	1.8	31.4	7.40001	27.6333	45.5	13	12.5667	89.5	6.76666	12.4667	9.80001	17.4667	43.6667	16.8333	8.03333	5.76666	47.6333	6.60002	57.1334	39.0667	11.1666	145.233	9.59999	17.1334	86.7334	67.6666	1.76666	99.1666	4.83333	264.3	35.4333	27.5667	104.167	11.9	53.7	6.93332	15.5	12.8	9.26666	19.6	274.367	14.6	11.1	53.2	50.2666	6.6
2020-05-22	13.6333	6	8.03334	2.16667	29.1	7.86665	24.7	41.9666	14.1667	10.8	84.3333	6.7	11.9334	9.23333	16.8333	39.2667	15.5333	7.30002	5.3	45.3	5.96665	51.1999	38.1667	11.2667	131.467	9.43334	16.2666	82.1998	63.1333	1.60001	92.5333	4.4	251.833	34.6666	25.4667	94.1334	11.6333	52.9667	6.56667	15.6333	13.6333	7.89999	20.1667	254.467	14.9333	11.5667	50.3	51.8	5.9
2020-05-23	14.5667	5.86666	7.83334	2.03333	27.2	6.73334	23.1	37.4	13.1334	11.8333	80.6	6.33332	11.2333	10.4	16.2333	36.3	14.7667	7.29999	5.56667	43.2	5.53334	50.6668	35.7	10.9667	128.867	9.03333	15.1	75.4667	59.1	1.46666	86.5999	5.23334	225.1	34.5	23.3333	93.0667	10.2	48.4334	6.60001	15.6	12.1667	8	18.1	235.867	12.0667	9.76667	48.5666	44.1334	5.63333
2020-05-24	11.8	5.60001	9.03333	2.1	25.6	6.60001	22.8333	35.1667	12.7333	10.7	77.6667	6.50001	12.0667	8.86666	15.8334	34.3	13.9333	6.66669	4.3	41.9	5.46667	47.1666	34.9	10.2333	120.467	9.03334	15.0333	69.9332	56.6334	1.56667	76.6666	4.3	209.333	32.1334	21.8667	85.5666	9.63335	45.9667	6.83333	15.1	12.0333	7.3667	19.9	217.933	11.2	10.5667	44.6667	42.6333	4.80001
2020-05-25	13	5.13334	7.73335	1.7	25.2	5.83333	19.9668	32.9	12.2667	11.1333	73.7666	5.16667	11.9	8.83333	14.6333	32.1	14.3667	6.56665	5.9	39.6333	5.2	41.6	32.2333	9.66667	113.2	9.36665	13.6	63.4666	49.3333	1.89999	71.8001	4.36666	194.734	32.0333	22.9333	83.0334	8.93333	41.3667	5.5	14.1667	11.3666	6.73331	17.3	200.367	10.3	9.13334	43.4667	40.4668	5.26667
2020-05-26	11.8333	4.96665	7.96665	2.2	23.2333	5.23332	18.3333	30.9668	11.7	9.2	70.1666	5.43333	11.3667	8.10001	14.5	30.4333	12.7667	6.19998	4.46665	37.2334	4.46666	40.2667	30.1001	10.1667	102.7	8.43336	13.2666	58.3	45.8333	1.9	65.7999	4.70001	176.067	31.8666	20.7334	80.5666	9.53334	36.9334	5.86667	12.5334	11.9	6.1333	18.0667	182.367	10.8667	8.93333	40.2666	37.0999	5.43333
2020-05-27	11	4.66667	7.60001	1.33334	24.5	5.20001	17.9334	30.0332	11.3333	9.63335	65.1333	5.06666	10.4	7.93333	13.7666	26.7667	11.8	4.93335	4.33334	38.0333	4.23332	38.5668	30.1333	8.9	100.433	8.76666	12.8	53.9668	43.7	1.5	63.4001	4.36666	167.2	30.3	19.4666	74.8999	10.1	34.3667	5.13333	12.3	12.7666	6.26669	15.7666	170.266	9.89999	8.26668	38.1667	33.3334	5.13333
2020-05-28	11.0333	4.59999	6.7	1.50001	20.5333	4.96667	15.5	26.2334	11.8333	8.49999	61.9667	5.16668	9.83334	6.90001	13.9667	25.6	10.8334	5.73334	4.46666	34.8	3.36668	34.5333	27.6	9.96667	93.4999	8.6	12.0333	49.3332	41.8667	1.66667	55.9999	4.66666	152.167	29.9333	18.5	71.0001	8.93337	30.6666	5.16666	12.4667	11.9667	5.69998	16.3667	161	8.6	7.13333	37.4667	31.1333	4.56668
2020-05-29	10.5666	4.73334	5.7	1.46666	20.8	4.23331	14.5666	23.1333	11.5333	9	59.1	3.99999	9.5	7.93333	11	26.3333	11.3	4.53336	4.06667	34.6999	3.76666	31.7666	25.7001	8.86666	87.9667	7.33332	10.9	44.4333	35.1666	1.39999	54.6334	4.43333	141.767	28.5333	18.0333	66.9001	7.73334	28.6667	5.63335	11.0667	10.3	4.80002	14.2	144.367	8.33334	7.9	34.1333	28.3334	4.73332
2020-05-30	9.73335	3.70001	6.53333	1.2	18.9	4.13335	12.9334	24.1667	9.03336	7.63332	52.4	4.53333	7.86668	5.93331	12.2	22.0667	9.93334	3.86667	3.63333	29.1333	3.50001	29.6334	26.6333	8.19999	81.9667	7.03333	10.4667	43.9334	34.4333	2	48.8332	4.8	129.567	26.0333	15.3	63.9666	7.96666	27.7	4.8	10.0333	10.9333	3.93332	15.3333	134.5	7.80001	6.86666	34	26.3	5.56667
2020-05-31	10.0667	3.99999	4.89999	1.46667	17.6	4.23334	13.4667	20.8	9.33332	8.13335	51.7333	4.43334	7.63333	6.3667	11.1333	21.7334	9.50002	4.09998	3.23334	30.4667	3.59998	27.9	23.6	8.10002	75.7	6.2	10.3333	39.9666	33.7333	0.966667	43.1334	3.73333	120.333	25.6334	15.0999	60.6667	6.89999	24.9333	4.90001	9.59999	11.2333	4.5	14.8	122.433	8.43333	6.30001	30	22.5666	4.9
2020-06-01	9.76668	4.26666	5.66667	1.33333	16.5667	3.33333	11.1666	20.0667	8.56667	7.76666	45.8667	3.73333	7.23332	5.86663	9.26665	19.9667	9.6	3.36667	2.63333	28.4667	2.86669	25.8333	22.6667	7.7	71.7	6.63335	9.76665	37.4333	31	1.36667	41.1667	3.90001	110.667	25.4	14.3	53.7333	6.86665	23.9	3.89998	9.16666	11.4333	3.96667	12.4	115.367	6.23333	5.66664	29.4	21.0001	5
2020-06-02	9.06665	4.30001	4.90001	0.966671	15.4	3.5	11.5334	19.0666	6.73333	7.26666	43.7667	3.43334	7.3	6.16667	10.3	19.7	7.26665	3.06668	3.10001	26.2333	3.46665	21.8001	20.4	8.03334	63.6666	5.56665	8.36669	34.8	29.4667	1.76667	38.3666	4.73334	101.9	22.2333	13.9667	51.4	6.16669	21.1668	4	8.56669	9.26668	3.89999	13.9667	105.467	6.56667	6.00001	27.4333	19.0999	4.26665
2020-06-03	8.23335	4.13333	5.13332	1.06666	14.1667	3.66669	9.59997	17.8334	7.86666	6.73334	40.7999	3.1	6.79999	5.26668	8.69999	17.3334	7.36667	2.93329	2.39999	25.9333	3.1	20.8667	20.2	6.86665	62.6	5.50001	8.83332	31.7667	24.7666	1.46666	34.9668	3.83333	90.0999	22.3667	12.3334	49.5	5.96665	19.9666	3.76668	8.03332	9.19999	3.46671	12.9333	95.7666	7.86666	4.83334	26.4	18.4334	4.13335
2020-06-04	8.16669	3.16667	4.63333	0.83334	14	3.8333	8.70004	17.6666	6.90002	6.43333	37.9334	3.26666	5.39999	5.56666	7.46664	16	7.2	2.56671	2.33334	22.9667	2.5	18.4	19.3333	7.13335	57.7332	5.33333	7.93336	26.6667	25.1667	1.16667	30.7999	3.6	85.3331	19.2667	11.7333	45.3333	5.16666	16.4333	3.96667	7.63335	8.93333	3.39996	11.8333	90.6668	4.86667	5.33331	26.2	15.8999	3.86666
2020-06-05	7.5	3.43333	4.90001	1.03333	12.7	2.43335	8.39999	14.1667	7.66666	6.60001	34.6333	3.5	6.53334	4.93335	7.23331	14.5	7.23335	2.76663	2.36665	21.2999	2.46668	18.4999	16.3	6.69999	54.6667	5.13334	6.33331	25.9668	21.0334	1.33333	28.5333	3.93332	80.7003	19.1333	11.6333	42.9334	4.96665	16.4667	3.39999	7.86666	8.86668	2.93335	10.6334	83.5664	5.63333	3.4	22.4333	15.1667	4.00001
2020-06-06	7.49997	2.86667	4.3	0.966667	11.7	2.73334	7.86668	14.5001	5.73331	5.46664	33.8667	2.96667	6.26666	4.6	6.96671	14.2333	6.19999	2.66669	2.2	19.4333	2.76665	15.8667	17.5667	7.06668	48.8001	4.73332	7.03335	25.1332	19.4332	1.5	27.4999	2.80001	73.6667	16.6667	10.6	39.0333	4.80001	16.0666	2.66666	6.96669	7.99999	2.86664	11.0333	73.9	5.2	3.63333	22.8334	14.1	3.36666
2020-06-07	7.43334	2.8	3.79999	0.666668	10.3667	2.56667	6.66663	13.7333	6.3	5.50002	30.8666	2.73332	5.90001	4.43332	7.0333	12.5667	5.86666	1.70001	1.86667	18.5001	2.83335	16.3334	15.1333	6.56667	44.8666	4.20001	6.23331	23.5667	19.3668	1.5	25.3334	3.2	67.5333	16.8	9.86665	39.3333	4.93334	13.2667	2.7	6.50001	7.90001	2.23334	10.7	69.3335	4.86666	3.7	22.2	11.4667	4
2020-06-08	6.26667	2.8	3.5	0.73333	9.23327	2.23334	6.66673	12	5.56667	5.53333	28.2334	2.5	5.59999	3.56668	5.93336	12.3333	5.80001	2.16666	2.13333	18.3	2.19998	14.6333	15.0667	5.76666	40.4334	3.53333	5.76667	20.7999	17.0333	1.7	22	3.23334	59.8001	15.1	8.93336	33.7333	4.89999	13.6333	3.00002	6.49997	6.96666	2.46671	9.23332	65.6334	3.83334	3.13336	18.7	11.6	3.63334
2020-06-09	5.43333	2.36667	3.3	0.700001	9.53339	2.03333	6.03324	11.0667	5.16666	3.93333	26.4666	2.56668	4.99998	3.76667	5.89999	11.4333	4.86666	2.16666	1.5	16.3999	1.7	13.3333	14.1333	6.06667	39.2	3.76667	5.06667	19.5334	16.6	1	21	2.83333	59.6666	14.6333	8.83331	32.9334	3.93333	11.6668	2.60001	5.66666	6.03334	2.19995	8.86668	59.4665	4.26667	3.49997	19.7334	11.4	2.69999
2020-06-10	5.73332	2.2	2.86667	1	7.66661	1.83334	5.60003	9.83334	4.53333	4.53333	24.8667	1.86667	4.03337	3.89999	5.13334	9.60005	4.7	1.43335	1.8	15.7	2.06667	13.0333	13.5667	5.5	35.9333	3.40001	4.56667	18.3	13.8	1.26666	18.1667	3.1	50.2668	12.6	7.6667	32.2333	4.2	11.2333	2.03331	4.46669	6.73334	1.90002	8.66666	52.0001	3.13333	2.63335	17.4	9.73334	3.09999
2020-06-11	5.00001	2.20001	3.66666	0.899998	8.03337	1.96666	5.49996	9.33329	4.83333	4.53333	21.9667	1.56667	4.16667	3.89998	5.26669	9.83334	4.63334	1.43332	1.26668	14.7334	1.93334	11.9668	12.0667	5.63332	34.2334	3.33332	4.96667	14.1666	13.0333	1.06667	18.5667	2.66667	48.7666	12.4333	7.66667	26.2666	3.26667	9.93321	2.33334	4.83333	5.89999	2	8.70001	49.8666	3.23333	2.93333	16.4	9.0334	3.2
2020-06-12	5.10001	2.03333	3.56668	0.966671	7.46666	1.93333	4.26671	8.93339	3.26669	4.03336	22.6	1.56667	4.09998	3.83333	4.90002	8.7333	3.23331	1.33331	1.93332	13.9333	1.79999	10.5666	11.0333	4.66669	31.2001	3.46666	3.80003	15.4	12.6333	0.866661	14.7334	2.89999	41.4666	12.3667	7.26663	25.7334	3.96667	9.00006	1.60001	4.36665	5.73334	1.53333	8.16667	46.3	3.36666	2.16668	14.4	8.59996	3.33334
2020-06-13	4.83333	2.16666	3.46666	0.866665	7.46668	1.43335	3.9667	7.86665	3.76665	2.96664	19.2	1.53333	3.36665	2.39999	4.53329	7.6667	3.30001	1.3667	1.83333	12.4667	1.36667	10.5	11.3	4.96666	29.9666	3.10002	4.9333	13.4333	12.1667	1.06667	14.2999	2.13334	39.5001	11.5667	6.60001	24.2997	3.80002	8.6666	1.90001	4.06668	4.8	1.56671	7.56664	42.2335	2.83336	2.46665	14.3334	7.7666	2.5
2020-06-14	4.46665	2.43333	3.03334	0.366669	6.66663	1.39999	3.53329	7.90004	3.56667	3.20002	17.8334	1.46667	3.53333	2.83338	4.13336	7.93336	3.99999	1.36667	1.36668	11.6666	1.56667	8.49995	9.39999	3.83334	26.6334	2.93333	3.03333	11.8	11.8334	0.966667	14.7667	2.36666	35.4333	10.4	6.20002	22.4002	3.26665	7.96681	1.56665	3.93331	4.53333	1.56662	7.26667	38.8665	2.76666	2.06668	12.6667	6.70013	2.7
2020-06-15	4.80002	1.53333	2.40001	0.633331	6.03337	1.13333	3.70002	6.43333	3.56668	2.96667	17.2333	1.36665	3.03339	3.03331	4.30003	6.8666	3.10001	1.06665	1.13333	10.5666	0.866676	8.16667	10.4334	4.06665	25.3333	2.73333	3.40002	11.6666	10.3666	1.06667	11.5334	3.03334	33.2334	9.56664	6.2333	21.6333	2.93334	6.86665	1.20001	3.70002	5.06667	1.20001	6.8	36.3335	2.23334	1.83334	12.2667	6.63329	2.83334
2020-06-16	3.73334	1.53333	2.73332	0.633335	5.93331	1.13333	3.33331	6.3333	3.39997	3.3	15.9667	1.13333	2.59996	2.33333	4.26665	6.39997	2.86669	0.700012	1.16667	10.7	1.26665	7.66672	8.66661	3.66667	23.4666	2.76667	3.36668	10.1999	9.96674	0.866669	11.7666	1.83333	30.6001	8.33331	4.93338	20.5333	3.03333	6.43329	1.56665	3.4	4.63333	1.03333	7.19999	33.2668	2.39998	1.56666	11.0333	6.66669	2.33333
2020-06-17	3.99999	1.39999	2.73332	0.600002	4.96667	0.866653	3.00005	5.80004	2.63335	2.66666	14.0666	0.700012	2.73334	2.30001	3.39996	5.76675	3.36665	1.19998	1.29999	9.99998	0.900002	6.7	7.3667	3.46667	21.9335	1.93332	2.56663	9.80026	9.06667	1	10.3666	2.33333	29.3	8.03333	5.43332	17.8	1.83334	6.3333	1.30002	3.30001	4.00002	1	6.23334	33.1332	1.93336	1.50001	10.5333	5.16667	2.46667
2020-06-18	3.9	1.7	2.43335	0.399994	5.23332	1.13333	2.46664	4.39997	2.50002	2.03332	13.0667	0.999985	2.33333	1.9	3.56668	5.39997	2.09998	0.900024	0.699997	9.03333	0.800003	6.09999	6.3333	3.46667	21.3332	2.43336	3.20003	8.63316	8.29987	0.76667	10.0334	1.6	26.3333	8.46669	4.43331	17.3667	2.53332	5.5	1.16666	3.46665	3.9333	1.10001	5.56668	28.6335	2.33332	1.53332	8.89998	5.43323	2.30001
2020-06-19	3.20001	1.56667	1.93333	0.500004	4.56667	0.866684	2.66663	4.73326	1.89998	2.40001	12.3	0.800003	2.59999	2.26666	3.00005	5.39999	2.56667	0.766663	0.566666	9.4667	0.733337	5.09993	6.96666	3.53331	18.7	1.69998	2.66668	8.2668	7.40008	0.799995	7.96667	1.93334	24.3999	8.16666	4.43336	15.1333	1.93334	4.66675	0.666672	2.93334	3.70001	1.03333	6.33333	28	1.90001	1.76669	8.66672	4.36662	1.59999
2020-06-20	3.39999	1.30001	2.06667	0.366669	3.56667	0.800003	2.96671	5.50008	2.10001	2.33334	11.1332	0.800018	2.00002	2.00002	3.36664	5.4	2.33335	0.633331	0.600006	7.29998	0.633324	5.20004	5.83339	2.73334	18.3333	1.33335	1.59998	7.26659	6.89998	0.900002	7.4	1.76667	22.9666	7.16667	4.03328	13.6333	2.13335	4.99998	0.766663	2.43335	3.46666	0.633362	4.63332	26.2664	1.36667	1.36665	8.5333	4.03348	1.83334
2020-06-21	3.06665	1.29999	1.73332	0.399994	3.36666	0.666656	1.76667	4.06669	2.06666	1.86665	9.66672	0.699997	2.03334	1.99999	3.03332	4.66664	2.33334	0.733307	0.700012	6.56665	0.699997	4.76662	5.79996	2.16669	16.6001	1.56665	2.13334	6.56662	6.83334	0.633331	7.76658	2.13333	18.9999	6.60001	3.56671	14.7	1.46664	4.59991	0.599991	2.53331	3.50002	0.699982	4.43337	23.0002	1.23332	1.20002	7.73333	3.79996	1.53331
2020-06-22	3.03336	1.06667	1.46666	0.33334	3.70004	0.766678	2.09999	3.13329	2.16666	1.43334	9.20001	0.699997	1.26666	1.89999	2.60001	4.66672	2.19999	0.333374	0.366653	6.76671	0.599991	4.30013	4.53334	2.13333	14.9666	1.43334	1.93333	6.80002	6	0.700005	7.10005	1.6	19.5669	6.50003	3.8	12.1333	1.63335	4.23335	0.866653	2.26666	3.36667	0.700012	4.83332	22.4666	1.5	1.03333	6.96668	3.60011	1.63335
2020-06-23	2.4	0.866653	1.83333	0.299995	2.66664	0.866638	1.46671	3.16671	1.86667	1.76666	8.7667	0.599991	1.80002	1.70002	2.83331	4.13332	2.16666	0.499969	0.666672	6.36665	0.500015	4.19995	5.13333	1.79997	14.0667	1.29999	1.86666	5.79993	5.39999	0.566666	6.53337	1.8	16.3333	5.59998	3.06664	11.5667	1.73331	4.33342	0.500015	2.30001	3.23332	0.56665	4.36668	18.9666	1.10001	1.19998	7.40002	3.16661	1.7
2020-06-24	2.36665	0.900009	1.20001	0.23333	2.96666	0.53334	2.13329	2.86668	1.53332	1.36667	8.03336	0.666672	1.39999	1.79999	1.90001	3.53335	2.10001	0.800018	0.499985	5.50002	0.499985	4.23338	4.66667	1.83334	12.0333	1.13335	1.53333	5.66664	5.10001	0.400002	6.59995	1.6	15.2	4.76668	2.43336	10.4666	1.63334	4.03329	0.366669	2.33331	2.89999	0.399994	3.99999	18.4002	1.33332	0.966667	6.76662	2.99989	1.2
2020-06-25	2.50002	0.900002	1.2	0.266674	2.63337	0.400009	1.70002	2.50002	1.83334	1.33333	7.09993	0.533356	0.866638	1.46668	2.33335	4.09995	2.10001	0.466675	0.666672	5.43333	0.800011	3.89989	4.16667	1.50002	12.9	1.06667	1.63336	5.43346	5.26667	1.06667	5.53333	1.43333	14.1	5.03333	2.5	11.5333	1.16666	3.69995	0.566666	2.13336	2.53334	0.5	4.23333	16.0331	0.866676	0.533356	5.93338	2.20003	1.60001
2020-06-26	1.86665	0.96666	1.30002	0.166664	2.66666	0.599991	1.56668	2.89984	1.23332	1.16666	6.83334	0.366623	1.60004	1.63333	1.73333	3.9334	1.36663	0.599976	0.433334	4.96668	0.433334	3.06673	4.46663	1.23331	11.0333	0.733324	1.16665	4.8667	3.76674	0.566666	5.36669	1.40001	13.4334	5.03334	1.96663	8.8667	1	2.80003	0.666672	1.73334	2.63333	0.300018	3.99999	14.5667	1.1	0.633324	4.93333	2.39999	1.3
2020-06-27	2.83334	1.00001	1.46666	0.200005	1.96662	0.466675	1.79995	2.13345	1.46667	1.10001	6.43334	0.333344	1.56664	1.36667	1.63333	4.33329	1.8	0.466675	0.53334	4.33335	0.46666	3.79999	4.0667	1.43336	10.6001	0.666681	1.33335	3.9334	4.13326	0.666664	4.2999	1.26667	11.8665	4.26668	2.23336	9.20002	0.800018	3.36676	0.433334	1.8	2.2	0.199982	3.36667	14.1667	1.13332	0.899986	4.53332	1.90002	1.10001
2020-06-28	1.66665	0.799995	0.833344	0.166664	1.93336	0.46669	1.50004	2.73329	1.13335	1.06664	5.96664	0.300018	1.46669	1.06664	1.33331	3.39996	1.6667	0.533325	0.366653	3.33333	0.500015	3.10002	3.96667	1.23332	9.23315	1.13333	1.06664	4.89989	3.60001	0.566666	5.03339	1.1	10.9333	3.9333	2	8.26667	0.899986	2.63321	0.366653	1.56666	1.76666	0.466705	2.83334	12.9667	0.76667	0.833359	4.26665	2.40002	1.06667
2020-06-29	2.03335	0.633339	1.03331	0.299995	2.26669	0.633301	1.30001	2.43327	1.10001	0.800018	6.0334	0.433319	0.699982	1.46669	1.6	2.60006	1.23335	0.333344	0.300003	3.40003	0.533333	2.59998	3.03334	1.23334	8.66686	0.56666	1.53336	4.10013	2.93329	0.5	4.2333	0.96666	10	3.43335	1.86665	7.63335	0.599998	3.00002	0.333344	1.06666	2.06668	0.166656	2.96667	11.7997	0.866661	0.366661	4.53333	1.86664	1.19999
2020-06-30	1.23333	1.23334	0.900009	0.33334	1.53329	0.500015	1.40002	2.36674	0.699989	1.03333	4.53331	0.366653	1.26665	0.96666	1.76672	2.96668	1.16666	0.400024	0.500015	2.69995	0.46666	2.56671	2.8333	1.26665	8.26652	0.600006	0.999969	3.49985	2.86662	0.566673	3.86684	1.20001	9.53345	4.03334	1.29997	6.56658	0.933334	2.83334	0.5	1.43333	2.3	0.199982	2.9	11.9336	0.966698	0.766663	4.20006	1.96671	1.23333
2020-07-01	1.16666	0.699997	0.966675	0.133331	1.8334	0.466644	1.43333	2.26666	0.799995	0.933334	4.46671	0.566681	1.03334	0.700005	1.56664	2.36663	0.966652	0.166656	0.533325	3.46667	0.23333	2.73334	2.23337	0.866684	7.76663	0.733326	0.733337	3.83333	2.86678	0.466667	3.59985	1.1	9.8332	2.40004	1.63335	6.70003	0.633347	2.66666	0.266647	1.03333	1.66666	0.300018	2.33333	11.7334	0.499969	0.400017	3.93331	2.09984	1.10001
2020-07-02	1.26669	0.866653	0.533325	0.199997	1.76659	0.366669	1.16666	1.93336	0.500015	0.999992	4.33331	0.533356	1.13336	1.2	1.09998	2.79998	0.900009	0.133301	0.599991	3.09998	0.300011	1.60001	3.20003	0.899994	6.60005	0.566673	0.96669	2.90004	2.23327	0.433327	3.20002	1.03333	8.4666	2.7666	1.73331	6.70011	0.833321	1.83337	0.266678	0.933334	1.8	0.499969	2.20002	8.16664	0.566673	0.499992	3.36667	1.70012	0.966671
2020-07-03	1.46667	0.733337	1.03333	0.133331	1.20001	0.333344	1.19995	2.49995	0.600014	0.666664	4.26669	0.333328	0.866684	0.766659	1.03334	1.70005	0.899971	0.100037	0.166672	2.36666	0.166656	1.56664	2.49992	0.666672	5.96682	0.500002	0.799988	3.26671	2.33334	0.300003	3.16665	0.899998	7.06648	2.73335	1.36668	5.33319	0.800003	2.26659	0.366684	0.733345	1.53336	0.333344	1.96664	9.16663	0.46669	0.499992	3.36666	1.56659	0.966675
2020-07-04	1.19997	0.366676	0.733337	0.200005	1.16666	0.333344	0.800011	1.26675	0.333321	0.433327	3.79993	0.366638	0.766647	0.833344	0.866669	2.06659	0.900032	0.233307	0.366684	1.86665	0.433342	1.49997	1.93341	0.633331	5.43332	0.533333	1.09998	2.73328	2.36671	0.300003	3.46678	0.866669	7.40012	2.3667	1.23335	4.63341	0.633324	2.10005	0.333313	0.600006	1.43332	0.299988	1.89999	8.2999	0.799965	0.600006	2.69994	1.36682	0.866669
2020-07-05	0.966675	0.366669	0.5	0.0999985	1.26666	0.266678	1.00001	1.66663	0.5	0.566673	3.33334	0.366669	0.399994	0.699966	1.03331	1.73338	0.833282	0.133362	0.133331	2.10006	0.366661	1.83334	2.03326	0.666656	5.79994	0.366663	0.866699	2.26663	1.80002	0.433327	2.96648	0.599995	6.90004	1.99997	1.43332	4.36669	0.933327	2.06668	0.233353	0.933311	0.800003	0.266663	1.66668	7.60022	0.700027	0.300003	2.70007	1.6333	0.766666
2020-07-06	0.866684	0.300003	0.533356	0.133331	0.933365	0.299988	0.666695	1.69993	0.499992	0.299988	3.59998	0.100021	0.53331	0.866684	0.766724	1.79997	0.733383	0.166656	0.333313	2.09998	0.133331	1.56667	1.93336	0.700012	5.59999	0.433334	0.666641	2.40002	1.83327	0.433342	2.60011	0.433342	6.9334	2.06667	1.40002	4.06657	0.566673	1.4334	0.299988	0.700012	1.13332	0.233368	1.56665	6.90001	0.399979	0.333328	2.76662	1.40004	0.833328
2020-07-07	0.900009	0.46666	0.56665	0.0999985	1.06666	0.266678	0.666641	1.53339	0.29998	0.666687	2.80004	0.333328	0.600052	0.633335	0.633316	1.26672	0.666634	0.0999756	0.266678	1.59998	0.300011	1.33342	1.46666	0.599991	4.86671	0.5	0.899979	2.46677	1.73335	0.333328	2.23329	0.566666	6.13336	1.40001	1.09995	4.70002	0.96666	1.36653	0.199997	0.800018	1.3	0.466644	1.76669	6.63332	0.666679	0.333313	2.86668	1.39992	0.666672
2020-07-08	0.999992	0.333328	0.300003	0.100002	1.16668	0.199982	0.633339	1.09996	0.533348	0.866646	2.69999	0.299973	0.499954	0.53334	0.866661	1.63327	1.03333	0.133362	0.433334	1.36665	0.266663	1.63327	2.03333	0.53334	4.83328	0.533335	0.566696	1.93309	1.59997	0.399994	2.60001	0.666668	6.16666	1.53331	0.96669	3.00002	0.533348	1.2668	0.266663	0.699989	1.20001	0.200012	2.03333	5.86659	0.699997	0.266663	2.40006	1.29997	0.733318
2020-07-09	0.633308	0.26667	0.46666	0.133339	0.966675	0.400009	0.633347	1.63332	0.26667	0.300003	2.4	0.166687	0.40004	0.400017	0.566658	1.46669	0.533356	0.0999756	0.199997	1.36667	0.333328	1.23332	1.5667	0.766647	4.43332	0.466667	0.566628	1.90027	1.53336	0.133347	1.73341	0.533333	4.49999	1.5667	0.633347	3.03343	0.766663	1.33331	0.266663	0.733337	0.866669	0.266663	1.36665	6.5665	0.466652	0.233353	2.19988	0.833374	0.599998
2020-07-10	0.933357	0.266663	0.366684	0.0333328	1.13329	0.199982	0.833344	1.4334	0.26667	0.333336	1.83334	0.166687	0.53331	0.566643	0.466721	1.26669	0.666656	0.133331	0.133331	1.26671	0.333328	1.69997	1.46671	0.53334	3.83339	0.266665	0.766701	1.16647	2.00003	0.0999908	1.93334	0.533337	4.66657	1.49995	0.633316	2.69992	0.500023	1.19984	0.100021	0.833344	0.900009	0.133331	1.19999	6.33352	0.433334	0.0666504	1.9334	0.633347	0.733349
2020-07-11	0.79998	0.300011	0.433304	0.0666656	0.96669	0.166672	0.699997	1.13335	0.300003	0.200005	1.83331	0.199997	0.400009	0.46666	0.666634	1.33332	0.799995	0.0666809	0.233337	1.53329	0.433342	1.49997	1.23331	0.633347	4.00002	0.299995	0.533333	1.70006	1.33337	0.300003	1.53323	0.399986	4.46666	0.966721	0.76667	2.63332	0.266624	1.3	0.133316	0.59996	0.966644	0.0999756	1.66669	5.73309	0.533348	0.133362	2.09998	1.03329	0.566662
2020-07-12	0.666672	0.066658	0.333359	0.0999985	0.900017	0.233337	0.499985	0.96666	0.466667	0.500008	1.79993	0.133316	0.56665	0.400024	0.399979	1.06668	0.466682	0.0666504	0.366669	0.900047	0.0666656	0.899963	1.09998	0.300003	4.03328	0.233345	1.03334	1.23349	1.46663	0.266663	1.16669	0.26667	4.13344	0.999954	0.700012	2.16662	0.500031	1.26674	0.166672	0.43335	0.566666	0.200012	1.10001	4.66679	0.399986	0.166656	1.56673	0.866653	0.73333
2020-07-13	0.966682	0.199997	0.333313	0.0333328	1.10001	0.300018	0.53334	0.733337	0.266678	0.233322	1.6334	0.199997	0.299973	0.23333	0.833374	1.73333	0.533325	0.0666809	0.0999908	1.53334	0.199997	0.800064	1.26675	0.699982	3.83336	0.133331	0.433319	1.46654	1.13338	0.166672	1.36673	0.200005	3.83318	0.699997	0.900024	2.16673	0.233322	1.49997	0.0666656	0.566666	0.700012	0.333374	1.36665	4.23358	0.566681	0.166656	1.56661	0.599945	0.433338
2020-07-14	0.766647	0.266663	0.366669	0.166664	1.16667	0.166641	0.633301	1.0667	0.333321	0.366661	1.70004	0.233337	0.233383	0.33334	0.466629	0.900009	0.300034	0.0666809	0.166672	0.899979	0.233322	0.733261	1.23323	0.400024	3.8001	0.199997	0.500008	1.16663	1.16659	0.233337	1.26659	0.366673	4.76669	1.03333	0.46666	2.16665	0.43335	0.933411	0.0666656	0.633316	0.400009	0.266632	1.16667	4.6665	0.500008	0.26667	1.93335	0.700089	0.566654
2020-07-15	0.600006	0.133339	0.400009	0.0333328	0.766617	0.166687	0.533363	0.999908	0.333328	0.300026	1.53328	0.233353	0.233307	0.166649	0.400024	0.766632	0.366646	0.166626	0.266663	0.833359	0.133347	0.766815	0.933365	0.299973	2.93315	0.0666733	0.53334	1.83328	0.766678	0.166656	1.23341	0.133331	2.96684	0.766663	0.566658	2.56673	0.433311	1.03328	0.0666656	0.43335	0.399979	0.100037	0.900009	4.2667	0.333336	0.0666809	1.73335	0.666672	0.399998
2020-07-16	0.500015	0.0666733	0.199997	0.0333328	0.566681	0.0999756	0.433319	0.866669	0.533333	0.333336	1.23335	0.333313	0.233353	0.433327	0.400002	0.966728	0.366638	0.100037	0.233337	1.13332	0.233337	1.03333	1.13335	0.333359	3.13339	0.133331	0.466644	1.03346	1.10003	0.433334	1.1666	0.166664	4.0667	1.10005	0.566635	2.03328	0.366676	1.03346	0.0999908	0.600021	0.866684	0.166626	0.966644	3.56647	0.26667	0.0999908	1.49997	0.600037	0.366669
2020-07-17	0.366669	0.0333252	0.46666	0	0.699974	0.100006	0.59996	0.966736	0.300003	0.466652	1.33337	0.200012	0.133301	0.366676	0.233337	0.633316	0.333359	0.200012	0.200012	0.899963	0.100006	0.966705	0.733307	0.266647	3.13338	0.200005	0.366676	0.933304	0.966675	0.300003	1.06662	0.166656	3.43339	0.933319	0.600044	2	0.433319	0.999908	0.233337	0.666649	0.56665	0.133362	1.03334	3.6669	0.233299	0.066658	1.3	0.666641	0.300011
2020-07-18	0.566658	0.133339	0.166687	0.0666656	0.400009	0.133347	0.33342	0.600021	0.133347	0.166664	1.43333	0.266663	0.400024	0.26667	0.433273	0.866661	0.29998	0.0666504	0.133316	1.06667	0.233322	0.766602	0.833389	0.400009	2.69997	0.133331	0.199989	0.96669	1	0.0666656	1.23349	0.0666809	3.39992	1.16669	0.399948	1.63342	0.333328	1.00006	0.166672	0.499985	0.46669	0.266663	0.76667	4.16666	0.400032	0.133362	1.26667	0.43335	0.399998
2020-07-19	0.533302	0.0999908	0.133331	0.0666733	0.633369	0.199997	0.333336	0.700012	0.266663	0.333328	1.1333	0.266663	0.200012	0.166656	0.200012	0.56665	0.20002	0.100006	0.366669	1.00007	0.199997	0.466675	0.899902	0.0999908	2.56656	0.26667	0.466705	0.833374	0.733337	0.199997	0.866638	0.233322	3.36646	0.833313	0.366653	1.79993	0.100021	1.06659	0.200012	0.300018	0.499985	0.100006	0.733315	3.69999	0.299988	0.0666504	1.29995	0.566681	0.0999985
2020-07-20	0.466698	0.0666656	0.199982	0.0333366	0.466675	0.166656	0.266602	0.766602	0.166656	0.100006	1.00002	0.100006	0.333344	0.233322	0.43338	0.766624	0.266663	0.166626	0.199997	0.966644	0.333344	0.733307	0.733383	0.333359	2.36686	0.133331	0.266647	1.09996	0.899971	0.0666656	1.33327	0.0666733	2.93338	0.766663	0.233368	1.8	0.299973	0.800064	0.0999756	0.400002	0.56665	0.133331	0.766685	3.59978	0.333351	0.100006	1.63337	0.63327	0.200001
2020-07-21	0.433319	0.133339	0.200012	0	0.766632	0.166672	0.333328	0.633377	0.0999908	0.166687	1.16659	0.133316	0.166626	0.133347	0.233307	0.599998	0.233345	0.0333557	0.266678	0.899963	0.100006	0.833359	0.633347	0.333313	2.49993	0.0999985	0.233337	0.766586	0.499992	0.0666656	1.20004	0.0666656	3.00004	0.500015	0.333336	1.33338	0.300026	0.700089	0.266678	0.46666	0.333344	0.0999756	0.833351	3.53335	0.333321	0.0999756	1.0667	0.800003	0.300003
2020-07-22	0.333328	0.0333328	0.100006	0.0333328	0.5	0.166672	0.366653	0.933212	0.166656	0.166649	1.03339	0.166672	0.233322	0.299988	0.300026	0.600052	0.266655	0.266663	0.133331	0.766663	0.133316	0.933334	0.733322	0.300034	2.49999	0.466667	0.466652	0.733368	0.733299	0.0666656	1.06667	0.199989	3.09987	0.699982	0.333313	1.56656	0.266678	1.26654	0.0666809	0.433319	0.300003	0.233368	0.933311	3.76678	0.433327	0.0666809	1.26664	0.466629	0.300003
2020-07-23	0.433357	0.0666733	0.166656	0.0333328	0.666687	0.166641	0.43338	0.466751	0.0666809	0.166656	1.03333	0.166672	0.100021	0.200027	0.0333252	0.266632	0.26667	0.0666504	0.133331	0.766678	0.0666733	0.666656	0.733307	0.199951	2.36665	0.133324	0.333328	1.09985	0.866699	0.133347	1.1999	0.0666771	3.2002	0.633316	0.300034	1.3334	0.199982	0.833313	0.133316	0.433342	0.400009	0.233307	0.633308	2.49992	0.233337	0.0666504	1.3333	0.399994	0.199997
2020-07-24	0.266663	0.0666656	0.133331	0	0.400024	0.166687	0.333282	0.500061	0.166672	0.200012	0.733345	0.0999908	0.200027	0.23333	0.233322	0.366631	0.199982	0.0666809	0.0999908	0.966721	0.100006	0.46669	0.600021	0.233383	2.20004	0.166664	0.199989	0.966904	0.866692	0.0999908	1.53342	0.0999985	2.66652	0.5	0.26664	1.33334	0.199989	0.466675	0.133347	0.200027	0.399979	0.166656	0.933372	3.46668	0.333344	0.0333252	1.4667	0.600052	0.366653
2020-07-25	0.133331	0.0333405	0.100006	0.0666656	0.666618	0.0999908	0.166679	0.733261	0.0333405	0.300003	1.00004	0.200012	0.0333252	0.166641	0.166656	0.500046	0.166687	0.0666809	0.100006	0.833313	0.166649	0.466675	0.53334	0.299957	1.59988	0.299988	0.233345	1.03339	1.09999	0.133331	1.00006	0.0999985	2.13331	0.400024	0.333344	0.93335	0.300003	0.666595	0.0999908	0.433319	0.333344	0.200012	0.699982	2.86671	0.299988	0.0666809	0.933365	0.400009	0.266678
2020-07-26	0.29998	0.133324	0.300003	0.0333328	0.266678	0.100006	0.366615	0.633392	0.0666656	0.199997	0.599953	0	0.133316	0.100006	0.166672	0.300011	0.299965	0.100006	0.266663	0.59996	0.133347	0.766617	0.56665	0.0666504	1.6334	0.233353	0.366669	0.833252	0.533348	0	0.90007	0.133339	2.80026	0.333298	0.266647	1.33328	0.166702	0.70015	0.0666809	0.233322	0.200012	0.166687	0.566666	2.70003	0.333351	0.166687	1.19999	0.399994	0.266655
2020-07-27	0.200027	0.0666733	0.0999908	0.0333328	0.70002	0.0999908	0.366722	0.499985	0.0666504	0.166656	0.900036	0.0666809	0.100006	0.233322	0.133362	0.400024	0.266708	0.0666504	0.233337	0.866653	0.0666504	0.466614	0.5	0.166718	1.90005	0.0999985	0.133347	0.966797	0.599976	0.0666656	1.2999	0.133324	2.16653	0.333344	0.300011	0.933334	0.0666504	0.633301	0.133347	0.300003	0.266663	0.0333252	0.933334	3.26667	0.266663	0.0999756	1.03329	0.40007	0.166683
2020-07-28	0.366653	0.0666656	0.233337	0.0666656	0.399994	0	0.400017	0.433289	0.0333405	0.266678	0.633331	0.0333252	0.0666504	0.133347	0.166626	0.399979	0.166634	0.0999756	0.133347	0.53334	0.100006	0.466782	0.666702	0.199966	1.5	0.133326	0.0666656	1.09991	0.733337	0.0333405	0.866661	0.0666656	2.26684	0.266708	0.200027	1.43333	0.0666504	0.899979	0.0666504	0.499985	0.300003	0.0666504	0.5	2.76666	0.299965	0.0333252	1.00003	0.566605	0.266655
2020-07-29	0.300003	0.0333405	0.100006	0.0666656	0.566635	0.0666962	0.300003	0.466736	0.0333252	0.166664	0.733315	0.0666504	0.0666504	0.0333252	0.133339	0.399986	0.266685	0.0667114	0.166656	0.599991	0.133347	0.399948	0.56665	0.200027	1.4	0.100014	0.100006	0.766571	0.59996	0.166672	0.966621	0.100006	2.46667	0.433334	0.233337	0.699997	0.100021	0.833344	0.0666504	0.200012	0.433319	0.100006	0.666664	3.0666	0.300011	0.133331	0.866638	0.566681	0.26667
2020-07-30	0.233345	0.0999985	0.0666504	0	0.566711	0.0999908	0.233322	0.433258	0.0333405	0.0999908	1.03339	0.0666809	0.100052	0.233337	0.166634	0.433304	0.200012	0	0.166672	0.466736	0.0999908	0.399994	0.399994	0.133331	1.19997	0.0333252	0.133331	0.666809	0.566711	0.133331	1.00006	0	2.33309	0.366653	0.0666656	1.06664	0	0.56662	0.0333405	0.266678	0.300003	0.0333252	0.266663	2.66663	0.133331	0	0.666641	0.433273	0.133335
2020-07-31	0.266663	0.066658	0.100006	0	0.433311	0.0999908	0.46666	0.499985	0	0.133331	0.566635	0.0999908	0.0333252	0.33334	0.16671	0.400101	0.366646	0.0666809	0.0999908	0.466618	0.100006	0.499954	0.500031	0.166626	1.13327	0.0333405	0.233337	0.899933	0.599983	0.0666656	0.766678	0.0666656	2.50008	0.333328	0.299988	1.26674	0.0999832	0.666687	0.0666809	0.366653	0.266663	0.100006	0.399994	2.96664	0.0666809	0.133362	0.666664	0.366653	0.166664
2020-08-01	0.233337	0.0333328	0.0666656	0.0333328	0.600006	0.0666504	0.400002	0.433304	0.0333252	0.133362	0.599991	0.0333252	0.0666504	0.100021	0.166687	0.466637	0.299973	0.0666504	0.133331	0.299988	0.133331	0.233368	0.46666	0.166718	1.46677	0.066658	0.166641	0.899902	0.500015	0.166656	0.8666	0.100006	2.39998	0.299988	0.300026	0.833237	0.0333252	0.566605	0.0999908	0.133339	0.366669	0.133331	0.266678	2.46671	0.0999908	0.100006	1.00003	0.233337	0.300003
2020-08-02	0.233307	0.0666733	0.0666656	0	0.566635	0.100006	0.100021	0.466736	0.0666809	0.0666656	0.83329	0.0333557	0.0666656	0.133301	0.133316	0.533302	0.23336	0.0333252	0.100006	0.46666	0.0666656	0.266647	0.266632	0.133316	1.23341	0.100006	0.0999908	0.5	0.400047	0.0666809	0.733383	0.0666656	2.56682	0.300018	0.233292	0.866776	0.0333252	0.43335	0.100006	0.200027	0.100006	0.0666504	0.499992	2.53323	0.23333	0	0.76667	0.500061	0.0999985
2020-08-03	0.300003	0	0.0666656	0	0.466736	0.0333405	0.400002	0.499954	0.0333252	0.133316	0.600014	0.0666504	0.133362	0.100021	0.166649	0.333351	0.166664	0.0333557	0.0333405	0.500031	0.0666656	0.133331	0.333313	0.133316	1.29997	0.0999985	0.0666809	0.733353	0.666679	0.0666656	0.53331	0.0666656	2.50005	0.266632	0.0333252	0.93338	0.0333405	0.366684	0	0.0999908	0.266678	0.0666504	0.600029	2.30012	0.100029	0.0666504	0.566666	0.233276	0.199997
2020-08-04	0.166656	0	0.133331	0	0.433319	0.133347	0.299988	0.36673	0	0.100006	0.500023	0	0.133331	0.133316	0.23333	0.566628	0.333351	0.0333252	0.100006	0.46666	0.0333252	0.100006	0.233383	0.200027	1.09994	0.0666504	0.266685	0.466766	0.666664	0.0999908	0.66671	0	2.39983	0.266693	0.20005	1.23323	0.0333252	0.633362	0.0999908	0.166656	0.233322	0.0333557	0.300018	2.26681	0.0999908	0.0666809	0.733337	0.333389	0.199993
2020-08-05	0.366699	0.0333328	0.133331	0.0333328	0.233307	0.0666656	0.266678	0.366653	0.0666656	0.166687	0.599998	0.0333557	0.0666504	0.0666656	0.266701	0.333366	0.100021	0.166656	0.0666656	0.233353	0.0333405	0.333466	0.333359	0.0999756	1.16666	0.0666733	0.199989	0.766647	0.599991	0.0666656	0.900055	0.0333252	2.36667	0.333313	0.166687	1	0.0666656	0.399994	0	0.133347	0.266678	0	0.499962	2.86668	0.166664	0.133301	0.799995	0.333313	0.100006
2020-08-06	0.133331	0.0333252	0.0333405	0	0.400009	0.133331	0.0999908	0.400002	0.0666809	0.199966	0.600029	0	0.0333252	0.0333557	0.199982	0.333305	0.166656	0.0333252	0.0666656	0.566666	0	0.0999756	0.399933	0.133331	0.866661	0.0666656	0.166679	0.500031	0.566612	0.100006	0.93322	0.0333405	2.00009	0.266708	0.199951	0.700089	0.0667114	0.366699	0.0333405	0.0333252	0.233322	0	0.26667	2.40009	0.233307	0.100037	0.933342	0.399979	0.100006
2020-08-07	0.300003	0	0.0666656	0	0.43335	0.133331	0.333344	0.433319	0.0666656	0.200012	0.599976	0.0666504	0.0666809	0.200005	0.199982	0.399971	0.166656	0.0666809	0.133331	0.233292	0.0666656	0.266647	0.199997	0.166656	0.766571	0.133339	0.133339	0.56665	0.366631	0	0.800049	0	2.09991	0.199997	0.0999908	1.16652	0.0999756	0.200012	0.100006	0.133316	0.366653	0	0.366669	2.13318	0.0666885	0.0333252	0.56665	0.233368	0.0999985
2020-08-08	0.266632	0.0333328	0.0999908	0	0.199997	0.0666656	0.333328	0.466682	0	0.166672	0.466682	0	0.0666809	0.133301	0.233383	0.333374	0.233322	0.133331	0	0.43335	0.0333252	0.133331	0.0666504	0	1.1668	0.166672	0.133308	0.399902	0.566681	0	0.700027	0	1.49995	0.166672	0.0999756	0.79998	0	0.466629	0.133316	0.0666962	0.233337	0	0.266655	2.09995	0.0666504	0.0333252	0.533356	0.366699	0.0666656
2020-08-09	0.233353	0	0.199997	0	0.333328	0	0.133331	0.533279	0	0.0333252	0.433311	0.0666656	0.0333252	0.100006	0.0666504	0.366653	0.100006	0	0.0999908	0.40007	0.0333328	0.233322	0.366699	0.200043	1.1667	0.0333328	0.133347	0.766663	0.400024	0.0333252	0.800003	0.0333252	2.29997	0.233307	0.0666962	0.633331	0.0333252	0.199982	0.0333252	0.100006	0.266678	0	0.266663	2.0667	0.133316	0	0.633339	0.233276	0.0999985
2020-08-10	0.199997	0.0333328	0.100006	0	0.133331	0	0.266685	0.333313	0	0.0666809	0.433304	0	0.0999908	0.100006	0.166672	0.266739	0.100006	0	0.100006	0.266632	0	0.233322	0.166687	0.0666504	0.866631	0	0.233322	0.5	0.633316	0	0.53331	0	1.83342	0.0333557	0.166687	0.900093	0.0666809	0.199966	0.0333557	0.199982	0.266663	0.0666504	0.266678	1.89999	0.0333557	0.0666809	0.400017	0.199951	0.133339
2020-08-11	0.166672	0.0333328	0.233353	0	0.166672	0	0.166687	0.300034	0.0333252	0.100006	0.499977	0	0.0333557	0	0.166641	0.166649	0.300018	0.0666809	0.100006	0.266693	0	0.199997	0.333298	0.233307	0.866646	0.0666656	0.133331	0.40004	0.333336	0.0333405	0.500031	0	1.59993	0.233353	0.0999908	0.799911	0.0666504	0.399963	0.0666656	0.0666656	0.0999908	0	0.199982	2.03344	0.100006	0	0.499985	0.266632	0.066658
2020-08-12	0.233322	0.0333328	0.199997	0	0.199997	0.0333252	0.166641	0.300034	0.0666656	0	0.633347	0	0.0999908	0.0999908	0.200012	0.366669	0.100006	0.0333252	0.0999908	0.266617	0	0.266663	0.100006	0.133347	0.733307	0.0333252	0.199982	0.433289	0.433319	0.0333252	0.666641	0.0666656	2.03323	0.0333252	0.199997	0.766754	0.0666504	0.333466	0.0333252	0.0999908	0.300003	0.0666809	0.0333328	1.93343	0.0333405	0.0999756	0.533333	0.233459	0.100006
2020-08-13	0.0333405	0.0999985	0.199997	0.0333328	0.133316	0.0666656	0.233322	0.300034	0	0.0333252	0.633308	0	0.0666504	0.0333557	0.166672	0.266647	0.0999832	0.166626	0	0.199959	0	0.366623	0.233368	0.166656	0.90004	0.0333405	0	0.500061	0.366669	0	0.733345	0.0333405	1.49997	0.166656	0.0999908	0.666718	0.0333557	0.433289	0.0333252	0	0.133347	0	0.0999985	1.46661	0.0666504	0.0333252	0.533325	0.133301	0.133331
2020-08-14	0.133331	0	0.0999908	0.0333328	0.100006	0.0333252	0.299988	0.566696	0.0333252	0.0333405	0.933411	0	0	0.0666809	0.199989	0.0333252	0.0999908	0.0333252	0	0.400055	0	0.266693	0.266663	0.233322	1.03329	0.066658	0.0667114	0.833267	0.400047	0.0666809	0.96666	0	1.76663	0.166641	0.166672	0.59993	0.100006	0.399918	0	0	0.0666504	0	0.23333	1.96667	0.0666656	0	0.333321	0.200012	0.0666695
2020-08-15	0.0333557	0.0333405	0.133347	0.0333328	0.133331	0.0666656	0.266693	0.200027	0	0	0.666626	0.0333252	0.0333557	0.0666504	0.166656	0.0666733	0.0333557	0.100006	0	0.533272	0	0.233398	0.199982	0.199997	1.03324	0	0.0666504	0.700104	0.466682	0.0666656	0.633324	0	1.60014	0.0666656	0.100021	0.599945	0.0666504	0.400024	0	0.0999908	0.266678	0	0.133347	2.13324	0.100006	0	0.333351	0.0999756	0.0666733
2020-08-16	0.0999756	0	0.100006	0	0.133308	0.0666809	0.0666504	0.266632	0.0666809	0.0333252	0.466675	0	0	0.0333405	0.333328	0.133331	0	0.133362	0	0.233383	0	0.399979	0.199966	0.166718	1.06679	0	0.133339	1.10001	0.133316	0.0333252	0.933258	0	1.53355	0.133331	0.200012	0.70002	0.133362	0.466736	0.0333405	0.0333557	0.100006	0.100006	0.133331	1.53335	0	0.0333557	0.533325	0.133331	0.299988
2020-08-17	0.0666656	0	0.199997	0.0333328	0.100006	0.0333252	0.166656	0.266663	0	0.0333405	0.400032	0	0.0999908	0.0333252	0.133347	0.233284	0.066658	0.0666809	0	0.433319	0	0.266663	0.266693	0.166656	1.30007	0.0333405	0.0666809	0.533295	0.400009	0.0333405	0.599976	0.0333252	1.63335	0.133316	0.0999756	0.433319	0.0666504	0.466644	0	0.0333252	0.0666656	0	0.0333405	1.4999	0.0666656	0.0333252	0.366646	0.40007	0
2020-08-18	0.100021	0	0.199982	0	0.200012	0	0.133347	0.166656	0	0.0333405	0.466652	0.0333557	0	0.133362	0.0666809	0.199982	0.0666656	0.0333252	0.0333405	0.133316	0	0.499969	0.199982	0.366653	1.09987	0	0.0999908	0.766602	0.299973	0.0333252	0.566772	0	1.69997	0.200043	0.0333405	0.600021	0.100006	0.5	0.0333252	0.0666656	0.0999908	0	0.0999908	1.56676	0.0333252	0	0.299995	0.199982	0.0333405
2020-08-19	0.0666656	0	0.100006	0.0666695	0.0999908	0.0666809	0.0999756	0.233307	0.0333252	0.0999908	0.533302	0.0666504	0.0333252	0	0.133316	0.166695	0.0666504	0.100006	0	0.166687	0	0.366623	0.233414	0.233307	1.53338	0.066658	0.133308	0.733276	0.299957	0.0333405	0.966629	0.0333405	1.69994	0.166656	0.233322	0.600159	0.166656	0.499985	0.0333405	0.0666504	0.100006	0	0.0666656	1.86663	0.100021	0	0.23333	0.299988	0.0999985
2020-08-20	0.0666656	0	0.133347	0	0.0666809	0.0333405	0.200012	0.166656	0.0333405	0.0333252	0.43338	0	0.0999908	0.0999832	0.133331	0.199959	0.0666809	0	0	0.233353	0	0.366684	0.299942	0.133392	1.13323	0	0.133339	0.966766	0.200027	0.0666656	0.8666	0	1.5999	0.166656	0.0333405	0.733322	0.100006	0.600037	0	0.133362	0.100006	0.0666504	0.0666885	1.79994	0.0333252	0.0999756	0.200012	0.166656	0.23333
2020-08-21	0.133316	0	0.100006	0.0333328	0.100037	0	0.233368	0.266647	0.166687	0.0333405	0.433327	0.0666809	0.0666656	0.166649	0.266663	0.100067	0.0666656	0.0333557	0	0.133301	0.0333328	0.166656	0.166702	0.333328	1.06667	0	0.133316	0.833252	0.433281	0	0.666687	0	1.43334	0.133347	0.166656	0.366669	0.0666809	0.499969	0.0333252	0.0333252	0.0333252	0	0.0666504	1.86667	0.0333252	0.0333557	0.433357	0.300095	0.0333328
2020-08-22	0.0333252	0	0.0999908	0.0333328	0.0999908	0	0.133316	0.166687	0.0666504	0	0.699989	0	0.0333252	0.0333405	0.199982	0.199997	0.0666656	0.0333252	0	0.400024	0.0333405	0.133392	0.199982	0.133316	0.900063	0.0333405	0.100037	0.599945	0.266685	0	0.800034	0	1.43336	0.133316	0.233383	0.499954	0.233322	0.433319	0.0666809	0.0999908	0.0666656	0.0333557	0.133347	1.63329	0	0.0333252	0.400017	0.233292	0.100006
2020-08-23	0.0666656	0	0.0333252	0	0.133331	0	0.233337	0.266632	0.0333405	0	0.433357	0	0.0333405	0.0999908	0.233353	0.199989	0.066658	0.0333252	0	0.0666809	0	0.166626	0.100006	0.266647	0.733231	0.0333252	0.166634	0.600128	0.400024	0.0333252	0.833328	0	1.23324	0.100021	0.0666504	0.533325	0.100006	0.566681	0	0	0.0333252	0.133362	0.0333405	1.60022	0.133354	0.133331	0.233337	0.266663	0.133331
2020-08-24	0.0333328	0	0.133331	0.0333328	0.0666809	0	0.166679	0.266632	0.0333405	0.0333405	0.433319	0	0.0666809	0.0999908	0.0666656	0.066658	0.0333252	0.100006	0	0.199966	0	0.266663	0.133331	0.133331	0.733452	0.0333405	0.200043	0.799957	0.133324	0	0.700073	0.0333405	1.46665	0.133362	0.0666809	0.266602	0.133331	0.399979	0.0333252	0.066658	0.0333405	0	0.166656	1.86654	0.199997	0	0.266678	0.266632	0.100006
2020-08-25	0.0333405	0	0.0666656	0	0.0666504	0	0.100006	0.400055	0	0.0666656	0.333359	0.0333252	0.0333252	0.0666733	0.233322	0.166641	0.0666962	0.0333252	0.0333252	0.166672	0.0333328	0.266663	0.233337	0.100006	1.10007	0	0.20002	0.800049	0.166672	0	0.63324	0	1.50005	0.0999756	0.0333252	0.433365	0.0666656	0.333344	0.0999908	0.0333252	0.133331	0	0.133347	1.43328	0.133331	0.0666809	0.233315	0.233398	0.0999985
2020-08-26	0.0666885	0	0.100006	0	0.133316	0.0666656	0.0999908	0.0666809	0.133316	0	0.633331	0	0.0666809	0	0.133316	0.300018	0.0666504	0	0	0.200012	0.0333252	0.299957	0.0999908	0.166656	1.26667	0	0.0999832	0.900085	0.333366	0	0.666656	0.0333252	1.53334	0.0333405	0.0999756	0.466675	0.133331	0.433411	0.0666809	0.0333557	0.100021	0.133301	0.0333252	1.66668	0.0999908	0.0666504	0.233322	0.266632	0.133324
2020-08-27	0.0666656	0	0.100006	0	0.100006	0	0.166702	0.133362	0	0.0333252	0.466637	0.0333252	0.0333252	0	0.400024	0.233383	0.0333405	0.0333252	0.0333405	0.0666656	0	0.133392	0.200043	0.100006	0.599968	0	0.233322	0.466583	0.299965	0	0.399948	0.0333405	1.26659	0.0666504	0	0.333267	0.166656	0.200043	0.0666504	0	0.0666656	0.0666809	0.0333252	2.03342	0.0333252	0.100037	0.20002	0.299957	0.0666771
2020-08-28	0.0333252	0	0.0333252	0	0.0333405	0.0333252	0.166695	0.166687	0	0	0.466667	0.0333405	0.0333252	0.066658	0.399986	0.166626	0	0	0	0.133347	0.0333405	0.233307	0.166626	0.0999908	0.799957	0.0333405	0.0999756	0.899933	0.200058	0	0.533478	0.0999908	1.16676	0.233337	0.233337	0.633301	0.0333252	0.499969	0	0.0333252	0.0999908	0.166656	0	1.30006	0.0666656	0	0.399971	0.300018	0.166664
2020-08-29	0.0666656	0	0.100006	0.0333328	0.0666504	0	0.266602	0.299988	0.0333405	0.0333405	0.333351	0.0333405	0.0666809	0.100029	0.366653	0.166687	0.0999908	0.0333252	0	0.133316	0.0333252	0.133331	0.266632	0.133331	0.633324	0	0.133339	0.80014	0.200043	0	0.599991	0.0333405	1.40007	0.133331	0.133331	0.30011	0.0333557	0.366638	0	0	0.0333252	0.100006	0.0333252	1.89986	0.366692	0.0666504	0.233315	0.199997	0.133324
2020-08-30	0.0666504	0	0.0666656	0	0.0666504	0.100006	0.333321	0.299957	0.0333405	0	0.26667	0.0666504	0	0.0999985	0.366669	0.300049	0.0333405	0	0	0.200012	0.0333328	0.233292	0.100006	0.200043	0.966637	0	0.066658	0.933411	0.366638	0	0.633347	0.0666656	1.53328	0	0.166656	0.700012	0.0666504	0.266693	0.0666962	0.0333328	0.133347	0.166656	0.0333405	1.26665	0.0333328	0.0666504	0.266716	0.36676	0.100006
2020-08-31	0.0333405	0	0.0333405	0.0333405	0.0999756	0	0.100006	0.200012	0	0	0.433319	0.0333252	0.0666504	0.166679	0.300003	0.333344	0.0333252	0.0333252	0	0.0666656	0.0333405	0.233368	0.100006	0.133316	0.933327	0.0999832	0.166672	0.733292	0.166656	0	0.499939	0.0333252	1.56666	0.166718	0.0666809	0.46669	0.166656	0.56662	0.0666656	0.0666809	0.266663	0.0999756	0.0666504	1.36676	0.366646	0.100037	0.29998	0.400009	0.0999985
2020-09-01	0.0333557	0	0.0666656	0.0333328	0.0333405	0	0.300018	0.233307	0	0	0.433342	0	0.0333557	0.133324	0.333359	0.266617	0.0666656	0.0333557	0.0333252	0.0333252	0.0666656	0.333328	0.0666809	0.166656	0.733253	0.0333405	0.0666809	0.733307	0.333321	0	0.566696	0.100006	1.43336	0.0333252	0.199989	0.433304	0.0333557	0.466614	0.0333252	0	0.100006	0.133362	0.0999985	1.53322	0.0666962	0.0333252	0.499992	0.333313	0.0333405
2020-09-02	0.0333252	0	0.0666656	0.0666656	0.0667114	0	0.233315	0.200012	0.166656	0.0333252	0.500023	0.0333405	0.0666504	0.0333252	0.366692	0.266632	0.0999908	0.0666504	0	0.166656	0	0.200012	0.0999756	0.166672	0.699982	0.0333405	0.0999985	0.633301	0.299973	0	0.666656	0.200005	1.53326	0.0999756	0.166672	0.399963	0.0999756	0.166779	0.100006	0.0333252	0.0666504	0.0666504	0.0666809	1.76663	0.199974	0.166656	0.333344	0.266663	0
2020-09-03	0.0333252	0.0333405	0.0333252	0.0333328	0.100006	0.0666656	0.166656	0.200012	0.133347	0.0666656	0.466652	0.100006	0.0333252	0.0333252	0.433319	0.233337	0	0.0666809	0	0.199982	0	0.199982	0.133331	0.0666504	0.800041	0	0.166641	0.833374	0.29998	0	0.566696	0.133331	1.73339	0.0666504	0.166672	0.633301	0.133331	0.366669	0.100006	0	0.199997	0.100037	0.0999985	1.69996	0.100014	0	0.300041	0.433289	0.0666695
2020-09-04	0.0333252	0.0333328	0.0333405	0.0333328	0	0.0333252	0.199989	0.133392	0.0999908	0.0333252	0.300034	0.0333557	0	0.0666733	0.600021	0.199997	0.0666656	0.0333252	0.0333252	0.133362	0.0333405	0.199966	0.133316	0.0333405	0.766869	0.0333252	0.0333252	0.599976	0.500023	0	0.500061	0.166656	2.09999	0.0333252	0.200012	0.166733	0.200012	0.266602	0.0333252	0	0.0666656	0.0999756	0.0333252	2.20001	0.0666504	0	0.466644	0.433304	0.0333328
2020-09-05	0.0333557	0.0333328	0.100006	0	0	0.0333405	0.100021	0.133331	0.0333405	0.0666656	0.366623	0.0333252	0.0666504	0.066658	0.76664	0.200005	0	0	0	0.0666656	0.0999985	0.100037	0.200027	0.0999908	0.76664	0.100006	0.0333328	0.666626	0.233345	0	0.733337	0.20002	1.49997	0.0333252	0.199997	0.299988	0.0333405	0.466644	0.0333252	0	0.133331	0.0666809	0.100006	2.03331	0.133324	0	0.333305	0.399933	0.133331
2020-09-06	0.0333405	0	0.0666504	0.0666656	0.0999756	0.0333252	0.133301	0.166626	0.0333252	0	0.433372	0.100006	0.0333405	0.0666656	0.533333	0.300095	0	0	0	0.166641	0.0333252	0.400024	0.100006	0.0333252	0.666618	0.0999928	0.0666885	0.799973	0.333305	0.0333405	0.833229	0.233318	1.69994	0.199982	0.233307	0.500046	0.166656	0.333344	0.100006	0	0.100006	0.0333252	0.133324	2.23354	0.133331	0.0333252	0.333382	0.233337	0
2020-09-07	0.0999908	0	0.0666809	0.0333328	0.0333252	0	0.200027	0.233307	0.0666656	0	0.533302	0.0333252	0.0666809	0	0.599983	0.166672	0.133331	0	0	0.166687	0.0333405	0.233368	0.100006	0.100052	0.499931	0.166672	0.100014	0.666687	0.333382	0	0.733276	0.0333252	1.9002	0.133362	0.0666504	0.233322	0.0333252	0.199982	0.0333252	0	0.133331	0.133331	0.166672	2.09983	0.166672	0.0333252	0.199997	0.399963	0.0666656
2020-09-08	0.0333252	0.0333252	0.0666656	0.133331	0	0.0333405	0.133347	0.166649	0	0.0666656	0.366684	0.0666656	0.166672	0	0.500053	0.233276	0.0999908	0.100006	0	0.100006	0	0.266678	0.0333252	0.0999908	0.633369	0.0666656	0.100006	0.866608	0.266685	0	0.533371	0.0666809	1.6666	0.0333405	0.133347	0.366638	0.100021	0.399994	0	0.0333252	0.166672	0.0666504	0.166672	1.36668	0.0666733	0.0333252	0.333313	0.366714	0
2020-09-09	0.0333252	0	0	0	0.0666504	0.0333252	0.133316	0.233345	0.0333405	0.133308	0.466621	0.0666504	0	0.0666809	0.500015	0.166641	0.0666809	0.0666809	0.0333405	0.200027	0	0.266663	0.266663	0.0666504	0.866653	0.0666752	0.066658	0.700073	0.433357	0.0333252	0.633354	0.100006	1.53339	0.0999756	0.200012	0.400085	0.133331	0.333344	0	0.0666809	0.133331	0.166687	0.0666733	1.86678	0.0666504	0.0333557	0.366638	0.299988	0.0666656
2020-09-10	0.0666504	0	0	0	0.0333252	0.0666809	0.133347	0.166626	0.0999908	0.0333405	0.333344	0	0	0.0333252	0.499977	0.300034	0.0333252	0.0999756	0	0.0666504	0	0.199966	0.133377	0.0333252	0.399963	0	0	0.933212	0.333305	0	0.699951	0.0999832	1.26663	0.133347	0.266678	0.266632	0.133331	0.266602	0	0.0333405	0.133347	0	0.0333328	2.13321	0.0666885	0.0333557	0.333351	0.200012	0
2020-09-11	0.100021	0	0	0.0333328	0	0.0666809	0.0666504	0.166702	0.0333405	0.0333405	0.400032	0.0666809	0.0333252	0.133335	0.466675	0.233307	0.100006	0.100006	0.0333252	0.100037	0	0.166687	0.0666504	0.133331	1.06664	0	0.0666504	0.733429	0.299988	0.0333405	0.633377	0.0333557	1.60009	0.166672	0.199951	0.399979	0.0666656	0.166687	0.0666809	0	0.0999908	0.0999756	0.0666656	1.9668	0.166649	0	0.300018	0.266647	0.0666695
2020-09-12	0.0999908	0	0	0.0333328	0.0666809	0.0333252	0.233337	0.233414	0	0.0666656	0.599998	0.0333405	0.0333252	0.0333328	0.500015	0.133301	0.0666809	0.0666504	0.0666809	0.0999756	0.066658	0.0666809	0.133331	0.0666656	0.866692	0.0333328	0.0333252	0.533264	0.300034	0.0333252	0.666702	0.0999756	1.7333	0.0999908	0.166687	0.399933	0.100006	0.36673	0	0	0.166656	0	0.100006	1.53335	0.100029	0	0.199997	0.399933	0.0666656
2020-09-13	0	0	0.0333252	0	0.0333252	0.0333405	0.166649	0.0333252	0.0666504	0.133331	0.400009	0.0999908	0.0666656	0.133347	0.566643	0.266678	0.066658	0	0.0333252	0.0999908	0	0.166687	0.133347	0.0333252	0.66671	0	0.0333328	0.799927	0.633331	0	0.53334	0.0666809	1.59991	0.0999908	0.200012	0.400024	0.0333252	0.233337	0.0666809	0.0333252	0.0666809	0.133362	0.133324	1.53324	0.0333252	0	0.0999832	0.266754	0.0999985
2020-09-14	0.0333405	0	0	0.0333405	0.133362	0	0.166679	0.233322	0.0333405	0.0333405	0.46669	0.0333252	0.0666809	0.0666733	0.46666	0.300034	0	0.0666809	0.0666656	0.133301	0.0666733	0.133316	0.0333252	0.100006	0.700027	0.0333328	0.0667114	0.43338	0.299965	0	0.833313	0.0666504	1.40001	0.0666809	0.266678	0.366669	0.0333557	0.133347	0.0999756	0.0666656	0.0333252	0	0.100006	1.59999	0.166679	0.0333252	0.433334	0.46669	0
2020-09-15	0.0666656	0	0	0	0.0333252	0.0999756	0.0666656	0.299957	0.0999908	0.0333405	0.333321	0.0333405	0.100006	0.166656	0.700005	0.366692	0	0.0333557	0.0333405	0.133362	0	0.199951	0.0999756	0.0666656	0.69997	0	0.0333328	0.766815	0.266655	0.0666809	0.666702	0	1.63327	0.0666809	0.133301	0.466599	0.199966	0.0999756	0.0333405	0.0333405	0.0333405	0.0999756	0.0666504	1.76672	0.166656	0	0.300018	0.333313	0.0666656
2020-09-16	0.0666809	0	0	0.0333328	0.0666809	0.0333252	0.266693	0.166656	0.0333405	0.0666656	0.499962	0	0.166656	0.0333252	0.333344	0.20002	0.0333252	0	0.0999908	0.133301	0	0.133362	0.0999908	0.0666656	0.533295	0.0666656	0.0333252	0.833221	0.266663	0	0.399979	0.0333557	1.56667	0.333328	0.333344	0.433334	0.166672	0.266617	0	0	0.0333252	0.0666809	0.0999985	1.19987	0.166672	0.0333252	0.199974	0.233322	0.0333252
2020-09-17	0.0666504	0	0.0666656	0	0.0999908	0	0.233307	0.0999756	0	0.0666809	0.366669	0	0.0333252	0.133324	0.366653	0.0999756	0.0333252	0	0.0333405	0.0333252	0	0.266663	0.0666504	0	0.866646	0	0.0333252	0.666565	0.533379	0	0.599968	0.066658	1.69987	0.0999908	0.399963	0.266785	0.0333557	0.166626	0	0.0333252	0.0333405	0.133331	0.133339	1.80001	0.0666656	0.0333328	0.366646	0.566666	0.133335
2020-09-18	0	0.0333328	0	0	0.0333557	0.0333557	0.233353	0.133331	0	0.0333252	0.40004	0.100006	0.0666809	0.0333405	0.5	0.133331	0.0333328	0	0.0333405	0.200027	0	0.399963	0.100006	0.0666504	0.666656	0	0	0.53334	0.233353	0.0333252	0.499969	0.0333252	1.5999	0.0999908	0.100006	0.366638	0.0333252	0.233429	0.0666504	0	0.0333405	0.0666809	0.0666733	1.53325	0	0.0333252	0.300003	0.366669	0.0666656
2020-09-19	0.0999908	0	0.0666656	0.0333328	0.0333405	0	0.200012	0.100006	0.0666809	0	0.266655	0.0333252	0.100006	0.0666885	0.333321	0.200012	0	0	0.0666656	0.0666504	0	0.166626	0.0999908	0.0333405	0.766777	0.0999985	0.0333557	0.500153	0.466644	0	0.433388	0.0666656	2.00005	0.0999908	0.200027	0.200012	0.0333252	0.266678	0.166672	0	0.0666504	0.0666504	0.0333405	1.63337	0.133324	0.0333252	0.366737	0.233337	0.200001
2020-09-20	0.100021	0.0666733	0.0666809	0	0.0666504	0	0.100006	0.166641	0	0.0333252	0.199982	0.0333405	0.0999756	0.0333252	0.333328	0.100006	0	0	0.133316	0.166672	0.0333328	0.333344	0.100006	0.0667114	0.933266	0	0.0333328	0.499908	0.466621	0	0.533295	0.100014	1.70027	0.0666504	0.100006	0.366623	0.133347	0.266647	0.0333405	0	0.0333405	0	0.0999908	1.56664	0.0666656	0	0.399971	0.366684	0.0666695
2020-09-21	0.0333252	0	0	0	0.0333405	0	0.166649	0.333344	0	0.0333405	0.300003	0	0.100006	0.0666656	0.200005	0.266663	0.0666885	0.0333252	0.0333405	0.0999756	0	0.199966	0.0667114	0.0333252	0.566643	0	0.0666504	0.466736	0.633339	0	0.533379	0.0333328	1.63348	0.0333557	0.199966	0.266693	0.199997	0.200012	0.100006	0.0333328	0	0.0333557	0.133316	1.4334	0.233345	0	0.333328	0.233429	0.0333328
2020-09-22	0.0333405	0	0	0	0.0333557	0.0333252	0.200005	0.0999756	0	0.0666656	0.333328	0.0333252	0.100006	0.066658	0.0666656	0.266617	0	0	0.133331	0.100021	0.0333328	0.40004	0.0999756	0.0666504	0.566742	0.0666656	0.0333252	0.533417	0.399925	0	0.499977	0	1.96657	0.0666809	0.0999756	0.366669	0.199997	0.466614	0.0999756	0	0.0333405	0.100006	0.166702	1.46662	0.0333252	0	0.233368	0.233322	0.133331
2020-09-23	0	0	0	0	0	0	0.166656	0.166733	0.0666656	0.0333405	0.533333	0.0666504	0.133362	0.133347	0.333305	0.266663	0.0666504	0.0333252	0.0666656	0.133324	0.0333405	0.300064	0.0999908	0	0.566628	0.0333252	0	0.466736	0.366714	0	0.866684	0.0333328	2.0666	0.0666504	0.100052	0.333374	0.100006	0.200027	0.100021	0	0.0666504	0.0666504	0.0333252	1.60002	0.0999832	0.0333252	0.333298	0.233322	0.166668
2020-09-24	0.0333557	0	0	0	0	0.0333252	0.0999985	0.266724	0	0	0.366676	0	0.133301	0	0.26667	0.199997	0.0666656	0	0	0.0667419	0.0333328	0.400085	0.200043	0.0999756	0.733307	0	0.0666809	0.699951	0.46669	0	0.366653	0.0333252	1.76675	0	0.133331	0.399979	0.0999908	0.433289	0.0333252	0	0.0333405	0.0999756	0.0666656	1.53349	0.0666809	0	0.400002	0.333344	0.133331
2020-09-25	0.0333252	0.0333328	0	0	0.0333252	0.0333405	0.0999908	0.199951	0	0	0.333336	0.0333405	0.0666809	0.0333252	0.233322	0.0667419	0	0.0333252	0.0666656	0.0666733	0.0333252	0.466629	0.0333252	0.0333405	0.566673	0.0666733	0	0.533325	0.499939	0	0.566635	0	1.83338	0.0666504	0.133331	0.566696	0.0333252	0.266724	0.0666656	0	0.133331	0	0.0999908	1.83318	0.133347	0	0.300018	0.299957	0.133331
2020-09-26	0	0	0	0	0.0999756	0.0333252	0.166672	0.266602	0.0333252	0.0333252	0.566666	0	0.0666809	0.0999832	0.200073	0.233276	0.0666504	0	0.0666656	0.0666656	0	0.199966	0.133347	0.0666656	0.53331	0	0.0999756	0.433319	0.500015	0.0333405	0.533318	0.0333252	1.8334	0	0	0.566559	0.100021	0.43338	0.100006	0.0333405	0.0333252	0.166687	0.100037	1.60002	0.133347	0	0.166664	0.199997	0.0999985
2020-09-27	0	0	0.0333252	0.0333328	0.0333252	0	0.0333557	0.266724	0	0.0333328	0.466698	0.133347	0	0	0.300003	0.26664	0	0.0333252	0.0333405	0.0666504	0	0.333313	0.166656	0.100052	0.400009	0.0333252	0.0333328	0.666565	0.333305	0	0.300064	0	1.43324	0	0.0666504	0.400055	0.0333252	0.566635	0.0999908	0.0666656	0.0666656	0.166656	0.133316	1.90005	0.166656	0	0.233284	0.233276	0.133335
2020-09-28	0	0	0	0	0.0666962	0	0.0666809	0.166672	0.0333252	0	0.366631	0.0333252	0	0.0333252	0.0999908	0.0666962	0	0	0.0333405	0.0666656	0.0333328	0.266739	0.133316	0.166641	0.5	0.100006	0	0.500015	0.466698	0	0.766678	0	1.76676	0.100052	0.0333252	0.399994	0.0666504	0.399902	0.0666504	0.0333252	0.133347	0.0333252	0.166672	1.43327	0.0333252	0.0333557	0.366699	0.133331	0.0333328
2020-09-29	0	0	0	0	0.133316	0	0.0666504	0.233337	0.0333252	0.100014	0.366699	0	0.0999756	0.0666885	0.266663	0.333344	0.0666962	0	0.0333252	0.0999756	0.0666733	0.0666504	0.166687	0	0.46666	0	0	0.500092	0.633278	0.0333252	0.633331	0	1.53328	0.133301	0	0.333344	0.166672	0.533417	0.0333405	0.0666656	0.0333405	0.0666809	0.0999908	1.40002	0.0999985	0	0.233337	0.300064	0.0666656
2020-09-30	0.0333405	0	0.0333405	0	0.0666504	0	0.0666504	0.166672	0	0.0333252	0.333321	0.0333405	0	0.0666504	0.499962	0.100006	0	0.0333252	0.0666656	0	0.0333328	0.266617	0.200027	0.166641	0.56665	0.100006	0.0666809	0.5	0.400017	0	0.566696	0	1.76654	0.133347	0.0333405	0.466599	0.166656	0.300018	0.0666809	0.0333252	0.100006	0.166687	0.100021	1.46666	0.133347	0.133331	0.299973	0.266647	0
[truncated: 110 more columns]

## Sheet: 1
	Appling	Atkinson	Bacon	Baker	Baldwin	Banks	Barrow	Bartow	Ben Hill	Berrien	Bibb	Bleckley	Brantley	Brooks	Bryan	Bulloch	Burke	Butts	Calhoun	Camden	Candler	Carroll	Catoosa	Charlton	Chatham	Chattahoochee	Chattooga	Cherokee	Clarke	Clay	Clayton	Clinch	Cobb	Coffee	Colquitt	Columbia	Cook	Coweta	Crawford	Crisp	Dade	Dawson	Decatur	DeKalb	Dodge	Dooly	Dougherty	Douglas	Early
2020-02-18	0	0	0	0	0	0	0	0	0	0	0	0	0	0	0	0	0	0	0	0	0	0	0	0	0	0	0	0	0	0	1	0	2	0	0	0	0	0	0	0	0	0	0	2	0	0	1	0	0
2020-02-19	0	0.0666667	0.0666667	0	0.133333	0	0.233333	0.133333	0.0666667	0	0.233333	0.0333333	0.0333333	0	0.0333333	0	0	0	0	0.1	0.0666667	0.1	0.0666667	0.0333333	0.633333	0.0333333	0.0333333	0.433333	0.0666667	0	0.9	0	1.53333	0.166667	0.1	0.166667	0.0666667	0.133333	0.0333333	0.0333333	0.0333333	0.0333333	0	1.36667	0	0	0.433333	0.2	0
2020-02-20	0	0.0333333	0	0	0.0666667	0.0333333	0.2	0.266667	0	0.0333333	0.566667	0	0.133333	0	0.0666667	0.133333	0.1	0.133333	0	0.0333333	0	0.0666667	0.2	0.0666667	0.8	0.0333333	0.0666667	0.366667	0.166667	0	1	0	2.4	0.3	0.166667	0.366667	0	0.266667	0.0333333	0	0	0.0333333	0.1	1.93333	0.0666667	0	0.933333	0.233333	0
2020-02-21	0	0	0.1	0	0.1	0.0333333	0.333333	0.1	0	0.0333333	0.366667	0.0666667	0.0666667	0.0666667	0.1	0.233333	0.133333	0	0.0333333	0.233333	0.0666667	0.233333	0.266667	0.0333333	0.566667	0	0.166667	0.766667	0.366667	0	1.26667	0.0333333	2.46667	0.1	0.166667	0.333333	0	0.333333	0.0333333	0.0333333	0.0333333	0.0333333	0	2.4	0	0	0.733333	0.3	0
2020-02-22	0.0666667	0.0333333	0.1	0	0.0666667	0.1	0.366667	0.233333	0.0333333	0	0.866667	0.0333333	0	0.0333333	0.1	0.2	0	0.0666667	0.0666667	0.0333333	0.0666667	0.366667	0.233333	0	1	0.0333333	0.1	0.9	0.533333	0	1.26667	0	3.16667	0.233333	0.133333	0.766667	0.133333	0.666667	0.0333333	0.0333333	0.0333333	0.1	0.1	3.23333	0	0	0.933333	0.4	0
2020-02-23	0.0666667	0	0.1	0	0.0666667	0	0.366667	0.7	0	0	1	0.0333333	0.0666667	0.2	0.0666667	0.2	0.266667	0.1	0.0333333	0.333333	0	0.3	0.266667	0.1	0.7	0.0666667	0.3	1.23333	0.4	0	1.53333	0.0333333	4.5	0.266667	0.2	0.633333	0.0333333	0.8	0.0666667	0.133333	0	0.0333333	0.133333	3.16667	0.0333333	0	1.36667	0.433333	0.0666667
2020-02-24	0.0333333	0.0666667	0.133333	0	0.233333	0.0666667	0.5	0.4	0	0.0333333	1.23333	0	0.2	0.0333333	0.1	0.466667	0.2	0.233333	0	0.2	0	0.366667	0.433333	0.133333	1.53333	0.0333333	0.266667	0.933333	0.433333	0	2.33333	0.0333333	5.23333	0.533333	0.133333	0.966667	0.0333333	0.9	0	0.1	0.0333333	0.1	0.1	4.93333	0.0333333	0.0666667	1.1	0.633333	0
2020-02-25	0.166667	0	0.1	0.0333333	0.2	0.1	0.6	0.566667	0.0333333	0.0333333	1.2	0.0333333	0.133333	0.0666667	0.3	0.433333	0.1	0.133333	0	0.433333	0.0666667	0.433333	0.5	0.0333333	1.4	0.0666667	0.133333	1.43333	0.6	0.0333333	3	0	5.76667	0.233333	0.1	0.9	0.0666667	1.33333	0.1	0.166667	0.0333333	0.133333	0.1	5.26667	0.1	0.0333333	1.83333	0.6	0.0666667
2020-02-26	0.1	0	0.233333	0	0.133333	0.2	0.633333	1.23333	0.0333333	0.0333333	1.3	0	0.266667	0.0666667	0.2	0.566667	0.3	0.333333	0.0333333	0.366667	0	0.366667	0.4	0.133333	1.73333	0.133333	0.2	1.63333	1.03333	0	2.73333	0.0333333	6.43333	0.466667	0.366667	1.06667	0.0666667	1.2	0.1	0.0666667	0.133333	0.1	0.3	5.56667	0.2	0.0333333	1.16667	0.766667	0.1
2020-02-27	0.133333	0	0.133333	0	0.333333	0.133333	0.733333	0.966667	0.1	0	1.36667	0.0333333	0.233333	0.1	0.333333	0.666667	0.233333	0.266667	0	0.633333	0.133333	0.666667	0.333333	0.1	1.9	0.1	0.266667	2.56667	1	0.0333333	3.73333	0	7.5	0.7	0.333333	1.33333	0.1	1.1	0.0333333	0.266667	0.0666667	0.2	0.3	6.86667	0.233333	0	2.3	1.06667	0.0333333
2020-02-28	0.0666667	0	0.2	0.0333333	0.4	0.133333	0.633333	0.933333	0.0333333	0.0333333	2	0.1	0.133333	0.1	0.333333	0.866667	0.166667	0.366667	0	0.666667	0.0666667	1.2	0.566667	0.133333	2.23333	0.1	0.166667	2.5	1.03333	0	4.2	0.0666667	9.26667	0.666667	0.4	1.9	0.0666667	1.73333	0.0666667	0.0666667	0.0333333	0.0666667	0.433333	7.4	0.2	0.1	1.73333	1.43333	0.1
2020-02-29	0.3	0	0.166667	0	0.366667	0.2	1.13333	1.33333	0	0.2	2.13333	0.0666667	0.466667	0.133333	0.4	0.666667	0.3	0.266667	0.0333333	0.766667	0.0333333	0.933333	0.9	0.3	2.4	0.1	0.233333	2.9	1.33333	0	4.2	0.0333333	10.2333	0.9	0.466667	1.96667	0.0666667	1.53333	0.0333333	0.366667	0.1	0.133333	0.566667	9.4	0.166667	0.166667	1.96667	1.23333	0.0666667
2020-03-01	0.133333	0.0333333	0.166667	0.0333333	0.666667	0.133333	1.06667	1.5	0.2	0.133333	2.83333	0.133333	0.2	0.0333334	0.433333	1.06667	0.366667	0.433333	0.0333333	0.933333	0.2	1.1	0.933333	0.233333	2.96667	0.0666667	0.333333	3.2	1.53333	0	5.4	0.0666667	11.1	0.633333	0.5	2.33333	0.133333	2.1	0.1	0.166667	0.1	0.166667	0.566667	10	0.266667	0.1	2.33333	1.46667	0.0666667
2020-03-02	0.266667	0	0.166667	0.0333333	0.6	0.333333	1.23333	1.4	0.2	0.1	2.3	0.3	0.233333	0.166667	0.466667	1.43333	0.366667	0.433333	0.0333333	0.866667	0	1.03333	0.933333	0.166667	2.7	0.0666667	0.566667	3.43333	1.9	0	5.46667	0.133333	14.0667	0.3	0.533333	2.73333	0.0333333	2.1	0.133333	0.1	0.1	0.333333	0.533333	10.8667	0.366667	0	2.5	2.36667	0.133333
2020-03-03	0.366667	0.0666667	0.133333	0.0666667	0.6	0.2	1.83333	1.93333	0.333333	0.133333	3.46667	0.2	0.4	0.0666667	0.4	1.23333	0.366667	0.4	0.0333333	0.8	0.0666667	1.7	0.833333	0.466667	3.76667	0.1	0.433333	4.1	2.33333	0.0333333	6.4	0.3	14.1667	0.966667	0.7	2.96667	0.133333	2.56667	0	0.3	0.1	0.233333	0.366667	14	0.233333	0.166667	2.93333	2.3	0.133333
2020-03-04	0.433333	0.0666667	0.333333	0.0333333	1	0.3	1.46667	2.36667	0.333333	0.1	3.63333	0.266667	0.366667	0.233333	0.333333	1.26667	0.566667	0.466667	0.0333333	1.23333	0.166667	1.6	1.3	0.433333	4.16667	0.0666667	0.333333	4.53333	3.06667	0.0333333	6.33333	0.1	16.8333	0.9	0.566667	3.3	0.1	2.73333	0.133333	0.2	0.0666667	0.366667	1	15.1333	0.533333	0.233333	4.03333	2.43333	0.0666667
2020-03-05	0.433333	0.0333333	0.4	0.1	0.833333	0.3	2.06667	1.5	0.3	0.2	3.73333	0.133333	0.233333	0.2	0.666667	1.6	0.633333	0.533333	0.0666667	1.46667	0.3	2.33333	1.16667	0.4	3.56667	0.2	0.366667	5.33333	2.96667	0.1	8	0.2	19	0.766667	0.666667	3.66667	0.133333	2.8	0.166667	0.266667	0.133333	0.3	0.766667	17.4	0.333333	0.233333	3.46667	3.03333	0.0666667
2020-03-06	0.6	0.2	0.433333	0.166667	0.9	0.333333	2.06667	2.3	0.4	0.166667	4.33333	0.233333	0.266667	0.2	0.533333	1.73333	0.6	0.466667	0.0333333	1.33333	0.133333	2.03333	1.63333	0.733333	5.2	0.266667	0.5	5.9	2.7	0	7.53333	0.0333333	19.9667	1.43333	0.833333	4.2	0.166667	3.3	0.1	0.233333	0.233333	0.3	0.8	19.2667	0.533333	0.466667	3.86667	3.13333	0.1
2020-03-07	0.533333	0.0666667	0.366667	0.1	0.933333	0.466667	2.23333	2.33333	0.433333	0.333333	4.66667	0.2	0.333333	0.3	0.533333	2.03333	0.733333	0.366667	0.0666667	1.53333	0.133333	2.23333	1.6	0.6	5.26667	0.166667	0.733333	6.33333	3.56667	0.0333333	9.56667	0.0333333	21.5	1.33333	1	5.1	0.3	3.46667	0.133333	0.233333	0.133333	0.433333	0.8	19.9	0.533333	0.133333	4.3	3.33333	0.2
2020-03-08	0.866667	0.2	0.7	0.266667	1.1	0.466667	2.46667	2.6	0.4	0.366667	5.93333	0.366667	0.366667	0.133333	0.966667	1.83333	0.8	0.466666	0.0333333	1.5	0.166667	2.93333	1.63333	0.8	5.26667	0.0333333	0.466667	7.5	3.8	0.133333	9.93333	0.166667	25.3	1.4	1	5.13333	0.133333	3.66667	0.133333	0.3	0.2	0.433333	0.833333	19.9333	0.333333	0.233333	4.33333	3.43333	0.2
2020-03-09	0.4	0.2	0.533333	0.133333	1.13333	0.366667	3.23333	3.46667	0.433333	0.233333	5.46667	0.166667	0.5	0.2	0.9	2.3	0.833333	0.766667	0.0333333	1.86667	0.3	2.3	1.8	0.5	6.8	0.0666667	0.7	7.7	4.56667	0.1	11.7667	0.0666667	25.5667	1.63333	1.46667	5.5	0.266667	4.36667	0.266667	0.633333	0.3	0.5	0.766667	23.4333	0.5	0.3	4.3	4.33333	0.133333
2020-03-10	0.5	0.0666667	0.466667	0.166667	1.33333	0.866667	2.7	2.96667	0.366667	0.366667	6.46667	0.4	0.4	0.266667	0.866666	2.63333	0.933333	0.866667	0.0666667	2	0.133333	2.96667	1.7	0.833333	6.5	0.0666667	0.666667	8.13333	5.2	0.2	11.2333	0.1	28.4	1.93333	1.66667	6.3	0.466667	5.23333	0.233333	0.5	0.2	0.466667	0.933333	24.8333	0.7	0.233333	4.86667	4.53333	0.133333
2020-03-11	0.333333	0.1	0.866667	0.166667	1.33333	1.16667	3.1	3.8	0.7	0.166667	7.86667	0.133333	0.366667	0.3	0.6	2.53333	1.03333	0.733333	0.0333333	2.16667	0.233333	3.66667	2.23333	0.333334	7.13333	0.1	0.733333	7.76667	5.36667	0.166667	12.5667	0.133333	31.4333	1.56667	1.83333	6.63333	0.2	5.43333	0.1	0.7	0.2	0.8	0.966667	27.8333	0.633333	0.333333	4.83333	4.93333	0.2
2020-03-12	0.433333	0.0666667	0.9	0.133333	1.1	0.566667	4.23333	3.6	0.4	0.666667	7.16667	0.4	0.466667	0.2	1.03333	2.83333	1.16667	1	0.0333333	2.26667	0.233333	3.56667	2.6	0.866667	7.73333	0.133333	0.733333	9.33333	7.03333	0.0666667	13.7667	0.3	31.6	1.56667	1.83333	7.03333	0.633333	6.46667	0.266667	0.666667	0.333333	0.433333	1.36667	29.3667	0.733333	0.3	5.8	5.86667	0.0666667
2020-03-13	0.333333	0.166667	0.966667	0.3	1.43333	0.866667	4.4	4.06667	0.6	0.5	8.36667	0.333333	0.433334	0.166667	1.16667	3.3	1.2	0.9	0.0666667	1.83333	0.266667	3.93333	1.96667	0.966666	8.5	0.233333	0.8	9.56667	7.36667	0.266667	15.5667	0.166667	34.3333	2.03333	1.93333	7.36667	0.4	6.53333	0.166667	0.733333	0.333333	0.8	1.8	29.4667	0.566667	0.233333	5.66667	5.8	0.2
2020-03-14	0.666667	0.166667	1.2	0.1	1.33333	0.8	5.23333	3.43333	0.833333	0.533333	9.4	0.233333	0.833333	0.2	1.26667	3.33333	1.2	1.03333	0.133333	2.43333	0.233333	4.83333	2.7	0.766667	9.3	0.266667	0.9	11.2333	7.06667	0.166667	16.7	0.166667	38.6	2.3	2.4	8.33333	0.366667	8	0.333333	0.833333	0.166667	0.7	1.9	34.4333	0.933333	0.333333	6.63333	6.4	0.266667
2020-03-15	0.466667	0.4	1.43333	0.2	1.66667	1	5.33333	4.83333	0.8	0.6	9.83333	0.366667	0.533333	0.4	1.33333	4.33333	1.43333	1.03333	0.1	2.3	0.166667	5.43333	2.4	0.9	10.2	0.233333	0.8	11.9333	6.8	0.233333	17.7	0.3	41.5	2.03333	2.3	8.7	0.533333	7.56667	0.2	0.7	0.3	0.966667	1.83333	36.8	0.533333	0.533333	6.73333	6.36667	0.4
2020-03-16	0.566667	0.266667	0.966667	0.166667	1.53333	1.03333	5.76667	5.33333	0.9	1.1	10.2333	0.233334	0.533333	0.266667	1.56667	3.6	1.63333	1.43333	0.0666666	2.73333	0.633333	5.46667	2.53333	1.23333	11.2333	0.333333	1.2	12.0667	7.86667	0.2	19.7667	0.333333	42.8333	2.36667	2.53333	9.36667	0.533333	8.96667	0.533333	0.8	0.466667	0.966666	1.7	40.4333	0.5	0.3	6.83333	7.96667	0.2
2020-03-17	0.533333	0.266667	0.9	0.0666668	2.13333	0.833333	5.23333	4.73333	0.933333	0.633333	9.53333	0.3	0.533333	0.5	1.53333	3.96667	1.53333	1.93333	0.166667	2.66667	0.3	5.26667	2.83333	0.866667	11	0.4	0.733334	12.5333	6.93333	0.166667	17.5	0.2	42.2333	2.66667	2.46667	8.56667	0.466667	8.33333	0.2	0.933333	0.3	1.06667	1.66667	37.6333	0.733333	0.3	6.63333	6.33333	0.333333
2020-03-18	0.4	0.366667	1.03333	0.133333	1.8	0.6	6	5.63333	0.6	1.2	10.5	0.266667	0.866667	0.466667	1.23333	3.6	1.43333	1.33333	0.233333	2.9	0.266667	5.73333	2.83333	1.06667	11.0667	0.5	1.2	12.7333	8.06667	0.2	18.9667	0.133333	47	1.86667	2.9	8.5	0.633333	7.83333	0.333333	0.7	0.166667	0.733334	1.63333	42.4667	0.766667	0.3	7.3	6.83333	0.433333
2020-03-19	0.633334	0.2	0.9	0.0333333	1.86667	1.56667	5.73333	5.06667	0.833334	0.866667	9.86667	0.266667	0.7	0.5	1.1	4.8	1.6	1.3	0.2	3.03333	0.466667	6.26667	3	1.23333	12.5	0.4	1.03333	13.9667	8.1	0.166667	20.1667	0.0666668	44.0333	2.36667	2.8	9.9	0.466667	8.9	0.433333	1	0.233333	0.833333	1.66667	43.1667	0.966667	0.5	7.03333	8.06667	0.3
2020-03-20	0.6	0.266667	0.966666	0.133333	1.3	1.16667	6.46667	5.13333	0.966666	0.6	9.43333	0.533333	0.933334	0.533333	1.53333	3.73333	1.46667	1.23333	0.166667	2.96667	0.3	5.4	3.16667	0.866667	10.8333	0.533333	0.9	14.1667	8.9	0.133333	20.5667	0.0999999	48.0333	2.5	3.4	9.3	0.8	10.7	0.5	1.16667	0.333333	0.9	1.8	44.4	0.766667	0.466667	6.8	7.56667	0.433333
2020-03-21	0.733333	0.5	1.16667	0.1	1.83333	1.2	7.1	6.03333	1.36667	0.766667	9.33333	0.266667	0.566666	0.533333	1.46667	4.93333	1.53333	1.13333	0.0333334	2.83333	0.366667	5.96667	3.3	1.3	13.1	0.333333	1.53333	14.6333	7.73333	0.233333	20.7333	0.133333	50.2	2.56667	3	9.03334	0.7	9.96667	0.566666	0.833333	0.466667	1.16667	1.76667	45.5667	0.933333	0.566666	7.63333	7.9	0.366667
2020-03-22	0.8	0.366667	1.43333	0.0999999	2.1	1.73333	6.4	6.43333	0.8	0.733333	9.6	0.333333	0.733334	0.7	1.46667	3.6	1.33333	1.7	0.366667	3.33333	0.4	6.83333	3.1	1.03333	13.6	0.533333	1.36667	15.0667	8.1	0.0666666	23.2667	0.333333	49.5	2.16667	3.53333	10.1333	0.433333	10	0.466667	0.7	0.4	0.6	1.73333	47.3	0.966667	0.4	7.83333	8.2	0.5
2020-03-23	0.9	0.4	0.900001	0.2	1.8	1.93333	7	6.9	1.4	1.13333	9.4	0.166667	0.466667	0.6	1.53333	3.86667	1.7	1.6	0.3	3.43333	0.4	7.16667	3.53333	1.1	14	0.466667	1.63333	14.8	8.06667	0.266667	22.2333	0.2	51.5	2.56667	3.03333	9.93333	0.766666	9.73333	0.333333	0.933333	0.4	1.23333	1.86667	47.8	0.933333	0.533333	7.43334	8.9	0.466667
2020-03-24	0.633334	0.433333	1.13333	0.2	2.36667	1.13333	6.66667	6.26667	1.23333	0.733333	9.9	0.4	0.4	0.8	1.96667	4.26667	2	1.86667	0.333333	3.26667	0.266667	6.96667	3.36667	1.26667	13.6333	0.6	1.23333	16.4333	10.2333	0.0333333	22.5667	0.366667	56.3	3	3.23333	11.1667	0.833334	10.0667	0.833333	0.966667	0.5	1.2	1.4	52.2	0.966667	0.566667	8.23333	8.8	0.566667
2020-03-25	1.03333	0.633333	1.36667	0.166667	2.46667	1.4	6.73333	6.36667	1.8	1.2	11.1667	0.266667	0.8	0.9	2	5.23333	1.4	1.43333	0.1	3.7	0.333333	7.86667	3.43333	0.966667	14.8667	0.433333	1.4	17.0667	9.56666	0.133333	24.9667	0.233333	55.4667	2.2	3.36667	11.2	1.1	10	0.4	1.16667	0.433333	1.23333	1.43333	55.1667	1.3	0.8	8.56667	10.5	0.7
2020-03-26	1.1	0.4	1.23333	0.333333	2.4	1.66667	7.33333	7.33334	1.23333	1.13333	11.8667	0.466667	0.533333	1.1	1.7	4.8	1.9	1.83333	0.333333	3.76667	0.433333	7.53333	3.43333	1.06667	14.3	0.5	1.73333	17.8667	9.9	0.0999999	23.2333	0.233333	59.2333	2.23333	3.33333	10.4667	0.8	12.1333	0.533334	1.16667	0.666667	1.33333	2	55.8333	1.1	0.633333	8.4	10.5333	0.466667
2020-03-27	0.866667	0.366666	1.36667	0.233333	2.56667	1.43333	6.63333	7.13333	1.43333	1.13333	11.6	0.433333	0.600001	1.13333	1.63333	4.96667	2.06667	1.8	0.4	4	0.3	7.9	3.76667	1.23333	16.2	0.533333	1.53333	18.5667	10.3333	0.0666666	27.5333	0.266667	63.1667	2.5	3.56667	10.7333	1.36667	11.6	0.833334	1	0.6	1.4	1.46667	57.9	1.26667	0.666667	8.53333	10.9	0.6
2020-03-28	0.966666	0.433334	1.23333	0.3	2.36667	0.699999	7.1	7.53333	1.2	1.3	11.3667	0.266667	0.866666	0.833333	2.8	4.66667	2.26667	1.66667	0.566667	3.96667	0.4	9.16667	4.43333	0.900002	16.6667	0.5	1.26667	20.0667	9.43334	0.1	26.1667	0.433333	66.5333	3.23333	3.3	10	1.03333	12.6667	0.633333	0.966666	0.866667	1.6	1.7	59.8667	1.5	0.866667	8.83333	12.3	0.766667
2020-03-29	1.03333	0.5	0.933333	0.233333	2.83333	1.33333	8.56667	7.56667	1.26667	1.43333	11.4667	0.4	1.16667	1.4	2.2	4.53333	1.56667	2.06667	0.466667	3.76667	0.566666	9.06667	4.2	1.03333	17.5667	0.3	1.53333	20.4	10.1	0.2	26.8	0.133333	66.8667	3.03333	3.96667	11.7333	1	12.8333	0.633333	0.966667	0.866667	1.53333	1.66667	60.0667	1.06667	0.766666	9.53333	11.1333	0.633333
2020-03-30	1.3	0.733334	1.06667	0.3	2.7	1.63333	7.93333	8.5	1.16667	1.53333	12.3333	0.333333	0.8	1.26667	1.86667	5.23333	1.86667	2	0.5	4.03333	0.466667	9.43333	4.36667	1	17.8	0.6	1.4	21.1	11.9333	0.166667	26.4333	0.166667	67.3333	2.73333	3.43333	12.5	1.16667	12.9333	0.733333	1.1	0.733333	2.1	1.8	64	1.13333	0.7	8.9	12.4667	0.7
2020-03-31	1.1	0.866667	1.13333	0.2	2.76667	1.56667	8.76667	8.6	1.2	1.43333	12.4	0.466666	1.06667	1.36667	2.1	5.2	1.96667	2.16667	0.6	4.23333	0.733333	9.93333	4.5	1.23333	18.2333	0.733333	1.73333	22.4333	10.9	0.166667	28.4	0.166667	73.4667	4.06667	4.03333	12.6	1.23333	14.2667	0.7	0.933333	0.833333	1.76667	1.9	64.4667	1.53333	0.8	10.5	12.7667	0.433333
2020-04-01	1.03333	1.03333	1.6	0.3	2.86667	1.76667	8.43334	9.03333	1.1	1.4	10.7667	0.6	0.933334	1.33333	2.36667	5.1	1.93333	2.2	0.6	3.56666	0.433333	9.9	5.13333	0.899999	19.9667	0.3	1.46667	22.9333	11.1333	0.2	29.0333	0.4	73.8	3.5	4.13333	12.1667	1.43333	14.1333	0.733333	0.966667	0.666666	1.93333	1.93333	66.8333	1.26667	0.9	11.4667	12.3667	0.5
2020-04-02	1.1	1.03333	0.866667	0.366667	2.86667	1.26667	8.43333	9.26667	1.2	1.43333	12.1	0.333333	1.03333	1.53333	2.6	5.2	2.2	2.03333	0.5	4.26667	0.866667	11.3	4.86667	1.33333	19.5	0.866667	1.73333	22.8	11.7667	0.0666671	30.7	0.233334	75.3	3.7	4.53333	14	1.4	14.0667	0.9	1.3	0.833334	2.03333	2.13333	70.2	1.36667	1.2	11.0333	14.1667	0.533334
2020-04-03	1.06667	0.933333	1.16667	0.266666	3.23333	1.43333	10	10	1.36667	1.73333	12.1667	0.7	1.13333	1.63333	2.63333	5.53333	2	2.5	0.633333	4.26667	1	10.4667	5.1	1.1	19.1	0.833333	1.46667	24.5333	12.0667	0.0666666	31.9	0.2	78.8333	3.96666	4.73333	12.6333	1.4	15.6	0.933333	1	0.8	1.86667	1.63333	74.2	1	0.966667	11.9	13.9	0.533333
2020-04-04	0.633334	0.733333	0.933333	0.166667	2.23333	1.23333	6.93333	7.5	1.06667	1.1	10	0.4	0.633333	1.36667	1.86667	4.56666	2.2	1.63333	0.333333	3.53333	0.533333	9.43333	4.03333	1.2	15.2333	0.333333	1.53333	19.3667	9.36667	0.133333	24.6667	0.0999999	62.6	2.33334	3.23333	11.5333	1.13333	12.6667	0.6	0.933334	0.8	1.76667	1.43333	53.8667	0.933334	0.533333	8.2	11.1667	0.666667
2020-04-05	0.833334	0.766667	0.733334	0.0666666	2.5	0.733334	7.03334	7.86666	1.13333	1.3	10.1333	0.266667	1.13333	1.4	2.46667	4.63334	1.86667	1.23333	0.333333	3.5	0.733333	9.6	4.1	0.899999	14.7333	0.566666	1.16667	20.2333	9.8	0.0333333	25.6	0.0666666	62.8667	2.43333	3.1	10.9667	1.5	12.7667	0.8	1.13333	0.633334	1.93333	1.9	60.2	1.06667	0.833334	8.16666	12.0333	0.7
2020-04-06	0.599999	0.866667	0.9	0.233333	3.03333	1.26667	8.03333	7.66667	0.866668	1.33333	10.4333	0.466666	0.966667	1.03333	1.9	4.83333	1.7	1.93333	0.233334	3.4	0.633333	9.03333	3.76667	1.33333	15.6333	0.8	1.13333	19.4667	9.06667	0.0333333	25.5667	0.233334	61.7	3.06666	3.1	10.9667	1	11.5	0.633333	1.23333	0.733333	1.36667	1.03333	56.8	1.1	1.13333	8.03333	11.4	0.5
2020-04-07	0.933334	0.599999	0.8	0.133333	1.86667	0.866667	7.63333	7.53333	0.933333	1.06667	9.03334	0.466666	0.9	1.1	1.96667	4.53333	2.2	1.73333	0.433333	3.13333	0.733334	8.23334	4.03333	0.933333	15	0.666667	1.16667	17.2	8.63333	0	24.8	0.2	60.5333	2.83333	3	10.5	1.36667	12.8	0.9	1.4	1.03333	1.5	1.16667	54.2667	0.9	0.9	7.33333	10.7333	0.5
2020-04-08	0.633333	0.7	0.7	0.1	2.2	0.833334	7.1	7.3	0.800001	1.13333	8.33333	0.566667	0.999999	1.23333	2.13333	4.43333	1.8	1.33333	0.2	2.96667	0.233333	7.73333	3.6	1.3	14.6333	0.533333	1.36667	18.1333	8.16666	0	23.9333	0.0999999	57.2667	2.3	2.83333	10.2333	0.6	12.7	0.466667	1.36667	0.6	1.36667	1.23334	53.2	0.733334	0.833334	7.4	11.8333	0.5
2020-04-09	0.899999	0.766666	0.7	0.133333	2.33333	0.733333	7.33334	6.73333	0.699999	1.33333	9.33333	0.3	0.700001	1.2	2.36667	4.63333	1.76667	1.66667	0.3	2.96667	0.7	9.26667	4.1	1.23333	15.1667	0.633333	1.1	18.7	8.73334	0	24.2667	0.2	57.0667	2.5	2.96667	8.56667	0.9	11.5	0.333333	1.26667	0.633333	1.9	1.3	54.1667	0.5	0.866666	6.73333	11.1	0.333333
2020-04-10	0.7	0.566667	0.600001	0.1	2.06667	0.600001	6.96666	6.8	0.800001	1.2	8.03333	0.2	0.533333	0.933333	2.2	4.3	1.86666	1.43333	0.266667	3	0.666667	8.76667	3.6	1.33333	14.9333	0.333333	0.866667	18.6667	8.26667	0	22.8333	0.0666671	57.2333	2.13333	2.5	9.1	0.633333	10.6333	0.733333	0.799999	0.766667	1.2	1.16667	51.7667	0.8	0.666667	7.16667	11.6667	0.6
2020-04-11	0.666667	0.9	0.733333	0.0999999	2	0.999999	5.83333	6.5	0.566666	1	8.2	0.533333	0.933334	1	1.9	4.2	1.6	1.43333	0.133333	2.76667	0.6	8.66667	3.73333	1.03333	15	0.433333	1.4	16.6667	8.7	0.0333333	23.2	0.0999999	54.8333	2.3	2.1	9.73334	1.16667	10.8333	0.566667	1.36667	0.566666	1.36667	1.06667	52.7333	0.600001	1.06667	7.8	10.2	0.466667
2020-04-12	1.13333	0.733334	0.400001	0.133333	1.93333	0.766667	5.73334	6.36667	0.233334	0.833333	8.53333	0.4	0.6	1.03333	2.1	4.13334	1.63333	1.6	0.0999999	2.73333	0.599999	8.1	3.66667	0.833334	12	0.566667	1.2	16.7	8.26666	0.0333333	22.6	0.0333333	54.5333	1.73333	2.43333	8.96666	1.33333	11.3667	0.766667	0.966667	0.5	1.3	1.3	47.8667	0.8	0.666667	6.83333	10.4	0.233333
2020-04-13	0.733333	0.633333	0.5	0.3	1.73333	0.566666	7	6.2	0.666667	1.1	7.93334	0.466667	0.599999	0.966667	2.26667	3.83333	1.66666	1.46667	0.2	2.6	0.633333	8.16667	3.43333	0.833334	13.4667	0.733333	1.16667	16.1333	8.5	0	22.0333	0.0666666	57.0667	1.73333	2.76667	9	0.833333	12.5333	0.6	1.06667	0.466667	1.33333	1.16666	46.3667	0.333333	0.666667	6.1	10.1	0.366667
2020-04-14	0.566667	0.666667	0.466665	0.166667	1.73333	0.633334	6.43333	6	0.8	1	7.7	0.533333	1.03333	0.833332	2.73333	3.66666	1.66667	1.33333	0.0666666	2.43333	0.766667	7.36667	3.7	0.733331	13.4667	0.5	1.03333	16.3333	7.8	0	22.1667	0.0999999	52.0333	2.16667	2.56667	8.33333	1.13333	11.6333	0.633333	0.966667	0.2	1.43333	1.23334	45.8	0.6	0.566667	6.03333	11.0333	0.633333
2020-04-15	0.799999	0.5	0.566667	0.0999999	1.96667	0.666667	6.3	6.2	0.533333	1.16667	7.93333	0.533333	0.666667	0.8	1.96667	3.83333	1.66666	1.8	0.133333	2.36667	0.633333	8.03333	3.86667	0.833333	13.3	0.7	1.46667	17.0333	8.73333	0	22.3333	0.0999999	51.1667	1.93334	2	9.66666	1.13333	10.6333	0.900001	1	0.533334	1.03333	1.33333	46.0667	0.666668	0.633334	5.56667	9.59999	0.466666
2020-04-16	0.6	0.566667	0.6	0.133333	1.53333	0.866666	5.73333	4.9	0.633333	1.06667	8.03334	0.366667	0.866667	0.766666	2.4	3.56667	1.73334	1.73333	0.133333	2.1	0.766667	7.1	3.2	0.833334	13.2333	0.433333	0.899999	15.6333	6.93334	0	19.4333	0.1	51.7667	2.1	2.03333	8.50001	0.833333	12.1333	0.766665	0.799999	0.4	1.16667	1.23333	44.5667	0.7	0.9	6	10.4	0.533334
2020-04-17	0.733334	0.433334	0.6	0.1	1.5	0.599999	5.2	6.13333	0.433334	1.3	8.26666	0.733333	0.633333	0.8	2	4.16667	2.3	1.53333	0.0666671	2.26667	0.833333	7.73334	4	0.433333	12.9333	0.333333	1.36667	16.6667	8.8	0	20.4	0.133333	50	2.2	2.53333	8.06667	0.600001	10.8333	1.13333	0.600001	0.533333	1.26667	1.26667	45.7333	0.333333	0.533334	5.7	10	0.6
2020-04-18	0.3	0.433333	0.433332	0.0999999	1.53333	0.933334	6.36667	7.03333	0.6	0.966665	6.93333	0.533333	0.799999	0.500001	2.2	3.2	2.33333	1.06667	0.2	2.2	0.633333	7.6	3.8	0.500003	12.4667	0.566667	1	16.2333	8.86666	0	19.2333	0.166667	47.3333	1.8	2.16667	9.16666	0.999999	10.8333	0.733334	0.9	0.533333	1.26667	1.23333	43.6	0.4	0.733334	5.83333	10.3333	0.3
2020-04-19	0.600001	0.333333	0.6	0.0666666	0.966668	0.933332	4.7	5.73333	0.499999	0.966667	7.73333	0.566667	0.733334	0.466667	2.3	3.53333	2.43334	1.3	0.133333	2.23333	0.700001	7.63334	3.46667	0.566665	11.5333	0.233333	1.4	16.5	7.06667	0.0333333	18.7	0	46.8333	2.53333	1.83333	9.26667	0.933334	11.5667	0.766667	0.866666	0.566667	1.43333	1.13333	42.6	0.466667	0.5	5	11.2	0.366666
2020-04-20	0.399999	0.266667	0.633334	0.0333333	1.43333	0.666668	5.63334	6.06667	0.633334	0.966667	7.33333	0.833333	0.533334	0.799999	1.8	3.13333	1.83333	1.13333	0.0333333	1.96667	0.599999	7.06667	3.9	0.600002	11.5333	0.533333	1.06667	14	7.06667	0	18.2	0.0333333	46.3667	2.16667	1.86667	9.26667	1.06667	10.1	0.733334	1.06667	0.4	1.06667	1.46667	42.9667	0.366667	0.800001	5.1	9.43334	0.433334
2020-04-21	0.533333	0.333334	0.499999	0.0333333	1.43333	0.433332	5.23333	5.53333	0.399999	0.600001	7.03334	0.366667	0.333334	0.533333	1.86667	3.43334	2.16667	1.33333	0.0333333	2.1	0.766667	6.83333	3.66667	0.599999	11.5	0.466667	1.2	14.6333	7.26667	0.0666666	17.7667	0.0666666	45.1667	1.76667	1.73334	9.43333	1.06667	9.9	0.533332	0.566666	0.333334	0.900001	1.36667	39.7333	0.4	0.566667	4.06667	10.1	0.466667
2020-04-22	0.466668	0.399999	0.400001	0.0333333	1.26667	0.7	4.86667	6.06667	0.566668	0.9	7.1	0.533333	0.566665	0.633333	2.43333	3.5	1.93333	1	0.166667	2	0.699999	6.66667	3.06667	0.666663	10.6667	0.4	1.06667	14.8667	7.2	0.0333333	18.1333	0.1	43	1.7	1.5	8.56667	0.533333	9.16667	1.06667	0.666667	0.3	0.999999	1.06667	38.1	0.433334	0.633332	4.73333	10.2333	0.5
2020-04-23	0.466667	0.366667	0.466668	0.0333333	1.03333	0.566668	5.23333	5.33333	0.5	0.766666	6.03333	0.766666	0.466667	0.666668	2.43333	2.86666	2.46667	1.26667	0.0333333	2.03333	0.766667	6.93333	2.76667	0.46667	10.6333	0.466667	1.33333	13.2333	7.13333	0	18.4	0	43.4667	1.8	1.86667	8.53333	1	9.59999	0.8	0.6	0.466667	1.1	1.3	38.8333	0.466667	0.633334	4.3	9.26667	0.5
2020-04-24	0.533333	0.133334	0.599998	0	1.2	0.766666	4.7	5.40001	0.599999	0.933334	6.4	0.666667	0.466667	0.533332	2.06667	2.93333	2	1.23333	0.0666666	2.3	0.433333	6.76667	3.13333	0.633331	11.2667	0.4	1.1	13.3	6.6	0	16.7333	0.0999999	40.7667	2	1.56667	7.66667	0.899999	9.56667	0.5	0.566667	0.466666	0.966666	1.16667	35.9667	0.633333	0.433333	4.06667	8.79999	0.533333
2020-04-25	0.533333	0.433333	0.400001	0.0333333	0.833333	0.666666	4.53333	5	0.266666	0.633334	6.46667	0.7	0.433333	0.400001	1.8	3.13334	2.33334	1.06667	0.0999999	1.8	1.06667	6.46667	2.8	0.433335	10.1	0.2	1.36667	13.3667	7.3	0	16.8	0.0666666	41.1	2.03333	1.83333	8.73334	0.800001	10.2333	0.6	0.666667	0.3	0.966666	1.2	36.6	0.333334	0.266665	4.23333	9.3	0.5
2020-04-26	0.566668	0.533333	0.399999	0	1.56667	0.633334	4.3	5.5	0.466667	1.13333	5.56666	0.566667	0.499999	0.400001	2.13333	3.83333	1.86666	1.3	0.133334	2.23333	1	6.79999	2.96666	0.3	10.4	0.466667	0.800001	13.8667	6.93334	0	16.2	0.0333333	39.6666	2.06667	1.53333	8.73333	0.5	8.73333	0.466667	0.766665	0.433334	1.13333	1.26667	36.5667	0.4	0.4	3.43333	9.3	0.4
2020-04-27	0.766665	0.166667	0.266667	0.0333334	1.4	0.633333	4.46667	4.76667	0.333333	0.733333	5.9	0.6	0.433334	0.366666	1.93333	2.86667	1.53333	1.06667	0.166667	1.6	0.666667	6.83333	2.63334	0.466665	10.0667	0.266666	1.4	13.1667	7.06667	0	16.9667	0.0999999	40.2667	1.63333	1.76667	8.40001	0.766665	9.56666	0.7	0.566667	0.266667	1.03333	0.833333	33.6667	0.7	0.533335	3.20001	8.86666	0.466666
2020-04-28	0.666667	0.4	0.433333	0.0999999	1.06667	0.733334	4.1	5.7	0.433332	0.866666	5.3	0.6	0.433332	0.499999	1.96667	3.13334	1.53333	1.3	0.166667	1.83333	0.733333	5.43334	3.06666	0.333335	9.86666	0.466666	1.23333	12.6	5.66667	0	16.1	0.0333333	39.6667	1.6	1.73333	7.5	0.7	8.63334	0.533333	0.6	0.333333	0.866666	0.766666	33.1333	0.366667	0.666666	3.8	9.5	0.233334
2020-04-29	0.566668	0.200001	0.2	0.0999999	1.26667	0.966666	4	4.69999	0.633336	0.8	5.76666	0.699999	0.633334	0.333334	1.8	2.53333	1.7	1.1	0.0999999	1.93334	0.6	6.29999	3.4	0.53333	9.2	0.266667	0.866666	12.7667	5.69999	0	15.6667	0.0666666	38.6	1.43334	1.23333	7.06667	0.7	8.43333	0.5	0.699999	0.266666	1	0.8	33	0.433333	0.333333	3.8	8.26667	0.566666
2020-04-30	0.366666	0.366667	0.333334	0	1.1	0.733334	4.66667	5.06667	0.866667	0.866667	5.43333	0.733334	0.4	0.566667	1.23333	2.7	1.2	0.966671	0.166667	2.13333	0.5	6.5	3.03333	0.533335	8.90001	0.333333	1.23334	13.2667	6.26667	0	16.4	0.0333333	38.3	1.26667	1.83333	6.93333	0.533335	8.2	0.566666	0.166667	0.233333	0.566668	0.433334	33.0333	0.333334	0.333334	3.56666	9.03333	0.4
2020-05-01	0.233334	0.266667	0.200001	0.1	1.16667	0.766666	3.76667	5.13334	0.233333	0.533333	5.36667	0.5	0.433333	0.299999	1.56667	2.73334	1.76666	1.16667	0.233333	1.86667	0.7	6.33333	2.93334	0.6	8.43333	0.333334	0.733333	12.5667	5.06666	0	15.2667	0	38.0667	1.83333	1.86667	6.13333	0.699999	8.4	0.5	0.466667	0.0999999	1.23333	0.799998	32.4333	0.299999	0.600001	3.66667	8.73334	0.4
2020-05-02	0.466667	0.233333	0.133332	0.133333	0.766667	1.1	4.33333	4.16667	0.5	0.633333	5.56667	0.466666	0.566667	0.333333	1.56667	3.03333	1.23333	0.999998	0.166667	1.86667	0.633333	6.43333	3	0.300001	9	0.233334	0.833333	12	6.26667	0	15.4333	0.0666671	35.9333	1.4	1.86666	8.06667	0.466668	8.43333	0.466668	0.333334	0.3	1.2	0.666669	29.9333	0.6	0.199998	3.56667	8.23333	0.2
2020-05-03	0.366666	0.300001	0.333332	0.0333333	1.16667	0.8	3.66666	4.46667	0.8	0.733334	5.16666	0.766666	0.533334	0.433333	1.86667	2.3	1.1	1.26666	0.2	1.36666	0.566668	6.76667	2.8	0.366666	9.6	0.233334	0.833332	12.4	5.66666	0	16.1667	0.2	36.6333	1.46667	1.33334	7.5	0.799999	8.2	0.433332	0.466668	0.433334	1.16667	0.466666	30.1667	0.3	0.433334	4.7	8.7	0.266666
2020-05-04	0.4	0.433331	0.266666	0.2	1.03333	0.866666	4.10001	4.2	0.533332	0.566666	4.96667	0.366667	0.566667	0.366667	1.6	2.33333	0.899997	1.26667	0.3	2.06667	0.433332	6.6	3.23333	0.399999	8.26667	0.266667	1.23333	12.9	5.73333	0.0333338	14.1	0.0333333	36.2	1.36667	1.26667	6.26667	0.466667	8.2	0.533334	0.433333	0.166667	0.933334	0.799999	31.6667	0.333334	0.166666	3.36667	8.36667	0.500001
2020-05-05	0.533334	0.366668	0.233336	0.1	1.03333	0.566667	3.23333	3.93333	0.333335	0.400001	4.3	0.633333	0.366666	0.333333	1.4	2.56667	1.13333	0.933332	0.233334	1.63334	0.333333	5.43333	2.6	0.100002	9.03333	0.133333	1.1	12.4667	6.3	0	15.8333	0.0666666	35.4333	1.46667	1.5	7.3	0.5	7.83333	0.166667	0.599999	0.566667	0.999998	0.399999	28.9333	0.4	0.233335	3.3	7.73333	0.199999
2020-05-06	0.366666	0.433332	0.133333	0.0999999	0.699999	1	3.73334	3.6	0.399998	0.799998	4.83333	0.566667	0.566668	0.333333	1.53333	2.3	1.3	1.03333	0.0666666	1.66667	0.5	6.43333	3.16667	0.299996	9.19999	0.333333	0.833333	11.5	5.26667	0	14.0333	0.133333	34.8333	1.1	1.53333	6.86666	0.366666	7.9	0.400001	0.333333	0.266667	0.833334	0.266667	29	0.266667	0.333332	3.36667	8.03334	0.299999
2020-05-07	0.3	0.400001	0.133333	0.166667	1	0.833334	3.49999	4.30001	0.600001	1.03334	4.9	0.633334	0.566668	0.266667	1.43333	2.66667	1.13333	1.1	0.233333	1.53333	0.500001	5.2	2.6	0.166669	7.5	0.0999994	0.966665	12.4	6	0	13.7333	0.133333	33.6333	1.13333	1.9	6.26666	0.466668	7.56667	0.299999	0.299999	0.366666	0.933334	0.733335	29.5	0.333333	0.166667	3.26667	6.93333	0.366666
2020-05-08	0.266667	0.366668	0.199999	0.0333333	0.700001	0.799999	3.30001	4.2	0.433334	0.466666	3.63333	0.566667	0.699999	0.2	1.43334	2.5	0.933335	1.46666	0.0999999	1.46667	0.466666	5.1	2.26667	0.199999	8.40001	0.266666	1.06667	11.2333	5.13334	0	14.2333	0.133334	33.3333	1.3	1.43333	6.06667	0.466666	6.96666	0.633332	0.633332	0.333334	1.1	0.699999	28.9	0.5	0.166666	3.23333	7.7	0.233333
2020-05-09	0.466666	0.233332	0.366665	0.1	0.766664	1.1	3.36666	5.20001	0.433332	0.733333	4.66667	0.666667	0.566668	0.300001	1.73333	2.26667	0.833333	0.966669	0.0333333	2	0.566667	6.1	2.7	0.200001	9.6	0.266667	0.766668	11.7667	6.43332	0	15.5	0.133334	35.5667	1.2	1.43333	7.03332	0.433333	7.03334	0.400002	0.333335	0.5	0.866667	0.666665	31.1333	0.566666	0.333333	3.6	8.83333	0.300001
2020-05-10	0.4	0.266668	0.300002	0.2	0.666667	1.03333	4.26667	4.06666	0.133333	0.466666	4.83334	0.433333	0.566666	0.266667	1.73333	2.16667	1.06667	0.866665	0.266666	1.6	0.2	5.83333	2.8	0.166665	9.09999	0.366667	0.933334	14.0667	5.73333	0	14.4667	0.166666	35.2667	1.66666	1.73334	7.03334	0.5	7.69999	0.433331	0.166667	0.333333	0.799997	0.700002	30.1333	0.566668	0.166668	2.76666	7.63334	0.266666
2020-05-11	0.366667	0.133332	0.199999	0.166667	0.966668	1.06667	3.63333	4.56667	0.400001	0.466667	4.09999	0.7	0.433334	0.399999	1.5	2.36667	0.633336	1.13334	0.0333333	1.96667	0.466666	5.66667	2.6	0.133335	9.96667	0.333333	0.766666	12.1333	6.16667	0	13.3	0.133333	33.9667	0.966668	2.06667	6.33333	0.733334	6.60001	0.366667	0.566667	0.533334	0.900002	0.533333	27.8333	0.5	0.266666	2.8	6.7	0.299999
2020-05-12	0.266666	0.266667	0.333335	0.1	0.866667	0.8	3.43333	4.76666	0.2	0.533334	3.83333	0.466667	0.633332	0.433333	1.9	2.4	0.666665	0.899998	0.1	2	0.333333	5.56667	2.43333	0.200002	8.93333	0.0999994	1.1	12.5667	6.36667	0	15.1667	0.133334	35.1667	1.43334	1.7	6.06668	0.566667	7.76668	0.300001	0.599998	0.433333	1.13334	0.7	29.2333	0.633334	0.266667	3.33333	7.03333	0.133334
2020-05-13	0.333333	0.133333	0.366666	0.0666666	0.900003	1.06667	3.83334	3.83333	0.300001	0.333333	3.93333	0.900001	0.733334	0.399999	1.83333	2.66667	1	1.26667	0.133334	2.2	0.566667	5.16666	2.3	0.133331	9.5	0.166667	0.7	12.7667	5.46666	0	13.9	0.133333	33.6667	0.999998	2.03334	6.13332	0.533333	6.33332	0.399999	0.600002	0.466666	0.73333	0.666667	27.3	0.433331	0.433334	2.73334	7.56667	0.2
2020-05-14	0.433334	0.233334	0.400001	0.0333335	0.699998	1.26667	3.56666	4.13333	0.166665	0.533334	4.63334	0.533333	0.700001	0.3	1.6	2.26666	0.799998	1.33333	0.133333	2.03333	0.466667	6.16667	2.46666	0.200001	9.36666	0.0666666	0.766666	11.5667	5.50001	0.0333333	13.1	0.0666672	33.3333	1.33334	1.83333	6.13334	0.433332	6.56667	0.300001	0.633332	0.4	1.06667	0.633331	29.1333	0.466668	0.299998	3.06666	7.46667	0.3
2020-05-15	0.366667	0.133333	0.233332	0.2	0.999999	0.799999	3.96667	3.86667	0.333333	0.5	3.46667	0.799999	0.4	0.366668	1.36667	2.76667	0.900001	1.1	0.0999999	1.76667	0.266666	5.23332	2.56667	0.233335	9.56666	0.2	0.800002	12.2333	6	0	14.1667	0.2	32.7	1.4	1.66667	5.9	0.566668	6.06666	0.433332	0.599998	0.466667	1.03333	0.333334	28.8333	0.666666	0.400001	3.03334	6.83333	0.233334
2020-05-16	0.433333	0.266667	0.233335	0.1	1.13333	0.766666	5.26667	4.03333	0.133334	0.466667	4.4	0.9	0.9	0.266665	1.46667	2.96667	0.933333	1.13333	0.2	2.23333	0.366667	6.26667	3.13334	0.199997	9.83334	0.366668	1.13333	12.6	7.59998	0	15.9333	0.2	37.4667	1.16666	1.96666	6.13334	0.466666	6.8	0.299999	0.766669	0.566667	1	0.633334	32.5333	0.633334	0.366667	3	7.4	0.433333
2020-05-17	0.433333	0.166666	0.333333	0.0999999	1.03334	1.1	3.86667	4.1	0.166667	0.733332	3.66667	0.666667	0.500001	0.333335	1.76666	3.26667	0.899999	0.866669	0.0666666	2.13333	0.333332	6.13333	2.43333	0.0666695	9.03334	0.266667	0.6	13.2333	7.16668	0	14.1333	0.166667	36	1.4	1.66667	6.46667	0.666667	6.06667	0.3	0.733334	0.5	0.933332	0.600001	31.4667	0.999999	0.566666	2.63333	7.93332	0.566666
2020-05-18	0.4	0.300001	0.3	0.0333333	0.933331	1.03333	4.3	4.63333	0.399999	0.766668	3.56667	0.766666	0.7	0.166666	1.6	2.33333	1.16667	0.933334	0.2	2.26667	0.300001	5.70002	2.5	0.3	9.8	0.6	0.766666	13.0333	6.56666	0	14.8	0.133333	37.8333	1.36667	1.66667	6.5	0.700002	5.93332	0.433333	0.566666	0.6	0.966667	1.13333	32.2333	0.766667	0.333333	2.86667	7.53333	0.333333
2020-05-19	0.433335	0.133334	0.566668	0.0333333	0.799999	0.800003	5.63333	4	0.466666	0.733334	4.33334	0.700001	0.533333	0.266666	1.56667	2.83333	0.733334	0.799999	0.0666666	2.5	0.3	5.93332	2.13333	0.199997	9.93333	0.0666666	0.766665	13.7667	6.96667	0	14.2333	0.100001	38.4	1.56667	2.2	6.56667	0.7	6.5	0.400001	0.833333	0.666666	1.16667	0.9	34.6333	0.933333	0.566667	3.4	8.5	0.233334
2020-05-20	0.466665	0.133332	0.566665	0.0666666	0.766665	0.933331	5.3	4.3	0.166668	0.566667	2.96666	0.8	0.866665	0.200001	1.2	3.23334	1.06667	0.866665	0.0666666	2.53334	0.3	5.8	2.53333	0.266666	10.2667	0.333333	0.466667	15.0667	7.4	0	15.5	0.133333	40.6667	1.36667	1.9	5.8	0.766664	5.63333	0.200001	0.766667	0.7	1.06667	0.699999	31.8667	0.799999	0.333333	3.83334	8	0.3
2020-05-21	0.366667	0.166667	0.233334	0.0666666	0.966669	1.03333	5.2	4.83334	0.399999	0.766666	3.83333	0.6	0.566668	0.5	1.36666	2.23333	0.966666	0.666666	0.333334	2	0.400002	5.73334	2.5	0.133336	11.0333	0.466666	0.666667	14.5	6.46667	0.0333333	16.6333	0.166667	38.4	1.1	1.93333	6.8	0.633335	6.56666	0.3	0.533333	0.566667	1.1	0.633334	34.1	1	0.533334	3.93333	9.06667	0.233334
2020-05-22	0.433332	0.2	0.333333	0	1.06667	1.36667	4.73334	4.73332	0.300001	0.666667	3.9	0.799998	0.766667	0.399998	1.36667	3.06667	1.06667	1.06667	0.0666666	2.83333	0.399998	6.76666	2.33334	0.233331	11.9667	0.466666	0.766668	15.3667	6.6	0	17.2667	0.166667	40.1333	1.83333	2.43334	6.2	1.26667	6.26668	0.366665	0.7	0.666666	1.16666	0.899999	36.4	0.833333	0.266667	3.56667	8.9	0.366666
2020-05-23	0.633335	0.5	0.400001	0	1.53334	0.900001	5.53333	5	0.366665	0.633332	4.13334	1.03333	0.633333	0.300001	1.36666	3.46667	1.03333	1.1	0.0666666	2.76667	0.466668	7.5	2.93333	0.266667	12.1	0.333334	0.599999	17.6333	7.2	0.0333333	18.5	0.233333	45.7	1.6	2.23333	6.36666	0.866668	6.8	0.233334	0.499999	0.733335	1.53333	0.966668	37.8	0.833333	0.333332	3.43333	9.1	0.200001
2020-05-24	0.599999	0.433332	0.366667	0	1.76667	1.1	5.8	5.5	0.433334	0.933333	4	0.666667	0.833334	0.366667	1.3	3.49999	1	1.06666	0.133333	2.9	0.233334	6.7	2.73334	0.233335	12.0667	0.233333	0.733335	17	7.83333	0	18.2	0.133333	43.4667	2.13333	2	7.5	0.666664	7.13334	0.533335	0.733335	0.633333	1.46667	0.866665	41.4	0.866666	0.433333	4.03334	9.73333	0.333333
2020-05-25	0.900001	0.333333	0.566667	0.0666668	1.4	1.03333	6.13333	6.83333	0.433333	0.700001	4.4	0.699999	0.599999	0.4	2.06667	3.50001	1.36666	1	0.0333338	3.8	0.433333	7.63334	2.46667	0.333332	12.4333	0.400001	0.766664	17.6	8.26667	0.0333333	17.4	0.300001	46.7	2.16666	1.93333	8.3	0.700002	7.16666	0.533333	0.900001	0.633334	1.73333	0.733334	42.1333	1.03333	0.300001	4.1	9.16668	0.233334
2020-05-26	0.566666	0.266667	0.533335	0.0666671	1.6	1.06667	6.43334	5.36667	0.200001	0.766665	5.2	0.700002	0.8	0.699998	1.83333	3.53334	0.966671	1.3	0.166667	3.9	0.266667	7.33333	2.70001	0.366667	12.1667	0.566667	0.600004	19.6	8.93333	0	20.7333	0.233333	47.7333	1.83333	2.5	7.43334	0.866665	7.83333	0.4	0.833333	0.666666	1.06667	0.900001	44.6667	1	0.366667	3.76667	9.76667	0.566667
2020-05-27	0.533335	0.266666	0.533333	0.0333333	1.53333	1.4	6.86667	6.80001	0.599999	0.866669	5.33333	0.799998	0.700001	0.466669	2.06667	3.99999	1.43333	1.06667	0.0999994	3.7	0.266666	8.96667	2.86666	0.333332	12.5333	0.4	0.799998	18.7333	8.53334	0.0333333	20.6	0.233333	49.0334	2.6	2.56667	8.60001	0.700002	7.69999	0.466667	0.766666	0.866667	1.7	0.866666	46.2333	0.866666	0.466668	4.13333	9.36667	0.466667
2020-05-28	0.866666	0.433333	0.599998	0.0666666	1.7	1.46667	7.16667	6.06666	0.566666	0.933333	5.06667	0.8	0.399999	0.533333	1.63334	3.30001	1.06667	1.93333	0.0333333	3.6	0.5	7.6	2.7	0.366666	13.4667	0.366667	0.933333	20.2667	8.86666	0.0333333	22.4667	0.3	52.2333	2.23333	2.33333	8.53333	0.733332	7.8	0.6	0.966666	0.633333	2.03333	0.833334	48.4667	1.03333	0.466665	4.86667	11.9667	0.266665
2020-05-29	0.8	0.333334	0.500001	0.0666661	2	1.4	7.36667	7.36668	0.733333	1.03333	5.3	0.733335	0.833334	0.566666	2.4	4.43333	1.46666	1.63333	0.166667	4.2	0.366665	8.33333	3.1	0.333337	13.8	0.433332	0.866666	19.9333	9.43332	0	21.5333	0.233334	57.1	2.53333	2.1	8.53334	0.6	8.80001	0.533334	0.800001	0.599999	2.03333	0.833332	51	1.2	0.333334	4.06666	12.8	0.533334
2020-05-30	1.03333	0.266666	0.600001	0.133333	1.33333	1.43333	6.73333	8.5	0.533333	0.799999	5.3	0.866666	0.699999	0.599999	1.93333	3.9	1.1	1.63334	0.133333	4.33334	0.466667	8.76667	3.33334	0.599999	15.4333	0.733333	0.699999	21.3333	10	0	24.8667	0.166666	56.5	2.33333	2.93333	9.2	1.1	9.16667	0.499998	0.966666	0.666668	1.53333	0.7	54.6	1.13333	0.366666	4.4	12.3667	0.566667
2020-05-31	0.966666	0.166666	0.366665	0.0333335	1.66667	1.2	7.9	8.03333	0.433334	0.833334	5.7	0.966665	0.800001	0.900001	2.43334	4.63334	1.36667	1.63334	0.166667	4.39999	0.4	8.83333	2.76667	0.333333	16.6333	0.333334	1	22.1333	9.89999	0	23.1	0.333333	63.6	2.46667	2.76667	8.06668	0.866665	9.19999	0.900001	0.899998	0.433333	1.76667	0.666666	58.3667	1.1	0.366666	4.5	13.6333	0.5
2020-06-01	0.633334	0.633335	0.400001	0.133333	1.66667	1.53333	7.83333	9.30001	0.666667	0.866665	7.06667	1.13333	0.900002	0.966666	2.26667	4.36666	1.66667	1.73333	0.166666	4.53334	0.533334	10.8	4.26666	0.433331	17.6	0.599999	0.9	21.9334	9.3	0	25.7333	0.133333	64.5667	2.86667	2.56667	8.89999	1.1	9.5	0.266667	1	0.433333	2.2	0.86667	58	1.23333	0.400001	4.86667	12.3333	0.466667
2020-06-02	1.4	0.4	0.366668	0.0666666	1.7	1.66667	8.3	9.46666	0.833333	1.33333	7.36666	0.966667	1.2	0.933334	2.2	4.63333	1.26666	1.56666	0.233334	4.69999	0.633333	10.3667	4.00001	0.600003	18.3667	0.333334	1.3	24.1333	10.4	0	26.5333	0.3	64.8333	2.8	2.76666	8.66668	1.2	10.6	0.833332	0.900001	0.466666	2	0.799999	65.2667	1.33333	0.366665	5.03333	14.6667	0.566667
2020-06-03	1.13333	0.866666	0.5	0.166667	1.9	1.23333	8.83333	9.53334	0.766667	1.1	7.63334	0.900001	0.966667	0.933332	2.06666	5.26667	1.26666	2.1	0.4	4.9	0.700001	9.86666	3.96667	0.466663	19.5667	0.533333	0.800004	25.7	9.73333	0.0666666	27.2667	0.133333	72.2667	2.96667	3.03333	9.33334	1.4	10.8	0.900002	1.03333	0.666667	2.16666	0.899999	67.3667	0.766666	0.700001	4.70001	13.7	0.733332
2020-06-04	1.13333	0.900001	0.533333	0.166667	1.86667	1.53333	8.76667	9.6	0.633333	0.933331	8	1.2	1.16667	1.06667	2.06667	5.6	0.933336	1.8	0.3	5.46667	0.599998	11.5667	3.93333	0.600003	20.4	0.400001	1.46667	27.0666	10.2667	0.0333333	30.3	0.2	73.2333	2.93333	3.6	10.1667	1.03333	11.2333	0.766665	0.933332	0.366668	2.13334	0.6	72.5333	0.966667	0.699999	4.9	15.3	0.533334
2020-06-05	1.23333	0.599999	0.466667	0.233333	1.76667	1.93333	8.4	11.7	0.833332	1.26667	8.20001	0.866667	0.833334	1.06666	2.63333	5.86667	2.03333	2.33334	0.4	5.93333	0.733334	11.9667	4.3	0.53333	20.4	0.666668	0.999996	28.3667	10.9333	0.0333333	30.1	0.166667	75.1333	3.2	3.03333	10.3	1.53333	12.8333	0.966666	0.866667	0.466667	2.43333	0.800001	73.4333	1.3	0.833335	5.13333	14.7667	0.500001
2020-06-06	1	0.999999	0.599998	0.2	1.63333	1.9	9.86666	11.6	1.26667	1.53334	9.46666	0.666668	1.23333	0.900002	3.16667	6.4	1.7	2.5	0.366667	5.43333	0.866665	11.6333	4.7	0.433334	23.0333	0.399999	1.16667	29.8333	11.8333	0.166667	30.3	0.166667	83.7	3.6	3.8	11.0334	1.03333	13.3	0.566668	1.2	0.599999	2.16666	0.5	80.0333	1.23333	0.566667	5.39999	15.7334	0.599999
2020-06-07	1.2	0.833334	0.466667	0.333333	1.9	2.16667	9.36667	12.0667	0.800002	1.23333	8.26666	1.03333	1.3	1.5	2.96667	6.53333	1.36667	2.43333	0.0666676	6.7	1.16667	13.8	4.6	0.633333	22.1333	0.9	1.26667	32.3667	12.8667	0.166667	32.6667	0.266666	88.9334	2.66667	3.2	11.8667	1.1	13.3	0.966667	1.23333	0.800002	1.93333	1.06667	86.2334	1.36667	0.399999	6.63334	15.6666	0.666667
2020-06-08	1.46667	1.06667	0.700001	0.133334	1.9	2.2	10.7	12.4333	0.799999	1.5	9.8	0.933333	1.5	0.866666	2.83333	6.90001	1.9	2.7	0.2	6.63334	0.966665	13.0333	4.93333	0.700001	23.6333	0.599999	1.33333	34.9333	11.8333	0.166667	36.7	0.333334	92.8333	3.63333	4	11.2	1.5	13.8667	0.933332	0.866667	0.466665	2.43333	1.03333	87.3	1.4	0.7	6.26667	17.7333	0.766667
2020-06-09	1.3	1.1	0.433332	0.2	2.4	2.3	10.8333	14.3	1.36667	1.56667	10.1667	1	1.43334	1.43333	3.33333	6.49999	1.66666	2.73333	0.433332	7.29999	0.833336	14.2	5.3	0.333333	25.2333	0.566668	1.23334	35	12.6333	0.0666666	37.2	0.4	95.1	4.06667	4.4	12.7333	1.1	16.4333	0.633334	1.36667	0.6	2.53333	1.2	97.9333	1.56667	0.666666	8	18.3	0.9
2020-06-10	1.36666	1.1	0.433332	0.2	2.23333	2.5	10.8667	15.3333	0.966668	1.36667	10.6333	1	1.4	1.33334	3.16667	7.16666	1.66667	3.16667	0.5	7.16668	1.16667	14.3333	4.63334	0.700002	27.4667	0.966667	1.56667	38.1	13.9	0.2	39.9667	0.2	102.633	3.86667	4.23333	13.3	1.23334	16.6	1.06667	1.2	0.833335	2.76667	1.33333	97.7	1.53333	0.533334	7.83333	19.3333	0.633334
2020-06-11	1.66667	1.1	0.6	0.133333	2.53333	2.56667	13	14.5333	1.26667	1.4	11.2333	1.5	1.66667	1.36666	2.7	6.56666	1.53333	2.83333	0.466667	7.93333	1.43333	16.7667	5.46667	0.666665	26.7667	0.866666	1.86666	38.2333	13.5	0.133333	41.4	0.266666	105.5	4.4	4.8	15.2333	1.4	18.4	0.799998	1.9	0.733332	2.43333	0.933335	104.3	1.26667	0.833333	8.2	20.6667	0.766667
2020-06-12	1.4	1.46667	0.433334	0.366667	2.43334	3.1	12.6	14.0333	1.13333	1.8	11.6	1.26667	2.1	1.73333	3.93333	9.03335	2.36667	3.3	0.433333	7.73333	0.966667	15.8667	5.53333	0.833333	29.3333	0.933334	1.9	40.1667	16.2	0.2	43.9	0.333333	108.467	4.7	5.06667	14.8667	1.4	19.3667	1.1	1.7	0.766667	3.36667	1.26667	109.3	1.56667	0.733334	7.63333	19.9667	0.866667
2020-06-13	1.36667	1.16667	1	0.366667	3.6	2.66667	13.4667	17.1333	1.2	1.53333	13.1333	1.4	1.93333	1.56667	2.96667	7.93333	1.76666	4.1	0.4	8.4	1.23333	18.1667	6.23333	0.899999	32.0333	1	1.66666	41.8	16.8667	0.2	45.7	0.233334	119.333	4.6	5	16.0667	1.46667	20.8	0.799999	1.96667	0.733334	2.56666	1.16667	116.167	1.73333	0.700001	7.93334	23.4333	0.5
2020-06-14	1.5	1.5	0.966667	0.366666	3.5	3.43333	14.8	19.5667	1.43334	2.4	12.6667	1.53333	2.06667	1.6	3.83333	8.46667	2.13333	3.8	0.5	8.76666	1.56667	17.0333	6.2	0.700003	32.6333	1.06667	2.5	45.1667	17.2667	0.266666	46.7667	0.199999	123.2	5.76667	5.96667	17.6	2.16667	21.7	1.26667	1.33333	0.733333	3.03334	1.53333	119.2	1.16667	1.1	8.56667	25.7667	0.666666
2020-06-15	1.63333	0.999998	0.699999	0.433333	3.76666	3.26667	14.2	17.4667	1.6	1.86666	13.1333	1.96667	2.1	1.56666	3.73334	10.2667	2.03334	3.56667	0.366667	9.76667	1.16667	18.7333	6.83334	0.866667	33.7	1.6	1.93333	46.3	16.6667	0.333333	48	0.233334	131.933	5.66667	6	17.9667	1.43333	21.8667	1.33333	2.26667	1.03333	3.46666	1.33333	127.667	1.73333	0.866667	9.06666	25.6333	0.333333
2020-06-16	2.3	1.33333	1.03333	0.533333	4.2	3.66667	16.1333	19.8667	1.43334	2.33333	15.4333	1.23334	2.4	1.7	4.8	10.1667	2.4	4.56666	0.599999	10.5333	1.13333	19.3667	7.73332	1.26667	35.9	1.33333	1.56667	47.2667	19.4667	0.2	53.6	0.466666	139.567	6.5	6.3	18.1667	2	24.5	0.800001	2.46667	0.9	3.63334	2.13333	131.133	1.9	0.766667	10	26.8	0.333334
2020-06-17	1.96667	1.7	0.633333	0.433333	3.8	3.76666	15.0333	19.4667	1.66667	2.73333	14.0667	1.53333	2.46667	1.5	4.66666	9.8	2.2	3.7	0.866668	12.1667	1.53334	20.9667	7.26667	0.766667	38.3667	2.03333	2.46667	50.9	20.5333	0.4	55.4334	0.300001	149.167	6.73333	5.86667	18.9667	1.63333	24.5333	1.7	2.13333	1.13333	3.63334	1.33333	142.533	2.2	1.1	10.1667	27.9	0.8
2020-06-18	2.2	1.23333	0.833332	0.633333	4.46667	4.23333	16.6	20.7333	1.5	2.5	16.0333	2.26667	2.76667	1.43333	4.43333	10.1	2.13334	5.06667	0.7	11.3	1.66666	22.6667	7.73334	0.766664	38.4333	2.13333	2.2	53.1666	20.8	0.3	58.7333	0.299999	154.667	6.66667	7.06667	20.7	2.06667	26.5333	1.56667	2.63333	1.26667	4.23333	1.63334	150.033	1.93333	1.4	9.73333	30.4333	0.533333
2020-06-19	2.16667	1.76667	0.766668	0.3	4.76666	3.73334	19	24.1667	1.66667	3.5	16.3667	1.76667	3	1.83333	4.43333	9.83333	2.53333	4.76666	0.833333	12.0667	1.66667	25.9	8.5	0.966668	41.5	1.5	2.26667	53.7667	21.7333	0.2	64.2333	0.200001	160.667	6.66667	7.1	20.3667	2.26666	28.3333	1	2.93333	1.33333	3.8	1.96666	156.633	1.86667	1.23333	10.5667	31.5	0.700001
2020-06-20	2.66667	1.5	1.06667	0.466667	4.69999	4.43333	16.8333	24.1333	1.9	2.9	18.9667	1.8	2.6	1.9	4.8	11.1	2.4	5.60001	0.700001	12.4667	1.66667	24.8667	9.16667	1.06667	41.9667	2.03333	2.43333	57.8	23.6	0.299999	65.5667	0.333333	168.8	7.19999	7.33333	21.1	2.20001	28.9	1.7	2.23333	1.63333	4.56667	2.73333	167.367	2.06667	1.26667	10.4	32.8667	0.866666
2020-06-21	2.2	1.66667	1.1	0.633334	5.80001	4.53333	19.9333	23.9333	2.16667	2.53333	19.7333	1.86667	3.36666	2.13333	6.06667	10.6	2.4	5.96666	0.699999	13.2	1.36667	27.0333	8.76666	1.03333	43.9	2.3	2.9	59.9	22.8667	0.400001	69.8333	0.366667	175.8	7.53333	8.23334	22.5667	2.26667	30.9333	2.1	3.16667	1.36667	4.5	2.3	170.967	2.9	1.5	11.0333	34.7333	0.966666
2020-06-22	2.46667	1.56667	1.1	0.433334	4.53333	4.03333	18.2333	26.8	2.16667	3.83333	19.3667	1.93333	2.9	1.83333	5.4	12.2333	3	5.83334	0.966667	12.8667	1.6	26.9	9.7	1.4	48.8667	2	3.16666	62.9666	25.6333	0.333333	75.3667	0.466668	182.467	7.60001	8.79999	25.2	2.53333	32.1667	1.56667	2.76667	1.73333	4.2	2.73333	181.9	2.36667	1.06667	11.2	36.3	0.866667
2020-06-23	2.03333	1.96667	1.46667	0.5	5.56667	4.26667	21.0667	25.7667	2.4	3	20.9667	1.86667	3.23333	1.76667	6.5	11.7333	2.8	6.03333	1.03333	13.3333	1.5	29.5	10.1	0.833335	48.0667	2.3	3.13334	64.4667	26.7333	0.2	77.6	0.766665	193.567	7.59999	8.56667	24.6	2.23333	35.0667	1.76667	3.16667	1.2	5.86666	3.2	187.667	2.8	1.23334	12.7333	38.4333	0.800001
2020-06-24	2.66667	1.6	0.933334	0.599999	5.33333	4.5	21.5	28.4667	1.93333	3.2	22.4667	2.43333	3.6	1.93333	5.9	13.1333	3.26667	5.56667	1.3	13.8667	1.33333	31	10.3	1.16667	53.2	2.53333	3.13333	68.1333	26.8	0.200001	77.8	0.700001	199.2	8.36667	9.49999	25.7	2.86667	35.1667	2.2	3.7	1.23333	5.9	2.76666	195.367	2.46667	1.76667	12.2667	39.3666	1.2
2020-06-25	3.06667	2	1.46667	0.5	5.73334	5.2	20.3333	30.2	2.23334	3.23333	25.3667	1.8	3.93334	2.23333	7	13.1333	3.16667	7.56667	1.43333	14.3	1.5	31.3	11.2	0.899999	54.3333	2.53333	3.3	69.1	29.4333	0.466666	83.8667	0.6	208.7	8.46666	8.7	29	2.7	36.2333	2.16666	3.2	1.83333	6.53333	3.73334	203.033	2.86667	1.1	12.8	40.4	1.33333
2020-06-26	2.43333	1.93333	1.36667	0.433333	6.13334	4.63333	21.7667	32.1667	3.06666	3.5	25.5667	2.2	3.93333	2.13333	6.76667	14.0667	3.7	6.83334	1.53333	16.6333	1.8	31.7666	11.6	1.36667	55.3	2.23333	3.86666	72.4334	30.5	0.5	86.2	0.666667	215.933	9.1	10.4	28.9	2.96666	39.5667	2.13334	3.16666	1.76667	6.93333	3.96667	208.633	3.33333	2.33334	13.4667	40.6667	1.5
2020-06-27	2.5	1.43334	2.06667	0.800001	6.5	5.7	23.5333	33.1	2.6	3.33334	26.6	2.5	4.33334	2.26667	7.33333	13.7333	3.3	6.86666	1.7	17.0667	1.93333	34.7667	12.3667	0.966661	57.5	2.2	3.93333	74.6	31.5333	0.5	91.7	0.633334	230.367	8.43333	10.8	32.5333	3.2	41.6333	1.73333	3.6	1.73333	7.36667	3.36667	222.333	3.03333	2.13333	13.0333	44.3667	1.2
2020-06-28	2.43333	1.93333	1.63333	0.599999	6.9	4.5	24.4	33.9667	2.93334	3.73333	28.6	2.23333	4.2	2.36666	7.86668	14.6333	2.66667	7.60001	2.1	16	1.76667	35.7667	13.4	1.7	61.1667	2.8	3.93334	78.1	34.1	0.433333	91.3333	0.699999	237.467	9.63334	9.93333	30.8333	3.56667	42.4	2.26667	3.33333	1.73334	6.96666	4.36666	230.533	3.43333	1.83333	15.1	44	1.46667
2020-06-29	3.33334	2	2.23333	0.7	7.3	5.1	25.3	35.2	3.73333	3.36667	29.7667	2.36667	4.76667	2.4	8.46666	15.9	4.06667	7.93333	1.8	18.1	2.2	37.5667	12.8333	1.2	65.4667	2.5	4.3	82	33.8333	0.3	95.1333	0.800001	249.9	9.76667	10.4	34.0667	4.16667	42.1333	2.06667	3.93334	1.56666	7.53334	4.13333	244.2	3.13333	2	15.2333	48.8334	1.56667
2020-06-30	3.1	2.5	2.2	0.533334	8.96666	6.2	27.2333	37	2.83333	3.56667	30	2.4	4.83333	2.73333	8.66666	17.4	4.16667	7.5	1.63333	17.9333	2.7	38.9667	13.1	1.7	64.4667	2.2	4.89999	83.9667	36.5667	0.4	100.6	0.9	258	10.5667	11.2	34.5	3.93333	44.0333	2.33333	4.56667	1.56667	8.26667	4.1	253.167	3.76667	1.83333	15.8667	50.0333	1.8
2020-07-01	3.2	1.9	1.53333	0.466666	8.40001	4.8	28.1667	37.4333	3.4	4.1	33.1333	2.56667	4.6	2.63334	8.26667	16.9	4.13333	8.33334	1.86667	19.9667	2.33333	40.8667	13.6333	1.83333	70.1	2.26667	5	90.4	36.1	0.533334	102.7	0.899999	265.633	10.5667	12.4	35.6333	4.66667	43.8667	2.63334	5.06667	1.73333	8.33334	4.5	262.233	3.26667	2.06667	15.4	50.6667	1.63333
2020-07-02	4.56667	2.03334	2.3	0.633333	8.93334	6.76667	29.1333	38.6333	3.46666	3.76667	33.5	2.53333	5.46667	2.53333	8.33333	17	4.36667	8.83334	2.26667	19.1	1.83333	39.3667	14.3333	1.70001	72.7	2.7	5	87.9334	39	0.433333	105.333	1	275.833	10.7	11.1333	36.2667	3.96667	47.9	2.5	5	2.2	7.49999	5.03333	272.6	4.33333	2.53333	17.2333	53.9333	1.83333
2020-07-03	3.4	2.5	2.03333	0.533334	10.0333	6.43333	29.1667	40.0333	3.76667	4.16667	36.1667	2.63334	5.8	2.6	10.1333	17.3	4.63333	9	1.56667	20.5667	2.16667	40.7	16.0667	1.96667	73.2333	3.06667	5.26667	95.9333	40.2333	0.366666	107.333	0.766666	285.9	11.4333	12.7667	36.0333	4.16667	49.1667	1.96667	5.03333	2.16667	9	5.03333	282.833	4.13333	2.76667	18.4	55.2667	1.46667
2020-07-04	3.79999	1.7	2.53333	0.466667	9.46667	6.56667	31.9333	43.0333	3.73334	4.03333	36.6667	3.03333	5.73334	2.83333	9.99999	17.5333	4.3	9.1	2.1	21.2667	3.03333	44.0667	15.8667	1.56667	77.9	2.63333	5.6	100.8	39.3667	0.266667	113.467	1.1	298.167	12.2667	11.5	40.4	3.9	51.2667	2.7	5.33333	2.33333	8.6	5.53333	295.433	4.83333	2.73333	18.4667	58.7333	2.06667
2020-07-05	3.66667	2.26667	2.96667	0.6	10.1333	6.63333	30.4	43.7333	3.66667	4.6	37.9	3.86667	5.7	2.3	9.93333	17.4	4.16667	10.2	2.06667	20.6	2.5	43.5667	16.1	2.3	82.5667	2.9	5.76667	100.167	39.3333	0.333333	114.667	1.06667	297.1	11.8	12.0333	40.2333	4.23333	52.2666	2.63333	5.03334	2.53333	9.53334	6.16666	302.833	4.56666	3.4	19.0667	61.6667	2.13333
2020-07-06	4.66667	1.66666	2.66667	0.633333	11	7.73333	32.3	43.3667	3.76667	4.56667	39.5667	2.36667	5.6	2.8	8.96667	18.3333	4.93334	9.8	1.9	22.6667	2.36666	46.0333	17.3667	1.8	82.4667	3.3	5.8	103.667	41.9	0.466667	118.167	1.1	312.567	11.2	13.5333	39.6	3.56667	53	2.86667	5.33333	2.63333	8.66666	6.5	310.167	5.5	2.93333	21.6	61.8667	1.8
2020-07-07	5.23333	2.13334	2.6	0.566667	9.93333	6.93333	33	44.5	3.43333	4.66667	42.2333	3.83333	6.59999	3.06667	11.1	20.9667	5.16667	11.1333	1.6	22.4	2.36667	44.7	18.2	1.93333	88.5	3.7	5.60001	105.7	44	0.166666	122.533	1.46667	325.733	14	13.6667	39.9	3.63333	53.0333	3.2	6.1	2.33334	9.03334	6.03333	317.033	5.16666	3.6	19.6667	62.2333	1.9
2020-07-08	4.5	1.83333	3	0.933334	12.5667	7.83333	33.6333	46.9333	3.73333	4.1	43.0667	3.36667	6.2	2.93333	10.5	21.3	6.73333	10.9667	1.8	21.7667	2.86666	48.4	18.3667	1.66666	91.7667	3.26667	6.7	111.233	44.9	0.333334	127.467	1.1	327.233	14.4333	14.2667	45.2	4.53333	57.1	2.93334	6.33333	2.56666	9.86666	6.83333	326.133	4.93334	3.53333	20.8667	65.9	1.83334
2020-07-09	5.3	1.96667	2.8	0.533333	12.4333	7.60001	34.5333	48.3667	4.66667	5	44.9333	3.73334	6.5	3.26667	11.0333	21.3	6.9	11.0667	1.86667	24.1667	2.83333	51.9	17.9667	2.76667	97.0667	3.46667	7.66666	110.8	44.1333	0.166666	131.433	0.899999	339.133	12.4	13.1667	45.1667	4.93334	57.9667	3.66666	6.3	2.56667	10.7	6.63333	337.3	6.1	3.73333	21.9333	65.5667	2.16667
2020-07-10	6.5	1.8	2.8	0.666667	11.2333	8.9	35.7667	50.3667	3.56667	5.5	44.9	4.56667	6.5	3.63333	11.9	23.4	7.43333	11.3333	1.76667	24	3.03333	51.9667	19.7	2.4	95.8	3.5	6.93334	117.167	46.0667	0.366667	132.367	1.1	345.633	15.0667	15.9667	45.8	4.53333	56.8667	3.2	6.76667	2.73333	10.2333	6.43333	337.267	5.16667	4.2	22.2667	65.4	2.36667
2020-07-11	5.6	2.23334	3.3	0.333333	14.2	8.43333	34.6667	52.0666	3.96666	4.96667	47.3667	4.13333	7.13334	3.43334	12.6667	24.3333	7.03333	11.2	1.6	23.6333	3.1	52.6667	19.9333	2.7	99.8667	4.46667	7.53333	119.067	48.2333	0.166667	134.233	1.23333	353.767	15.0667	15.3333	48.3333	5.4	59.9666	3.2	6.73333	3	10.3	6.9	348.4	6.13333	3.96666	23.8	69.3667	2.06667
2020-07-12	5.16667	1.96666	3.9	0.5	15.1667	8.6	36.8667	49.2667	4.5	5.23333	49	4.23333	7.16666	3.89999	13.4333	24.2	8.76667	12.4	1.6	23.5	3	52.9	20.5666	2.9	106.6	4.06666	7.5	118.9	47.8667	0.4	136.133	1.3	372.4	15.2333	14.6333	50.2667	4.73333	61.1	3	6.5	2.66667	10.7667	6.9	361.633	5	4.56667	25.1	70.4666	2.26667
2020-07-13	6.06666	2.26667	3.23333	0.600002	15.3	8.8	37.9333	51.4	4.76667	5.86667	49.6333	4.1	7.6	3.7	13.2667	26.9667	8.03334	11.9	1.36667	26.5	3.06667	52.5333	20.2667	2.9	107.933	3.46667	7.10001	120.233	49.2	0.5	147	1.56667	372.067	17	16.4667	49.1333	5.6	63.5667	3.36667	6.59999	2.7	11.3333	7.33334	365.567	6.7	4.56666	24.3333	71	2.33333
2020-07-14	5.96667	2.53333	3.1	0.566667	15.2333	9.76666	37.4667	49.4333	3.63333	5.43333	49.8	4.56667	8	4.23333	13.5667	25.9333	8.36666	12.9	1.66666	25.4	3.46667	57.9333	22.4	2.4	111.5	4.4	8.29999	128.267	50.4666	0.299999	152.6	1.33333	377.3	17.1667	17.9333	52.6333	5.06667	66.2666	3.2	8.26667	3.2	11.2667	7.29999	370.633	5	5.43334	25.5333	73.7	2.26667
2020-07-15	5.56666	2.33334	3.63334	0.366666	16.3	9.86667	39.6667	54.2	4.13333	6.46666	51.2	3.93334	7.2	3.86666	14.4	26.3	8.50001	13.4	1.93334	24.6667	3.93333	55.9333	21.2	3.1	114	4.06667	8.76667	131.067	53.2	0.400002	145.333	1.5	383.9	17.3	17.2667	53.3667	6.1	68.6	3.96667	6.96667	3.36667	11.2333	7.93333	373.5	7.63333	4.9	26.9333	75.4667	2.43333
2020-07-16	6.43334	2.5	4.4	0.933334	16.6333	9.19999	39.3	54.6333	4.16667	4.86667	53.7333	3.63333	7.89999	3.7	15.1667	28.0667	9.06666	13.7334	1.6	25.6333	3.8	57.6334	23.6333	2.73333	116.333	3.83334	9.10001	128.3	52.9	0.433332	150.933	1.36667	392.867	17.0667	17.3666	55.7333	5.4	70.3	3.86667	8.06666	3.3	11.8	7.16666	390.967	6	4.56667	26.4667	76.6333	2.26667
2020-07-17	6.23333	2.33333	4	0.699998	16.2333	9.66667	39.6333	56.0667	4.83333	6.36667	54.7667	4.06666	7.83334	4.46667	14.9	28	8.53333	13.7	1.73333	26.3667	3.6	63	21.9	3.33333	118	4.46666	7.69999	124.5	53.8667	0.666666	153.667	1.73333	402.9	16.8667	17.4	56.1666	6.36666	70.2333	3.53333	7.8	3.56667	12.6333	8.00001	388.467	6.53333	5.23334	28.4	76.6333	1.83333
2020-07-18	6.26667	2.53333	5	0.866667	16.2667	10.4333	38.8667	54.7	4.03333	6.33333	52.8	5.13334	7.76667	3.60001	15.8	30.4667	9.36667	13.8667	1.83333	24.3333	3.33333	58.7333	24.8333	3.76667	124.2	3.86667	9.23333	130.9	56.6333	0.6	155.4	1.43333	409.1	17.2	17.3	56.2333	6.26667	72.0333	4.13333	7.83334	3.5	12.6667	8.06667	395.4	7.36667	5.8	28.0333	76.2333	2.26667
2020-07-19	6.4	2.93333	4.36667	1.03333	17.3667	10.3667	42.6666	56.5	4.5	5.36666	57.1667	4.5	8.06667	4.83333	16.7	30	9.16667	14.6	1.6	24.6333	3.16667	59.3667	25	3.13334	126.6	4.9	9.43333	127.7	56.6667	0.466667	155.1	1.7	415.233	16.7667	18.1667	60.6	6.83333	74.4	4.46666	8.26667	3.26667	12.7667	7.56666	399.433	6.06666	5.76666	29.4333	75.8667	2.7
2020-07-20	6.63333	2.53334	5.2	0.900001	16.3333	9.90001	42.0333	59.3667	5.66667	6.56667	55.7	3.93333	8	4.53333	15.6	31.3	8.93333	13.3	1.7	24.2	4.5	62.5	25.3333	3.93334	125.7	4.6	9.5	133.5	55.6	0.566668	159.533	1.66667	402.767	16.1333	18.1333	58.6	6.66667	74.4667	3.83334	8.56666	3.4	11.8	9.30001	405.967	7.9	5.76667	31.2333	75.7667	2.5
2020-07-21	7.66666	3.13333	4.86666	0.766666	17.5333	10.3	40.6667	57.8333	5.23333	7.16667	59.1667	5.1	8.36667	5.03333	16.1334	31.4333	9.29999	15.1333	1.8	23.2333	3.3	60.6333	26.0333	3.59999	126.933	4.4	9.9	133.1	59	0.633333	158.633	1.5	417.867	17.5	19.2	62.3667	6.53333	74.6333	4.36667	9.16667	3.1	13.2667	7.96667	400.767	7.7	7.03334	31.7	76.7	2.93333
2020-07-22	7.13333	2.8	5.36666	1.16667	17.8333	10.6	44.2667	60.3	4.9	6.66666	60.8	4.83334	9.59999	4.5	17.1	31.2667	9.76667	13.7333	1.7	26.3333	4.13333	60.4	26.2333	4.66667	126.9	4.53334	10.4333	135.267	61.4333	0.566666	160.8	1.76666	420.367	18	17.6	61.4333	6.90001	74.4	4.4	9.83333	3.63333	12.1	9.03333	410.467	7.53333	6.96666	32.8667	79.1	2.7
2020-07-23	7.26667	3.43334	5.43334	1	17.4	9.66668	43.4	58.4	4.83334	6.56667	62.2	5.33333	9.06667	4.93334	17.2667	34.2	8.66667	14.1667	1.66667	25.2	4.36666	59.8666	25.5666	4.23334	133.433	4.26666	11.8	134.533	58.2	0.566668	158.367	1.33333	419.367	19	18.5333	63.0667	6.66666	76.5333	4.13333	8.56668	3.56667	13.5667	8.13334	411.667	7.33334	6.23334	32.5	78.8	3.3
2020-07-24	6.90001	3.2	4.73334	0.866668	20.3333	11.0667	43.1667	59.5666	4.66666	7.16666	62.6333	6.2	9.36665	5.26666	17.3	34.6667	8.96667	13.9333	1.73333	24.2667	3.5	61.9333	28.3333	5.16667	130.967	4.53333	11	136.133	58.9333	0.466665	159.267	2.1	418.467	17.7333	19.3667	65.5333	7.46667	76.1666	4.23334	9.93332	3.6	13.1	8.4	414.567	7.63333	6.66666	34.7	78.3	3.3
2020-07-25	7.5	3.56667	4.53333	1.13333	20.4	10.1	43.8667	59.4	4.23334	7.63334	63.6	5.26666	10.2333	5.43334	18.3667	33.5333	10.1333	13.9333	1.36667	24.4	3.56667	61.2333	28.4	5.86667	134.1	5.1	11.4333	134.9	61.6333	1.13333	159.167	1.5	422.2	17.5333	19.6333	66.6334	6.8	77.4001	4.5	9.66667	2.73333	13.3667	8.96666	418.333	7.43333	6.93334	33.8333	78.9333	3.03333
2020-07-26	7.1	4.1	4.66666	0.933333	20.4	10.6333	45.3333	60.8333	5.43334	6.86666	64.7333	5.3	9.36667	6.36666	17.9667	36.0667	9.56666	12.0667	2	24.7	4.3	61.3666	25.7333	5.6	137.133	4.86666	13	134.167	62.1333	0.733334	160.533	1.83333	424	19.1333	18.6667	64.8	7.43334	75.4	5.53333	10	3.9	12.3	9.53333	420.833	8.1	6.2	34.3333	80.8	3.43333
2020-07-27	5.99999	3.50001	4.90001	1	22.1	10.0667	40.0334	58.3667	4.79999	7.66667	65.3	5.7	9.69999	5.1	18.5667	36.4	10.5	13.0333	1.8	23.7333	3.8	63.5667	28.3	6.16666	136.033	5.66667	11.6333	136.467	60.8	0.6	156.333	2.03333	415.933	18.9667	20.2	67.9666	7.56666	79.0667	5.86666	9.43334	3.76667	12.6	9.16667	413.367	8.33333	7.63333	32.7667	81.1334	3.36666
2020-07-28	7.43333	3.7	5.83333	0.800001	20.7333	10.4	40.2	61.1333	4.86666	7.76666	69.8333	5.5	9.93334	6	18.9	38.7	9.86666	11.8	2.16666	24.5	4.06666	62.6999	29.8666	5.66667	139.167	4.66667	12.5333	136.4	62.0667	0.633333	157.033	1.8	417.3	18.2667	20.4	68.4667	7	76.0667	5.73334	9.4	3.96667	12.4333	10.6667	405.1	8.16667	7	37.7333	78.0999	3.36667
2020-07-29	7.3	3.6	5.6	1.06667	20.1333	8.80002	42.3667	60.4	6.30001	7.73333	67.9333	5.13334	8.66666	5.26667	18.5333	37.1	9.26667	13.7	2.23333	23.9667	4.23334	59.5334	26.8	5.73333	140.3	5	12.4333	135.1	61.5	0.5	158.567	1.83333	415.633	18.7	20	69.0667	7.06667	78.6333	5.63333	9.96666	3.53333	12.1667	8.13334	415.067	8.33333	7.23333	35	79.3667	2.76667
2020-07-30	7.06667	3.93333	5.5	0.833333	21.0333	10.6	40.2333	57.4	6.69999	7.36666	67.3333	5.9	9.23335	6.03334	18.9333	41.0666	9.7	12.7	2.33334	22.7667	3.96667	59.1667	29.2667	6.03334	138.267	4.93334	12.9	130	64.1667	0.6	153.767	1.8	407.6	17.9	20.3333	69.6	7.1	73.4667	5.6	10.4333	3.4	12.2333	10.5	400.867	9.06667	7.16667	37.8334	75.1667	3.66667
2020-07-31	7.80001	4.03333	5.63334	1.1	21.5	11.8	40.5667	57.3666	6.23334	7.40001	71.9	5.96667	9.36666	5.7	17.9333	39.1333	9.36667	12.1667	2.4	23.4333	3.83334	60.5667	30.3667	6.49999	141.7	3.9	12.6667	130.8	63.5333	0.799999	150.267	2.26667	407.967	19	21.9334	71.4667	7.16667	73.9	5.96667	9.86666	3.63333	12	9.26667	395.467	8.4	7.90001	35.8	76.9667	3.46667
2020-08-01	7.19999	4.16667	5.83334	0.833333	20.5	10.4333	40.2	56.0333	6.36667	7.36667	68.4333	5.36666	10.1667	6.13334	17.4	41.2667	9.2	12.9667	1.93333	23.7667	4.1	62.9333	27.9	6.46666	145	5.93333	11.9	129.767	63.3333	0.666668	150.833	2.23333	402.167	18.6667	22.3667	71.5667	7.46667	74.5	5.8	9.50001	3.26667	11.3667	10.4	395.367	9.2	6.86666	35.6333	74.9	3.6
2020-08-02	8.13334	4.26667	4.76666	1.03333	22.2	9.36668	36.9666	57.5333	6.56666	7.59999	69.6	5.63334	9.13333	5.2	17.9667	38.3334	10	12.2	1.9	24.1	4.2	59.1	27.7667	6	145.367	5.36667	11.7333	127.833	65.5333	0.699999	144.867	2	395.733	19	20.2667	69	7.16666	74.2	5.1	10.8	3.9	9.99998	9.93332	394.2	8.66666	8.83334	37.9334	74.8	3.53333
2020-08-03	7.2	3.93333	5.7	0.966668	20.6333	11.3	39.4667	55.1334	6	7.50001	68.3	6.06667	9.46668	5.9	17.6333	39.2333	10.2667	12.8333	2	22.7667	4.26666	59.9667	29.1667	7.33334	141.8	5.4	11.9333	126.167	63.1333	0.733334	146.6	2.13333	395.8	19.5334	21.7667	70.6334	6.76667	69.8667	6.26667	11.2333	4.1	11.4	9.46667	382.067	9.90001	6.56667	38.3	77.0667	4.06667
2020-08-04	7.06667	4.73333	5.76667	1.26666	22.5667	9.76666	37.3333	56.1333	5.86666	7.39999	68.9667	5.23334	8.63332	5.56666	18.1333	40.2667	9.33333	12.5	1.8	22	3.93334	57.8667	29.2667	6.36666	147.2	5.13333	13.1	121.967	62.9	0.666668	145.933	2.4	390.333	18.8333	22.0667	70.0667	7.26667	71.8	5.76667	9.16666	4.23333	11.5	9.96666	378.7	8.89999	6.76667	37.3333	72.6667	3.5
2020-08-05	8.76666	3.6	5	1.36667	21.3	9.50001	38.2	51.9	6.60001	7.73333	73.4	5.8	9.73333	6.3	18.4334	38.6	9.33333	12.0334	2.43333	21.8333	4.46666	57.5666	30.0667	5.8	143.4	5.13334	12.9333	123.633	65.4	0.766666	138.1	2.66667	375.8	19.2667	21	71.3333	7.43333	73.1334	5.16666	9.73334	4.46667	10.8667	10.4667	371.9	10.1	6.73333	34.4667	73.2333	3.46666
2020-08-06	7.6	3.7	5.93333	1.23333	23.4	8.89999	36.2667	53.7333	6.6	7.33334	71.5	5.7	9.23334	5.83333	17.0666	41.2	10.4667	12.7	1.66667	23.1333	4.06667	57.8	28.6	6.16667	143.767	6.4	12.4667	117.3	62.0334	0.533333	135.1	2.8	372.5	19.3	21.8333	71.0666	7.89999	69.1666	5.30001	10.1	4.03333	11.6667	11.6333	365.067	9.63333	7.06667	38.3667	72.2667	3.63333
2020-08-07	7.76667	4	5.03333	1.6	21.7333	9.2	36.3	53.1334	6.33334	7.03332	73.4333	6.46667	8.50001	5.9	17.9667	41.1666	9.06665	10.5667	2.13334	22.1333	4.6	57.2667	30.8334	7.43333	143	5.53332	11.5333	115.267	60.8	0.533333	129.667	2.13334	365.6	17.6	22.0667	70.8667	6.86667	69.0667	5.7	11	4.16666	10.0667	11.4	353.633	8.83332	7.29999	38.2667	68.4667	3.16667
2020-08-08	7.83333	4.16667	5.36668	0.866668	22.3667	8.96668	35.8666	52.3	6.06666	7.73334	70.6333	5.66666	10.1333	6.03334	16.6667	38.9	11.3667	11.2667	2.53333	21.6666	4.16666	55.6333	29.4333	6.50001	142.933	5.7	11.3	111.333	63.1666	0.6	129.233	2.8	356.067	17.7333	19.8667	67.9333	7.63334	67.7333	5.43333	10.7667	4.1	11.0333	11.3667	339.567	8.93334	6.8	39.0333	67.9	3.06666
2020-08-09	8.00001	3.50001	4.83334	1.2	22.4667	9.39999	34.9333	51.5333	6.63333	7.63334	70.0333	4.96667	9.69998	5.89999	15.5333	39.9	9.43332	10.4333	2.6	21.2333	4.46667	54.1667	30.3	6.9	142.433	5.4	12.4667	106.533	58.6334	0.766666	126.233	2.46667	348.267	17.2	19.2667	66.1001	7.73331	65.7	5.86666	10.4667	4.3	10.7333	11.5667	334.8	9.7	8.13334	36.1333	71.1667	2.83333
2020-08-10	6.73332	3.79999	5.33333	0.966665	22	7.83334	33.8	48.0666	6.03334	7.26666	68.3667	6.23333	9.3	5.83335	15.9667	39.4	8.76668	10.6	2.16666	20.6334	4.76666	53.8667	29.3333	7.06665	141.167	5.3	12.3333	109.2	59.2	0.633335	122.233	2.76666	339.033	18.4	20.8667	68.4333	8.36667	62.6	5.73334	11.3	4.46666	9.8	10.3333	322.3	9.73334	6.86666	39.4667	67.2	3.70001
2020-08-11	7.93335	3.43334	5.73334	0.833336	21.5	8.49999	33.2666	48.4667	6.4	8.16668	70.5	5.49999	8.6	5.96666	15.6333	38.5667	11.2	9.7	2.83334	20.3	4.73333	50.4	30.4667	6.9	136.9	5.23334	12.4667	104.7	61	0.599998	124.333	3.2	332.667	16.9	19.6333	64.9	7.3	60.0333	6	11.3333	5.06667	10.3667	10.9	320.2	10.2	7.10001	36.8333	64.3333	3.5
2020-08-12	8.16666	3.43332	4.46667	1.1	23.3	7.63334	30.7	46.9667	6.03333	7.89999	65.7667	5.86667	9.59999	5.56668	16.1667	37.1	9.43332	9.53336	2.56667	19.3	4.5	50.2	29.7334	6.93333	133.133	4.99999	12.2333	101.067	58.3667	0.433334	116.133	3.23334	314.567	17.5	18.7	68.0334	7.76668	59.7667	6.1	11.4	5.23333	8.86665	10.3667	304.833	8.70001	7.83333	37.5	62.7333	3.46666
2020-08-13	8.06668	3.86667	5.03333	1.03333	21.5666	6.86668	31.3667	46.7	6.3	6.86668	70.3334	5.79999	9.63334	5.4	15.5667	35.6666	9.80001	8.80002	2.63333	19.2	4.96667	46.9333	27	7.43333	133.267	4.96667	12.1667	97.5333	55.7999	0.599998	112.933	3	314.467	17.3667	19.4667	65.9	7.49998	59.4333	5.46667	11.4333	5.7	9.53334	11.3333	299.867	8.93333	7.76665	37.5667	61.3	3.13334
2020-08-14	8.66666	3.3	4.7	0.800001	20.7667	7.73331	30.3667	44.5667	6.2	7.33332	69.7666	5.00001	8.66669	5.39999	15.5667	37.9333	9.09999	9.53333	2.06667	18.4667	4.56667	48.1	27.4667	7.10001	131.9	5.66667	11.4667	95.1333	55.2334	0.566666	110.3	2.96666	298.767	17.4666	19.6	63.8333	6.93335	55.7333	5.36667	11.4	5.4	9.03333	11.6	284.033	10.2	6.56667	37.2	59.1333	3.83333
2020-08-15	7.13334	3.53333	5.1	0.733333	21.4667	6.83335	29.8	41.2666	6.46667	8.13334	67.8	5.63333	8.89999	5.16668	14.6334	36	9.83334	8.70003	2.39999	18.8	4.76667	46.2667	27.5666	7.06666	127	5.33333	11.7667	90.2334	55.0333	0.466667	108.1	2.53334	292.6	18.2	21.2667	64.3333	6.5	56.5	5.4	10.8	5.06667	9.96666	10.8333	281.233	9.13334	6.46667	35.2334	57.6	4.46666
2020-08-16	7.63334	3.9	4.53334	0.699999	21.8	7.13332	30.0667	40.7	6.33333	8.33333	68.1667	5.80001	8.2	4.93333	15.2333	35.8666	10.4667	7.96661	2.36667	18.0333	4.53333	43.8	26.1333	6.76666	124.733	5.56667	12.0667	86.9333	54.1333	0.533333	102.4	2.99999	280.3	17.5667	20.1666	65.2667	6.56667	54.1	5.43333	10.1333	5.53333	8.16667	10.5333	272.7	8.79999	6.66668	35.5333	52.9667	3.5
2020-08-17	7.83332	3.53333	5.46666	0.699999	21.4333	5.86665	26.8333	39.7	6.2	8.13334	65.9999	5.13332	7.86665	4.83334	13.9333	34.2	7.99998	8.40002	2.86667	20.1667	5.43333	44.5334	24.6667	6.59999	123.4	5.5	11.6	83.9001	53.6333	0.600002	100.967	2.83334	266.533	17.6667	19.5667	64	7.43334	48.1333	4.93334	10.7333	5.3	8.00002	12.0333	261.4	9.76667	6.8	34.3	50.6334	3.63333
2020-08-18	7.6	3.23333	4.8	0.600001	22.3334	6.16668	28.1333	38.6667	6.43334	7.89999	66.8667	5.26667	7.33333	5.66666	15.0667	34	8.80001	7.96664	2.63333	17.6	4.7	41.4666	26.2667	6.66668	119.767	5.9	11.3	82.3666	49.2667	0.533333	96.2334	2.76667	267.067	17.1333	20.5	62.5667	6.96666	53.0667	5.13332	10.2	5.26667	8.36664	12.1	257.767	7.96667	6.43332	35.3667	49.3	3.6
2020-08-19	7.53335	2.96667	4.53333	0.766666	21.5	5.69999	26.4333	36.5667	5.83333	8.03333	62.4666	5.13333	6.76669	5	14.5667	34.8667	9.33335	7.90002	3.23334	16.8667	4.63333	42.8	23.5333	5.79999	119.6	5.06667	11.3	78.3	49.8	1.06667	93.0667	2.73333	246.433	17.5	19.0667	60.2333	7.2	48.7333	5.26667	10.2	5.53334	8.03337	10.5	244.433	9.36667	6.2	33.8333	48.5333	3.4
2020-08-20	6.43332	3.6	4.93333	0.799999	21.6	5.76668	25.0667	36.2667	6.73333	6.83334	63.6667	5.43333	6.53333	5.93333	14.2333	34.6333	8.89998	6.89999	2.53333	18.7333	4.26667	39.5	23.3333	6.1	121.5	5.6	11.5666	75.9	47.4333	0.733334	89.6667	2.5	241.567	17.7333	18.1333	59.9334	6.53334	47.8999	4.76667	8.76667	4.56665	7.69998	12.2	237.2	9.19999	5.83334	33.8333	45.6667	3.76666
2020-08-21	7.00001	3.16667	5.1	1.16667	20.8	6.53333	24.6	34.4667	5.9	6.76667	62.1	4.6	6.80001	5.83334	12.8333	32.5667	8.76669	6.76666	3.10001	17	3.76667	36.9333	24.6	5.63333	116.967	4.76666	10.1	72.5666	43.8667	0.733334	90.0332	2.6	235.333	17.3	19.4	58.5666	6.93333	44.3668	5	9.73332	4.66668	7.46667	11.6333	229.333	8.63334	6.33332	33.3667	44.9333	3.26667
2020-08-22	7.79999	3.39999	4.36666	0.533331	19.7333	5.93334	24.8334	32.9666	5.8	7.46667	58.4	4.33334	6.83332	5.63333	13.6	33.8334	8.63331	6.33334	2.56667	16.1333	4.23333	35.9	22.5334	5.19999	111.2	5.23334	11.9667	70.6668	41.3333	1.23333	84.5667	2.36667	222.534	17.4667	18.1	55.6333	5.7	45.5999	4.86666	9.00001	5.33332	7.5	10.0333	223.1	8.59999	4.76668	32.1666	43.1667	3.16667
2020-08-23	6.56668	2.93335	4.73335	0.800001	21	5.63334	24.5333	30.2667	6.56666	6.09999	58.6334	5.00001	6.36667	5.79999	12.9333	30.7666	8.66668	6.89999	2.76667	15.4667	4.76667	35.6334	22.8667	5.2	110.267	4.8	11.1	67.2666	42.9333	0.833332	79.6667	2.3	211.867	16.8333	17.4666	56.2001	6.43333	42.5	4.63334	9.16667	4.86667	6.70001	10.8667	208.333	8.13333	5.63332	32.7333	40.3333	3.76666
2020-08-24	6.29999	3.3	4.69999	0.933332	21	5.39999	21.2333	29.4666	6.03333	7.2	56.6333	4.03333	5.59999	5.70001	12.6667	30.9	7.76666	5.46664	2.63333	15.0667	4.33334	32.8	21.4	5.23334	102.667	4.76667	9.46666	64.9001	41.2334	0.866669	78.3	2.36667	206.233	17.4333	19.2667	56	5.66666	42.4999	4.6	8.63335	5.4	6.73334	10.2333	201.8	8.76667	5.00001	31.8667	38.8999	3.93333
2020-08-25	6.46667	3.03333	4.36668	0.833334	19.9333	4.73332	21.8	29.8	6	6.63333	53.2667	5.2	6.13333	5.93333	11.4667	30.3	8.66668	6.20001	2.23334	14.4334	4.23334	30.9	22.1	5.3	103.6	4.46667	10.4333	61.6	38.7333	0.633331	74.5667	1.8	191.933	16.1333	16.6333	55	5.46667	40.3334	4.16667	8.76665	5.43333	5.63333	9.96666	195.6	8.16668	5.73335	29.5	36.0001	2.96667
2020-08-26	6.59999	2.60001	4.59999	0.9	18.8333	4.7	20.6667	27.1	6.53333	7.36667	58.3333	4.03334	5.66667	5.76667	11.3	31.6333	8.06665	6.73334	2.36666	14.6333	4.36666	31.3333	22.3333	4.93335	101.5	4.4	9.86666	61.6666	36.2333	0.566669	69.8668	2.63333	187.667	15.9	17.2333	54.4333	6.09999	39.3	4.46666	7.66666	4.39999	6.59999	11.6667	187.467	8.1	5.53332	28.7	36.9332	4
2020-08-27	6.53334	2.69999	4.36667	0.766668	17.5667	5.23334	18.9	25.6667	6.23334	6.86666	52.3334	4.03332	5.23334	4.83333	10.9333	29.8	8.33335	5.53333	2.66667	13.3667	3.56667	29.3666	19.7333	5.16665	98.5333	4.1	9.2	54.6334	36.8	0.933331	65.7667	2.16667	179.333	14.8667	16.1667	50.2666	5.63335	35.9333	4.3	9.36667	5.50001	5.36668	9.66668	177.667	6.93332	4.60001	29.0333	34.1667	3.5
2020-08-28	7.66665	2.16667	4.30001	0.766668	18.2333	5	17.9	25.4667	6.23333	6.73333	54.7	4.66668	5.66666	5.86667	10.7667	28.1	8.00001	5	2.63333	13.8333	3.96666	28.4	21.2667	5.53336	97.0667	4.33333	9.26667	57.7666	35.7	0.966667	63.3999	2.4	171.5	14.1	17.1667	48.2666	5.49999	34.3	4.3	8.33334	4.36666	5.49995	10.6333	167.533	9.03334	5.06666	28.9	32.6	3.03333
2020-08-29	6.40001	2.56668	4.19999	1.1	17.3667	4.39999	17.2667	23.3	6.63334	7.06666	54.7	5.13332	5.56667	5.46666	10.8333	25.3667	7.83332	5.39999	2.36667	12.5333	3.6	27	19.5667	4.73333	97.2333	3.96668	7.96667	53.8334	33.6666	0.799999	59.9667	2	163.233	14.9333	16.1	48.1667	5.03334	34.7666	4.00001	8.03333	4.66666	4.90001	9.93333	165.6	8.36666	5.03333	29.2667	33	3.03333
2020-08-30	6.33334	2.53333	4.03333	0.466665	17.5667	3.93335	16.8	22.6333	7.29999	6.30002	50.9666	4.46667	5.10002	5.3	10.7	26	7.76665	4.8667	1.89999	13.1333	4.16668	26.7	19.5667	4.69998	89.3667	3.76666	9.26666	50.4999	31.9	0.633335	59.4666	2.13334	159.033	13.9667	15.6667	48.0333	4.99999	33.4	3.49999	8.26666	4.43334	5.23335	9.53335	157.067	7.33332	4.53333	28.8	31.0666	3.16667
2020-08-31	7.10001	1.93334	4.43334	0.799999	16.2666	3.96667	16.3	19.5334	7.06667	5.79999	52.8	3.99999	4.86667	5.4	9.73333	24.9333	8.23335	5.33331	2.60001	11.6	4	23.5	20.4333	4.83334	84.6666	3.4	8.66665	50.1666	31.0333	0.433334	55.1334	2.06666	150.4	12.7667	14.9334	47.5	5.70001	31.6	3.86666	7.30002	4.56666	5.46664	9.96666	153.167	7.60001	4.26667	28.1333	26.6	3.56666
2020-09-01	5.56667	2.13332	4.19999	1.03333	14	3.2	15.8	20.9666	5.96666	4.93333	47.9667	3.83334	4.66666	4.23334	10.2333	22.0333	8.03333	4.46667	2.06666	13.2667	3.23332	24.5	20.4667	3.86668	85.2	3.96667	7.90001	44.1334	26.8333	0.633331	53.9667	2.13334	147.367	13.5333	14.7	44.9667	4.69999	29.1666	3.83334	8.19999	5.20001	4.13336	9.33335	146.167	8.06667	4.09999	29.1667	27	3.1
2020-09-02	5.96664	2.1	4.13334	0.9	14.6666	3.43332	14.5	20.3333	6.26667	5.7	47.2333	3.46667	4.73332	4	9.16667	22.5333	7.33333	4.63333	2.60001	13.2	4.00002	23.8333	17.1	4.46667	81.1999	3.7	8.00001	43.8333	27.7333	0.666668	49.2667	1.86666	139.734	13.0667	15.9	45.4333	4.56667	29.8	3.9	7.83334	4.9	3.96667	9.43333	139.367	6.16668	4.53335	24.7999	25.4667	3.3
2020-09-03	5.7	1.93335	3.93333	0.766666	14.5333	2.89999	12.9333	19.3667	6.66666	5.53334	47.5666	3.89999	4.20001	4.53334	9.63335	22	6.39999	3.93332	2.53333	11.8	3.26665	21.4334	18.4	4.03333	78.3667	3.63332	8.23334	42.1333	24.0666	0.433334	49.3666	2.33333	131.9	13.0667	13.9667	41.5	4.80001	28.0667	2.96666	6.66666	5.26666	4.09998	10.0333	134.933	7.06666	4.23332	24.8334	25.3999	3.23334
2020-09-04	4.70002	2.53332	3.13333	0.9	12.9334	3.60001	13.2333	18.5	6.96667	5.43332	42.8667	3.23335	4.33331	4.83332	9.56665	22.1333	6.76667	4.29999	2.6	11.4	3.73334	20.1333	17.4667	4.4	76.0666	3.40001	6.76667	39.5667	28.1	0.666664	47.3334	1.56666	125.3	11.2	13.2	43.1667	5.19999	26.6667	3.16666	7.16667	5.06667	3.80002	8.39998	123.067	6.73335	3.3	25.9333	22.1001	2.99999
2020-09-05	4.56666	2.10001	3.30002	0.900003	14.5	3.33334	11.2667	17.0001	5.96667	5.66668	43.2667	3.49998	4.33334	4.06666	7.79998	19.6	6.3	3.66669	1.83334	12.8667	3.7	19.3667	17.2	3.96666	72.0334	3.1	7.06664	37.1	24.5999	0.366669	41.1333	1.93334	120.533	11.4667	11.8	39.0333	5.46667	24.1666	3.06667	6.96666	4.43333	3.69998	8.80002	118.2	6.16666	3.50001	24.2666	22.6333	2.63334
2020-09-06	5.43335	2.26667	3.56665	0.799997	12.8999	3.43332	10.6	15.6666	6.59999	4.86666	41.2333	3.63335	3.70001	3.66668	8.56668	19.5667	6.06667	4.30002	2.83334	12.2667	3.63333	19.4333	17.3333	4.19999	70.5666	3.16668	6.96667	36.4666	23.1001	0.533333	41.8666	1.7	117.267	10.6	12.5667	42	4.06665	25.3334	3.26666	6.59999	4.6	3.33334	8.06666	113.3	6.03333	3.86666	25.1334	20.5666	2.66667
2020-09-07	5.03332	1.6	3.8	0.733335	12.9334	2.46667	10.2666	14.5334	5.93334	4.79999	39.7667	3.29998	3.60001	3.76667	7.49998	19.3333	6.2	3.56665	2.06666	11.6667	3.73333	19.3667	16.4333	3.60001	68.8	3.36666	5.80001	36.2	22.4	0.633331	42.7001	2.1	111.267	11.6333	11.9333	38.1999	4.36667	22.7	2.93333	5.83334	4.26667	3.56665	8.36668	107.867	6.23334	3.06667	22.7	20.6333	2.7
2020-09-08	4.63334	2.03333	3.53333	0.733332	11.6333	3.39999	10.1334	13.8333	5.5	5.26667	38.7	3.33334	3.89999	3.63333	7.90005	18.8334	6.10001	4	2.3	11.5333	2.76668	17.1334	16	3.53333	63.2333	3.23333	5.79998	32.1333	19.4	0.800003	37.6667	1.73333	101.133	12.6667	11.3333	38.3	4.16666	21.9333	2.56667	5.99999	4.43334	3.60004	7.13331	105.3	5.29999	3.19999	24	19.8	2.83333
2020-09-09	4.96667	2.30001	3.33335	0.866667	12	2.56667	9.06664	13.4667	5.69999	4.8	36.2666	2.83334	3.49998	4.16666	6.3333	16.2999	6.06665	3.70001	2	11.2	2.99999	16.9333	15.4	2.86667	62.6667	3.16668	5.60003	32.1001	19.8667	0.633331	36.1	1.4	96.7	10.3666	10.5	37.3	3.96667	20.7001	3.50001	6.03336	4.79999	3.09998	8.4	98.0668	5.53333	2.43333	21.0666	17.9333	2.13333
2020-09-10	4.5	2.03333	2.89999	0.6	10.7667	2.83333	9.23332	11.7667	5.83334	5.06666	34.9334	2.73331	3.36667	3.23333	7.23333	16.8667	5.40001	3.86667	1.86667	9.20001	3.13333	14.2001	13.8667	3.33334	58.1999	3.06665	5.39999	31.1	19.9333	0.666668	34.6334	1.93332	93.8666	9.83335	10.8334	33.0333	4.20002	18.4666	3.36666	4.69998	4.06667	3.23331	7.63335	91.6666	5.16669	2.63332	20.3334	16.5001	2.56667
2020-09-11	4.30001	1.96667	2.30001	0.466667	10.9	2.03334	9.70003	11.1667	5.53333	4.50001	34.7333	2.96667	3.29999	3.9	6.33333	16.7666	4.66666	3.26663	1.8	9.93334	2.96667	14.4667	14.8333	3.73332	57.4668	2.80001	5.3	28.9	18.8333	0.633331	31.9999	1.53333	89.2668	10.5	9.16667	32.1667	3.83332	16.8999	3.13334	4.93334	4.86667	2.96667	7.3	90.3335	5.39999	2.46667	21.3667	15.8667	2.06667
2020-09-12	5	2.3	2.83333	0.766665	8.76671	2.63335	7.63331	11.0667	5.09999	4.83334	34.4333	3.00001	3.30002	3.13333	5.89999	15.8667	5.96669	3.23334	1.83333	11	2.8	14.5334	14.5334	2.76665	54.6333	2.56667	5.03332	27.3	18.0667	0.633335	30.1668	1.7	86.6	10.0333	8.8	31.8	3.93334	17.9	2.86665	4.69998	4.3	3	6.69999	82.2	4.36668	3.06666	19.7667	14.2667	2.36667
2020-09-13	4.53333	2.29999	2.76667	0.700001	10.4	1.93333	8.13333	10.1333	4.66667	3.93334	30.9334	2.93333	3.10001	2.43333	6.36667	14.2334	4.73331	3.00003	1.53334	8.86672	2.53333	13.9333	14.0333	3.13335	53.8667	2.59999	4.56667	26.1	17.9666	0.566666	28.3666	1.7	80.3333	8.9	9.33332	30.2	3.56666	16.9	2.73334	4.43335	4.76666	2.33334	7.16667	82.4	4.26665	2.43335	20.8	14.1666	2.23334
2020-09-14	4.39999	2.46667	2.66667	0.6	9.13336	2.43332	7.96666	9.0667	5.86669	4.39999	31.8666	2.5	2.76665	3.86668	5.63334	16	4.03335	2.63333	1.63332	8.56664	3.00001	14.3	12.7666	2.99998	50	2.66667	5.80002	24.7334	16.3	0.799999	26.3	1.6	75.6668	9	9.03333	30.4333	3.66667	15.1	2.7	4.73333	4.9	2.80002	8.23335	78.8332	5.46667	2.26666	19.3	14.4001	2.66667
2020-09-15	4.16668	1.69999	2.86666	0.633331	10.0667	2.13335	7.6	8.66663	5.06665	4.03333	30.0667	2.50002	2.3	2.73334	5.63332	13.4	4.79999	2.76666	1.46667	7.7	3.23334	11.5999	11.9667	2.66669	48.1333	2.93334	4.83333	22.6001	15.4	0.600002	25.6667	1.46666	73.1998	9.36668	8.46667	28.2	3.13334	15.2666	2.46666	4.83334	4.53333	2.46667	7.03333	73.3335	3.73333	1.8	18.5667	12.9	1.89999
2020-09-16	4.63334	2.16668	2.5	0.566669	10.2667	1.59998	6.43336	9.0666	4.03332	3.90001	29.8333	2.13333	2.50002	3.39999	5.33337	13.6334	5.4	3.03333	1.39999	7.96665	2.5	12.1	12.9	2.69998	46.7666	3	5.33334	22.2333	14.3333	0.433331	23.1333	1.43334	68.6334	9.06667	8.63333	27.2	3.09999	13.9667	2.20001	4.43334	4.36667	1.99997	6.33334	72.4999	4.39999	1.86667	18.0333	12.9999	1.86666
2020-09-17	4.56666	1.90001	2.16666	0.533335	8.66666	1.00003	6.26669	9.46673	4.56668	4.7	30.7334	2.16666	2.73332	3.26668	5.29995	12	4.29999	2.40002	1.46667	7.53332	2.29999	12.5334	12.1667	2.06666	44.6333	2.66667	5.16666	20.2667	14.4	0.600002	22.9667	1.30001	66.2667	8.33333	7.43333	24.5333	3.03334	14.5333	2.33332	4.16667	4.5	2.19998	7.06665	65.1334	4.63335	1.83334	16.9	12.0334	1.73334
2020-09-18	3.90001	2.23333	2.96667	0.56666	8.96666	1.36664	5.89997	7.99997	4.36666	3.26667	28.7	2.86667	2.36667	3.06666	4.06673	13.3666	4.43334	2.89999	1.26666	8.36672	2.06666	10.2	10.8667	2.93336	44.8668	2.69999	4.06668	20.2665	14.4	0.733334	22.4333	1.36666	62.5668	7.89999	7.53332	24.5	3.26668	13.3001	1.76668	3.63335	3.93333	1.90002	6.86667	62.2999	3.89998	1.53333	17.2334	11.9	1.73333
2020-09-19	3.59998	1.93333	1.96667	0.633341	8.20001	1.23332	4.30001	8.33329	4.8	3.8	24.3333	1.83332	2.40002	2.86667	4.76662	11.9	3.43333	2.19998	1.33334	7.13333	2.86668	9.76663	11.3	2.76665	41.2666	2.73332	4.66666	17.8334	13.7001	0.566666	19.6334	1.23333	57.6666	7.56668	6.66667	22.1334	3.03332	12.2666	2.09999	3.93331	4.4	1.56668	5.76669	56.6667	3.63334	1.60001	15.4333	11.4667	1.3
2020-09-20	3.73336	2.13333	2.46666	0.633327	8.13332	1.20001	5.23335	6.96674	4.03333	3.46666	26.0666	1.73334	2.39998	2.9	4.43333	11.8333	3.90001	2.46667	1.5	8.19999	2.53333	10.8333	11	2.30001	36.9999	2.66668	4.23332	16.7334	12.8	0.633335	18.4666	1.36668	58.1333	7.43331	6.70003	22.5666	2.86665	12.8333	1.80001	3.63333	4.03333	1.66666	5.53331	56.2999	3.73334	1.53333	13.8333	10.8333	1.33333
2020-09-21	3.39999	1.56668	2.30002	0.533335	8.60001	1.3	4.63331	6.10003	3.46668	3.63333	24.7	2.36668	2.09999	2.86665	4.16666	10.7	3.73332	2.33331	1.2	7.93331	2.39999	9.03336	10.9	1.96664	38.1668	1.86667	3.76669	16.2332	12.7	0.533333	18.3666	1.03332	51.2333	8.0667	5.73331	20.1001	3.30001	12.1667	1.93333	3.73334	4.16667	1.66666	6.16668	53.3667	3.60001	1.46665	15.3666	10.5334	1.43334
2020-09-22	3.86666	1.7	2.09998	0.300005	8.13335	1.36667	4.66671	6.16661	4.23332	2.86667	22.2333	1.76666	2.10001	2.53335	3.90005	10.9333	4.43333	2.26666	0.900002	7.53334	2.03334	8.79996	9.9667	2.1	37.0666	1.83333	3.06667	14.7668	12.8333	0.666664	17.4	0.800014	50.8001	7.59999	7.36668	21.6	2.5	11.2	1.66667	3.46667	3.76667	1.90002	6	52.0334	3.76666	1.60001	14.5	10.4333	1.33333
2020-09-23	3.20001	1.89999	1.8	0.466661	7.60001	1.13333	4.29999	6.86665	3.49998	3.20001	21.2	1.9	2.06668	2.99999	3.93334	9.59998	3.36666	1.8667	1.33333	7.33335	2.16666	8.26672	8.69998	2.23336	33.0666	2.13333	3.53333	15.4	10.5334	0.700001	15.7666	0.933319	49.7664	7.63332	5.89999	20.6667	2.76668	10.5333	1.63334	2.60001	3.76666	1.39996	5.16665	50.1	3.03332	1.06666	14.2333	8.96667	1.00001
2020-09-24	3.43333	1.36667	2.06667	0.633331	7	1.13335	3.99997	5.73335	3.43335	3.36666	21.5	1.13332	1.56665	2.03333	3.73328	9.49997	3.13335	1.70001	1.4	7.06666	2.63335	8.96669	8.83333	1.99998	31.0667	1.33335	4.36664	13.9	10.2333	0.600002	16.7667	0.933338	45.9336	7.06665	5.76665	18.4999	2.46665	9.60001	1.66666	2.93334	2.9	1.43338	4.8	47.9668	3.60002	1.63333	13.3333	9.13335	1.03333
2020-09-25	3.76667	1.3	1.6	0.166674	6.79997	1.03333	3.8	5.2666	3.26666	3.36666	20.6333	1.5	1.60001	2.7	3.96668	9.50005	3.36665	1.36664	0.833328	6.03331	2.29998	8.03325	8.8	2.26667	32.1	1.56665	3.16668	12.8333	10.0667	0.533333	14.4001	0.866661	42.2333	6.26668	6.43336	19.1001	2.63335	8.93333	1.46667	3.06666	3.26666	1.19995	4.83333	43.0664	3.36665	1.46667	13.0667	8.70003	1.33333
2020-09-26	3.26666	1.26666	1.43333	0.199997	7.1667	1.06667	3.2	4.26671	3.26668	2.4	20.2666	1.56667	2.13335	1.96667	4.13335	8.46669	3.43333	1.33334	1.26668	6.33333	2.03335	6.33337	7.99997	2	30.2667	1.33333	3.4333	12.5667	8.59996	0.799995	14.1334	0.733341	42.4333	6.53335	5.46664	17.4333	2.33332	9.29994	1.46664	2.83333	3.16667	1.33337	4.93334	41.2668	2.90001	1.36667	11.3666	8.50002	0.999994
2020-09-27	3.09999	1.36666	1.53334	0.33333	6.79999	0.933334	2.73335	4.76667	3.63334	2.73334	19.9334	1.53333	1.76665	2.33333	3.7	7.69997	2.76668	1.1333	1.3	5.46671	1.59999	7.26668	7.63334	1.76667	28.5667	1.7	3.30001	11.1333	8.6333	0.600006	13.9	0.76667	42.0001	4.86665	4.30001	15.8999	1.96667	7.80002	1.00002	2.83334	2.76666	1.33328	4.10001	38.9998	2.8	1.23334	10.1333	7.76659	1.30001
2020-09-28	3.79999	1.16667	1.63332	0.366669	6.09999	0.766663	2.93333	5.16673	2.9	2.53331	18.2	1.13334	1.20001	2.46666	3.09995	7.50002	2.96666	1.53333	1.06667	5.83332	1.86667	6.06665	7.50001	2.03335	25.4333	1.46667	3.16667	11.0667	8.03339	0.73333	12.9667	0.633331	36.9	5.63338	4.16668	16.3001	2.33333	8.03331	1.36666	2.83333	2.8	1.16669	4.7	35.0334	2.13335	1.13332	10.6333	7.53336	1.3
2020-09-29	3.56668	1.13334	1.63332	0.266665	5.46669	0.766647	2.79997	4.06664	3.2	2.83335	16.2667	1.39999	1.40001	2.46667	2.96671	7.09999	2.69999	1.00003	1.06667	6.19995	1.73335	6.96666	6.8	2.3	25.1334	1.00001	3.73332	9.9666	9.26665	0.566666	13.7666	0.500004	36.0667	5.39996	4.06664	14.3666	1.93334	8.00009	1.03333	3.09999	3.83334	1.5	3.86665	34.5667	2.99999	0.833336	10.0667	7.13333	1.06668
2020-09-30	3.30001	1.1	0.93335	0.133333	5.33332	0.46669	3.06667	3.83329	3.76667	2.73333	15.7333	1.03333	1.33331	2.23333	2.63332	7.19993	2.66668	0.900024	0.933334	4.93335	2.06667	5.96667	5.96667	1.73332	24.4	0.966652	2.43336	8.76668	8.26666	0.5	10.9001	0.73333	34.9001	4.60001	4.23337	14.3334	2.23333	7.2666	1.3	2.89999	2.93333	1.26666	4.06667	31.5	2.13332	1.26665	9.86665	7.2	1.23332
[truncated: 110 more columns]

## Sheet: 2
	Appling	Atkinson	Bacon	Baker	Baldwin	Banks	Barrow	Bartow	Ben Hill	Berrien	Bibb	Bleckley	Brantley	Brooks	Bryan	Bulloch	Burke	Butts	Calhoun	Camden	Candler	Carroll	Catoosa	Charlton	Chatham	Chattahoochee	Chattooga	Cherokee	Clarke	Clay	Clayton	Clinch	Cobb	Coffee	Colquitt	Columbia	Cook	Coweta	Crawford	Crisp	Dade	Dawson	Decatur	DeKalb	Dodge	Dooly	Dougherty	Douglas	Early
2020-02-18	0	0	0	0	0	0	0	0	0	0	0	0	0	0	0	0	0	0	0	0	0	0	0	0	0	0	0	0	0	0	1	0	2	0	0	0	0	0	0	0	0	0	0	2	0	0	1	0	0
2020-02-19	0.1	0	0	0	0.2	0	0.133333	0.1	0.0333333	0	0.266667	0	0.0333333	0	0.0666667	0.0333333	0.0666667	0	0.0333333	0	0.0666667	0.2	0.133333	0	0.433333	0	0.0666667	0.4	0.1	0	0.866667	0.0333333	2.1	0.0333333	0.0333333	0.2	0	0.3	0	0.0333333	0.0333333	0.0333333	0	1.63333	0.1	0.0333333	0.233333	0.333333	0
2020-02-20	0.0666667	0	0	0.0333333	0.166667	0.0333333	0.1	0.3	0.0666667	0	0.2	0	0.0333333	0	0.0333333	0.0666667	0.0666667	0.0333333	0	0.0333333	0	0.166667	0.133333	0.0333333	0.5	0.0333333	0.133333	0.3	0.0666667	0	0.866667	0.0333333	2.66667	0.1	0.1	0.433333	0	0.366667	0	0.1	0.0333333	0.0666667	0	2.56667	0.0333333	0.0333333	0.633333	0.3	0.0333333
2020-02-21	0.0666667	0.0333333	0	0	0.0666667	0	0.266667	0.266667	0	0	0.433333	0	0.0333333	0	0.133333	0.166667	0.0333333	0.0666667	0	0.133333	0.0666667	0.133333	0.3	0	0.666667	0	0.0666667	0.7	0.233333	0	1.06667	0.0333333	2.9	0.166667	0.1	0.333333	0.0333333	0.266667	0.0333333	0.0666667	0.0333333	0.0666667	0.0666667	2.46667	0.0333333	0	0.766667	0.6	0
2020-02-22	0.1	0.0666667	0.0333333	0	0.133333	0	0.266667	0.6	0.1	0.0666667	0.266667	0.0666667	0.0333333	0.0333333	0.0666667	0.433333	0.133333	0.1	0.0333333	0.2	0.133333	0.233333	0.0333333	0.0666667	0.9	0.1	0.0666667	0.7	0.233333	0	1.46667	0.0333333	3.76667	0.1	0.166667	0.633333	0.0333333	0.4	0.0666667	0.1	0.0333333	0.0333333	0	3.23333	0.0333333	0.1	0.633333	0.7	0
2020-02-23	0.0333333	0	0.0333333	0	0.233333	0.0333333	0.3	0.566667	0.0333333	0.133333	0.433333	0.0333333	0.133333	0	0.133333	0.366667	0.1	0	0.0333333	0.2	0.2	0.5	0.233333	0.0333333	1.2	0	0.166667	0.866667	0.3	0	2	0.1	4.5	0.266667	0.2	1.1	0.133333	0.733333	0.0666667	0.2	0.0666667	0	0.0333333	4.33333	0.0666667	0.0333333	1.23333	0.333333	0.0666667
2020-02-24	0.2	0	0.0333333	0.0333333	0.233333	0	0.466667	0.7	0	0.0666667	0.633333	0.0333333	0	0.0666667	0.233333	0.4	0.233333	0.0666667	0.0333333	0.266667	0.2	0.466667	0.4	0.0333333	1.23333	0.0333333	0.1	0.966667	0.466667	0	1.73333	0.0333333	6.1	0.333333	0.166667	0.633333	0.0666667	0.766667	0	0.233333	0.0666667	0.1	0	4.43333	0.133333	0.1	1.16667	1.23333	0
2020-02-25	0.1	0.0333333	0.0333333	0	0.333333	0.0333333	0.366667	0.566667	0.0333333	0.0333333	0.533333	0.0333333	0.0666667	0.166667	0.133333	0.566667	0.1	0.0666667	0.0333333	0.166667	0.366667	0.466667	0.4	0.0333333	1.9	0.0333333	0.233333	1.33333	0.766667	0	2.66667	0.0333333	6.46667	0.2	0.1	1	0.0333333	1.2	0.0333333	0.233333	0.0666667	0.133333	0.0666667	5.13333	0.133333	0.0333333	1.03333	1.33333	0.0333333
2020-02-26	0.0666667	0	0.0666667	0	0.2	0.0333333	0.533333	0.866667	0.0666667	0.1	0.966667	0.133333	0.133333	0.0666667	0.266667	0.633333	0.6	0.0333333	0.0333333	0.4	0.1	0.8	0.2	0.0333333	2.16667	0	0.166667	1.66667	0.966667	0.0333333	2.36667	0.0666667	7.33333	0.533333	0.166667	1.36667	0.0666667	0.933333	0.0333333	0.0666667	0.0333333	0.2	0.1	7.06667	0.233333	0.133333	1.76667	1.56667	0.0666667
2020-02-27	0.133333	0	0.0666667	0	0.266667	0.0333333	0.566667	0.9	0.133333	0.0666667	1.03333	0.1	0.266667	0.2	0.3	0.6	0.3	0.166667	0.0333333	0.4	0.233333	0.733333	0.366667	0.0666667	1.53333	0	0.266667	2.1	1.06667	0	3.8	0.0666667	8.33333	0.5	0.166667	1.4	0.0333333	1.43333	0	0.1	0.0666667	0.233333	0.0666667	6.96667	0.0666667	0.1	1.96667	1.23333	0.1
2020-02-28	0.1	0.0333333	0	0	0.566667	0.0333333	0.7	1.13333	0.1	0.2	1.03333	0.0666667	0.166667	0.1	0.366667	0.633333	0.3	0.133333	0.0666667	0.5	0.566667	1.13333	0.533333	0.0333333	2.36667	0.0666667	0.2	2.33333	1.06667	0	3.7	0.0666667	9.76667	0.566667	0.2	1.46667	0.1	1.4	0.0666667	0.133333	0.0666667	0.3	0.0333333	9	0.233333	0.1	2.06667	1.73333	0.0666667
2020-02-29	0.166667	0	0.0333333	0	0.866667	0.0333333	0.566667	1.76667	0.1	0.0666667	1.4	0.133333	0.133333	0.166667	0.3	0.7	0.3	0.133333	0.1	0.6	0.433333	1.26667	0.3	0.2	2.73333	0.0666667	0.166667	2.33333	1.33333	0	3.96667	0.3	12.0333	0.666667	0.166667	2.16667	0.0333333	1.66667	0.1	0.3	0.133333	0.133333	0.133333	9.13333	0.2	0.1	2.26667	2.93333	0.1
2020-03-01	0.2	0.0333333	0.0666667	0.0333333	0.666667	0.0666667	0.766667	1.23333	0.0666667	0.166667	1.46667	0.0666667	0.266667	0.3	0.666667	1	0.166667	0.233333	0.0333333	0.4	0.266667	1.53333	0.833333	0.0333333	3.06667	0.1	0.233333	2.46667	1.26667	0	4.46667	0.2	13	0.8	0.433333	1.9	0	1.6	0.0666667	0.133333	0.166667	0.233333	0.0333333	11.1	0.2	0.133333	2.86667	2.06667	0.133333
2020-03-02	0.166667	0.0666667	0.0666667	0	0.633333	0.2	0.466667	2	0.2	0.0666667	1.2	0.133333	0.3	0.233333	0.466667	0.8	0.466667	0.0333333	0.0333333	0.566667	0.5	1.5	0.866667	0.1	2.8	0.0666667	0.233333	3.33333	2.16667	0	5.33333	0.0666667	14.4333	0.766667	0.3	2.16667	0.0333333	2.36667	0.1	0.1	0	0.4	0.133333	12.6	0.3	0.166667	2.86667	2.56667	0.2
2020-03-03	0.3	0.0333333	0.1	0.0333333	0.9	0.166667	0.966667	1.86667	0.233333	0.1	1.76667	0.133333	0.3	0.5	0.866667	1.63333	0.233333	0.166667	0.0666667	0.566667	0.433333	1.96667	0.966667	0.1	4.03333	0.2	0.2	3.76667	1.7	0	5.56667	0.233333	17.7333	0.966667	0.533333	2.03333	0.166667	3.03333	0.166667	0.166667	0.133333	0.3	0.3	13.9	0.3	0.0333333	3.03333	2.93333	0.1
2020-03-04	0.233333	0	0.166667	0.0333333	0.933333	0.266667	0.866667	1.86667	0.2	0.166667	1.83333	0.2	0.4	0.3	0.566667	1.16667	0.466667	0.2	0.0333333	0.766667	0.5	2.13333	1.06667	0	4.53333	0.133333	0.466667	4.36667	2.36667	0	6.33333	0.0666667	17.5333	1.03333	0.4	3.06667	0.1	2.66667	0.166667	0.166667	0.166667	0.366667	0.3	15.7667	0.533333	0.1	3.7	3.53333	0.1
2020-03-05	0.1	0.0333333	0.133333	0.0333333	0.833333	0.266667	1.26667	3.06667	0.2	0.266667	2.53333	0.233333	0.266667	0.6	0.8	1.53333	0.3	0.133333	0.0666667	1.06667	0.433333	2.6	0.933333	0.0333333	4.9	0.133333	0.333333	4.53333	2.1	0	7.76667	0.266667	20.8667	0.8	0.533333	2.73333	0.133333	3.03333	0.233333	0.1	0.166667	0.6	0.1	17	0.633333	0.4	3.46667	3.56667	0.1
2020-03-06	0.333333	0	0.2	0.0666667	1	0.3	1.26667	2.86667	0.2	0.233333	2.56667	0.433333	0.533333	0.466667	1.26667	1.56667	0.566667	0.2	0.1	0.833333	0.8	2.46667	1.43333	0.266667	6.4	0.166667	0.466667	5.03333	2.36667	0	7.66667	0.133333	22.1	0.966666	0.566667	3.4	0.2	3.23333	0.133333	0.333333	0.1	0.4	0.566667	19.4333	0.733333	0.433333	3.9	4.3	0.133333
2020-03-07	0.333333	0.0666667	0.233333	0	0.9	0.433333	1.23333	3.33333	0.433333	0.4	2.56667	0.533333	0.566667	0.5	1.06667	2	0.666667	0.233333	0.133333	1.03333	0.6	3.06667	0.766667	0.166667	5.8	0.1	0.433333	6.53333	2.66667	0.0333333	8.26667	0.233333	25.0333	0.9	0.966667	3.86667	0.166667	3.9	0.366667	0.2	0.2	0.8	0.233333	20.7667	0.6	0.5	5.03333	4.6	0.133333
2020-03-08	0.3	0.0333333	0.0333333	0.0333333	1.23333	0.266667	1.86667	2.96667	0.4	0.3	3.53333	0.366667	0.5	1.03333	1.2	2.26667	0.466667	0.0666667	0.0666667	1.33333	0.833333	4.16667	1.5	0.2	7	0.1	0.566667	6.56667	3.16667	0	8.36667	0.3	27.0667	1.23333	0.733333	3.46667	0.0666667	3.76667	0.533333	0.233333	0.166667	0.766667	0.3	21.4667	0.9	0.3	5.5	4.83333	0.0333333
2020-03-09	0.1	0.1	0.1	0	1.53333	0.333333	1.9	3.03333	0.566667	0.633333	3.93333	0.7	0.433333	0.5	1.4	2.06667	0.4	0.3	0.2	1.13333	0.833333	3.7	1.53333	0.3	6.43333	0.133333	0.466667	8.1	3.16667	0.0333333	10.3	0.366667	29.9667	1.23333	0.833333	4.76667	0.266667	4.06667	0.533333	0.433333	0.3	0.733333	0.433333	25.0333	0.9	0.466667	4.96667	5.66667	0.133333
2020-03-10	0.2	0.133333	0.2	0.1	1.36667	0.466667	2.06667	3.2	0.433333	0.733333	4.5	0.433333	0.4	0.7	1.43333	1.6	0.833334	0.2	0.1	1.06667	0.866667	3.76667	1.86667	0.1	8.13333	0.1	0.766667	9	4.03333	0	11	0.266667	30.5	1.06667	0.633333	4.2	0.0666666	4.8	0.566667	0.433333	0.133333	0.7	0.233333	25.9333	1	0.433333	5.3	6.53333	0.0666667
2020-03-11	0.166667	0.133333	0.2	0.0333333	1.1	0.5	2.23333	4.73333	0.5	0.533333	4.73333	0.4	0.533333	0.666666	1.4	2.6	0.6	0.433333	0.1	1.7	1.03333	4.36667	1.63333	0.333333	8.56667	0.4	0.666667	10.3333	4.23333	0.133333	11.5	0.233333	33.7	1.2	1.43333	4	0.1	4.93333	0.6	0.466667	0.333333	0.7	0.433333	28.2	1.1	0.633333	5.5	6.6	0.0666667
2020-03-12	0.4	0.133333	0.2	0.1	1.56667	0.4	2.36667	4.3	0.5	0.733333	5.16667	0.666667	0.533333	0.733334	1.66667	3.06667	0.766666	0.5	0.1	2	0.9	5.4	1.86667	0.266667	8.76667	0.133333	0.833333	10.0333	3.73333	0.0666667	12.5667	0.3	37.5333	1.46667	1.1	5.06667	0.466667	5.03333	0.5	0.366667	0.333333	1.06667	0.3	30.1333	1.06667	0.333333	5.73333	6.53333	0.0666667
2020-03-13	0.266667	0.2	0.233333	0.0333333	1.26667	0.433333	2.93333	4.43333	0.7	0.966667	5.46667	0.6	0.3	0.4	1.63333	3.63333	0.766667	0.433333	0.133333	1.93333	1	5.46667	2	0.5	9.13333	0.166667	0.733333	11.4667	4.7	0.0333333	13.6	0.166667	42.1667	1.33333	0.933333	5.2	0.266667	6.7	0.666667	0.466667	0.466667	1	0.266667	31.7	1.13333	0.533333	6.53333	6.86667	0.266667
2020-03-14	0.333333	0.2	0.166667	0.1	1.83333	0.366667	3.13333	5.1	0.533333	1.13333	6.03333	0.633333	0.733333	0.566667	1.5	2.63333	0.633333	0.633333	0.166667	2.36667	0.866666	6.23333	2.4	0.466667	9.96667	0.233333	1.1	12.8	4.86667	0.0333333	14.7333	0.333333	42.7333	1.46667	1.73333	6.1	0.333333	6.7	0.7	0.6	0.466667	0.833333	0.5	38.2333	1.03333	0.566667	6.56667	8	0.166667
2020-03-15	0.333333	0.233333	0.133333	0.1	1.4	0.566667	3.33333	5.06667	0.733333	0.8	6.96667	0.766667	0.9	0.9	1.56667	4.1	0.9	0.766667	0.233333	2.5	0.666667	6.13333	2.73333	0.533333	12.2667	0.266667	0.766667	13.3333	5.53333	0.0333333	17.1333	0.2	47.4	1.9	1.5	5.63333	0.3	7.3	0.433333	0.4	0.3	1.66667	0.3	40.1	0.966667	0.533333	6.53333	8.56667	0.2
2020-03-16	0.2	0.133333	0.266667	0.0666667	2.03333	0.633333	3.6	5.93333	0.833333	1.06667	7.36667	0.833333	1.06667	0.833333	1.53333	3.63333	0.733333	1.13333	0.0333333	2.6	1.5	6.36667	2.56667	0.8	12.2333	0.466667	1.13333	15.6333	5.96667	0.0333333	17.4	0.2	49.8333	2	1.73333	6.93333	0.466667	8.46667	0.533333	0.8	0.5	1.76667	0.666667	40.6667	1.03333	0.866667	7.26666	10.3667	0.266667
2020-03-17	0.166667	0.466667	0.166667	0.133333	1.96667	0.8	3.1	5.06667	0.7	0.833334	6.8	0.8	0.600001	0.5	1.73333	3.36667	0.6	0.633333	0.1	2.66667	0.8	6.2	2.46667	0.633333	11.7333	0.333333	0.8	12.5	6.36667	0.0333333	19.1333	0.5	48.4333	1.93333	1.5	6.9	0.366667	8.06667	0.433333	0.666667	0.4	1.36667	0.4	41.2	0.766667	0.566667	6.73334	8.6	0.266667
2020-03-18	0.3	0.533333	0.433333	0.1	1.83333	0.9	3.83333	5.66667	0.5	0.9	8	0.566666	0.466666	0.866667	1.76667	4.1	0.7	1.26667	0.333333	2.66667	1	7.06667	3.5	0.766667	12.8	0.133333	1.06667	16.8333	5.6	0.0333333	18.7	0.333333	49.3333	1.56667	2.06667	6.03333	0.5	8.76667	0.433333	0.7	0.533333	1.6	0.5	40.5333	0.866667	0.666667	7.83333	9.46667	0.1
2020-03-19	0.5	0.5	0.2	0.166667	1.86667	0.633333	4.33333	6.8	0.8	0.733333	7.03333	0.9	0.366667	0.933333	1.6	4.4	0.833334	0.9	0.233333	2.6	0.833333	7.2	3.03333	0.7	13.3333	0.333333	1.36667	15.9333	6.53333	0.1	18.4333	0.266667	52.7	1.8	1.86667	6.96667	0.233333	8.56667	0.4	0.866667	0.6	1.56667	0.633333	45.4667	1.16667	0.766667	7.8	9.16667	0.266667
2020-03-20	0.566667	0.3	0.333333	0.166667	2.06667	0.966666	3.56667	7.1	0.833333	1.2	7.26667	1.2	0.766667	0.7	2.3	5.1	0.766667	1.23333	0.166667	3.5	0.9	6.56667	3.46667	0.433333	13.8667	0.4	1.36667	15.8333	5.96667	0.0666667	19.8667	0.366666	51.9333	1.43333	2.1	7	0.7	9.5	0.466667	0.533334	0.433333	1.8	0.566667	44.8667	0.966667	0.7	8	9.53333	0.266667
2020-03-21	0.266667	0.466667	0.233333	0.0999999	2.23333	0.9	4.03333	7.63333	0.766667	0.733333	7.83333	1.06667	0.9	0.566667	1.83333	4.03333	0.633333	1.03333	0.2	3.06667	0.866666	7.33333	3.8	0.6	14.6667	0.333333	1	17.1667	6.33333	0.0666667	21.7333	0.633333	53.7333	1.66667	2.43333	7.5	0.4	9.7	0.466667	0.966666	0.7	1.73333	0.7	47.7	1.03333	0.933333	7.7	9.7	0.166667
2020-03-22	0.5	0.733333	0.466667	0.266667	2.23333	0.8	4.13333	8.16667	0.866667	1.06667	8.43333	1.16667	0.933333	0.7	1.86667	5.43333	0.666667	1.43333	0.233333	3.6	0.733334	7.36667	3.2	0.5	14.7333	0.366667	1.26667	17.2	6.33333	0	20.9	0.466667	55.2	1.36667	2.56667	8.26667	0.3	8.9	0.7	0.866667	0.633333	2	0.5	49.3667	1.33333	0.633334	8.2	10	0.2
2020-03-23	0.7	0.366667	0.5	0.3	2.33333	0.866667	4.9	7.6	1.03333	0.866667	7.93333	0.9	1.13333	0.7	2	4.33333	1.16667	1.26667	0.333333	3.43333	1.06667	7.9	3.36667	0.6	14.7667	0.633333	1.1	18.5	6.96667	0.0333333	21.9333	0.333333	56.4667	1.66667	2.5	8.56667	0.466667	10.7333	0.9	0.599999	0.7	1.63333	0.466667	49.6	1.13333	0.833333	9.06667	10.8	0.133333
2020-03-24	0.566667	0.366667	0.466667	0.133333	2.16667	0.8	4.63333	8.9	1.06667	0.766666	8.7	0.966667	0.866666	0.433334	2.5	5.26667	0.833333	1.4	0.333333	3.16667	0.866667	8.23333	3.73333	0.466667	15.7667	0.4	1.33333	18.5	7	0.133333	23.0667	0.633333	62.3	1.76667	2.83333	8.16667	0.4	10.6333	0.666667	1.16667	0.533333	2.03333	0.533333	51.9333	1.4	0.833334	8.8	10.8	0.233333
2020-03-25	0.433333	0.433333	0.466667	0.233333	2.76667	0.733333	5.26667	9.03333	1.36667	0.766667	8.06667	1.03333	1.26667	1.1	2.46667	4.76667	0.7	1.36667	0.366667	4.1	1.06667	8.73333	3.56667	0.7	15.5	0.5	1.6	19.9667	7.76667	0.0666667	23.7	0.7	63.1667	1.86667	3.16667	8.96667	0.366667	11.2	0.766667	0.633334	1	2	0.5	56.6	1.33333	0.966667	8.46667	11.5667	0.2
2020-03-26	0.566667	0.566667	0.4	0.366667	2.93333	1.3	5.66667	8.93333	0.866667	0.966667	8.66667	1.03333	1.33333	0.633333	2.43333	5.66667	1.2	1.66667	0.633333	4.1	1.03333	8.33333	3.66667	0.533334	16.7	0.5	1.73333	20.7	7.4	0.0333334	22.7	0.566667	65.6333	2	2.96667	8.6	0.6	11.7	0.766666	0.7	0.666667	2.6	0.4	54.4333	1.43333	1.16667	9.2	11.5333	0.333333
2020-03-27	0.733333	0.333333	0.166667	0.233333	2.53333	1.13333	6.26667	9.53333	1.2	0.966666	9.73333	1.16667	0.733334	0.933334	2.36667	5.63333	0.9	1.16667	0.466667	4.26667	0.933333	8.1	3.86667	0.599999	17.8667	0.466667	1.5	21.6	7.9	0.233333	24.3667	0.333333	66.9	1.6	3.3	8.46667	0.566667	11.1667	0.733333	0.666667	0.866666	1.96667	0.500001	59.4	1.66667	0.966667	9.3	11.5333	0.3
2020-03-28	0.8	0.266667	0.366667	0.133333	2.8	0.733333	5.7	8.73333	1.2	1.06667	8.86667	1.03333	1.5	0.966666	2.83333	6	1.16667	2.1	0.466666	4.3	1.16667	10.0333	4.23333	0.466667	17.3333	0.533333	1.5	21.0667	8.56667	0.1	27.1667	0.366666	67.6667	1.76667	3.6	9.6	0.833333	12.2333	0.966667	0.533333	0.766667	2	0.633333	59.9667	1.66667	0.866667	9.6	12.8667	0.266667
2020-03-29	0.533334	0.233334	0.433333	0.1	3.16667	1.3	5.93333	10.5333	1.1	1.1	9.96667	1.3	1.5	0.799999	2.2	6.53333	1	1.73333	0.5	4.13333	1.16667	9.93333	3.83333	0.733333	17.3333	0.8	1.66667	22.5333	9.3	0.0333333	28.5333	0.533334	69.5667	1.9	3.43333	9.3	0.766667	12.0667	0.6	0.6	0.833333	2.23333	0.733333	61.7	2.13333	1.06667	10.3	12.4667	0.3
2020-03-30	0.633333	0.266667	0.466667	0.133333	2.7	0.9	7.26667	9.66667	1.03333	0.666666	10	1.2	1.43333	1.03333	2.73333	6.46667	1.33333	2.53333	0.6	3.56667	0.933333	9.2	5.03333	0.333333	18.5333	0.466667	1.66667	25.5	8.93333	0.2	28.8667	0.733333	71.9	1.7	3.63333	9.73333	0.466666	13.9333	0.533334	0.6	0.733333	2.53333	0.7	65.0667	1.73333	1.06667	9.36666	13.1333	0.2
2020-03-31	0.833333	0.633333	0.5	0.166667	3.26667	1.5	8.26667	8.53333	1.13333	0.966667	10.7333	1.16667	1.2	0.8	2.56667	6.7	1.4	2.6	0.466667	3.53333	0.933333	10.4667	4.26667	0.366667	20.3667	0.7	1.73333	25.8333	9.73333	0.0666666	29.6	0.7	77.6333	1.83333	3.7	9.53333	0.8	13.4667	0.766666	0.666667	0.733334	2.36667	0.6	67.1667	2.23333	1	9.23334	13.1667	0.4
2020-04-01	1	0.2	0.4	0.166667	2.7	1.56667	6.96667	9.8	1	1.33333	10.2333	1.23333	1.66667	0.833333	2.8	7.83333	1.16667	2.06667	0.7	4.13333	1.36667	10.6333	4.96667	0.5	19.6333	0.7	2	25.6667	10.1	0.1	28.6667	0.766667	75.8667	2.16667	3.53333	9.23333	0.866667	15.1	0.466666	0.833333	0.833333	2.23333	0.766667	70.2333	2.13333	0.866667	9.8	13.8	0.3
2020-04-02	0.8	0.433333	0.533333	0.166667	2.96667	0.933334	8.16667	10.8	1.33333	1.06667	10.3333	1.33333	1.46667	0.7	2.8	7.1	1.36667	2.76667	0.433334	4.16667	1.16667	11.5	4.36667	0.633333	19.6333	1.06667	1.43333	25.5	10.4	0.166667	32.4	0.633333	81.2	1.9	3.76667	9.76667	0.666667	16.4333	0.800001	1	1.06667	2.63333	1.1	69.9667	1.83333	1.06667	10.2	14.6333	0.233333
2020-04-03	1.03333	0.533333	0.233333	0.0666666	4.03333	1.5	8.8	10.5	1.53333	1	10.3667	1	1.83333	0.966667	3.26667	8.03333	1.33333	3.23333	0.533333	4.4	0.899999	11.1	5.3	0.466667	19.6333	0.733333	1.63333	28.2333	10.9667	0.2	33.1	0.766667	82.1667	2	3.93333	10.4333	1.06667	15.5	0.766666	1.26667	0.900001	2.46667	0.666666	73.6	2.1	1.06667	9.5	15.2333	0.233334
2020-04-04	0.833333	0.333333	0.5	0.0333333	2.53333	1	7.06667	7.46667	1.2	1.2	8.23333	0.933333	1.1	0.933334	3.06667	5.5	0.733333	2.33333	0.266667	3.26666	0.600001	10	3.76666	0.333334	14.8667	0.733333	1.26667	22.1	7.56666	0.0666668	26.5667	0.566667	63.8667	1.7	2.9	8.33333	0.766667	12.7	0.533333	0.633334	0.6	1.76667	0.633334	58.5	1.46667	0.733334	7.13333	11.4667	0.266667
2020-04-05	0.833333	0.4	0.466666	0	3.23333	1.03333	6.66667	9.66667	1.16667	0.933333	7.5	1.06667	1.36667	0.8	2.56666	5.16666	1.3	2.43333	0.466666	4	0.966667	9.2	3.93334	0.533333	16.9	0.8	1.4	25.1667	8.9	0.0999999	27.4	0.6	64.8333	1.66667	3.4	8.9	0.633333	12.5667	0.766666	0.833333	0.833333	2.1	0.733333	56.8	1.36667	0.833333	7.16667	12.2	0.333333
2020-04-06	0.8	0.333333	0.366667	0.0333333	3.03333	1.13333	6.13333	9.39999	1.23333	1.2	8.2	0.800001	1.23333	1.06667	3.16667	5.73334	1.23333	2.03333	0.466667	3.73334	0.866666	8.8	4.1	0.6	16.7667	0.9	1.53333	21.8667	8.16667	0.233333	27.5333	0.6	63.6333	1.36667	2.76667	8.46667	0.7	13	0.800001	0.633333	0.8	1.7	0.7	56.9667	1.93333	0.933333	7.4	12.9333	0.2
2020-04-07	0.766667	0.533333	0.4	0	2.86667	1.06667	6.3	8.10001	1.16667	1.1	8	0.9	1.4	0.833333	2.5	5.4	1.03333	2.93333	0.5	3.6	0.6	9.03333	4.3	0.400001	16.4333	0.733333	1.46667	21.3667	9.06667	0.0666666	25.0333	0.4	64.2667	1.53333	2.73333	8.2	0.800001	11.1333	0.799999	0.8	0.766667	1.86667	0.633333	56.9333	1.2	0.9	8.23333	11.7333	0.533333
2020-04-08	0.633334	0.133333	0.366667	0	2.93333	1.46667	6.83333	7.26667	1.16667	0.699999	7.76666	0.499999	1.4	1.03333	2.5	5.63333	0.833333	1.93333	0.466666	3.73333	0.999999	9.6	4	0.4	15.3667	0.566667	1.36667	21.2667	8.3	0.0333333	24.5333	0.433334	59.9	1.43333	3.06667	9.1	0.333333	11.8	0.533333	0.4	0.633333	1.76667	0.833334	55.3667	1.4	0.866667	7.9	12.5667	0.266667
2020-04-09	0.833333	0.566667	0.4	0	2.53333	1.03333	6.6	8.16667	1.3	0.900001	6.93334	1.1	1.26667	1.16667	2.36667	4.26667	1.26667	2.4	0.533334	3.6	0.633335	9.9	3.86666	0.466667	14.6333	0.566666	1.63333	20.1667	7.56667	0.133333	25.7333	0.466667	59.9	1.06667	2.9	8.36667	0.8	11.8	0.866667	0.6	0.7	1.86667	1.1	55.4	1.36667	1	6.2	12.1	0.3
2020-04-10	0.966667	0.266666	0.266666	0.0333334	2.7	1.26667	5.7	8.93333	0.933334	1.16667	6.83333	0.533333	1.2	0.866667	2.5	4.9	1	1.93333	0.3	3.7	0.699999	9.1	3.1	0.2	14.5	0.533334	1.5	22.5333	8.33333	0.166667	24.2667	0.299999	57.5333	1.86667	3.1	8.5	0.733333	10.9	0.666666	0.566667	0.766667	1.8	0.700001	53.1667	1.56667	0.766667	7.23334	10.9333	0.3
2020-04-11	0.966667	0.366667	0.3	0	2.9	1.16667	6.73333	8.1	0.766666	1.06667	7.23333	0.533334	1.16667	0.666666	2.33333	4.8	0.7	2.06667	0.466667	3.06666	0.533333	8.96667	3.3	0.5	14.9667	0.633333	1.6	20.2	7.56666	0.0666666	24.1667	0.233334	58.1	1.13333	3.3	7.83333	0.666666	10.5	1	0.933333	0.7	1.76667	1.03333	50.4	1.26667	1.1	6.46666	11.7	0.233333
2020-04-12	0.7	0.3	0.333333	0	2.36667	0.800001	5.66667	6.86667	1.13333	0.933334	6.16667	0.566667	1.46667	0.966667	2.06666	5.26667	0.699999	2.23333	0.333333	2.56667	0.900001	8.96667	2.73334	0.5	14.3	0.733333	1.9	19.1333	6.93333	0.2	23.7333	0.2	56.1667	1.36667	2.2	8.13333	0.566667	8.93334	0.666667	0.5	1.23333	1.83333	0.833333	52	1	0.533332	7.8	9.5	0.3
2020-04-13	0.533333	0.266667	0.333333	0	1.96667	1.26667	5.8	7.86666	0.8	1	5.9	0.599999	1.06667	0.633334	2.5	3.96667	1.2	1.73333	0.333333	3.23333	0.500001	10.3	3.5	0.466667	14.0333	0.666667	1.26667	19.1	7.9	0.133333	22.8	0.366666	53.4333	1.16667	3.13333	8.1	0.666667	9.76666	0.733333	0.733333	0.666667	1.63334	0.466667	51.3333	1	0.500001	7.13333	10.6	0.366666
2020-04-14	0.766667	0.366667	0.466666	0.0333335	2.76666	0.933332	6.06667	8.73334	0.766666	0.766666	6.46667	0.6	1.1	0.8	1.83333	4.4	0.7	1.66667	0.266667	3.13333	0.433332	9.00001	3.46667	0.633333	13.5667	0.500001	1.53333	17.5667	8.20001	0.0333333	22.1333	0.266666	54.6	1.5	2.43333	8.26666	0.466666	9.33334	0.766667	0.766666	0.966667	1.4	0.633334	48.2333	1.13333	0.666667	5.66667	10.5333	0.4
2020-04-15	0.766666	0.366666	0.3	0	1.8	0.666668	5.66667	7.76667	0.7	0.733333	6.3	0.866667	1.1	0.433333	2.1	4.13333	1.03333	1.73333	0.433333	3	0.266667	9.2	3.2	0.533333	13.6333	0.633333	1.4	19.4667	7.26666	0.0666668	25.2667	0.166667	52.1	1	2.56666	8.3	0.533333	8.59999	0.533334	0.533334	0.633333	1.46666	0.633333	47.2	1.26667	0.366665	6.03333	9.16666	0.266666
2020-04-16	0.433334	0.266667	0.433333	0	2.1	0.933333	4.83333	7.6	0.766667	0.800001	5.96667	0.6	0.966666	0.533333	1.66667	4.23333	0.9	1.93333	0.366667	2.73333	0.533333	8.3	3.43333	0.4	12.8667	0.533333	1.53333	19.0333	7.63334	0	23.2333	0.200001	50.0667	0.833332	2.76667	8.96667	0.566667	9.46667	0.366666	0.833333	0.666667	1.66667	0.899999	49.8667	0.733334	0.433334	6.16667	9.40001	0.166667
2020-04-17	0.6	0.133334	0.4	0.0333333	1.73334	0.733334	5.23333	8.3	0.533332	0.899999	5.96667	0.566666	0.566668	0.466666	1.73333	4.3	0.733334	1.86667	0.3	3.06667	0.433333	8.23333	3.1	0.400001	12.5667	0.633332	1.26667	18.3	7.16667	0.0666666	24.5	0.433333	49.5667	0.866667	2.1	8.46667	0.7	8.96667	0.333333	0.4	1	1.13333	0.666667	46.6	0.933332	0.599999	5.5	9.93333	0.4
2020-04-18	0.766666	0.233333	0.3	0	1.8	0.899999	5.43333	8.43333	1.03333	0.866667	6.23334	0.400001	0.833333	0.566667	1.76667	4.03333	0.633334	1.73333	0.266666	2.86667	0.466666	8.53334	2.5	0.699999	12.6	0.433335	1.7	18.1667	7.53333	0.0999999	23.0333	0.166667	49.6	1.36667	2.1	9.13333	0.366667	8.70001	0.5	0.399999	0.5	1.6	0.866666	43	0.866668	0.333334	6.3	9.8	0.333333
2020-04-19	0.566666	0.266666	0.366667	0	1.86667	0.566668	5	7.76667	0.7	0.7	5.63333	0.7	1	0.433333	1.6	3.8	1.03333	1.76667	0.166666	2.56666	0.233334	7.4	2.66667	0.233334	11.6667	0.666666	1.8	18.1667	8.06667	0.0666668	22.8667	0.0999994	45.8333	1.06667	2.2	7.43333	0.466666	7.53333	0.333333	0.400001	0.466667	1.66667	0.700001	42.4	1.06667	0.566667	5.39999	9.1	0.133333
2020-04-20	0.833333	0.300001	0.433334	0.0333333	1.8	0.833334	4.66667	7.16666	0.833334	0.866667	5.3	0.666667	1.13333	0.466666	1.83333	4.56666	0.766666	1.86667	0.233334	3.16667	0.333333	7.76666	2.4	0.566666	12.2333	0.400001	1.5	17.3667	7.4	0	20.1333	0.200001	45.9	1.2	2	8.33334	0.533333	7.8	0.366667	0.566667	0.666667	1.56667	0.833333	41.9333	0.666667	0.433333	6	8.13333	0.1
2020-04-21	0.666667	0.0666661	0.366666	0	1.56667	0.666666	4.76667	7.73333	0.533333	0.866667	5.43333	0.633334	0.733333	0.466667	1.63333	3.26667	0.533334	1.53333	0.4	2.86667	0.466667	7.23334	2	0.4	11.5667	0.499999	1.46667	17.2667	8.23333	0.0999999	21.7333	0.2	44.5667	1.06667	1.86667	7.43333	0.233334	7.56667	0.266667	0.366666	0.599999	1.33333	0.633334	42.0667	0.6	0.466666	4.50001	9.76667	0.266667
2020-04-22	0.533333	0.4	0.333333	0.0333334	1.83333	0.566666	4.8	7.23334	0.233333	0.799999	5.1	0.533333	0.833335	0.533334	1.7	4.33333	0.733333	1.5	0.166667	2.6	0.266666	8.43333	2.53333	0.233334	11.0667	0.300001	1.33333	16.0667	6.63333	0.233333	21.5667	0.2	45.0333	0.766666	2.03333	7.26667	0.5	8.13333	0.266666	0.533334	0.666667	1.63333	0.433333	38.7	0.599999	0.333333	4.6	8.13334	0.133333
2020-04-23	0.633333	0.166666	0.2	0	1.36667	1	4.13333	6.83333	0.466668	0.833333	5.4	0.633332	0.733333	0.433334	0.999997	3.4	1	1.5	0.333333	3.06667	0.266666	7.03334	2.9	0.433332	11.6333	0.2	1.5	17.3667	7.2	0.0666666	21.0667	0.2	43.2333	1.2	1.83333	7.16667	0.3	7.36667	0.266666	0.566667	0.633334	1.63334	0.766667	37.7	0.600001	0.133335	4.7	9.53333	0.233334
2020-04-24	0.6	0.0666666	0.433334	0.0333333	1.63333	0.7	4.56667	6.56667	0.433333	0.533333	4.8	0.666668	0.7	0.599999	1.13334	4.13333	0.8	1.4	0.2	2.6	0.333333	7.43333	2.56667	0.300001	10.5667	0.433333	1.33333	16.2667	7.13333	0.0666666	20.1667	0.133334	44.4667	1.1	1.73333	6.43333	0.433334	6.7	0.3	0.4	0.599999	1.66667	0.733333	36	0.566668	0.433332	4.26666	9.6	0.233334
2020-04-25	0.433334	0.266667	0.5	0.0333333	2	0.566668	4.23333	7.1	0.6	0.666667	5.03334	0.599998	0.566668	0.400001	1.46667	4.1	0.833333	1.76666	0.433333	2.9	0.233334	7.23334	2.96667	0.166667	10.6	0.266667	1.1	15.6	6.06667	0.133333	21	0.1	41.6333	0.766665	1.96666	6.53334	0.2	6.96667	0.3	0.400001	0.466667	1.4	0.566667	37.1667	0.799998	0.0999994	4.1	8.76667	0.0999999
2020-04-26	0.466667	0.2	0.4	0.0666666	1.73333	0.799999	5.13333	5.7	0.499999	0.600001	4.49999	0.6	0.566665	0.266667	0.999999	3.36667	1.16667	1.7	0.233334	2.43333	0.4	6.13334	2.36667	0.233334	10.4333	0.3	1.2	15.3667	6.6	0.1	20.2	0.0666661	42.2667	0.833334	1.8	5.5	0.533333	6	0.499999	0.433332	0.466668	1.36667	0.8	34.3333	0.9	0.266667	4.40001	9.63333	0.4
2020-04-27	0.733334	0.133334	0.4	0.0666666	1.26667	0.733334	4.53333	6.8	0.533335	0.866666	4.06667	0.666667	0.5	0.233333	1.03333	4.43333	1.03333	1.33333	0.299999	2.36667	0.333334	6.1	2.73333	0.199999	9.86666	0.233333	1.06667	14.7	6.43334	0.0999999	19.3	0.133334	40.5333	0.966665	1.83334	6.03333	0.3	6	0.433333	0.466667	0.299999	1.6	0.733334	33.9333	0.366668	0.366667	3.8	9.06666	0.133333
2020-04-28	0.566665	0.2	0.433334	0.0333333	1.33333	0.733333	4.13334	5.49999	0.566666	0.8	4.56667	0.5	0.433335	0.1	1.26667	3.83333	0.966666	1.1	0.366667	2.56667	0.299999	6.6	2.23333	0.266667	10	0.333333	1.1	16.3	6.26666	0.2	20.7	0.2	39.3667	1.23333	1.43333	5.6	0.4	5.83333	0.533335	0.3	0.266666	1.2	0.933333	30.4	0.633332	0.433334	4.06666	8.56667	0.2
2020-04-29	0.566667	0.166666	0.4	0	1.5	0.8	4.56667	6	0.466665	0.6	3.83333	0.900001	0.666667	0.366665	1.26667	3.73334	1.16667	1.43333	0.633333	2.46667	0.533335	6.46667	2.66666	0.366667	9.9	0.3	1.13333	14.6333	5.36667	0.2	19.3667	0.166667	37.8667	0.833333	1.46666	5.63334	0.6	5.63334	0.166667	0.433332	0.366667	1.46667	0.833333	33.1667	0.533334	0.266666	4.03333	8.73333	0.2
2020-04-30	0.5	0.0999999	0.399999	0.0999999	1.3	0.766666	4.83334	6.8	0.400001	0.433334	3.73333	0.533334	0.733333	0.166667	1.23333	4	0.799999	1.13334	0.233334	2.13333	0.266666	5.43333	2.53334	0.199999	8.43332	0.266667	1.46667	15.5	5.33333	0.0333333	18.6333	0.166667	37.6333	0.900002	1.5	5.16667	0.4	6.53333	0.366666	0.533334	0.233333	1.26667	0.900001	32.0333	0.6	0.433332	3.9	7.86666	0.333333
2020-05-01	0.566667	0.233334	0.266667	0.0333335	1.13334	0.400001	3.9	5.7	0.366666	0.433332	3.56667	0.566665	0.466666	0.1	0.966665	3.6	0.833334	1.23333	0.366666	2.33333	0.366666	5.66667	2.46667	0.233334	8.33333	0.333333	0.966666	15.3333	5.6	0.2	18.6	0.166667	38.6333	1.06667	1.23334	5.33333	0.5	6.53334	0.433333	0.299999	0.366667	0.599998	0.699999	31.5333	0.633333	0.266667	3.1	8.6	0.2
2020-05-02	0.466666	0.166667	0.333333	0.0333333	1.2	0.566668	4.23333	5.96666	0.300002	0.6	4.4	0.466666	0.633334	0.366666	1.13334	3.43333	0.866665	1.13334	0.166667	2.4	0.366668	5.36666	2.13333	0.300001	8.56667	0.2	1.06667	15.9	4.73333	0.133333	18.9667	0.133333	38.3	1.13333	1.63333	6.13334	0.333333	6.2	0.233334	0.466667	0.3	0.800001	0.633334	31.7	0.299999	0.333333	3.43333	8.86667	0.3
2020-05-03	0.366668	0.133334	0.166667	0	1.36667	0.566666	4.93333	5.56667	0.0666661	0.533334	3.93333	0.566669	0.599998	0.433334	1.43333	3.86667	1.13333	1.2	0.133333	2.33333	0.366665	4.93333	2.2	0.0666656	7.86667	0.333333	1.13333	14.8333	5.66666	0.1	18.1667	0.0999994	39.1333	0.8	1.33333	5.56666	0.433334	5.43334	0.266666	0.466667	0.333332	1.1	0.9	28.9333	0.566668	0.3	3.36667	8.66667	0.233333
2020-05-04	0.333333	0.2	0.233334	0.0999999	1.13333	0.700001	4.63333	4.66667	0.266665	0.766665	3.7	0.466666	0.400001	0.133333	1.06667	3.86667	0.4	0.966663	0.466667	2.23333	0.400001	5.4	2.39999	0.4	8.36666	0.0999999	0.800001	14.8	5.13334	0.0333333	19.8667	0.133334	35.4	1.06667	1.4	5.63333	0.399999	6.33334	0.199999	0.233333	0.233334	0.566664	0.666667	30.4	0.633333	0.166666	3.1	8.79999	0.366667
2020-05-05	0.366667	0.2	0.0666666	0.0333333	1.13333	0.700001	3.86667	4.83334	0.233335	0.400001	3.83333	0.733333	0.633333	0.0999994	1.16666	3.46667	0.633333	1.1	0.3	2.33333	0.400001	5.36667	2.26667	0.166667	7.76667	0.2	0.999998	13.9	5.2	0.133333	16.8	0.0333328	35.4667	0.800001	1.26667	5.6	0.366668	6.23333	0.233334	0.466666	0.166667	0.866669	0.566666	28.2	0.600001	0.200001	3.1	7.10001	0.366667
2020-05-06	0.466665	0.0666666	0.133333	0.0333333	1.03333	0.766665	4.06667	5.1	0.199999	0.666668	3.93333	0.566667	0.499998	0.200001	1.33333	3.5	0.566669	0.966667	0.166666	2.4	0.433332	5.63334	2.3	0.200001	8.2	0.266666	0.866667	13.9333	5.16667	0	20.0333	0	36.7333	0.933332	1.8	5.13334	0.5	6.16667	0.433333	0.4	0.133333	1.03333	0.966667	28.1667	0.666666	0.366666	3.5	8.23333	0.233333
2020-05-07	0.466667	0.0999994	0.433333	0.0333335	1.53333	0.466667	3.83333	4.76667	0.2	0.499999	4.3	0.666666	0.466668	0.233333	0.933335	3.63334	0.5	1.46667	0.233334	2.2	0.466667	4.66667	1.36666	0.333334	7.96666	0.266667	0.733335	13.7667	5.63333	0.0333333	16.3667	0.0333338	34.9667	1.06667	1.06666	4.86666	0.5	6.16667	0.3	0.500001	0.333333	0.566666	0.5	26.8333	0.333333	0.133334	2.93333	7.16667	0.3
2020-05-08	0.266668	0.166668	0.5	0	1.43333	0.599999	3.4	5.13333	0.166667	0.333334	3.73333	0.46667	0.699999	0.633333	1.56666	3.56667	0.499999	1.23333	0.0333338	1.66667	0.233334	4.86666	1.66667	0.166666	7.66667	0.266666	1.2	13.7333	4.6	0.0666666	16.7333	0.0333328	33.2333	0.833334	1.56667	5.46667	0.366667	5.86667	0.0666666	0.466665	0.166667	0.66667	0.4	28.4	0.666666	0.2	2.63333	6.8	0.433333
2020-05-09	0.5	0.166667	0.333333	0.0333333	1.63333	0.466667	3.9	5.06667	0.233333	0.599999	3.26667	0.366666	0.566669	0.466667	1.46667	3.46666	0.599999	1.2	0.133333	1.96666	0.166665	4.80001	1.5	0.466667	8.5	0.333333	0.800002	13.8667	4.46667	0.0999999	16.2	0.100001	33.9	0.9	1.16666	5.13333	0.500001	5.49999	0.333334	0.266668	0.333333	0.699999	0.366666	26.7667	0.433335	0.433333	2.90001	7.83334	0.3
2020-05-10	0.333333	0.133333	0.3	0	1.36667	0.700001	3.9	4.26667	0.2	0.533333	4.1	0.366665	0.333333	0.366666	1.4	3.40001	0.766668	1.13333	0.133333	2.16667	0.200002	4.66666	1.56667	0.299999	8.16668	0.266667	1.03333	13.6	5.2	0.0333333	16.7	0.0333328	31.2667	0.866666	1.2	4.73334	0.333332	5.13334	0.199999	0.433333	0.133334	0.866667	0.566667	27.3667	0.366666	0.2	3.03333	7.1	0.366667
2020-05-11	0.366667	0.166666	0.366667	0.0333333	1.63334	0.533333	3.7	4.86667	0.233334	0.333334	4.1	0.666666	0.566666	0.333334	1.2	2.83333	0.733333	0.9	0.333334	2.4	0.6	4.83334	1.6	0.366667	9.13333	0.366666	1.43333	14.0667	4.93334	0.1	15.6333	0.0333328	31.8	0.933332	1.06666	4.43333	0.433334	5.93333	0.233335	0.633333	0.233333	0.866665	0.566667	26.8	0.333332	0.333333	2.7	7.33332	0.533333
2020-05-12	0.566667	0.133333	0.366667	0	1.73333	0.400001	3.5	4.99999	0.2	0.566667	4.9	0.566668	0.333332	0.466666	1.6	3.66666	0.699998	1.36666	0.166666	2.43333	0.299999	5.2	1.96667	0.233334	7.3	0.2	1	12.8667	4.66666	0.0666666	16.3333	0.0333328	33.4667	1.06667	1.03334	4.53334	0.499999	5.43333	0.133334	0.666667	0.0999994	0.766668	0.6	24.7333	0.6	0.366668	2.96666	6.63334	0.233333
2020-05-13	0.5	0.166667	0.333333	0	1.26667	0.5	4.23334	4.56667	0.366667	0.4	3.43333	0.733334	0.666668	0.366667	1.03333	3.33334	0.933334	1.36667	0.400001	2.2	0.200001	4.43333	2.06667	0.200001	7.23333	0.233333	1.06667	13.0667	4.4	0.166667	15.1	0	32.1667	1.23333	1.26666	4.06667	0.400001	5.93333	0.233333	0.433333	0.133334	1.23333	0.633334	27.3333	0.366668	0.466667	2.93334	7.26667	0.333334
2020-05-14	0.366667	0.0999999	0.3	0	1.5	0.4	3.76666	4.6	0.400001	0.4	4.23333	0.266667	0.699999	0.5	1.26667	3.16667	0.699999	0.999998	0.166667	1.86667	0.4	4.96666	1.76666	0.199999	7.89999	0.300001	1.16667	11.9	3.9	0.0666666	15.8	0	29.5334	0.866667	1.6	4.59999	0.666667	6.86666	0.333332	0.366666	0.133333	0.666664	0.666666	25	0.166666	0.433332	3.06667	6.03333	0.466667
2020-05-15	0.433334	0.0999999	0.399999	0	1.3	0.666666	3.26667	3.9	0.2	0.433333	4	0.533334	0.433334	0.433333	1.56666	3.26666	0.400002	1.26667	0.199999	2.23333	0.400002	5.3	1.73333	0.266667	6.7	0.266665	0.700001	11.8333	4.6	0.133333	15	0	29.2333	1.1	1.36667	3.63334	0.4	6.33335	0.166668	0.266668	0.0999999	0.700001	0.466667	24.9333	0.3	0.4	2.3	6.36666	0.5
2020-05-16	0.366667	0.233333	0.233334	0.0333333	1.6	0.699999	4.63333	5.06666	0.366666	0.433333	3.86666	0.266666	0.899999	0.433333	1.2	3.53334	0.833333	1.06667	0.200001	1.96667	0.366665	5.20001	1.86667	0.299999	7.96667	0.366667	0.933334	14.3333	4.9	0.1	16	0.100001	33.4667	1.23333	1.56667	5.13333	0.466667	7.86667	0.333333	0.333334	0.266667	1	0.366667	26.6	0.433333	0.233333	3.5	6.60001	0.166667
2020-05-17	0.533332	0.166667	0.266667	0.0333334	1.4	0.666667	3.6	3.60001	0.233333	0.533335	4.1	0.466665	0.633333	0.633334	1.9	3.26666	0.666667	1.06667	0.166666	2.03334	0.5	4.33333	1.6	0.1	8.16667	0.366667	0.533334	13	5.06667	0.0666666	16.6	0.0333328	32.0667	1.1	1.4	4.93333	0.866667	7.09999	0.366668	0.4	0.133334	0.733334	0.6	28.1	0.333333	0.533334	3.03333	7.53334	0.3
2020-05-18	0.466667	0.233334	0.4	0.0333333	1.76667	0.766667	3.53333	5.13334	0.300001	0.433332	4.13333	0.733333	0.600001	0.533334	1.2	3.53334	0.966665	1.09999	0.2	2	0.566667	5.66666	1.93333	0.0666676	7.96666	0.366667	0.9	13.3	5.43333	0.0666666	16.2333	0	32.2667	0.866667	1.2	5.06667	0.366666	6.53333	0.299998	0.266666	0.2	1.03333	0.466668	29.9	0.466667	0.433333	2.90001	6.43333	0.233334
2020-05-19	0.2	0.1	0.166667	0	1.43334	0.700002	4.3	4.19999	0	0.3	4.4	0.233335	0.700001	0.333332	1.46667	3.39999	0.533333	1.06667	0.166668	2.23333	0.866668	5.3	1.96667	0.266667	7.63333	0.333333	0.733329	11.7667	5.96668	0.233333	15.0333	0.133333	32.1667	1.36667	0.96667	5.26667	0.5	6.56668	0.333335	0.266668	0.2	0.933332	0.466666	28.8	0.233332	0.433333	2.83332	6.93334	0.366666
2020-05-20	0.566668	0.233333	0.366667	0.0333333	1.5	0.733333	3.6	4.33333	0.5	0.533333	5.03333	0.433331	0.766665	0.5	1.6	3.8	0.8	0.933334	0.233333	1.83333	0.499999	5.56667	2.36667	0.266666	8.5	0.366667	0.533337	12.0667	5.16665	0.0666671	14.7	0.0666661	32.0333	1.43333	1.26667	5.56667	0.433334	7.39999	0.366666	0.466666	0.266665	0.866669	0.466667	28.9667	0.200002	0.3	2.63334	7	0.233333
2020-05-21	0.533333	0.233334	0.266667	0	1.46667	0.866666	3.9	4.53334	0.366668	0.4	4.5	0.233334	0.766667	0.5	1.23333	3.66666	0.933333	0.866673	0.0999994	1.76667	0.599999	5.19999	1.76667	0.166667	7.46667	0.366665	0.966665	12.6333	5.43335	0.0999999	14.6333	0.0666676	31	1.63333	1.26666	5.8	0.700001	6.66667	0.266666	0.233333	0.300001	1.2	0.666666	30.8667	0.199999	0.3	2.9	7.1	0.233334
2020-05-22	0.3	0.166666	0.199999	0.0333333	1.56666	0.699999	3.8	4.1	0.299999	0.4	4.3	0.333335	0.599998	0.8	1.13333	3.6	0.666668	1.16666	0.1	2.16667	0.533335	5.2	1.73333	0.399999	8.23334	0.533334	0.666666	11.4667	4.96667	0.2	15.5667	0.133334	31.1667	1.33333	1.8	5.26666	0.433333	7.43332	0.500001	0.266667	0.166667	0.833334	0.833333	29.5333	0.100001	0.466668	2.8	6.03333	0.266666
2020-05-23	0.699999	0.2	0.3	0	1.56667	0.966669	4.3	4.3	0.433334	0.466667	5.13333	0.366668	0.566669	0.433334	1.16667	3.63334	1.03333	1	0.0666666	2.23333	0.499999	6.00001	1.93334	0.2	9.23333	0.433333	0.666668	12.2	5.96666	0.0999999	14.6	0.133333	34.9	1.43334	1.76667	5.5	0.833334	7.93334	0.433333	0.533333	0.0666666	1.2	0.666667	33.4667	0.3	0.333334	2.8	6.4	0.333333
2020-05-24	0.500002	0.266666	0.333334	0.0333333	1.7	0.699998	3.63333	4.63333	0.499999	0.5	4.43333	0.466665	0.500001	0.699999	1.26667	3.93333	0.8	1.33334	0.133334	1.86667	0.433333	5.46667	2.13333	0.333334	8.4	0.500001	0.633334	12.7667	6.1	0.166667	15.3333	0.1	35.7333	1.7	1.8	4.8	0.866665	6.66666	0.2	0.599999	0.2	1.26667	0.866666	32.8667	0.233333	0.533333	3.96666	7.16666	0.366667
2020-05-25	0.499999	0.366667	0.2	0.0666667	1.7	0.900002	4.29999	4.83334	0.233333	0.433334	4.76667	0.466667	0.466664	0.633333	1.36666	3.86667	0.666667	1.16666	0.0666666	1.76666	0.366667	6.39999	1.8	0.366668	9.36666	0.500001	0.433333	12.6667	6.1	0.133333	15.1	0.0999994	36.4667	1.03333	1.66667	5.19999	0.733334	7.13333	0.166666	0.366666	0.0999999	0.999998	0.633334	34.5	0.166666	0.366665	3.46667	6.50001	0.266666
2020-05-26	0.600001	0.199999	0.266666	0.0999999	1.96666	1.03333	3.93333	4.8	0.233335	0.433333	4.66667	0.5	0.800001	0.633333	0.96667	3.5	0.9	1.33334	0.0666666	2.56667	0.533335	6.1	2.3	0.533333	8.16667	0.466665	0.433334	12.6	7.33333	0.0666666	15.2	0.133333	35.8667	1.2	1.96666	5.80001	0.633334	8.56667	0.266666	0.333334	0.233333	1.4	0.933332	34.4333	0.466667	0.566667	3.4	7.43333	0.466667
2020-05-27	0.6	0.366667	0.366667	0.0666666	1.73334	0.933334	4.7	5.53332	0.4	0.333332	5.36666	0.466665	0.999999	0.433334	1.5	4.4	0.766667	1.46666	0.166666	1.46667	0.4	6.00001	1.83334	0.433333	10	0.266668	0.699997	12.6333	6.93334	0.166667	15.5333	0.200001	38.1	1.1	1.66667	5.73333	1.06667	7.1	0.166667	0.600001	0.233335	1.1	0.633334	35.1667	0.233334	0.2	3.36666	7.5	0.333333
2020-05-28	0.599999	0.233333	0.366666	0.0666667	1.63333	1	4.26667	5.66667	0.233333	0.266668	5.13333	0.466669	0.733332	0.433333	1	4.23333	0.8	1.43334	0.133333	2.03333	0.433331	6.83333	2.36667	0.266665	8.93333	0.266666	0.733335	12.7	6.4	0.1	16.0667	0.2	35.6	1.16667	2.03334	5.96667	0.666665	7.2	0.366667	0.6	0.166667	1.16667	0.666667	35.6667	0.533334	0.533332	3.43334	7.9	0.233333
2020-05-29	0.466668	0.2	0.366668	0.0666666	2.1	0.933333	4.96667	5.03333	0.533333	0.5	5.26666	0.433331	0.966667	0.499999	1.66667	4.43333	0.466666	1.1	0.2	1.86666	0.533336	6.16667	2.06666	0.366668	9.2	0.266666	0.933331	12.6	6.1	0.0333333	17	0.233333	37.1333	1.23334	2.33333	6.46667	0.966669	7.43334	0.266666	0.566667	0.366666	0.899998	0.766667	35.8	0.299999	0.300002	3.8	7.3	0.333333
2020-05-30	0.633333	0.266667	0.266666	0.1	1.53333	0.733333	4.76667	6.13333	0.266667	0.3	4.93334	0.333332	1	0.333333	1.33333	4.63333	0.833333	1.23333	0.266667	1.83333	0.366665	5.4	1.9	0.666667	8.86668	0.300001	0.766666	12.6	6.83332	0.166667	17.2	0.200001	39.2667	1.3	1.96667	6.76667	0.7	8.2	0.400001	0.400001	0.2	1.46667	0.766665	38.8333	0.333334	0.366667	3.49999	8.16666	0.3
2020-05-31	0.733334	0.2	0.333333	0	1.66667	0.9	5.60001	5.96667	0.366667	0.566668	5.66666	0.36667	0.766665	0.533334	1.6	4.33333	0.633332	0.966667	0.333333	2.33334	0.599999	6.53333	2.60001	0.599999	10.3333	0.3	0.96667	13.5	7.26667	0.0666666	16.7333	0.2	39.3667	1.1	2.13333	6.46667	0.733333	7.83334	0.4	0.599999	0.266667	1.3	0.600001	40.6333	0.300001	0.266665	2.86667	7.4	0.266667
2020-06-01	0.466667	0.233333	0.266666	0.1	1.96667	0.966667	5.49999	6.26667	0.466666	0.533334	5.33334	0.466665	0.833334	0.466667	1.4	5.3	0.866668	1.23333	0.0666666	2	0.433334	6.60001	1.5	0.566667	10.3	0.366667	0.899999	13.3667	7.23334	0.2	19.1667	0.266665	42.9333	1.06666	1.83333	6.7	0.6	7.2	0.266666	0.4	0.233333	1.23333	0.533335	39.4333	0.366665	0.400002	3.03334	7.03333	0.4
2020-06-02	0.866666	0.333333	0.433333	0	1.63333	0.766665	5.46667	5.80001	0.366667	0.6	4.9	0.166667	0.966664	0.499999	1.23334	4.53334	0.833333	1.26667	0.3	2.13333	0.533333	6.99999	2.06667	0.633333	11.3667	0.233333	0.766669	12.5333	6.7	0.0666666	16.9	0.200002	41.8333	1.83333	1.83333	5.73334	0.366667	7.7	0.400001	0.666667	0.3	0.766666	0.666665	39.7	0.300001	0.233333	3.29999	7.96667	0.233333
2020-06-03	0.666666	0.0999999	0.266667	0.0333333	1.83333	0.866668	5.79999	6.56666	0.4	0.466666	5.8	0.4	1.03333	0.633333	1.03333	5.3	0.766666	1.43333	0.133333	2.16667	0.400002	7.10001	2.76667	0.400001	11.0333	0.299999	0.83333	12.4667	7.23333	0.1	19.1	0.166667	43.3333	1.2	2.56667	6.1	0.533332	8.06667	0.266665	0.633334	0.333333	1.2	0.633334	41.1334	0.266666	0.5	3.70001	7.66667	0.433333
2020-06-04	0.866666	0.466667	0.466666	0.0666666	2	1	5.33334	6.86667	0.4	0.433332	5.73333	0.3	0.900003	0.566667	1.5	5.96666	1.16667	1.96666	0.266667	2.6	0.466666	6.63334	1.73333	0.566667	10.8333	0.300001	0.766666	13.1667	7.8	0.0666666	18.3667	0.133332	45	1.8	2.26666	6.23334	0.466668	8.39999	0.366667	0.633333	0.333334	1.56667	0.866668	42.5	0.433334	0.366668	3.39999	8.73334	0.333334
2020-06-05	0.733334	0.3	0.433333	0.133333	1.3	0.933333	6.56667	6.7	0.566667	0.533333	5.7	0.366666	0.83333	0.5	0.866669	5.6	1.03333	1.36667	0.266665	2.13333	0.366666	6.66667	2.4	0.666668	10.4667	0.366665	0.933332	14.1667	7.43333	0.133333	20.1667	0.366668	44.6667	1.2	1.93333	7.33333	0.533334	8.03334	0.133334	1	0.266666	1.23334	0.766666	41	0.433334	0.433333	3.36667	8.33333	0.533333
2020-06-06	0.633333	0.233334	0.433333	0.133333	1.76667	1.2	7.26667	6.19999	0.666667	0.6	5.9	0.366667	0.766668	0.699999	0.966662	5.23334	1.13333	1.96666	0.366667	2.33334	0.433333	6.73333	2.36666	0.633332	11.6333	0.366667	1.06667	13.0333	8.03334	0.1	20.8333	0.266666	45.4333	1.23333	2.7	6.86667	0.633332	8.1	0.3	0.733335	0.266666	1.1	0.933333	44.8333	0.466665	0.333335	3.66667	8.23333	0.533333
2020-06-07	1	0.233334	0.300002	0	1.86667	0.866665	7.06666	7.76666	0.166667	0.733335	5.53333	0.433334	1.13333	0.566669	0.966667	5.6	0.833334	1.90001	0.266667	2	0.333333	6.7	2.40001	0.433333	11.3333	0.233334	1.5	13.1667	8.00001	0.0666666	19.1333	0.299999	48.3	2	2.86667	6.36666	0.866666	9.53334	0.333333	1.03333	0.5	1.43333	0.8	44.4	0.266667	0.433331	3.56667	8.5	0.366666
2020-06-08	1.1	0.333333	0.499998	0.0666666	1.93333	1	6.83334	6.66667	0.633332	0.366665	5.93333	0.599999	0.666668	0.633334	1.13333	6.23333	0.866667	1.8	0.566667	1.8	0.333335	7.53332	2.39999	0.500001	12.6333	0.366666	1.3	14.4667	8.36666	0.2	19.4333	0.0666666	50.0334	2.06667	2.53333	7.43333	0.566669	8.63333	0.299999	0.899998	0.299999	1.3	0.566666	45.7667	0.466665	0.266669	2.73333	9.13332	0.366667
2020-06-09	1	0.333334	0.8	0.0666668	2.06667	0.933331	7.56667	7.3	0.666668	0.733334	5.76667	0.533332	1.06666	0.333332	1.1	5.53333	1.03333	2.06667	0.499999	2.43334	0.633332	6.8	2.76666	0.733332	13.4	0.233334	1.1	14.9333	9.26667	0.0333338	21.7333	0.3	50.6333	1.66667	2.2	8.00001	0.833332	9.4	0.299999	1.06667	0.6	1.4	0.833334	46.1667	0.533334	0.5	3.9	9.16667	0.533332
2020-06-10	1.5	0.199999	0.400002	0.0666666	2.2	0.966668	7.16667	7.20001	0.733334	0.433332	6.73333	0.400001	1.13333	0.600001	1.06667	6.26667	1.03333	2.3	0.533334	2.63334	0.533334	6.63333	2.16667	0.633334	13.2333	0.466667	1.26666	14.8	8.93334	0.2	21	0.300002	53	1.96667	3.1	6.96667	0.900001	9.06667	0.333336	0.499999	0.366667	1.53333	0.733332	45.9667	0.499999	0.466667	4.1	9.2	0.433334
2020-06-11	0.833334	0.533333	0.433333	0.133333	2.3	1.23333	7.13333	7.00001	0.366666	0.566666	6.10001	0.533333	0.866669	0.599997	0.933331	6.16667	1.06666	1.6	0.466668	3.13333	0.733332	7.6	2.8	0.766666	12.8	0.466667	1.36667	16.4667	8.89999	0.0999994	23.5333	0.499999	53.1334	2.03333	3.33333	7.43334	0.9	8.76667	0.299999	1.5	0.5	1.13334	0.566667	47.8	0.266667	0.166666	3.5	10.5333	0.500001
2020-06-12	1.2	0.300001	0.733333	0.2	2.46667	1.1	7.03334	6.86665	0.5	0.633334	6.73333	0.533335	0.766666	0.666669	1.13334	6.16666	0.733335	2.3	0.499999	2.83333	0.7	7.2	3.16667	0.600001	14.1	0.299999	1.4	16.6333	9.2	0.0666666	21.9667	0.466666	55.6	2.6	3.2	8.76665	1.03333	9.5	0.366666	1.13333	0.533334	1.66666	0.733334	49.2333	0.466667	0.4	4.00001	10.2667	0.433334
2020-06-13	1.1	0.366666	0.900001	0.133333	2.06666	0.966665	7.73333	7.66668	0.433333	0.766668	6.83334	0.499998	0.999998	0.699998	1.4	6.06667	1.2	1.9	0.433332	2.6	0.499999	9	3.16667	0.733333	13.7333	0.433334	1.66667	16.3334	9.03334	0.0666666	23.9667	0.466668	55.5666	2.1	2.26667	8.30001	0.833335	10	0.500001	1.03333	0.500001	0.833332	0.533332	48.8667	0.333333	0.4	4.69999	11	0.566666
2020-06-14	1.1	0.533334	0.533334	0.0999999	2.33333	0.966665	7.43333	7.83333	0.533332	0.633334	6.9	0.800003	1.1	0.466667	1.56667	5.86666	0.866669	2.13334	0.433333	2.86666	0.700003	7.6	3.36666	0.833335	14.1667	0.433333	1.7	16.8333	9.73333	0.0333338	25.5	0.533332	58.1666	2.7	3.1	8.23333	0.866665	11	0.3	1	0.366666	1.2	1	53.4	0.633333	0.4	3.63333	10.5333	0.600001
2020-06-15	1.03333	0.333332	0.666666	0.166667	2.53333	0.866669	7.83334	8.06668	0.500001	0.733332	6.63333	0.733332	1.16667	0.700001	1.83333	6.46667	1.06667	2.46666	0.466666	2.63334	0.566664	9.26665	3.40001	0.633331	14.2333	0.466666	1.9	18.7333	10.1667	0.0666666	23.6333	0.466667	59.2001	2.9	3.46667	8.26666	1.13333	10.6	0.266665	1.3	0.366666	1.53334	0.699998	56.3667	0.333333	0.533333	3.93333	9.83333	0.433332
2020-06-16	1.06666	0.333334	0.766666	0.133334	2.73334	0.933332	7.96666	6.99999	0.599999	0.7	7.16667	0.533334	0.899998	1.03333	1.53333	6.2	1.1	2.56667	0.333335	3.46666	0.600004	8.53335	3.8	0.866668	14.5	0.4	2.16666	18.0333	9.90001	0	27.4667	0.566668	64.4666	2.3	3	9.86667	1.06667	10.6	0.400002	1.36667	0.633334	1.26666	0.766668	54.7333	0.666668	0.666668	3.8	13.2667	0.366667
2020-06-17	1.23333	0.399999	0.799999	0.0999999	2.8	1.06667	8	8.3	0.633331	0.933335	8.2	0.5	1.16667	0.633333	1.43333	5.56667	1	2.3	0.6	3.00001	0.83333	8.76666	3.4	0.699999	15.2	0.6	2.36667	18.4333	9.99999	0.0666666	25.8667	0.4	64.5333	3.23333	3.26666	8.93333	1.23334	10.8	0.699999	0.966666	0.466666	1.63333	1.53333	55.5333	0.933333	0.466665	4.63333	11	0.433333
2020-06-18	1.1	0.433334	0.8	0.0999999	2.43334	0.933332	8.26667	7.63332	0.633336	0.9	7.6	0.6	1.26667	1.03333	1.8	6.76666	1.26667	3.36666	0.466666	3.33333	0.9	10.0667	4.03333	0.633333	16	0.566668	1.83333	19.8667	11.0333	0.0666666	26.9333	0.499999	66	2.83333	3.16667	9.96667	1.1	12.2333	0.700001	0.86667	0.633332	1.5	1.13333	58.5667	0.533334	0.600001	4.86667	14.9333	0.466667
2020-06-19	1.4	0.533333	0.733334	0.133333	3.06666	1.03333	9.36667	7.33334	0.566666	1.06667	8.36666	0.599998	1.06667	0.933332	1.76667	6.56666	1.1	2.66667	0.566667	3.43332	0.566669	9.43334	3.6	0.733335	18.2333	0.5	2.23334	18.5333	10.4667	0	28.5667	0.633333	69.3334	2.93333	2.9	10.0667	1.53333	12.0333	0.8	1.03333	0.533333	1.86667	1.03333	62.6667	0.700001	0.466667	4.23334	12.8	0.466665
2020-06-20	1	0.366667	0.833333	0.2	3.03334	0.799997	9.26667	8.8	0.633334	0.833334	8.1	0.866667	1.1	1	1.63333	6.63334	1.23333	2.76666	0.266665	3.36667	0.733333	10.9	4.4	0.533334	17.0333	0.633332	1.76667	20.5667	10.6333	0.0666666	29.5	0.733333	69.5	3.5	2.9	9.93334	1	11.6667	0.699999	1.06667	0.600002	1.56667	1.26667	62.8333	0.766665	0.833332	4.33332	14.7667	0.566667
2020-06-21	1.13333	0.5	0.833333	0.333333	2.8	0.933336	9.43333	9.20001	1	0.766666	7.6	0.466669	0.766665	0.833333	1.96667	7.3	1.33333	3.43333	0.533335	3.23333	0.96667	9.76666	4.43333	0.999998	16.3	0.633335	1.76667	19.3334	11.1667	0.0666666	28.9333	0.533335	70.7667	3.36666	3.03334	9.89999	1.96667	11.8667	0.833334	0.866668	0.466665	1.56666	1.16667	67.3	0.733335	0.600001	4.70001	14.8	0.433333
2020-06-22	1.36667	0.399999	0.733335	0.266667	3.26667	0.966667	9	9.49999	0.633331	0.933333	8.3	0.799999	0.733334	1.2	2.06667	5.93334	1.43333	2.33333	0.366667	3.76667	0.83333	11.4333	4.76668	0.633334	18.3333	0.599999	2.8	19.8333	11.7667	0.0333338	29.5667	0.8	77	3.26667	3.36666	10.7	1.3	11.4333	0.933332	0.9	0.8	1.8	1.4	69.0333	0.899998	0.966665	5.06667	15.3333	0.366666
2020-06-23	1.46667	0.7	0.999999	0.266667	2.43333	1.1	8.89999	9.70001	0.866668	0.600001	8.6	0.533333	0.999998	1.1	2.43333	6.43332	1.86667	2.96667	0.299998	4.13333	0.666666	11.6333	5.2	0.833334	18.8333	0.433334	1.66667	21.1333	10.9334	0.0999994	29.6667	0.733334	77.1333	3.06667	3.40001	11.3	1.8	12.5	1.06667	1.23333	0.800001	1.89999	1.5	67.8333	1.13333	0.766666	4.26666	16.4	0.566667
2020-06-24	1.5	0.766668	0.933334	0.166667	3.33333	1.2	10.7	10.1333	0.733334	0.933332	9.8	0.666664	0.900002	1.03333	2.76667	7.46668	1.46666	3.36667	0.433333	3.76666	1.06667	11.7	4.93333	0.666666	20.2333	0.766665	2.46666	22.0667	10.5333	0.0666676	29.6667	0.599999	82.3	3.7	3.16666	11.6667	1.73333	13	1.06667	1.26667	0.6	1.7	1.66667	72.6333	1.16667	0.733334	4.6	15.9	0.533334
2020-06-25	2.23333	0.4	0.633332	0.133334	3.43334	1.3	10.3	10.3667	1.2	0.900002	9.69999	0.533337	0.733335	1.46667	2.03333	7.03333	1.76667	2.56667	0.366668	3.70001	1.16666	11.4333	5.56667	0.833332	21.9333	0.533334	1.93333	22.4	10.9667	0.133333	32.7667	0.499999	82.1667	3.03333	3.13333	11.2	1.36667	13.5667	1.3	1.26667	0.466666	1.83334	1.5	76.3667	1.13333	1.03333	4.96667	16.4333	0.266666
2020-06-26	1.7	0.6	1.03333	0.0999999	3.83334	0.966665	10.4333	10.9667	1.1	1	8.76668	0.633333	1.1	1.33333	2.33333	9.06667	1.7	3.03333	0.366667	3.66666	0.866668	11.8333	5.83334	0.833335	20.3	0.666667	2.4	23.9	12.2333	0.0999994	30.6667	0.866667	83.7	3.7	3.66667	12.0667	1.66667	12.5667	1.1	1.26666	0.9	1.2	2.26667	75.5666	0.966669	0.933334	5.39999	17.6667	0.5
2020-06-27	1.36667	0.666667	0.800001	0.2	3.63333	1.03333	10.3667	10.6	0.999999	0.833333	9.56666	0.733334	0.999998	1.53333	3.1	8.63333	1.5	3.26667	0.4	4.16667	0.899999	12.2	5.89999	0.833333	22.0667	0.5	2.43333	25.0333	11.4333	0.133333	34.5333	0.700002	90.1	3.76667	3.73334	11.4	1.9	15.2666	1.26667	1.13334	0.733334	2.13333	1.76667	78.6	1.03333	0.933335	5.26667	17.9667	0.533333
2020-06-28	1.53333	0.833334	0.833333	0.166667	3.56667	1.56667	11.1	11.4333	1.2	0.9	10.3667	0.866665	0.833336	1.7	2	9.29999	2.06667	2.63334	0.4	4.13334	1.13333	12.6333	5.40001	0.799999	23.7	0.666667	2.16667	25.1	12.0667	0.0333338	35	0.766665	89.9333	4.23333	3.26667	12.4667	1.9	14.3	1.33333	1.26667	1.23333	2.03333	2.3	82.4333	1.46667	0.733333	5.46666	18.1667	0.333333
2020-06-29	1.73334	0.666666	1.36667	0.233334	3.3	1.76667	10.6667	13.1	1.43333	1.03333	10.9667	0.733334	1.06667	1.36667	2.63333	8.43335	1.93333	3.76666	0.500001	4.43332	1	13.6	5.73333	0.699999	23.1667	0.466666	2.8	28	11.2	0.0666666	37.2333	0.766666	94.2	4.3	4.46666	12.4333	1.73334	16	1.13333	1.3	0.999999	1.86667	1.63334	82.9333	1.16667	1	6.23333	18.7	0.433333
2020-06-30	1.53333	0.6	0.733334	0.333333	2.9	1.53333	9.96667	12.5	1.2	1.03333	11.7	0.866667	0.966665	1.46667	3.06667	10.0333	1.63333	3.8	0.466666	4.7	0.633333	13.6	5.93333	1.23333	25.5	0.433334	2.36667	29.5	12.0333	0.233334	37	0.966667	95.8	4.1	3.6	13.8333	1.9	16.0333	1.06667	1.23333	1.1	2	2.2	85.6	1.8	1.13333	6.66667	19.5	0.733334
2020-07-01	1.63333	0.633332	1.26666	0.433333	3.13334	1.66667	11.1333	12.4	1.43333	1	12.3667	1.13333	1.2	1.56667	2.86667	10.8	2.16667	3.26667	0.366668	4.7	0.766665	15.4333	6.2	0.900002	25.6333	0.3	2.26666	28.4333	13.2	0.233333	38.7333	0.633333	101	4.1	3.7	13.7667	1.86667	16.3666	1	1.16667	1.2	1.9	1.83333	89.7333	1.6	0.766664	6.16667	20.6667	0.633333
2020-07-02	2.46667	0.700001	1.06667	0.433333	3.96667	1.93333	11.1333	13.7667	1.23333	1.23333	11.6333	0.9	1.56667	1.73333	3.16667	9.53335	2.13333	3.66667	0.566665	4.73333	1.06667	16.0667	7.03333	0.966668	27.8333	0.266667	2.6	28.2667	12.7667	0.166667	39.3	0.733334	99.7333	5.1	4	14.0667	1.8	16.4667	1.16667	1.66667	0.633334	2.06667	1.73333	92.6666	1.63334	1.4	6.9	21.5667	0.633333
2020-07-03	1.6	0.933333	0.900002	0.166667	4.26667	2	11.6667	12.9333	1.36667	1.5	12.0667	1	1.06666	1.86667	3.4	10.9667	2.5	3.53333	0.400002	5.63333	0.799997	15.9333	6.83333	0.900001	27.7	0.533332	1.83333	33.8333	14.4	0.133333	40.9667	0.7	106.033	4.4	4.20001	14.2333	2	17.8	0.966665	1.7	0.933332	2.43333	2.1	94.0333	1.33333	1.46667	6.53333	21.8333	0.566667
2020-07-04	2.06667	0.933333	1.33333	0.3	3.4	1.8	12.5667	13	1.16667	1.26667	14.2	0.966667	1.46667	1.86667	3.56666	11.0667	2.4	3.76666	0.533332	6.16667	1.03333	17.1	6.8	0.699999	29.8333	0.300001	2.53333	31.6666	13.9333	0.266667	42.6	0.933334	106.067	4.63333	4.66666	15.2333	1.83333	17.4667	1.13333	1.93333	1.06667	2.16667	2.36667	94.9	1.66667	1.23333	7.43334	22.1667	0.533333
2020-07-05	1.93333	0.733333	1.33333	0.366667	3.33334	2.1	11.3333	14.2667	1.16667	1.4	13.5333	1.46667	1.7	1.6	4	11.9667	2.66667	3.6	0.433333	6	0.933334	16.1667	7	1.1	30.4667	0.533335	2.43333	33.1	13.6667	0.0666666	46.1667	0.9	107.5	5.06666	4.6	15.9	2.26666	18.5333	1.03333	1.66667	0.833333	2.46666	2.3	103.833	1.63333	1.06666	7.03333	25.1667	0.6
2020-07-06	2.26667	0.7	1.4	0.3	3.76667	1.93333	11.5	14.1333	1.43333	1.66667	14.6	1.26667	1.73333	2	3.5	11.6333	2.16667	4.06667	0.433334	5.6	0.733334	17.3667	7.93333	1.03333	30.8667	0.733333	2.96667	35.2333	15.6333	0.299999	47.4	0.933334	113.1	4.46667	4.93333	14.8667	2.2	18.4	1.4	1.96667	1	2.53333	2.03333	108.433	1.93334	1.06667	7.96667	24.8333	0.833334
2020-07-07	2.1	1.03333	1.2	0.433333	3.99999	2	14.5	14.9	1.6	1.56667	14.5	1.26666	1.83334	1.93334	3.76667	12.0667	2.2	4.2	0.333334	7.16667	1.16667	17.3667	7.30001	0.833332	33.8333	0.366665	2.73333	36.2	15.2	0.166667	46.8333	0.966664	116.267	4.8	5.13334	18.1667	2.3	20.3667	0.9	2.03333	1	2.83334	2.86667	107.633	1.86666	1.16667	8.4	25.2667	0.733334
2020-07-08	2.03334	1.13333	1.33333	0.366666	4.90001	2.4	12.8333	16.3667	1.63334	1.8	14.1333	1.13334	2.03333	1.83333	4.93333	12.8	2.33333	3.36667	0.5	7	1.26666	17.9	7.8	1.1	34.1	0.866667	2.66667	36.9667	15	0.0333338	47.5667	1.06667	120.533	5.2	5.76667	17.6	2.3	19.8667	1.13333	2.06667	0.833332	3.23333	2.63333	115.567	1.76666	1.03333	8.4	26.7667	0.733333
2020-07-09	2.43333	0.966667	1.53333	0.2	4.16667	1.9	13.2	15.9	1.8	1.2	15.8333	1.36667	1.66667	2.06667	4.83334	12.9	2.03334	3.56667	0.4	6.8	1.26667	19.8333	7.43334	1.13334	35.4667	0.633334	2.93333	39.4667	16.0667	0.0666666	50.1	0.833333	125.3	5.2	5.56667	18.8	2.63334	21.8333	1.23333	2.13334	0.966668	3.6	2.56667	117.6	2.1	1.03334	7.9	27.1	0.7
2020-07-10	2.93333	1	1.73333	0.366666	4.1	2.1	14.8667	16.7333	1.83333	1.73333	15.3333	1.23333	2	2.06666	4.6	12.9333	1.83333	3.49999	0.299999	7.6	1.36667	18.8333	7.56666	1.13333	37.2	0.866665	3.26667	40.7666	17.6667	0.2	49.1333	1.1	127.067	5.2	5.56667	18.2333	2.23334	20.8333	1.26667	2.4	0.899998	3.56667	2.3	120	1.76667	1.63333	9.93334	27.2666	0.766666
2020-07-11	2.53333	0.766666	1.46667	0.300001	5.6	1.96667	13.7	17.4	1.93333	2	17	1.4	1.7	2.13334	5.46666	12.6	2.4	3.63334	0.433334	7.96666	1.2	22.0333	7.86667	1.16667	37.4	0.666668	3.7	41.4667	17.7667	0.166667	53.4	0.8	135.467	5.83334	5.76667	21.0667	2.39999	24	1.36667	2.16667	1.16667	4	2.96667	124.067	2.03333	1.1	9.33333	29.1	0.833334
2020-07-12	2.86667	1.33333	2.03333	0.333333	5.43333	2.3	15.4333	18.7333	2.13333	1.63333	16.1333	1.73333	2.3	2.16667	5.5	14.8	2.23334	4.16666	0.433332	8.1	1.5	22	8.1	1.56667	39.4	0.633333	3.4	41.5	18.5	0.133333	51.9667	1.1	139.5	6.3	5.9	20.0667	2.56667	24.5333	1.46667	2.16667	0.500001	3.53333	2.96667	131.467	1.73333	1	8.6	30.1333	0.7
2020-07-13	2.6	1.23333	1.66667	0.4	5.66667	2.23333	14.6333	19.4667	1.8	2.26667	17.4	1.56667	1.96667	2.13333	5.83333	14.2	3.16666	3.63333	0.333334	8.23333	1.16667	22.7667	9.3	1.23333	41.2333	1.03333	3.53334	45.8	19.7667	0.166666	55.5333	0.966667	141.633	6.5	6.8	22.5667	2.63333	24.7667	2	2.53333	0.733334	3.36667	2.8	138.167	2.1	1.6	9.59999	31.5	0.666668
2020-07-14	2.93333	1.2	1.93334	0.366666	5	2.56667	16.7	18.9333	2.13334	2.4	18.2333	1.36667	2.1	2.16667	6.4	15.7666	2.73334	4.36667	0.4	8.1	2.1	22.7333	8.63332	1.5	42.4333	1.03333	4.26666	47.3334	19.6667	0.166667	59.3667	0.633334	147.467	6.96667	6.83333	22.9333	3.1	26.2667	1.33333	2.63333	1.13333	4.06667	3.06667	142.633	2	1.16667	9.73334	31.0333	0.733332
2020-07-15	3.1	1.2	1.66667	0.466668	6	2.1	16.1333	20.0333	1.93333	2	18	1.5	2.03334	1.9	6.7	15.4333	2.89999	4.96667	0.433332	9.96667	1.73334	24.1667	10	1.63333	45.6667	0.866667	3.56667	46.5667	20.9	0.133333	58.5667	1.06667	152.567	7.43333	6.66667	23	2.9	26.9333	1.43333	2.46667	1.06667	3.23333	2.86667	145.533	2.1	1	10.0333	33.6	1.16667
2020-07-16	3.43333	1.16667	1.96666	0.333333	6.5	2.96666	16.5667	20.2667	1.9	2.06667	18.7333	1.93334	2.66666	1.96666	6.96667	15.6667	2.86667	4.36666	0.4	10.1	1.83333	24.6667	9.06666	1.26667	46.5	0.933334	3.6	50.6666	22.6	0.133333	60.9	0.733335	158.833	7.49999	6.6	22	3.4	27.2	1.53333	3.1	1.1	3.53333	3.3	153.967	2.4	1.63333	9.73333	36.2333	1.03333
2020-07-17	3.23333	1.33333	2.23334	0.5	5.86667	3.4	17.8667	22.5666	2.3	2.6	19.4333	1.8	1.93333	2.13333	6.73333	16.6667	3.1	4.93334	0.400002	9.93332	1.83333	25.0667	9.73333	1.46667	50.6333	1.03333	4.2	50.8334	21.8	0.366667	65.3	0.966666	162.167	7.73334	8.23334	25.9334	3.03333	28.6667	1.63333	2.96667	1.06667	4	3.86667	153.5	2.46667	1.06667	9.33334	34.7333	1.16667
2020-07-18	3.56667	1.6	2.36667	0.666667	5.9	3.33333	17.9667	24.4	2.66667	3.33333	20.2333	1.9	2.46666	2.06667	7	17.1	2.89999	5.76666	0.4	10.7667	2.5	26.5667	9.03334	1.36667	51.2667	1.16666	3.76666	51.9	24.6667	0.0333338	68.4667	0.999998	165.9	7.66666	7.2	25.5333	3.7	29.0667	1.63333	3.3	1.06667	3.53333	2.73334	160.667	2.1	1.73333	11.1	36.6667	0.966666
2020-07-19	3.23333	1.83334	2.3	0.5	6.1	3	19.6	25.3	2.4	2.63333	21.3	1.63334	2.03334	2.03333	7.03332	16.5	2.76667	4.76667	0.400002	10.6333	2.53333	28.1667	10.2667	1.53334	50.3667	0.900002	3.93334	52.9333	24.1667	0.233333	68.2667	1.03333	172	7.96667	8.56666	25.9	3.43334	30.4	1.86667	3.23334	1.13333	4.63333	3.06667	169.2	2.8	1.96667	9.46667	38.5667	1.5
2020-07-20	3.46667	1.46667	2.2	0.6	6.4	3.36666	19.7333	25.7	2.76667	2.7	22.1667	2.03334	2.46666	2.53333	8.36668	17.6333	3.76667	5.6	0.199999	11.2667	2.53333	28.5333	10.6667	1.7	53.9333	1.1	5.1	57.3667	25.3667	0.166667	71.9334	0.733335	174.5	8.60001	7.73333	27.3667	3	32.3	1.8	3.93333	1.46666	3.73333	3.8	177.2	2.76666	1.63334	10.9667	37.8334	0.966668
2020-07-21	3.7	1.8	2.16667	0.5	6.00001	3.7	20.2	24.4667	2.83333	3.06667	24.1667	1.76666	2.76667	2.46667	8.03333	18.5667	3.43333	5.8	0.566668	11.4667	2.36666	28.8333	10.8333	1.63333	57.2667	1.06667	4.06667	58.2	27.2333	0.233334	75.5666	1.16667	184.733	8.59999	9.06667	28.1333	4.4	34.5667	1.6	4.26667	1.2	4.33334	3.76667	181.667	3.06667	1.4	11.7667	39.3667	1.26667
2020-07-22	3.43333	1.8	2.56667	0.733334	7.73333	3.76666	20.1667	28.1333	2.93333	3.5	23.1	1.96667	3.06666	3.03333	7.96667	19.8	3.26666	5.83334	0.433332	12.9333	2.36667	29.9	10.9	1.86667	57.1667	0.933333	4.6	60.6667	27.2333	0.133333	76.0667	1.33333	194.7	9.03333	8.26666	28.7	3.43333	35.5667	1.66667	3.7	1.36667	4.33334	3.66667	185.8	3.06667	1.7	11.4	43.5666	1.16667
2020-07-23	3.86667	1.6	2.5	0.733334	7.36667	2.96667	22.1667	25.8333	2.86666	2.93334	24.4333	2.36667	3.13334	2.7	8.13333	18.3667	3.76666	5.9	0.4	12.6333	2.1	31.3333	11.2333	1.63334	58.7	1.33333	5.10001	59.8667	27.3	0.3	78.4333	0.966663	195.8	9.96667	9.43334	28.6	3.83333	34.6667	2.1	4.03333	1.16667	4.7	3.96667	190.8	3.43334	1.66667	12.2667	43.3667	1.36667
2020-07-24	3.46667	1.86667	2	0.666666	7.63333	3.66666	20.2333	28.6667	2.33334	3.83333	25.9667	2.03333	3.23333	2.8	8.69999	19.5	3.93334	6.6	0.466665	13.3333	2.26667	31.3333	11.7667	2	61.7667	1.2	4.19999	62.8333	29.7667	0.333333	81.8333	0.900002	201.6	8.5	9.73334	30.4	3.53334	37.4	1.93333	3.8	1.5	5.8	4.5	203.333	3.4	1.9	11.2333	45.2667	1.56667
2020-07-25	4.16666	1.83333	2.26667	0.5	7.53333	4.03333	23.2	28.5667	3.1	3.5	27.9	2.5	3.76666	3.23333	9.46667	19.5667	3.9	6.43333	0.700003	14.4333	2.6	31.2667	12.3333	2.06667	63.7666	1.3	4.2	65.1333	30.6333	0.3	81.3666	1.16667	208.8	9.9	9.96666	30.9	4	41	2.8	3.33334	1.3	5.63334	4.46667	211.4	3.93333	2.26667	13.2667	44.0333	1.03333
2020-07-26	3.83334	1.9	2.4	0.366666	8.43334	3.66667	21.2667	30.5	2.83333	3.53333	27.8	2.3	3.2	2.4	9.26668	20.3667	4	6.40001	0.566666	14.7667	2.63333	35.6667	12.7	1.99999	69.3667	1.3	5.40001	67.6333	31.1667	0.4	86.1667	1.16667	212.933	10	9.90001	31.6667	3.73333	42.3667	2.43333	4.13333	1.6	5.8	4.63334	218.733	4.1	1.7	13.1667	46.5667	1.36667
2020-07-27	3.63333	2.6	2.96667	0.533334	8.06666	4.1	23.1	29.8667	2.53333	4.23333	29.4667	2.43333	3.53333	3.36667	8.83332	20.4	4.23334	7.16666	0.466667	14.5	2.86666	34.4	12.7	1.93333	69.9666	1.13333	4.4	69.7334	31.3	0.333334	91.6333	1.03333	219.433	11.4	9	33.3333	3.96667	41.4	2.56667	4.36667	1.63333	6.13333	5.16666	226.5	4	2.16666	13.0333	46	1.16667
2020-07-28	3.56666	2.2	3.03333	0.266667	8.5	3.86666	22.8666	30.1	3	4.23333	30.0667	2.56667	3.53333	3.43333	8.86667	20.1	4.36667	7.36666	0.699999	13.9	2.2	38.9	11.9667	2.53333	74.0333	1.26666	4.1	70.9	32.1333	0.266666	90.5	1.4	229.4	12.3	9.96666	33.4	4.16667	43.3	3.16666	3.83333	1.66667	7.13334	5.1	231.6	4.16667	2.33334	13.6333	49.8334	1.1
2020-07-29	3.63334	2.26667	2.9	0.466666	9.03334	4.33333	23.9667	32.8667	3.03333	5.1	33.0333	2.46667	3.46667	3.26667	10.7	20.2	4.66666	7.46667	0.700001	14.4667	2.76667	37.3333	14.2667	2.56667	75.7667	1.63334	4.96667	75.9666	34.8333	0.266666	93.5333	1.2	233.4	11.9	10.2667	34.0334	4.46666	44.9333	2.3	4.13334	2.2	7.2	5	233.967	3.5	1.93333	15.4667	50.0666	1.53333
2020-07-30	4.06666	3	3.53333	0.6	9.1	4.26667	22.8333	34.2667	3.4	5.06667	33.4667	2.8	3.56667	2.46666	10.6333	23.2667	4.76667	7.73334	0.700001	15.4333	2.66666	39.4	13.4667	3.3	77.0667	1.76667	5.63333	74.3667	34.5	0.266666	95.0667	1.43333	241.5	12.8	11.8333	37.6	4.26666	46.2667	2.9	4.53334	1.93333	7.2	5.56667	238.7	4.66667	2.6	14.1333	50.3	1.4
2020-07-31	3.66667	2.36667	3.2	0.333333	9.23333	4.16667	24.7	35.2334	3.6	5.2	32.7667	2.93333	3.6	3.03334	11.7333	22.0333	4.93333	8.2	0.599998	15	2.8	38.1333	14.9	1.9	80.2333	2.2	5.83333	76.1	32.2	0.200001	97.3333	1.2	241.267	12.7667	10.5333	37.3333	4.36667	45.4333	3.13333	4.8	2.06667	7.23334	5.43333	243.767	4.8	2.1	16.4	52.7666	1.4
2020-08-01	3.96667	2.66667	3.63334	0.733333	10.8667	5.33333	25.1	34.3	3.1	4.4	37.1667	2.9	4.16666	3.3	11.6667	21.7	5.4	8.93333	0.533333	16.5333	3.36667	40.2	15.3	2.93333	80.6001	1.5	5.00001	82.4666	35.9333	0.266666	96.6667	1.16667	249.933	11.8333	11.1333	40.1667	4.43333	46.6333	2.6	4.93333	1.53333	7.3	5.63333	249.633	4.93333	2.26666	14.7	53.5	1.6
2020-08-02	3.5	3.06667	3.43333	0.500001	10.5333	5.63333	25.3	36.4333	3.8	4.73333	34.9667	3.4	4.1	3.56666	11.9667	22.8666	4.63333	8.16666	0.633333	16.9	3.66666	38.9	15.6667	2.96667	83.3	1.46667	5.6	81.0334	36.9333	0.200001	105.167	1.6	257.267	14.3333	11.0333	38.6	4.06667	49.9	3.13333	5.23333	2.33333	7.86667	5.6	257.633	4.16667	2.66667	16.4333	51.5667	1.86667
2020-08-03	4.4	2.73333	3.6	0.599999	9.63334	5.10001	25.6667	34.5667	3.33333	5.86666	37.9	3.06667	4.23333	3.06667	11.5333	21.8333	5.63333	8.23334	1	16.6333	3.06667	40.6	17.1667	3	85.3	1.76667	5.83333	86.3667	39.9333	0.233332	105.933	1.23333	262	12.7	11.3333	41.4	4.76667	48.8667	2.63333	4.83333	2.36666	7.33334	6.1	261.933	4.53333	2.43333	16.2	56.3667	1.6
2020-08-04	4.4	2.56666	3.06667	0.533333	9.93333	6.39999	27.1333	37.6667	3.36666	4.93334	37.3333	3.7	4.53333	3.13334	12.5667	24.2667	6.56667	7.86667	0.633333	16	3	42.2667	16.0333	2.86666	88.9	2.16666	5.1	88.5667	37.7667	0.200001	108.333	1.23333	263.567	13.1333	11.2667	44.4666	3.9	50.3333	2.56667	5.29999	1.7	7.83333	5.7	269.033	5.5	2.66667	15.9	55.1333	1.76667
2020-08-05	4.86667	2.63334	4.2	0.633334	11.3	5.8	26.7333	39.0666	3.56667	5.33333	41.5667	3.2	4.26667	3.66667	13.1333	22.7	6.23334	8.03333	0.733335	16.7333	3.56667	42.7667	16.6667	2.8	89.7333	1.93333	5.63334	88.9667	39.7667	0.133333	112.6	1.9	273.7	13.3	11.8	45.4667	4.56667	50.7333	3.26666	5.36667	2.2	7.63334	6.46667	277.167	4.96667	2.66666	16	53.4333	1.76667
2020-08-06	4.86666	3.06666	3.83334	0.599999	10.8333	5.76667	28.4667	38.5	3.46667	6.16667	40.4	3.4	4.1	3.7	13.7	24.2667	6.4	9.46667	1.06666	17.7667	3.66667	44.5333	18.1333	3.76666	91.0333	1.5	6.09999	90.3666	38.1	0.266666	112.267	1.66667	279.867	13.6	11.9333	43.9	4.23333	50	3.00001	5.03333	2.63334	7.86666	5.93334	275.833	5.33333	3.56667	18.6667	56.6333	1.8
2020-08-07	4.16666	2.66667	3.96667	0.599999	10.1333	6.3	27.2667	38.9334	3.63333	5.93333	43.1	3.6	4.3	3.56667	12.2667	24.8666	6.7	9.2	1.03333	17.3	4.1	45.6666	19.2	3.03333	94.4667	1.9	6	94.8666	41.3333	0.133333	112.067	1.76667	281.767	13.5333	12.3667	46.6333	4.16666	53.0667	2.93333	5.6	2.43333	7.53333	6.06666	283.7	5.5	3.1	18	57.2	2.46667
2020-08-08	5.43334	3	4	0.566667	10.5	5.43333	28.5667	39.8666	3.93334	6.43333	44.6	3.3	4.9	3.06667	12.9	23.7333	6.23334	8.86667	1.16667	18.7667	4.16667	45.5	19.3	3.43333	97.5333	1.86667	6.36667	92.9667	44	0.266666	114.467	1.43333	283.167	14.1667	13.4	50.8	4.50001	50.5	3.46667	5.6	2.23333	9	6.46667	285.967	5.26666	3.9	17.2	56.6334	2.03333
2020-08-09	5.83333	2.63334	3.3	0.766668	11.7333	6.36667	30.7	41.5667	3.9	6.3	41.6667	3.5	5.1	3.66666	12.9333	24.7	6.96667	8.93333	0.9	17.7	3.9	46.4	19.8	4.26666	99.6667	1.96667	6.76666	95.8333	44.9	0.333334	114.567	1.2	294.4	15.5	13.3333	47.9334	4.4	51.7667	3.4	5.6	2.36667	7.66667	5.9	296.333	5.1	3.13333	18.8667	58.0333	2.06667
2020-08-10	5.96666	3.26666	3.76667	0.399999	11.6	7.19999	29.2	39.0333	4.8	7.3	46.2	3.73333	5.46666	3.73333	13.7333	23.7667	6.33333	9.09999	1.06667	20.2333	4.16666	48.6	18.9333	4.26667	99.9667	2.4	6.63334	96.9333	43.5333	0.299999	117.967	1.5	292.7	14.0667	13	50.2333	4.43333	51.9333	3.06667	6.03333	2.86666	8.46666	6.83333	294.033	5.83333	4.06666	18.5	54.6333	2.33333
2020-08-11	5.00001	3.2	3.7	0.5	10.3	6.63334	29.5667	43	4.73333	5.93333	47	3.59999	5.23334	4.1	13.4667	25.9	6.73334	8.73334	0.9	18.4667	4.83334	44.6	20.3667	4.13333	105.5	2.5	6.83335	96.6667	45.6667	0.466667	117.767	1.26667	295.133	15.8333	13.3333	50.7	5	53.7666	3.2	5.66667	2.7	8.80001	7.06667	296.1	5.53333	3.83334	20.3667	54.5	2.13333
2020-08-12	5.5	2.5	3.43333	0.766667	12.3333	6.2	30.9	42.8	4.53333	7.93333	48.0333	3.96667	5.86667	3.93333	14.2667	25.1333	6.53333	9.3	1	19.7	4.06667	48.5333	20.2333	4.1	103.1	2.26666	6.59999	99.2	45.4	0.266666	120.733	1.9	301.8	15.5333	15.5333	50.7333	4.96667	52.5333	4.03333	6.43333	3	8.49999	6.43333	301.367	5.66667	3.73333	19.1667	56.9667	2
2020-08-13	6.00001	2.7	3.63334	0.699999	12.5	6.16666	31.4333	42.1	4.33333	6.23333	48.0667	4.33333	5.16666	4.5	14.5667	24	6.06668	9.63333	0.966667	18.6333	4.93333	45.8001	21.6667	4.2	106.533	2.06667	7.43334	97.9	47.3	0.5	120.433	1.63333	304.4	14.5667	13.6	53.6333	4.6	53.9334	3.63334	5.5	2.9	8.36666	7.33332	303.467	5.96667	4.09999	21.6	59.7	2.4
2020-08-14	6.96666	3.29999	4.53333	0.766668	12.7333	6.03334	31.7	43.1334	4.73333	7.10001	49.2333	3.93334	5.60001	4.1	15.8333	26.2667	6.76666	9.76666	0.633333	18.5667	4.46666	48.2999	19.8333	4.43333	107.467	2.86667	7.46667	102.233	48	0.300001	122.167	1.83333	305.8	15.3333	14.6333	52.2	5.36666	58	4.16666	6.43333	2.76667	8.36667	8.56667	312.2	6.56667	3.5	20.6667	58.1667	2.3
2020-08-15	5.96667	3.36667	4.3	0.799998	12.2667	6.63333	31.3666	41.4	5.16667	7.43333	48.6334	3.59999	6.13332	4.2	14.6333	25.7667	7.33333	10.0667	0.699999	19.7667	4.46667	48.8	22.1333	4.13334	105.967	2.4	7.83332	100.7	48.5333	0.199999	121.8	1.66667	309.433	16.3333	13.4	53.0334	4.8	55.2667	3.8	6.83333	3.13333	9.06667	7.33334	308.333	5.56666	4	20.5333	56.0667	2.36667
2020-08-16	5.43333	2.6	3.6	0.633335	12.2	5.6	31.7333	42.6	4.7	8.5	52.3333	4.3	6.06667	4.53334	14.6	25.7333	6.63334	9.40001	1.03333	19.4333	4.63334	47.5	20.2	5.06667	109.133	3.16667	8.13334	101.633	49.2667	0.333334	125.1	1.6	304.1	15	16.2667	51.9	4.56667	57.4667	3.33333	6.90001	3.76667	8.26668	8	307.9	6.83333	4.13334	21.0666	60.4333	2.7
2020-08-17	6.46667	2.76667	4.5	0.866666	13.1667	6.56667	31.4667	43.2	4.66666	9.16666	51.3667	4.50001	6.5	4.76666	15.5667	27.8333	6.8	9.19998	1.4	21.1667	3.8	47.7	21.8333	5.79999	110.5	2.9	7.73333	101.033	49.5333	0.633333	119.367	1.46667	305.667	15.4	14.3	53.9667	5.46666	59.8667	3.9	6.3	3.46667	8.83333	7.8	311.033	6.63333	4.43333	23.0667	59.0667	2.2
2020-08-18	5.39999	3	2.8	0.999999	12.1	6.7	32.2334	43.6333	4.86667	7.63334	51.4	4.09999	6.56667	3.73334	15.3	25.8333	6.86666	9.73335	1.03333	21.2	4.43333	48.2333	23.2	4.23335	111.6	3.9	7.76667	99.1333	49.5667	0.366667	125	1.63333	309.2	16.9667	15.2	51.8	4.83335	60.1333	3.33333	6.86667	3.53333	8.43332	7.5	306.933	7.63334	4.53333	22.8	60.6667	2.26667
2020-08-19	6.43334	2.8	4.06667	0.766667	11.3	6.7	31.2667	42	5.56666	7.56667	54.1333	5.00001	6.56666	4.46667	15.8	26.3667	7.13334	9.86665	1.26666	20.6667	4.83333	47.4	22.2	5.36666	114.033	3.16667	6.96667	99.8	53.0333	0.266666	118	1.56667	310.1	17.0667	15.3	53.6	5.13333	56.0666	2.63334	6.63334	3.73334	9.66667	7.63333	314.5	7.13334	4.86666	22.5667	61.7666	2.33333
2020-08-20	6.73334	3.3	4.2	1.26667	13.1	6.16666	31.7667	44.6333	5.46667	8.16666	52.4	3.8	6.56667	4.3	16.5	27.7334	7.53334	8.89999	1.46667	21.3	3.8	46.3334	22.3333	5.19999	115.767	2.73333	7.33333	101	51.3667	0.333334	124.067	1.33333	310.867	16.2	16.2333	53.4	4.96666	59.6334	3.66666	6.99999	4.1	8.33333	8.06667	310.6	7.66666	4.16667	23.9666	62.7334	2.36667
2020-08-21	6.39999	2.26667	4.3	0.766665	12.4	6.43333	32.2	41.0333	4.93333	7.2	54.8	4.03334	7.26666	4.5	15.0667	24.9333	7.46666	9.23334	1.56666	19.9667	4.93334	45.0667	23.8	6.06668	113.533	2.9	7.6	102.667	51.3333	0.5	122.6	1.63334	309.233	16.7	15.8333	52.7333	4.53334	57.2334	4.7	7.13333	3.93333	9.83334	9.7	310.9	7.96667	5.06667	21.8	61.9	2.3
2020-08-22	5.7	3	3.76667	0.933334	13.6	7.1	31.2	42.0667	6.06666	7.70001	57.9667	4.36666	8	4.40001	15.6667	27.8333	7.40001	10.3	1.33334	19.3667	4.76666	45.1666	24.2	4.79999	116.367	4.6	7.69999	100.567	50.5	0.466667	120.267	1.13333	306.267	17	15.2	55.2	4.86667	59.7333	4.03334	7.13334	4.73333	9.16666	8.8	309.933	6.9	4.76666	26.2333	59.3	3.06666
2020-08-23	6.83334	3.23334	3.66667	0.900001	12.2667	7.56667	32.6	41.6333	5.10001	7.06666	59.7333	3.93333	7.43333	4.6	14.8	26.4333	8.26666	9.26665	1.53333	20.4334	4.2	46.6667	24.1333	5.2	116.333	3.53333	6.96667	98.0333	49.6	0.633333	118.533	1.4	310	16.5	15.1666	56.2666	4.96667	61.1667	4.06667	7.46666	4.13333	7.90002	8.93333	310.433	8.7	4.8	25.5333	62.3667	2.36667
2020-08-24	6.06665	2.8	3.93333	1.03333	13.5667	7.79999	31.7667	43.6	5.73334	7.63334	59.0333	3.43333	7.3	4.46667	15.5333	27.7333	8.33334	8.53334	1.6	19.3	4.5	46.0666	26.1333	5.86666	119.5	3.76667	8.96667	100.033	50.6	0.4	119.767	1.5	301.933	16.5	15.4333	55.7	6	58.9333	4	7.66667	4.26666	8.63332	9.00001	307	7.76667	4.5	26.4666	63.2334	2.16667
2020-08-25	6.50001	3.36666	3.9	0.933333	12.4	7.76667	32.9667	41.5	6.26666	7.3	59.2333	4.49999	6.93333	4.56666	15.5667	27.9	8.03333	9.63333	1.5	20.1	4.46666	47.0667	25	5.13333	115.567	3.96666	8.93334	101.367	49.1333	0.6	115.433	1.46667	306.533	15.8667	14.7	54.2	5.1	59.4	4.4	6.96666	4.26667	9.36665	8.83333	302.033	7.23333	4.86666	25.5667	59.8333	2.4
2020-08-26	7.03333	2.93334	3	0.733334	13.8	6.5	30.0667	42.0333	5.96667	8.13333	58.4667	3.06667	7.13333	5.06667	15.4333	25.6333	7.83334	9.16667	1.59999	20.5333	3.93333	46.6667	24.7	4.96667	117.3	4.43333	7.96666	101.267	50.6	0.533333	117.933	1.73333	305.533	18.5	15.6334	54.7667	5.46667	58.7667	3.7	7.63333	4.83333	8.93335	9.16666	301.133	7.56668	5.76667	25.8333	56.3	2.2
2020-08-27	6.6	3.36666	3.5	0.766667	12.8667	7.43333	32.7	40.9	6.33333	7.66667	58.8667	4.2	7.60001	4.96667	14.6	26.9333	7.89999	9.19998	1.46667	22.1667	4.20001	44.9001	23.1667	5.23333	119.7	4.33333	9.03333	101.633	50.6	0.533333	113.6	1.2	302.5	17.2333	17.0667	53.2	4.93332	57.2333	4.26666	8.50001	4.60001	7.83333	10.6667	304.567	7.93333	4.8	26.9	62.1333	1.9
2020-08-28	6.53334	3.26666	3.46667	0.999999	14.0667	7.9	30.9667	42.9	6.2	7.23334	59.2	3.83334	7.4	5.23333	14.0667	28.3334	9.3	9.00002	1.56667	19.2667	3.79999	46.3333	24.0334	4.86667	120.4	3.66667	8.36667	97.4666	50.7	0.566668	115.233	1.93333	300.433	17.3667	16.0333	54.2	4.56667	57.2666	4.30001	7.3	4.8	8.26668	10.1333	298.8	8.13333	5.7	25.0667	56.3	2.36666
2020-08-29	6.8	3	3.3	1	13.6	7.73334	29.4	41.1	6.16666	6.63333	53.9333	3.73333	7.83334	4.9	14.5333	28.3333	9.56667	9.36665	1.1	20.7	4.3	44.0667	24.3	4.63334	118.533	5.23333	9.33334	97.1	49.2	0.533333	110.6	1.1	290.3	17.5667	15.5333	55.4333	5.36667	55.4668	4.66666	7.23333	5.39999	8.16666	8.53333	292.967	8.7	6.36666	24.4333	56.8333	2.53334
2020-08-30	7.23334	2.73334	3.4	0.966666	13.1333	7.16666	28.4333	38.9666	5.96667	6.53333	56.6667	3.76667	7.03333	5.36667	15.1667	28.1333	9.3	9.46669	2.23333	20.3333	3.7	46.6333	24.0333	4.66667	121.867	4.7	8.66666	94.5666	49.3334	0.366667	111.633	1.3	290.1	17.5	16.3333	54.1334	5.06666	57.2333	4.46667	7.96668	5.03333	7.89999	8.93333	285	7.56666	5.66666	25.0333	56.1	2.43334
2020-08-31	6.83333	3.56666	3.26666	0.999998	13.2333	7.46666	28.2334	39.7667	6.36666	6.43333	61.4333	4.03334	7.39999	4.7	12.6667	26.9	8.69999	9.43332	1.63334	20.7333	3.83333	44.4667	23.9667	4.49999	120.6	4.96667	8.33333	93.3668	47.0667	0.366667	109.467	1.36667	288.033	17.0667	16.3333	55.0333	5.16668	52.1333	4.3	7.93333	4.8	9.83334	8.7	286.633	8.5	6.03334	24.2333	54.2666	2.73333
2020-09-01	7.00001	3	3.03334	0.800001	13.8	8.53334	28.5	39.0333	6.86667	6.33333	57.6	4.73333	7.36666	4.6	14.5667	27.8333	7.63334	8.86667	1.86667	19.7667	3.6	43.4	24.4333	4.93335	118	5.26667	9.16667	94.8666	47.9	0.5	110.367	1.33334	283.633	18.6667	16.4	52.6333	4.8	54.3001	4.66667	7.3	4.13333	7.60001	9	283.6	6.4	6.3	26.1	54.4	2.13333
2020-09-02	7.83332	2.90001	3.93333	0.766666	15.2	6.49999	26.7	38.3	7.36666	6.2	60.9	4.36666	6.33333	4.86667	12.6	25.9667	8.76667	8.89999	1.86666	19.2	3.73333	45.4333	23.6667	4.53333	116.867	4.7	8.56667	89.4667	46.1667	0.4	104.767	1.09999	282.767	15.7667	16.8	54.2333	5.23333	54.1	4.93334	7.93334	4.33334	7.59999	8.43332	274.433	7.93334	6.2	25.6667	53.8667	2.03333
2020-09-03	7.13334	3.26666	3.36667	0.7	14.4	8.30001	26.8	38.5333	5.13333	7.43334	57.2667	4.66666	7.3	5.26667	12.4666	26.7333	9.09999	9	1.93333	19.4333	2.76667	41.7	24.2333	5.06667	115.533	4.56667	8.93334	92.2	47.4	0.5	104.533	1.56667	274.367	16.0333	16.3333	53.7334	5.6	53.8666	4.83333	6.9	4.03333	8.26666	8.46667	271.8	7.2	5.59999	27.1333	53.1667	1.96667
2020-09-04	7.80001	3.26667	4.2	0.766668	15.4	7.4	26.1666	36.6	5.7	6.63332	59.9667	3.86667	7.53333	5.6	13.7333	25.7	8.9	8.73334	1.93333	19.8	3.63334	41.2666	23.9334	4.86667	115.5	4.7	9.06667	88.4333	46.2	0.6	104.3	1.56666	269.567	16.4333	15.1333	56.5	4.89999	49.7333	5.23333	6.93333	4.23333	6.90001	8.8	267.067	7.06665	6.63333	26.2667	49.4	2.5
2020-09-05	7.83332	3.16667	3.76667	0.466665	13.5	7.66666	25.8667	39.7	6.5	6.93334	57.5667	3.9	6.03334	4.86667	12.7333	25.4667	8.83334	8.43332	2.5	17.3	3.03333	41.1667	25.3667	5.03333	110.167	5.66667	8.26666	86.4	44.3333	0.366667	101.033	1.13334	266.1	15.9333	16.6333	51.4667	5.43334	49.7	4.46667	6.73334	4.53333	8.03333	8.1	260.567	7.63333	6.7	26.2334	48.5333	2.4
2020-09-06	6.53332	2.93333	3.63333	0.833335	14.4667	7.53333	25.6	38.8666	5.8	6.4	56.5334	4.60001	6.80001	5.23333	11.4	24.1333	8.66667	8.66667	2.3	18.6667	3.40001	38.9667	24.5667	4.3	113.367	5.06667	9.33334	84.7	45.5	0.633333	99.1999	1.5	260.067	16.6667	16.4	54.1333	5.36666	49.6334	4.33332	7.1	4.43333	7.63333	7.66666	258.9	7.16667	6.86667	25.1667	48.7667	2.43333
2020-09-07	8.03334	2.9	4.4	0.533331	14.5	7.23333	25.2333	36.3001	6.1	6.93333	57.8667	3.76666	7.59999	4.83334	12.8	23.1667	8.53333	7.83333	1.76667	17.5667	3.46666	39.3333	24.1667	4.73334	110.5	5.26666	8.96667	81.1999	42.7333	0.533335	96.4333	1.23333	261.1	16.3	16.1	55.6334	5.16666	49.9	4.16667	6.9	3.93333	7.60002	7.23335	252.8	7.2	5.76667	27.4667	48.0333	2.8
2020-09-08	5.86668	2.56667	3.86666	0.86667	13.1667	8.8	24.9333	34.3	6.09999	6.46667	55.1667	3.46667	7.3	4.89999	12.9667	25.7334	8.90001	8.43333	2.06667	18.6	2.90001	39	23.4333	4.86666	106.267	5.63334	8.43332	82.6334	43.4667	0.466663	94.2001	1.4	252.4	16.0667	14.3666	53.0999	5.56668	45.8666	4.33334	8.16668	4.73334	7.49998	8.5	247.167	7.33334	6.6	26.6	46.8667	2.33334
2020-09-09	6.9	3.13333	3.53333	0.799997	12.5333	6.76666	24.9	33.8333	5.96666	5.96667	55.9667	4.43333	7.53333	4.40001	12.9667	23.7333	9.19999	8.7	2.66666	18.3	2.56667	37.3667	23.4333	4.3	104.267	5.06667	7.90002	79.2999	41.9667	0.566669	90.3666	1.3	244.933	17.7	15	52.0334	5.33332	46.4667	4.5	6.96666	4.39999	6.66667	8.29998	237.767	6.93333	5.96667	26.4667	46.1333	2.63333
2020-09-10	7.63333	3.1	3.7	0.733335	12.4	7.9	23.9	32.8999	6.23335	6.56666	57.2	3.73333	7.26666	4.79999	12.9333	23.1	8.1	8.26668	2.16667	16.7333	3.06667	39.7333	22.7333	4.73333	105.4	5.5	7.53333	77.4001	41.8666	0.466667	88.0666	1.73333	240.6	15.3333	16	52.4	5.00002	45.7	4.36666	7.16666	3.93333	6.76668	7.43335	229.533	7.33333	5.86666	25.6	42.7001	2.5
2020-09-11	7.66666	2.53334	4.2	0.900001	12.8	6.2	24.0666	33.0334	5.73333	5.36668	55.3667	3.46667	7.7	4.6	12.1	23.2	8.93335	8.33334	2.46667	17.8667	2.99998	37.3667	23.5334	4.60001	104.3	5.36666	8.26665	78.0333	42.4	0.666664	83.7334	1.13333	236.267	15.7	13.6333	50.5666	5.09999	44.8333	4.3	7.33334	4.33333	7.53333	7.86666	229.333	7.63333	6.3	26.7	41.9332	2.5
2020-09-12	7.13333	3.33333	4.16666	0.933331	13.2667	6.13334	23.4	30.9666	5.36666	6.43333	53.6334	4.00001	6.7	3.96668	13.1667	23.1667	8.4	7.96666	2.46667	17.5667	2.30002	35.2	22.8666	4.86665	97.8667	5.3	7.73333	73.3667	39.5667	0.466667	83.4666	1.40001	234.133	15.6667	15.2667	50.4	5.39999	42.7	4.23334	8.06667	4.66668	7.43333	7.26668	221.5	7.46667	6.3	25.8667	40.6334	2.46667
2020-09-13	7.26667	3.16666	3.8	1	14.0333	6.26668	22.6666	32	5.6	6.33332	52.7666	4.23332	6.86666	5.06667	12.9	21.9	9.13333	7.33334	2.03333	16.4333	2.93333	34.4666	21.7667	5.16667	96.1334	5.2	7.56667	69.9	40.3667	0.633335	81.8333	1.56667	228.467	14.4333	14.2666	50.7001	4.86668	43.4666	4.53333	6.56667	4.09999	7.06667	8.2	211.9	7.33333	5.16666	25.2333	40.7333	1.93334
2020-09-14	7.23333	3.33333	3.8	0.766666	12.6	5.56666	22.3334	30.3	5.23335	5.73334	53.5333	3.83334	6.76666	4.59999	12.4	22.0333	8.49999	7.53331	2.63333	16.4667	2.5	33.4667	21.3667	4.90001	96.8667	6.36666	7.53334	69.8667	39.0333	0.5	77.8667	1.5	217.167	14.7	14.4333	51	4.96666	42.0667	3.89999	7.53333	4.46666	7.03334	7.3	207.333	7.63333	5.2	25.6	40.4333	2.23333
2020-09-15	6.86666	2.8	3.56667	0.866666	12.1333	5.73332	22.4	30.2667	6.63331	5.4	52.3333	4.03333	6.53334	4.93334	11.2667	22.3667	8.23335	7.86668	2.3	16.3666	3.09999	34.1	21.8	4.3	91.2334	5.43333	7.26665	70.6333	38.0667	0.566666	79.6667	1.36667	211.567	14.0334	14.8333	47.2	4.99998	38.3667	3.76667	6.70001	4.1	6.76666	7.06666	201.7	7.8	5.06667	25.7667	38.9667	2.26667
2020-09-16	6.00001	2.7	3.66667	0.600003	12.8	5.66667	21.7	30.3666	5.50002	5.86667	53.9	4.63333	7.66666	5.06666	10.7667	21.1333	9.23331	6.69998	2.33334	14.9333	3.26667	32.1	20.1	4.53333	91.1333	5.43334	7.46668	66.7	39.4666	0.433334	72.7	1.59999	209.3	13.7	14.5333	49.1667	4.83335	41.0667	3.86667	7.59999	4.23333	6.83331	7.13334	199.333	7.43334	5.66666	25.4	38.3667	2.9
2020-09-17	6.16666	3.26667	4.09999	0.733331	13.8	5.50002	20.2667	29.9333	5.23333	5.49999	48.7667	3.7	5.86668	4.16666	11.0333	21.0333	8.93336	6.66667	2.26666	14.7	2.8	33.6	19.5	4.33334	87.0333	4.56667	7	62.8666	35.5334	0.399998	69.6334	1.3	201.767	13.8667	14.6333	44.6667	4.80001	40.3666	3.7	7.46666	3.23333	5.73334	6.7	192.933	7	5.8	25.2333	36.3334	2.7
2020-09-18	6.63334	3.26666	3.80001	0.833334	11.9	5.09998	19.9	28.3333	5.66666	4.96667	49.9667	4.5	6.3	5.86667	11.5	19.8333	7.86665	5.39999	1.73334	15.5333	2.96667	29.3333	18.6333	4.56666	87.4	5.43333	7.16665	62.3334	36.1333	0.5	68.9667	1.5	197.933	12.7667	13.9	44.5	5.3	36.4667	4.06667	7.53334	4.16667	7.10002	6.43334	188.067	7.03332	5.36667	26.3667	36.2999	2.5
2020-09-19	6.20001	3.06667	3.89999	1.03333	13.0667	4.46667	20.4333	28.6667	5.03333	4.69999	49.3333	3.63334	6.23333	4.36667	9.93332	20.3	7.43335	6.16667	2.16666	16.7	3.16666	28.7	18.6666	4.13332	83	5.36667	7.80001	59.6332	34.0667	0.400002	64.3999	1.46666	186	12.7	13.2333	44.0333	4	38.4	3.7	6.26667	3.93333	5.69998	6.86665	181.233	7.69999	5.06667	26.1334	35.1333	2.1
2020-09-20	5.99998	3.06667	4.53333	0.966667	11.8	4.46667	18.7333	24.9666	6	5.93333	47.8	3.93333	6.73332	4.79999	8.76667	21	7.96666	5.46667	1.66666	14.8667	2.33333	28.2	18.1667	4.13335	81.3667	4.76666	7.06666	58.6667	31.7666	0.366665	63.9667	1.5	183.233	12.4333	15.2667	42.9333	4.26666	36.4667	4.03333	7.59999	3.8	5.60001	6.63335	175.267	6.93333	5.2	25.4333	35.0667	2.2
2020-09-21	5.50002	3.23332	3.8	0.700003	13	4.73334	17.7667	25.6667	5.3	5.03333	46.1	3.96668	5.76667	4.60001	9.33335	18.5	6.60001	5.60001	2	13.6334	2.90001	28.6333	17.4667	3.5	80.8333	5.16667	6.10001	57.3	31.7333	0.633335	63.9333	1.53333	178.7	12.2667	13.3	40.7	4.26667	35.7667	3.16668	6.06668	3.90001	5.66666	5.99998	171.767	7.76667	5.83333	24.6	33.5	3.06666
2020-09-22	5.63334	2.73333	4.6	0.73333	13.0667	4.36668	17.5667	24.1333	5.43334	5.33334	48.8	3.66666	5.89999	4.6	8.56665	18.4333	7.06665	5.46667	1.7	14.4666	2.53333	28.3	17.0333	3.86665	79.2333	4.76666	6.49998	53.8	34.3	0.533333	58.6	0.933338	169.967	13.5333	13.3667	40.9	4.73332	35.9667	3.66666	6.76666	4.09999	4.73334	6.96666	164.8	6.70001	5.60001	26.0334	32.0667	2.73334
2020-09-23	5.23334	2.33334	3.2	0.733334	12	4.09999	16.3666	24.1333	5.63332	4.6	42.7	4.26666	4.83334	4.99999	8.13333	18.1334	7.09999	5.29996	1.73334	14.4	2.56667	26.3333	18.1667	4.23334	75.8001	3.93334	5.56668	50	30.8667	0.333332	58.2	1.83333	167.133	12.8667	13.0333	40.2333	5.03335	31.1	3.66666	7.60001	3.16666	5.36665	6.80001	157.867	7.33334	5.6	24.8	31.1	2.19999
2020-09-24	5.3	2.5	3.53333	0.666666	13.1333	3.3	14.9667	24.6667	5.46667	4.90001	45.8667	4.06667	4.89999	4.73335	7.56668	16.2	7.16668	4.76669	1.73333	14.0667	2.86666	24.8333	16.6333	3.46667	73.3333	3.8	5.89999	51	31.5	0.299999	53	1.4	160.533	12.9333	13.2333	40.1666	4.56665	30.5667	3.06667	6.93333	2.96668	5.23335	6.6	155.367	6.46667	5.16666	24.6667	31.0334	2.3
2020-09-25	4.4	2.46667	2.93333	0.866669	13.0334	4.03333	15.3333	23.3666	5.26668	4.83332	44.6334	3.83333	4.76668	4.86667	7.43333	16.8	6.06667	5.80002	1.63334	15.1333	2.93333	24.6	16.6	4.16666	71.9	4.1	6.60002	48.1666	28.4667	0.300003	53.8334	1.46667	156.7	10.6334	13.1	38.1667	4.90001	30.2	3.26667	7.26667	3.83332	3.96667	5.96666	148.867	7.43333	5.19999	24.4	29	2.26667
2020-09-26	5.06666	2.63332	3.53333	0.733332	12.2667	3.63332	15.8334	21.3667	5.63332	5.4	42.8	3.93333	4.3	3.9	6.59998	17.2667	6.56667	5.36664	1.63334	13.4667	2.76666	22.9334	16.6667	4.06668	72.5	4.03333	5.33333	47.7667	29.7333	0.433331	50.1	1.93333	146.667	11.8667	12.3667	39.6	4.03332	28.4333	3.03333	6.93333	3.9	4.56667	6.33333	144.2	5.79999	4.86667	24	27.9333	2.16666
2020-09-27	4.3	2.33333	2.96667	0.566669	12.6	4.03334	13.7333	21.3001	4.53333	4.36667	38.5333	3.76667	5.03334	3.59998	8	16.6334	6.49999	4.93335	1.33333	12.7	2.76666	21.9333	14.2666	3.86666	69.7334	3.6	6.40002	45	27.1667	0.266666	50.5999	1.83333	144.333	11.4	12.8667	37.7001	4.23332	28.2334	3.13333	7.16667	3.8	4.49998	7.09999	137.5	6.26667	4.53333	23.2	27.4668	1.86667
2020-09-28	4.49999	2.33334	3.50001	1.03333	12.4667	3.40001	14.9667	18.4999	5.09999	4.46666	38.2	3.16666	4.59999	3.83335	7.36668	16	6.66668	4.5	1.43334	11.8667	2.33334	22.5334	14.7333	3.56667	64.5999	3.8	4.69999	41.2333	26.3666	0.633335	48.8001	1.43333	139.667	11.3	11.7333	37.1667	4.00003	27.2332	3.33334	7.19999	3.06667	3.90001	6.63334	130.367	6.3	4.43332	23.1667	26	2.03333
2020-09-29	3.8	2.06666	2.43333	0.633333	12.3	3.59998	13.9333	20.1667	5.53334	4	40.3333	3.69999	4.73334	4.13333	7.20001	15.3333	6.76666	4.53333	1.56666	13	2.36665	21.9666	15.4	3.59999	62.6334	3.93334	5.8	43.8667	24.5334	0.299999	46.4666	1.66666	135.333	10.6666	11.4667	36.7333	4.39999	26.1	2.76666	6.63334	3	4.26666	6.23333	122.033	6.03333	4.26666	23.2	24.4	2.6
2020-09-30	4.13335	2.13333	2.5	0.766665	12.0666	3.60001	12.1333	18.2666	5.73333	4.13333	37.1	2.86668	4.53333	4.23333	6.63332	15.1334	6.03332	4.70001	1.3	11.8667	2.50001	20.9666	15.6	3.73335	60.2667	3.16667	6	40.7001	24.8666	0.333336	44.8667	1.06667	126.766	11.2	11.8333	36.0667	3.83333	26.2334	3.23335	6.89999	2.83333	4.13333	6.99999	121.867	5.66666	4.20001	20.9667	25.3667	2.46667
[truncated: 110 more columns]

## Sheet: 3
	Appling	Atkinson	Bacon	Baker	Baldwin	Banks	Barrow	Bartow	Ben Hill	Berrien	Bibb	Bleckley	Brantley	Brooks	Bryan	Bulloch	Burke	Butts	Calhoun	Camden	Candler	Carroll	Catoosa	Charlton	Chatham	Chattahoochee	Chattooga	Cherokee	Clarke	Clay	Clayton	Clinch	Cobb	Coffee	Colquitt	Columbia	Cook	Coweta	Crawford	Crisp	Dade	Dawson	Decatur	DeKalb	Dodge	Dooly	Dougherty	Douglas	Early
2020-02-18	0	0	0	0	0	0	0	0	0	0	0	0	0	0	0	0	0	0	0	0	0	0	0	0	0	0	0	0	0	0	1	0	2	0	0	0	0	0	0	0	0	0	0	2	0	0	1	0	0
2020-02-19	0	0	0	0	0	0.0333333	0.1	0.0333333	0.0333333	0.0333333	0.166667	0	0.0333333	0.0333333	0.0333333	0.1	0	0.0333333	0	0.0333333	0	0.166667	0.1	0.0333333	0.466667	0.0333333	0.0333333	0.333333	0.233333	0	0.533333	0.0333333	1.96667	0.0666667	0.0333333	0.166667	0	0.2	0.0333333	0	0.0333333	0.1	0.0666667	1.73333	0.0333333	0	0.266667	0.266667	0
2020-02-20	0.0333333	0	0	0	0.0333333	0.0666667	0.166667	0.3	0.0333333	0.1	0.3	0.0333333	0.1	0	0.1	0.0666667	0.0333333	0.0333333	0	0.133333	0	0.366667	0.1	0.0333333	0.566667	0.0333333	0.0666667	0.533333	0.266667	0.0333333	1.06667	0	2.36667	0.1	0.0666667	0.3	0.0333333	0.3	0.1	0.0333333	0.0333333	0	0	2.63333	0.0333333	0	0.4	0.333333	0
2020-02-21	0.0333333	0	0.0333333	0	0.1	0.0333333	0.166667	0.4	0.0333333	0.0666667	0.6	0.0333333	0.133333	0	0.1	0.233333	0.0666667	0.0333333	0.0333333	0.133333	0.0333333	0.4	0.0666667	0.0333333	0.5	0.0333333	0	0.7	0.333333	0	1.03333	0	2.5	0.1	0.166667	0.233333	0.0333333	0.266667	0.0666667	0	0.166667	0.0666667	0.0333333	2.9	0.0333333	0	0.6	0.3	0
2020-02-22	0	0.0666667	0	0.0333333	0.1	0.0666667	0.566667	0.266667	0.0333333	0.0666667	0.433333	0	0.166667	0	0.0666667	0.1	0.0666667	0.1	0	0.266667	0	0.433333	0.2	0.0333333	0.7	0.0333333	0.233333	0.533333	0.3	0.0333333	1.73333	0.0333333	3.6	0.166667	0.4	0.333333	0.1	0.6	0.1	0.1	0.1	0.0333333	0.133333	3.13333	0.0333333	0	0.466667	0.4	0
2020-02-23	0	0	0	0	0.0666667	0.1	0.433333	0.6	0.0333333	0.133333	0.5	0.0333333	0.0666667	0.0333333	0.133333	0.233333	0.0666667	0.0333333	0	0.0666667	0	0.7	0.233333	0.0333333	0.933333	0.0333333	0.0666667	1.26667	0.366667	0	2.3	0	4.66667	0.2	0.166667	0.6	0.0333333	0.5	0.1	0.133333	0.2	0.0333333	0.1	4.36667	0	0.0666667	0.366667	0.6	0
2020-02-24	0.0333333	0.0333333	0	0.0333333	0.266667	0.1	0.566667	0.6	0.0666667	0.3	1.06667	0.1	0.0333333	0.1	0.233333	0.133333	0.0333333	0.133333	0	0.1	0	0.666667	0.266667	0.0666667	1.23333	0.0666667	0.166667	1	0.233333	0	1.93333	0	5.46667	0.233333	0.4	0.566667	0.0333333	0.6	0.166667	0.0666667	0.1	0.0666667	0.133333	4.76667	0.0666667	0.1	0.6	0.733333	0
2020-02-25	0	0.0666667	0	0	0.133333	0.133333	0.566667	0.7	0	0.266667	0.866667	0.1	0.3	0.0333333	0.233333	0.233333	0.1	0.2	0.0333333	0.233333	0	0.533333	0.333333	0.0666667	1.83333	0.166667	0.133333	1.46667	0.633333	0	2.46667	0.0333333	5.93333	0.2	0.366667	0.833333	0.0333333	0.733333	0.1	0.0333333	0.266667	0.233333	0.166667	5.26667	0.0666667	0.0666667	0.7	0.7	0.0333333
2020-02-26	0.0666667	0.0333333	0	0	0.233333	0.166667	0.8	0.833333	0.0333333	0.0666667	0.966667	0.0666667	0.233333	0.133333	0.333333	0.266667	0.233333	0.1	0.1	0.233333	0.0333333	0.666667	0.366667	0.0333333	1.7	0.0333333	0.133333	1.83333	0.8	0	2.76667	0	6.56667	0.366667	0.366667	1.46667	0.0333333	0.866667	0.2	0.0666667	0.233333	0.2	0.266667	5.93333	0.1	0.133333	0.8	1.06667	0
2020-02-27	0.0666667	0.0333333	0.0333333	0	0.233333	0.266667	0.7	0.8	0.1	0.133333	1.43333	0.0333333	0.133333	0.1	0.2	0.533333	0.1	0.266667	0	0.333333	0	0.8	0.566667	0.133333	2.23333	0.0666667	0.2	1.83333	0.833333	0	3.76667	0.0333333	8.73333	0.633333	0.4	1.46667	0.0666667	1.1	0.366667	0.2	0.2	0.2	0.166667	7.06667	0.133333	0.166667	0.8	1.13333	0.0333333
2020-02-28	0	0.0666667	0	0	0.266667	0.133333	0.966667	1	0.1	0.2	1.3	0.0666667	0.466667	0.133333	0.366667	0.433333	0.166667	0.266667	0.0666667	0.366667	0.1	1.13333	0.666667	0.133333	2.5	0.0333333	0.133333	1.9	1.23333	0	4.2	0	8.93333	0.6	0.8	1.66667	0.1	1.3	0.366667	0.433333	0.4	0.233333	0.266667	7.93333	0.0666667	0.0666667	1.16667	1.03333	0.0666667
2020-02-29	0.166667	0.1	0.0666667	0	0.433333	0.3	1.06667	1.56667	0.1	0.233333	1.5	0.0666667	0.166667	0.0666667	0.333333	0.5	0.233333	0.2	0.2	0.333333	0.0333333	1.26667	0.433333	0.233333	2.83333	0.0666667	0.3	2.8	1.1	0	4.66667	0.0333333	9.83333	0.8	0.8	1.93333	0.2	1.46667	0.2	0.4	0.2	0.233333	0.2	9.4	0.0333333	0.266667	1	1.2	0.0333333
2020-03-01	0.0666667	0.0333333	0.0666667	0	0.6	0.3	0.866667	1.43333	0.133333	0.4	2.1	0.0666667	0.366667	0.166667	0.633333	0.833333	0.4	0.2	0.133333	0.433333	0.0333333	1.16667	0.633333	0.166667	2.8	0.1	0.166667	2.53333	1.3	0	4.66667	0.0333333	11.4	0.766667	0.633333	2.4	0.0666667	2.03333	0.366667	0.433333	0.233333	0.133333	0.266667	10	0.0666667	0.133333	1.4	1.56667	0.0666667
2020-03-02	0.2	0.0333333	0.0666667	0.0333333	0.4	0.433333	0.8	1.6	0.2	0.4	1.6	0.1	0.2	0.133333	0.2	0.9	0.166667	0.333333	0.3	0.966667	0.1	1.9	0.766667	0.2	3.9	0.2	0.366667	3.23333	1.43333	0.0333333	5.2	0.0333333	13.1333	1.06667	0.7	2.73333	0.133333	1.66667	0.166667	0.3	0.233333	0.266667	0.366667	10.4333	0	0.2	1.36667	1.56667	0.0666667
2020-03-03	0.0666667	0.233333	0.1	0	0.566667	0.266667	1	1.93333	0.266667	0.3	2.3	0.1	0.166667	0.166667	0.666667	1.06667	0.366667	0.4	0.233333	0.766667	0	1.73333	0.966667	0.166667	4.2	0	0.3	4.26667	1.7	0	6.33333	0	14.8333	1.13333	0.766667	2.76667	0.1	2.03333	0.5	0.366667	0.433333	0.233333	0.4	12.8333	0.0666667	0.166667	1.5	2.33333	0.1
2020-03-04	0.1	0.166667	0	0	0.666667	0.3	1.16667	2.46667	0.466667	0.433333	2.3	0.0333333	0.2	0.266667	0.3	1.2	0.633333	0.366667	0.233333	0.7	0.0333333	1.83333	1.13333	0.2	4.4	0.1	0.533333	3.6	1.63333	0	6.93333	0	16.6667	1.26667	0.9	2.83333	0.1	2.3	0.266667	0.433333	0.433333	0.5	0.566667	13.1333	0.133333	0.266667	2.1	2.63333	0.0666667
2020-03-05	0.233333	0.0666667	0.0333333	0.0333333	0.666667	0.5	1.86667	1.63333	0.3	0.333333	2.7	0.1	0.3	0.333333	0.733333	1.2	0.566667	0.666667	0.166667	0.7	0.0333333	1.73333	1.26667	0.3	5.73333	0.2	0.666667	5	2.46667	0	6.73333	0	18.0667	1.03333	0.866667	3.56667	0.166667	2.66667	0.5	0.6	0.633333	0.566667	0.366667	16.3	0.233333	0.233333	2.16667	2.96667	0.1
2020-03-06	0.266667	0.266667	0.133333	0	0.733333	0.566667	1.66667	2	0.366667	0.433333	2.86667	0.133333	0.166667	0.466667	0.666667	1.56667	0.766667	0.6	0.4	0.7	0.0666667	2.13333	1.13333	0.0666667	5.33333	0	0.233333	4.4	1.8	0.0333333	8.86667	0	18.5667	1.43333	1.26667	3.73333	0.233333	2.86667	0.566667	0.466667	0.533333	0.333333	0.366667	16.8333	0.133333	0.266667	2.2	3.03333	0.1
2020-03-07	0.3	0.533333	0.1	0.0333333	0.7	0.366667	2.66667	2.4	0.366667	0.566667	3	0.133333	0.333333	0.333333	0.4	1.96667	0.633333	0.366667	0.2	0.733333	0.0666667	2.66667	1.83333	0.366667	5.66667	0.2	0.633333	5.36667	2.43333	0.0333333	7.96667	0	19.9667	1.16667	1.66667	4.56667	0.233333	3.23333	0.5	0.733333	0.5	0.633333	0.5	18.4333	0.133333	0.266667	2.73333	3.56667	0.0666667
2020-03-08	0.133333	0.4	0.133333	0.0333333	1	0.766667	2.03333	2.86667	0.533333	0.6	3.3	0.133333	0.3	0.366667	0.633333	2.1	0.933333	0.666667	0.166667	0.966667	0.1	2.83333	1.36667	0.133333	6.23333	0.166667	0.533333	5.9	2.83333	0	9.86667	0.0666667	22.9333	1.63333	1.5	4.43333	0.3	3.73333	0.4	0.8	0.866667	0.5	0.666667	20.5	0.166667	0.4	2.26667	3.8	0.0666667
2020-03-09	0.233333	0.433333	0.233333	0	0.866667	1	1.76667	3.33333	0.8	0.9	4.16667	0.166667	0.333333	0.333333	0.466667	2.3	1.03333	0.8	0.166667	0.833333	0.133333	2.86667	1.43333	0.2	6.33333	0.133333	0.533333	5.43333	2.73333	0.0333333	11.1667	0	22.9	1.7	2	4.86667	0.333333	3.43333	0.6	1.06667	0.6	0.833333	0.5	23.2667	0.233333	0.3	2.43333	4.83333	0.1
2020-03-10	0.166667	0.433333	0.3	0	0.866667	0.833333	2.46667	2.96667	0.433333	0.666667	3.83333	0.133333	0.166667	0.5	0.8	2.2	1.16667	0.7	0.233333	0.666667	0.166667	2.96667	2.16667	0.133333	5.36667	0.133333	0.766667	7.3	2.73333	0.0666667	10.8667	0.0333333	25.3	1.96667	2	5.86667	0.5	4.23333	0.466667	0.9	0.833333	0.666667	0.733333	23.5333	0.3	0.4	2.93333	4.26667	0.2
2020-03-11	0.3	0.5	0.166667	0.166667	1.13333	1	2.43333	3.46667	0.833333	1	4.86667	0.0666667	0.266667	0.7	1	3.3	1.1	0.633333	0.133333	0.866667	0.0666667	3.7	2.1	0.4	8.03333	0.266667	0.933333	7.6	3.36667	0.133333	12.9333	0.0333333	26.1	2.1	2.23333	5.33333	0.333333	4.9	0.633333	0.933334	1.03333	0.633333	0.933333	26.3667	0.2	0.433333	3.3	4.56667	0.133333
2020-03-12	0.333333	0.6	0.3	0.0333333	1.1	0.8	2.3	3.73333	0.6	1.26667	4.66667	0.233333	0.5	0.5	0.866667	2.93333	1.56667	0.7	0.333333	1	0.266667	3.83333	2.46667	0.133333	9.36667	0.166667	1.1	9.4	3.4	0.0333333	15.3333	0.0666667	30.9667	2.1	2.5	6.46667	0.7	4.86667	0.466667	1.13333	0.8	0.933333	0.733333	27.4	0.433333	0.5	3.9	5.2	0.333333
2020-03-13	0.1	0.433333	0.233333	0.0666667	1.33333	0.766667	3.03333	4.1	0.733333	0.9	4.93333	0.166667	0.6	0.566667	0.9	4.06667	1.33333	0.866667	0.166667	0.666667	0.4	3.96667	3.03333	0.166667	9.46667	0.3	1.23333	8.96667	4.56667	0.2	15.7	0.0333333	32.4	2.7	2.23333	6.5	0.633333	5.6	0.566666	1.1	0.666666	0.533333	0.866667	31.7	0.3	0.5	3.73333	5.5	0.433333
2020-03-14	0.433333	0.5	0.466667	0.133333	1.5	1.06667	2.86667	4.96667	0.766667	1.43333	6.4	0.3	0.666667	0.533333	1.1	3.5	1.1	1	0.2	1.03333	0.266667	4.5	3.03333	0.3	9.1	0.166667	1.3	11.4667	4.5	0.0666667	15.4667	0.0333333	37.3667	2.7	2.63333	7.1	0.866667	6	0.566667	1.23333	0.8	0.833333	0.833333	33.3667	0.233333	0.5	3.5	6.9	0.233333
2020-03-15	0.333333	0.766667	0.433333	0.166667	1.6	0.766667	3.5	4.96667	1.06667	0.966667	6.13333	0.2	0.333333	0.766667	0.933333	3.56667	1.33333	1.03333	0.2	1.3	0.2	5.2	3.83333	0.366667	11.0333	0.133333	1.36667	10.9	4.46667	0.0333334	18.1	0.0666667	37.0667	3.16667	2.96667	7.8	1.03333	6.43333	0.533333	1.56667	0.6	0.933333	0.8	34.6667	0.433333	0.766666	4.76667	7.1	0.3
2020-03-16	0.566667	0.566667	0.733333	0.0666667	1.56667	1.26667	3.3	5.63333	1.23333	1.36667	6.63333	0.266667	0.6	0.833333	1.4	4.7	1.43333	1.03333	0.366667	1.1	0.433333	5.33333	3.7	0.233333	11.4667	0.233333	1.26667	12.1	5.36667	0.0666667	18.3667	0.1	42.3333	2.6	3.4	7.56667	0.833333	7.06667	0.933333	1.56667	0.5	1	0.966667	39.7	0.366667	0.466667	5.1	7.96667	0.333333
2020-03-17	0.4	0.733333	0.3	0.0666666	1.73333	1	3.66667	4.63333	0.833334	1.03333	6.56667	0.3	0.466666	0.7	1.8	4.3	1.56667	0.933333	0.333333	1.43333	0.233333	4.76667	3.36667	0.233333	10.8	0.366667	1.33333	11.1333	4.76667	0.133333	18.1	0.0666667	40.3	2.73333	3	8.2	0.933334	6.6	0.566667	1.6	0.766666	0.9	1.2	39.8	0.566667	0.4	4.8	8.33333	0.366667
2020-03-18	0.4	0.6	0.7	0.166667	2.06667	0.966667	3.76667	5.93333	1.1	1.2	6.1	0.166667	0.6	0.466667	1.7	4.43333	1.36667	1.2	0.366667	1.13333	0.433333	5.7	4	0.133333	11.1667	0.3	1.7	11.6667	6.03333	0.166667	18.7667	0.1	43.1	2.6	3.2	8.36667	0.866666	8.23333	0.433334	1.36667	1.1	1.06667	0.933333	39.3667	0.6	0.666667	5.13333	7.63333	0.2
2020-03-19	0.666667	0.8	0.5	0.166667	2.23333	1.43333	4.23333	6.13333	1.46667	1.66667	6.73333	0.366667	0.533333	0.633333	1.73333	4.16667	1.76667	1.06667	0.333333	1.6	0.633333	5.3	3.16667	0.433333	12.1667	0.166667	1.7	13.1333	5.8	0.0666666	19.4667	0.0666667	40.5	3.43333	3.1	9	1.1	7.5	0.666666	1.8	0.966666	0.9	0.8	43.1	0.4	0.766666	4.06667	9.63333	0.433333
2020-03-20	0.633333	0.633334	0.233333	0.1	1.6	0.966666	4.23333	5.03333	1.1	1.3	7.26667	0.366667	0.6	0.933333	1.23333	4.56667	1.43333	1.43333	0.433333	1.96667	0.433333	5.66667	3.33333	0.2	12.4333	0.333333	1.5	13.8333	6.4	0.2	20.6	0.1	46.6	3.56667	3.33333	7.96667	1.13333	6.73333	0.466666	1.93333	1.06667	0.933333	0.766667	44.8	0.566667	0.833333	5.9	8.83333	0.333333
2020-03-21	0.6	0.833333	0.433333	0.133333	1.9	1.03333	4.53333	5.56667	1.36667	1.53333	7	0.433333	0.666667	0.7	1.56667	4.13333	1.36667	0.9	0.4	2.1	0.266667	6.2	4.2	0.366667	13	0.533333	1.53333	13.3333	6.1	0.233333	19.8667	0.1	48.6	2.3	4.03333	7.93333	0.7	8.43333	0.433334	1.56667	1.2	0.966667	1.13333	47.6	0.766667	1.1	5.06667	9.16667	0.3
2020-03-22	0.633333	0.466667	0.2	0.266667	2.16667	1.13333	5.1	6.66667	1.43333	1.23333	7.96667	0.333333	0.7	1	1.4	5.1	1.7	1.46667	0.333333	2.26667	0.566667	6.16667	3.4	0.366666	13.1667	0.433334	1.53333	15.8333	7.56667	0.2	22.9	0.1	50.7667	2.96667	3.16667	9.16667	1.1	7.93333	0.433333	1.7	1.16667	1.23333	1.06667	45.6667	0.4	0.699999	4.36667	8	0.233333
2020-03-23	0.7	0.666667	0.433333	0.133333	2.53333	0.9	4.93333	5.56667	1.2	1.7	8	0.466667	0.566667	0.6	1.6	5.2	1.6	1.76667	0.233333	2.63333	0.633333	7.36667	3.8	0.233334	13.4	0.366667	1.7	15.5	6.66667	0.2	21.8	0.1	53.1	2.53333	3.83333	8.6	0.966667	7.66667	0.633333	2.16667	1.3	1.4	1	48.7667	0.8	1.06667	5.73333	9.96667	0.366667
2020-03-24	0.6	0.533333	0.333333	0.3	2.46667	1.1	5.2	5.86667	0.9	1.83333	7.86667	0.7	0.533333	0.7	1.6	4.86667	1.76667	1.63333	0.266667	2	0.666667	7.1	3.36667	0.433333	13.7	0.366667	1.2	16.3	8.23333	0.2	22.3667	0.2	54.1667	3	4.36667	9.06666	0.766666	8.56667	0.6	1.66667	1.13333	1.36667	0.633334	50.8	0.766667	0.766667	5.06667	9.66667	0.333333
2020-03-25	0.833333	0.666667	0.333333	0.233333	1.66667	1.16667	5.33333	6.2	1.26667	1.96667	8.63333	0.3	0.5	0.666666	1.3	6	1.5	1.7	0.333333	1.63333	0.866666	7.26667	3.3	0.466667	15.5667	0.533333	1.53333	18	8.46667	0.133333	24.7333	0.133333	56.0667	3.1	3.4	9.06667	1.06667	8.33333	0.333333	1.93333	1.5	1.36667	1.06667	51.8333	0.633334	0.933333	5.73334	10.3	0.233333
2020-03-26	0.8	0.6	0.333333	0.3	2.33333	1.23333	6.13333	6.1	1.4	1.8	8.23333	0.4	0.633333	0.966667	2.2	5.53333	1.76667	1.53333	0.366667	2.73333	0.666667	8	3.7	0.5	15.6667	0.633333	1.66667	18.7333	7.53333	0.0666668	23.9667	0.133333	58.4333	2.96667	4.5	10.1333	1.06667	9.16667	0.833333	2.06667	1.5	1.73333	1.1	54.9333	0.9	1.03333	6.16666	11.5333	0.333333
2020-03-27	0.733333	0.566667	0.6	0.233333	2.5	1.6	6.03333	7.16667	1.6	1.86667	8.46667	0.533333	0.966667	0.8	2.26667	5.23333	1.73333	1.9	0.4	2.26667	1.23333	7.33333	3.53333	0.333333	15.0333	0.533333	1.7	17.9	8.4	0.0999999	26.5667	0.133333	59.7333	2.86667	3.83333	10.2667	0.866666	9.2	0.466666	1.73333	1.26667	1.4	1.23333	56.5667	0.733333	1.06667	6.7	11.5	0.433333
2020-03-28	0.633333	0.566667	0.6	0.133333	2.23333	1.26667	6.46667	7.56667	1.46667	1.86667	8.53334	0.566667	0.566667	0.833333	1.8	6.23333	2	2.06667	0.3	2.63333	0.6	8.63333	4.13333	0.366666	15.9667	0.8	1.76667	19.9	8.96667	0.233333	25.1	0.133333	63.1	2.83333	4.66667	10.5	0.966667	10.6667	0.333333	1.7	1.33333	1.63333	1.26667	58.2	0.633333	1.1	6.26666	11.6	0.3
2020-03-29	0.766666	0.599999	0.566667	0.1	2.46667	1.3	6.86667	7.03333	1.43333	1.76667	9.26667	0.433334	0.633333	1	2.1	6.3	2.2	1.96667	0.533333	1.96667	0.966666	7.33333	4.73333	0.566667	18	0.333333	1.73333	20.7	8.13333	0.2	27.2667	0.266667	65.5333	3.03333	4.26667	11.3667	1.16667	9.93333	0.766667	2.03333	1.36667	2.16667	1.03333	60.4333	0.933334	1.03333	5.76667	11.2667	0.366666
2020-03-30	0.666667	0.5	0.533333	0.266667	2.23333	1.5	7.43333	8.46667	1.36667	2.13333	9.16667	0.6	0.866667	0.833333	1.9	7.66667	1.9	2.03333	0.466667	2.3	0.866667	8.43334	3.86667	0.433333	17.7333	0.833334	1.73333	22.6333	10.2667	0.0999999	29.4333	0.166667	69.6333	2.76667	4.33333	12.2667	1.16667	10.5667	0.733333	1.76667	1.36667	1.6	1.2	63.6333	1	1.3	6.76667	12.6667	0.566667
2020-03-31	0.6	0.533333	0.6	0.266667	2.66667	1.26667	6.7	7.8	1.53333	2.2	9.06667	0.6	1.03333	1.1	2.03333	6.03334	1.8	1.83333	0.433333	3.16667	0.733334	8.66666	4.26667	0.566667	19.4	0.7	1.86667	23.5667	9.76667	0.1	28.7333	0.266667	69.1667	3	4.23333	12.1667	0.599999	11.7	0.766667	1.76667	1.6	1.96667	1.26667	65.3333	0.833333	1.26667	6.43333	12.7667	0.4
2020-04-01	0.666667	0.466666	0.766666	0.233333	2.46667	1.66667	7.4	8.03333	1.03333	2.56667	9.46667	0.766667	1	0.8	2.33334	7.36666	2.1	1.8	0.4	3.13333	1.1	8.4	4.03333	0.6	18.2667	0.966667	1.36667	22.2667	9.26667	0.0333333	31.3	0.233333	72.5333	4	4.5	11.8667	0.900001	11.7667	0.433333	1.96667	1.6	2.16667	1.96667	69.0333	0.733333	1.66667	7.43333	12.7333	0.566667
2020-04-02	1.06667	0.366666	1.03333	0.166667	2.63333	1.4	7.86667	7.63333	0.9	1.86667	10.8667	0.566666	1.13333	0.9	2.03333	7.13333	2.16667	1.7	0.5	2.5	0.633333	8.26666	5.43333	0.700001	19	0.833333	1.66667	24.8	11.1333	0.2	29.2	0.166667	77.7667	2.7	4.56667	14.8667	1.26667	11.8667	0.7	2.3	1.4	1.76667	1.4	70.5	1.03333	1.2	6.96667	13.7333	0.566667
2020-04-03	0.766666	0.566668	0.766667	0.166667	2.83333	1.73333	8.3	7.66666	1.3	2.26667	10.3333	0.633334	0.733333	1.16667	2.76667	7.4	1.96667	2.06667	0.366667	3.2	1.06667	9.33333	4.9	0.566667	20.1667	0.966667	1.9	25.2	10.9	0.233333	30.0333	0.2	78.5	3.5	4.7	13.7333	1	12.6	0.8	2.2	1.3	2.26667	1.96667	72.4	0.933333	1.3	7.13333	13.8333	0.3
2020-04-04	0.700001	0.433333	0.6	0.133333	1.93333	1.26667	6.43333	6.23333	0.966666	1.6	8.13333	0.533333	0.766667	0.866667	2.36667	5.33333	2.3	1.3	0.3	2.9	0.766667	7.2	3.93333	0.4	15.3	0.7	1.66667	19.0667	7.13333	0.133333	25.8333	0.166667	61.7333	2.66667	3.23333	10.6667	1.16667	10.2	0.766667	2.2	1.2	1.26667	1.06667	54.6	0.666667	0.933333	5.8	11.7	0.233333
2020-04-05	0.566666	0.4	0.766667	0.166667	2.1	1.4	7.5	6.4	1.16667	1.83333	8.2	0.666667	0.7	0.599999	1.73333	6.2	1.63333	1.8	0.466666	2.6	0.866666	8.2	3.86667	0.433333	16.6667	0.733333	1.56667	19.2667	8.4	0.0333333	27.2667	0.166667	65.7667	3.76667	3.5	11.5667	1.2	9.8	0.433333	2.43333	1.23333	1.36667	1.1	57.5667	0.633333	1.2	5.56667	12.7	0.366667
2020-04-06	0.766667	0.566667	0.666666	0.266667	2.1	1.4	7.36667	6.16667	0.9	1.73333	9.26666	0.566667	0.666667	0.600001	1.96667	5.73333	1.73333	1.33333	0.233333	2.5	0.566667	7.66666	4.06666	0.433334	14.3667	0.8	1.56667	21.8667	9.46667	0.0999999	26.3667	0.233333	65.4667	2.96667	3.16667	11.6667	1	11.1	0.666667	1.83333	1.33333	1.66667	1.1	55.0333	0.966667	1.03333	5.2	12.3667	0.2
2020-04-07	0.466667	0.333333	0.566667	0.0666667	2.16667	1.2	7.06667	5.73333	0.833333	1.46667	8.3	0.7	0.733333	0.733333	2.1	5	1.9	1.26667	0.366667	2.36667	0.833334	7.3	3.4	0.699999	15.2667	0.966667	1.23334	20.3667	8.16667	0.266667	26.1333	0.1	58.8667	2.4	3.76666	10.7667	0.933333	9.5	0.733334	2.1	1.23333	1.3	1.43333	54	0.433333	0.933334	5.33333	11.8333	0.366667
2020-04-08	0.4	0.3	0.566666	0.166667	1.7	1.5	6.56667	5.66667	1.06667	1.7	7.86667	0.7	0.833333	0.7	2.43333	5.73333	1.23333	1.66667	0.333333	2.76667	0.4	7.6	3.63333	0.466667	13.6333	0.8	1.2	20.0667	9.1	0.166667	24.6667	0.2	59.2667	2.86667	3.5	11.7333	0.666667	9.66667	0.833333	1.7	0.966667	1.8	1.16667	50.9333	0.466667	1.03333	5.7	11	0.233333
2020-04-09	0.566666	0.2	0.733334	0.166667	2.16667	1.13333	5.73333	5.2	1.26667	1.5	7.43333	0.466667	1.23333	0.633334	2.3	5	1.63333	1.23333	0.333333	2.56667	0.466667	6.93333	3.6	0.466667	13.4667	0.933334	1.3	18.9667	8.4	0.0333333	25.7	0.0666668	59.4667	3.33333	3.3	10.6667	1.3	8.83333	0.466668	1.86667	1.16667	1.76667	1.26667	50	0.666667	1.63333	5.13333	10.9667	0.366667
2020-04-10	0.666667	0.266667	0.4	0.0999999	1.8	0.866666	6.3	6.4	1.2	1.4	8.06667	0.6	0.833333	1.1	2.03333	5.4	0.933335	1.3	0.333333	2.3	0.8	7.43333	3.56666	0.266667	12.3	0.666666	1.06667	19.3	8.43333	0.0666666	23.9	0.0666666	57.2667	3.13333	3.3	10.7	1.26667	9.16667	0.833332	1.76667	0.866666	1.36667	1.23333	48.2333	0.5	1.26667	6	10.5667	0.266667
2020-04-11	0.533333	0.266666	0.8	0.133333	1.4	0.733333	5.76667	5.23334	0.966665	1.16667	7.2	0.599999	1.03333	0.8	2.26667	4.93333	1.73333	1.2	0.366667	2.83333	0.633333	7.36667	3.46667	0.366667	13.4333	0.4	1.23333	18.9333	8.8	0.166667	23.9	0.3	54.3333	2.6	2.93333	11.5	1.43333	9.46667	0.5	1.66667	1.23333	1.26667	1.13333	48.2333	0.466666	1.1	5	9.76667	0.366667
2020-04-12	0.533334	0.300001	0.433334	0.366667	2	0.733334	5.83333	5.7	1.23333	1.6	6.66667	0.766667	0.833334	0.7	2.06667	5.43333	1.23333	1.03333	0.233334	2.46667	0.833333	7.26666	3.13333	0.466667	13.3	0.666667	1.23333	17.7667	9	0.233334	23.6333	0.0333333	53.1333	3.1	2.7	9.13333	1.06667	8.43333	0.6	1.76666	0.966668	1.46667	0.9	46.2	0.533333	1.4	5.53334	11.1333	0.533334
2020-04-13	0.633334	0.4	0.466666	0.2	2.06667	1.03333	5.53334	5.73334	0.833333	1.2	6.76666	0.633334	0.933332	0.5	2.73333	4.63334	1.36667	1.23333	0.333333	2.9	0.600001	7.9	3.5	0.466666	11.7	0.666666	1.26667	18.5333	8	0.0666666	22.5667	0.0333333	53.3667	2.53334	2.46667	10.7667	0.833333	8.8	0.500001	2	0.933333	1.13333	1.36667	45.2	0.566667	1.2	4.96667	11.5667	0.266667
2020-04-14	0.6	0.166667	0.733333	0.133333	1.76667	0.633333	5.7	6.2	1.03333	1.2	6.73333	0.433333	0.466667	1.03333	1.86667	4.66667	1.36667	1.2	0.133334	2.33334	0.533333	6.8	3.13334	0.400001	12.2	0.533334	1.3	18.1	7.9	0.0666666	23.4	0.2	51.1333	2.3	2.83333	9.16667	1.46667	8.16667	0.533332	1.5	1.06667	1.66667	1.1	47.0333	0.5	1.26667	4.73333	10.9667	0.266667
2020-04-15	0.7	0.2	0.533334	0.133333	1.63333	0.866667	5.53333	4.86666	1.03333	1.6	6.36667	0.433333	0.666666	0.633334	2.53333	4.2	1.76666	1.1	0.133334	2.06667	0.5	7.36667	3.3	0.2	11.9667	0.533332	0.899999	16.5333	7.33333	0.0999999	21.9667	0.166667	48.9333	2.23333	2.33333	8.7	1.33333	8.86666	0.633334	1.4	0.933332	1.03333	0.799998	45.0667	0.4	0.833334	4.6	9.9	0.266666
2020-04-16	0.7	0.3	0.6	0.0999999	2.13333	0.533332	5.13333	5.56667	1.23333	1.3	6.93333	0.566667	0.8	0.566666	2.6	5	1.3	1.16667	0.0666671	2.43333	0.766666	7.13333	2.93333	0.233333	11.7333	0.766667	0.933334	15.6	7.7	0.133333	23.1667	0.166667	48.0333	1.86667	2.76667	9.36667	0.966668	9.06667	0.366667	1.66667	0.833334	1.23333	0.933334	45.0667	0.5	1.13333	4.3	10.9	0.166667
2020-04-17	0.5	0.266667	0.566667	0.3	1.6	0.666668	5.3	5.6	1	1.5	6.03333	0.4	0.900001	0.633334	2.06667	5.03334	1.26667	1.06667	0.333333	2.66667	0.633334	6.96666	3.66667	0.366666	11.7333	0.633334	0.866666	17.7	8.16667	0.166667	20.7667	0.3	48.8	2.03333	2.43333	8.73334	1.43333	8.76666	0.366667	1.66667	0.866668	1.23333	1	42.3667	0.6	1.2	4.9	10.9333	0.266667
2020-04-18	0.5	0.266666	0.766666	0.2	1.4	0.733333	5.03333	4.79999	1.1	1	6.6	0.233334	0.866666	0.599999	2.5	4.16666	1.43333	0.900002	0.0666671	2.63333	0.433332	7.43333	3.23333	0.533334	12.3333	0.599999	0.966667	16.4333	7.83334	0.166667	19.5	0.0999999	46.1	2.03333	2.46667	7.66667	0.933334	8.4	0.599999	1.26667	0.733333	1.43334	1.03333	42.2667	0.4	0.799999	4.2	9.8	0.333333
2020-04-19	0.533334	0.3	0.466667	0.2	1.36667	0.833333	4.5	4.73334	0.633333	1	5.6	0.666667	0.633333	0.566668	2.36667	4.5	1.53333	1.26667	0.0999999	2.33333	0.600001	7.33333	3.06667	0.3	11.7333	0.633333	1.26667	16.6333	6.43333	0.133333	21.2	0.166667	43.2	2.06667	1.93333	8.6	0.733334	9.36667	0.500001	1.2	0.666666	1.33333	0.833333	43.2667	0.466667	1.13333	3.7	9.83333	0.2
2020-04-20	0.566666	0.266667	0.533333	0.0333333	1.16667	0.566668	4.76667	4.73333	0.599999	1.36666	4.96666	0.4	0.5	0.566667	1.96667	4.9	1.23333	0.799999	0.133333	2.43333	0.666667	7.23333	2.96667	0.266667	9.86667	0.700001	1	17	7.06667	0.0999999	20.0667	0.2	43.4333	1.66667	2.3	7.26667	0.766666	7.86666	0.433332	1.26667	0.800001	1.5	0.900001	41.7667	0.466666	1	3.53334	10.0667	0.233334
2020-04-21	0.466667	0.333333	0.4	0.166667	1.5	0.999999	5.3	5.36667	0.966667	1.13333	5	0.3	0.566668	0.599999	2.13333	4.46667	0.7	1.13333	0.166668	2.06667	0.533333	6.56667	3.36666	0.433333	11.6	0.933333	1.13333	15.9333	6.8	0.0333338	18.4	0.233333	42.8	2.06666	2.6	8.1	0.666666	9.06667	0.566667	1.26667	0.666666	1.4	0.566667	40.5	0.4	0.900002	3.7	8.8	0.233333
2020-04-22	0.333333	0.333333	0.333333	0.0666666	1.53333	0.866668	4.66667	5.63333	0.433334	1.06667	5.4	0.366667	0.5	0.633334	1.9	4.4	1	0.766668	0.166667	2.76667	0.333333	6.46667	2.86667	0.233333	11.2667	0.6	0.966667	15.9667	6.93333	0.0666666	19.3333	0.266667	42.3	1.8	2.66667	6.93333	0.933334	8.16667	0.5	1.13333	0.700001	1.26667	0.566665	38	0.533334	0.933331	3.4	9.46667	0.166667
2020-04-23	0.366666	0.266666	0.466667	0.133333	1.36667	1.06667	5.06667	5.13333	0.533333	1.03333	4.73333	0.333333	0.7	0.366666	1.9	3.8	1.06667	1.26666	0.166667	2.03333	0.266668	7.23333	3.2	0.5	10.2667	0.366666	0.966667	15.5333	6.56667	0.0333333	18.4333	0.2	41.5667	2.46667	2.06667	7.5	0.7	7.36666	0.533334	1.03333	0.766665	1.43333	0.566668	37.2	0.466667	1.1	3.03333	9.26667	0.3
2020-04-24	0.600001	0.166667	0.433333	0.1	1.9	1.03333	4.9	4.3	0.6	0.966667	5.06667	0.3	0.7	0.366666	1.8	4.33333	1.2	0.966667	0.199999	2.4	0.366666	7.53333	2.9	0.433333	9.33334	0.400001	1.26666	15.8667	6.76667	0	18	0.166667	40.4667	1.63333	2.1	8.03334	0.633333	7.86667	0.533333	0.933333	0.566668	1.16667	0.799999	38.0333	0.366667	0.900003	3.83333	9.53333	0.3
2020-04-25	0.366666	0.133333	0.5	0.0666666	1.63333	0.8	4.4	5.06667	0.433333	1.26667	4.56667	0.299999	0.599999	0.200001	2.2	4.06667	1.13333	0.866667	0.4	2.2	0.4	5.9	2.66667	0.4	9.63333	0.4	1.06667	15.6667	6.66666	0	18.2333	0.133333	39.6333	1.83333	2.66667	7.23333	0.9	7.46667	0.633334	0.766668	0.866667	1.43333	0.466668	35.1667	0.433333	0.833333	3.23333	9.2	0.333333
2020-04-26	0.366667	0.366666	0.3	0.0333333	1.76667	1.1	4.33333	5.33333	0.633333	1	4.6	0.2	0.700001	0.6	1.96667	3.93334	1.2	1.1	0.100001	1.96667	0.166666	6.8	3.23333	0.366666	10.5333	0.299999	0.666667	15.4	6.96667	0.0666666	16.7	0.0666666	38.8333	1.63333	2.2	7.23334	0.833333	8.16667	0.266665	0.999998	0.833332	1.23334	0.633334	34.2333	0.2	0.933333	2.96667	8.53333	0.133334
2020-04-27	0.599999	0.0666666	0.466667	0.0666666	1.76667	0.366667	4.93333	4	0.499999	1.33333	4.7	0.466667	0.566667	0.466666	1.86667	4.06667	1.23333	0.833332	0.199999	2.53333	0.400001	6.86666	2.6	0.400001	10.3	0.466666	1	14.1667	6.43334	0.0333333	17.8333	0.2	36.7667	1.46667	1.76667	7.33333	1	7.69999	0.566668	0.766667	0.700001	1.2	0.633333	32.4667	0.366667	0.733335	2.96667	8.63334	0.1
2020-04-28	0.366666	0.233334	0.466667	0.0333333	1.43334	0.866667	4.33333	5.3	0.9	0.999999	4.46667	0.333333	0.633334	0.433333	1.86666	4.1	0.466666	0.733334	0.166667	1.8	0.233333	6.86667	3.13333	0.266665	9.43333	0.4	0.733331	13.9667	5.8	0.166667	15.9333	0.0333333	36.3333	1.1	2.1	6.93334	0.933334	7.60001	0.433333	0.633336	0.8	1.06667	0.433333	32.2667	0.5	0.699999	2.8	7.60001	0.3
2020-04-29	0.633333	0.266667	0.333334	0	1.73333	0.533333	4.36667	4.4	0.866668	1	4.23334	0.233334	0.5	0.466667	1.56667	3.9	1.23333	0.866667	0.0666666	1.73333	0.366666	6.16667	2.7	0.333334	9.86667	0.300001	0.833333	15.0667	6.16667	0.0999999	15.8667	0.1	35.4	1.26667	1.5	6.3	0.833333	7.16667	0.366667	0.733331	0.800001	1.13333	0.8	31.8666	0.433334	0.699998	2.76667	7.8	0.2
2020-04-30	0.6	0.133334	0.433334	0	1.8	0.566667	4.13333	4.33333	0.766665	1.06667	4.53333	0.233333	0.966665	0.333333	1.86667	3.8	0.999999	0.866667	0.0666671	2.03333	0.233333	5.7	2.6	0.333334	9.5	0.366667	0.800001	14.1	6.3	0	14.0333	0.0666666	33.6333	1.2	2.03334	6.13333	0.766667	7.56667	0.399999	0.733335	0.599999	0.966665	0.533333	31.3667	0.266667	0.6	2.46667	6.73333	0.1
2020-05-01	0.466667	0.199999	0.299999	0.0666666	1.46667	0.666666	4.03334	3.73333	0.6	0.633332	4.03333	0.366666	0.766667	0.166667	1.2	3.6	0.833335	0.966667	0.0666666	2.16667	0.133334	5.3	2.6	0.3	9.16667	0.266666	0.833334	13.9333	6.3	0.0333338	15	0.0333333	30.9333	0.999998	1.73333	6.03334	1	6.8	0.333334	0.566667	0.799999	1.23333	0.700001	30.7333	0.366666	0.5	2.56667	8.10001	0.3
2020-05-02	0.3	0.266666	0.333334	0.0666666	2.03333	0.6	4.56667	4.36667	0.7	0.600001	5.06667	0.366668	0.733334	0.400001	2.16667	3.13334	0.966665	0.866667	0.166667	1.76666	0.266666	6.53333	2.3	0.166665	9.76666	0.2	0.833332	14.6333	6.43334	0.0999999	14.9333	0.0666666	33.3333	0.966669	1.8	5.96666	0.866665	6.7	0.299999	0.700001	1.03333	0.866667	0.5	31.6667	0.366667	0.366669	3.2	6.93333	0.3
2020-05-03	0.366667	0.2	0.433333	0.0333333	1.7	0.833333	4.2	3.93333	0.600002	0.633331	3.53334	0.4	0.733333	0.266665	1.53333	3.23333	0.7	0.933332	0.0999999	1.93333	0.2	5.63334	3.13333	0.266667	9.76667	0.2	0.866667	13.3667	6.2	0.0333333	15.3333	0.0333333	34.3	1.16667	1.76667	5.36667	0.800001	8	0.533335	0.5	0.933333	0.666666	0.4	32.7333	0.433333	0.833331	2.3	8.23334	0.3
2020-05-04	0.666667	0.4	0.333333	0.0666666	1.86667	0.666668	4.53333	4.96667	0.466666	0.8	4.46667	0.233334	0.666666	0.333334	1.53333	3.76667	0.833335	1.16667	0.166666	1.83333	0.266666	5.4	1.86667	0.4	10	0.266667	0.800001	15.0667	5.96667	0.133333	15.6667	0.0333333	31.0667	1.23333	1.5	6.9	0.9	7.16666	0.299998	0.599998	0.766669	0.966667	0.533334	31.7	0.166667	0.766668	2.36667	7.86667	0.2
2020-05-05	0.333333	0.233334	0.366667	0.0333338	1.4	0.566666	4.2	4.26667	0.366667	0.766668	3.46666	0.299999	0.700002	0.633333	2	2.9	0.433331	0.999998	0.2	1.76667	0.166667	6	2.46667	0.166667	10.3	0.233334	0.799999	14.5667	5.53333	0.0333333	13.5667	0.166667	31.7	0.900003	1.56667	6.16667	0.733335	6.4	0.366668	0.733332	0.566668	1.23333	0.666667	29.3667	0.333333	0.299999	2.6	7.9	0.233333
2020-05-06	0.433334	0.233333	0.4	0.0999999	1.83333	0.666666	4.4	4.76667	0.433331	0.766666	4.03333	0.433334	0.4	0.666667	1.4	2.9	0.633335	0.966669	0.0666671	1.8	0.0333338	5.06667	1.76667	0.266667	10.1667	0.233333	0.833333	13.8333	6.36667	0.0999999	12.9333	0.0666666	30.0667	0.933333	2.03333	5.33333	0.666665	6.86667	0.266666	0.533336	1.16667	1.13334	0.433332	29	0.2	0.633333	2.2	7.83334	0.233333
2020-05-07	0.366666	0.333333	0.266665	0.0333333	1.36667	0.766667	4.26667	4.36666	0.433334	0.899999	3.16666	0.0999994	0.666667	0.433333	1.5	2.96666	0.633331	0.666664	0.0333328	1.66667	0.233333	4.9	2.43333	0.4	8.8	0.333333	0.533334	13.2	7.43333	0.0333333	12.1667	0.133333	28.0333	1.03333	1.6	5.83333	0.833333	7.2	0.366667	1.03333	0.999999	1.13333	0.666667	27.8667	0.2	0.233335	2.06667	7.7	0.266667
2020-05-08	0.533333	0.0666666	0.533333	0.1	1.66667	0.633333	3.6	4.06667	0.3	0.566669	4.1	0.333333	0.433332	0.366667	1.96667	2.73333	0.600002	0.700001	0.0666671	1.63333	0.133333	4.86667	1.3	0.4	8.93333	0.166667	0.699998	13.7667	6.26667	0	12.9	0.0999999	29.9	0.899998	1.6	5.36666	0.833334	7.4	0.133333	0.733333	0.833335	1.16667	0.566667	25.9333	0.133334	0.333332	2.4	6.93334	0.3
2020-05-09	0.333333	0.0999999	0.333334	0.0333333	1.5	0.733333	4.1	4.23333	0.533335	0.499998	3.7	0.433333	0.733334	0.766666	1.43333	3.6	0.366667	0.733334	0.0666661	2.13333	0.166667	5.36666	1.63334	0.466666	8.9	0.2	0.733334	13.7333	6.86666	0.0333333	13.4667	0.0666666	28.7333	1.16667	2.33333	5.86667	0.833333	7.26667	0.266667	0.733333	0.733333	0.9	0.566668	27.2333	0.2	0.6	1.83333	7.89999	0.466667
2020-05-10	0.3	0.0666666	0.333332	0.0333333	1.13333	0.700001	4.36666	4.3	0.499998	0.466667	3.83333	0.266667	0.433332	0.633333	1.76667	2.66667	0.566668	0.6	0.0333333	2.13333	0.3	4.53333	1.3	0.400001	8.43334	0.233333	0.833336	13.7333	6.66666	0	13.3333	0.0999999	30.1	1.6	1.4	5.33334	0.933334	5.96667	0.3	1.16666	0.566667	1.06667	0.633334	27.6333	0.166667	0.266666	2.4	6.7	0.366666
2020-05-11	0.333333	0.0666676	0.333333	0.0666666	1.46667	0.666665	4.03334	3.43332	0.333333	0.5	2.66667	0.266666	0.6	0.266667	1.63333	2.5	0.53333	0.499998	0.0333338	1.8	0.333334	5.93334	1.3	0.5	8.03334	0.166666	0.633332	12.5	6.6	0	13.8667	0.0666666	28.5333	0.933335	1.76667	6.39999	0.9	6.80001	0.2	0.9	0.466666	1.03333	0.633334	27.2667	0.2	0.133333	1.86667	6.86667	0.2
2020-05-12	0.4	0.0666666	0.466667	0.0333333	1.3	0.566668	3.5	4.40001	0.266667	0.666666	3.89999	0.3	0.833334	0.599999	1.3	2.86667	0.833334	0.466667	0.0666666	1.83333	0.166666	4.56667	1.6	0.233333	7.79999	0.133334	0.7	12.6333	5.86667	0	12.4333	0.166667	30.0333	0.866664	1.53334	5.36666	0.666666	6.79999	0.166666	0.733337	0.8	0.933332	0.533332	24.8	0.2	0.366667	2.23333	6.73333	0.166667
2020-05-13	0.3	0.1	0.366668	0.0999999	1.16667	0.766667	3.26667	3.56667	0.433333	0.733336	3	0.266666	0.466667	0.333333	1.7	3.4	0.933333	0.633333	0.0666666	1.73333	0.266667	4.33333	1.53333	0.300001	7.76667	0.166667	0.699999	12.5333	5.8	0.0333338	11.6667	0.0333333	28.6	1.06667	1.26667	5.33334	0.800002	5.7	0.266667	0.999996	0.733333	1.06667	0.666666	26.7	0.2	0.466665	1.6	6.33334	0.166667
2020-05-14	0.200001	0.0666666	0.3	0.0333333	1.16667	0.666665	3.66666	3.26666	0.333333	0.399999	3.2	0.366667	0.866665	0.533333	1.3	2.86667	0.833334	0.566669	0.0999999	2.4	0.1	4.96666	2	0.333333	8.03333	0.433334	0.800003	11.6	5.63334	0.0333333	12.3333	0.166667	27.6667	0.833333	1.63333	4.66667	0.833332	6.23334	0.2	0.733335	0.700001	0.966665	0.7	27.5	0.266666	0.133335	1.86667	6.13333	0.133333
2020-05-15	0.266667	0	0.266666	0.0333333	1.3	0.766668	4.1	3.53333	0.166667	0.700001	2.66667	0.200001	0.566668	0.666667	1.53333	2.7	0.366668	0.666666	0.0333328	1.46667	0.199999	4.73334	1.53333	0.366667	7.16666	0.3	0.633333	12.8667	6.33333	0	12.5334	0.266666	26.6333	0.733333	1.3	5.86666	0.7	5.76666	0.166666	0.866666	0.633333	0.999998	0.566667	24.8	0.366667	0.166666	2.13333	6.2	0.0666666
2020-05-16	0.233334	0.133332	0.3	0.0333338	1.46667	0.566666	3.66667	3.86666	0.233335	0.5	3.26666	0.499999	0.666666	0.2	1.56667	3.2	0.5	0.433332	0.0333338	2	0.166667	5.00001	1.6	0.599999	8.6	0.166667	0.899998	12.2334	6.33333	0	13.1667	0.133333	29.8	1.03333	1.7	6.13334	0.766666	6.16667	0.233334	0.866667	0.866668	1.03334	0.966666	25.9	0.366666	0.200001	1.9	6.03334	0.0333333
2020-05-17	0.0666656	0.200001	0.266667	0.0333333	1.06667	0.666669	3.96667	3.80001	0.466665	0.466665	3.06667	0.333334	0.933333	0.266667	1.3	2.76667	0.9	0.699999	0.1	1.73333	0.266665	4.63333	1.8	0.566667	9.13334	0.366668	0.966664	11.7333	5.83333	0	11.9	0.133333	29.0667	0.666671	1.43333	4.76667	0.633333	5.8	0.266667	0.8	0.833333	1.2	0.833335	26.6333	0.0666671	0.333333	2.56667	6.9	0.0666666
2020-05-18	0.2	0.133334	0.333333	0	1.43333	0.666666	4.33333	3.86666	0.366667	0.399999	3.16667	0.466666	0.766666	0.433333	1.26667	3.3	0.566665	0.533333	0.133333	2.06667	0.366668	4.96667	2	0.6	8.19999	0.4	1.13334	12.8	6.66667	0.0333333	11.8333	0.0666671	29.6667	1.1	1.1	6.06666	0.733335	6.23334	0.233333	1.03333	0.799999	1.4	0.533333	26.8667	0.3	0.266666	2.33333	6.23333	0.0999999
2020-05-19	0	0.0999994	0.233333	0.0999999	1.06667	0.666665	3.93333	3.03334	0.333334	0.633335	3.3	0.566667	0.666666	0.166667	1.3	2.8	0.766667	0.766668	0.0666666	1.56667	0.366667	4.46667	2.23333	0.700001	9.06667	0.266667	0.866667	11.8667	5.9	0	11.7	0.166667	28.5333	0.900001	1.2	5.36667	0.633334	6.5	0.4	0.9	0.533331	0.833336	0.8	27.4333	0.133334	0.333334	2.33334	6.49999	0.0666666
2020-05-20	0.2	0.0666666	0.266667	0.0333333	1.3	0.533333	3.56667	3.96666	0.233334	0.366668	3.4	0.133334	0.933335	0.2	1.23333	2.59999	0.833333	0.933334	0	2.1	0.3	5.03333	1.86667	0.333333	8.5	0.299999	1.2	12.7667	6.66666	0.0333333	12.5333	0.266666	28.8667	0.86667	1.23333	3.93333	0.633334	5.66667	0.1	0.799999	0.866671	1.33333	0.733333	26.6667	0.233333	0.199999	1.66667	5.83334	0
2020-05-21	0.133332	0.0333338	0.3	0.133333	1.23333	0.5	3.76667	3.66667	0.366667	0.466663	2.8	0.4	0.633331	0.433332	1.33333	2.40001	0.566667	0.799997	0.0333338	1.7	0.333334	5.1	2.63333	0.500001	8.86666	0.233334	0.866667	12.0667	6.03334	0	12.3	0.166667	28.6	0.799998	1.06667	4.93334	0.533332	5.83333	0.233334	0.566666	0.499998	0.766668	0.966669	27.0667	0.0999999	0.333334	2.3	6.8	0.0666666
2020-05-22	0.266667	0.133332	0.233335	0.0999999	1.36667	0.566669	2.93333	4.16666	0.4	0.466669	3.23334	0.3	0.533336	0.433334	1.1	2.83333	0.766668	0.866669	0	1.76667	0.299999	5.23333	1.83333	0.4	8.5	0.266667	1.23333	11.8667	6.26666	0	12.5333	0.133333	29.5	0.833334	1.3	4.96666	0.533331	5.9	0.0999994	1	0.5	0.866665	0.933333	28.1333	0.233334	0.266665	2.03333	6.03334	0.0666671
2020-05-23	0.300001	0.1	0.433333	0.166667	1.23333	0.566666	4.4	4.66667	0.366668	0.533334	3.46666	0.166667	0.7	0.266666	1.46667	2.93334	0.733332	0.633333	0.0333338	2.36666	0.233334	5.83334	2.33333	0.799999	9.9	0.233333	1.4	14.1333	6.83333	0	13.4333	0.0999999	31.0667	1.43334	1.23333	5.10001	0.600003	6	0.133333	0.933333	0.4	1.53334	1.16666	30.2667	0.399999	0.166668	2.83333	7.4	0.0999999
2020-05-24	0.233333	0.1	0.333332	0.0999999	1.33333	0.433334	3.33334	4.76667	0.3	0.433333	4	0.4	0.633332	0.333333	1.4	2.63333	0.633333	0.766666	0.0999999	2.1	0.466667	5.8	2.26667	0.433334	9.23334	0.133333	1.13334	13.7667	6.36667	0	13.0333	0.0666666	31.4	1.33333	1.26667	6.13333	0.399999	6.3	0.133334	0.966666	0.833336	0.766665	1.06667	29.4667	0.4	0.166666	2.8	7.3	0.133333
2020-05-25	0.2	0.0333338	0.366668	0.0666666	1.66667	0.366665	3.66667	4.33333	0.633332	0.599998	4.1	0.299999	0.666667	0.599999	1.7	3.03334	0.933336	0.933332	0.0333328	2.26667	0.366666	5.26667	2.03333	0.733333	9.06666	0.233334	1.16666	13.7667	5.33334	0	14.1333	0.133333	31.1333	1.06667	0.833334	5.8	0.533331	6.16667	0.3	0.866665	0.699999	1.13333	0.799998	30.2333	0.2	0.100002	2.73333	6.86666	0.133334
2020-05-26	0.166668	0.133333	0.266665	0.0666671	1.3	0.366668	3.63333	5.16666	0.233334	0.500001	3.96666	0.366668	0.766667	0.300002	1.9	3.56667	0.699999	0.733335	0.166667	2.2	0.333333	5.43333	2.26667	0.6	9.7	0.2	1.03333	12.4333	6.33333	0	14.2667	0.2	32.2	1.1	0.933333	6.06668	0.366671	6.06667	0.199999	0.833334	0.566666	0.733334	0.966667	32.7667	0.233334	0.299997	2.76667	7.2	0.0999999
2020-05-27	0.466665	0.0666666	0.366668	0.0333328	1.43333	0.599999	3.73334	4.86667	0.400001	0.8	3.73334	0.4	0.566668	0.166667	1.46667	2.96666	0.866667	0.966667	0	1.86667	0.366668	6.00001	2.06667	0.7	9.43333	0.266666	1.16667	13.1	5	0.0333333	12.8667	0.0999999	30.7	1.7	1.5	5.46666	0.33333	6.96666	0.133334	0.833334	0.566668	1.3	0.633333	31.6667	0.333334	0.1	2.26666	6.96666	0.166667
2020-05-28	0.433334	0.0333328	0.433333	0	1.43333	0.600001	4.43333	4.83334	0.266667	0.599999	3.5	0.3	0.999997	0.299999	1.93333	2.73333	0.633333	0.766665	0.0333328	2.26667	0.566666	5.66666	1.9	0.833333	10.4333	0.200001	1.13333	12.7667	5.76666	0.0333333	13.4667	0.233333	32	1.4	1.26667	6.1	0.400002	6.26667	0.2	0.866667	0.533333	1.1	0.9	31.3333	0.366666	0.400001	3.06667	6.36666	0.133333
2020-05-29	0.3	0.1	0.466665	0.0333334	1.46667	0.400001	4.23333	5.1	0.366666	0.633333	4.5	0.366667	0.600001	0.233334	1.23333	3.13333	0.666668	1.3	0.1	1.66667	0.433333	4.79999	2.13334	0.633334	9.23332	0.433333	1.03333	13.5	4.66666	0.0333333	13.3	0.166667	32.6667	1.3	0.999996	5	0.233334	6.63333	0.0333328	0.866665	0.366667	0.966667	0.933334	32.4	0.566666	0.200002	2.13333	7.26666	0.0999999
2020-05-30	0.333334	0.0666666	0.4	0.0333333	1.2	0.433332	3.3	4.80001	0.399999	0.166668	4.2	0.299999	0.633334	0.166666	1.86667	2.63334	0.233331	0.766668	0.0333338	2.1	0.266666	6.26667	2.2	0.599999	9.06667	0.333333	0.966666	11.9	5.06667	0.0333333	13.6333	0.166667	32.5	1.4	1.13333	6.46667	0.366667	6.46666	0.166667	0.900002	0.533333	1.2	1.16667	32.3	0.4	0.233333	3.26667	6.70001	0.133334
2020-05-31	0.266665	0.133333	0.400001	0	1.33333	0.533334	4.26667	5.16667	0.466666	0.633334	4.86667	0.233333	0.733333	0.233335	1.33333	2.33333	0.633335	0.666666	0	1.76667	0.266667	5.7	2.56667	1.1	9.13334	0.366666	0.900003	13.3	4.83334	0	15.5667	0.3	34.7667	1.43333	1.36667	5.1	0.333333	6.46667	0.166667	0.633331	0.566668	1.1	0.866667	32.3667	0.566667	0.233334	2.23333	7.2	0.166667
2020-06-01	0.566668	0.133333	0.400001	0.0333338	1.43333	0.466665	4.53334	4.59999	0.500001	0.566667	4.23333	0.366668	0.566667	0.266666	1.83333	2.83334	0.73333	1.03333	0.0666666	2.1	0.299999	5.36666	2.4	0.666666	9.66667	0.133334	1.23333	13.4	5.89999	0	14.3667	0.2	31.3	1.16667	1.43333	5.93333	0.266665	7.26667	0.433333	0.866665	0.5	1.36666	0.766667	32.6333	0.633333	0.266665	2.76667	7.86667	0
2020-06-02	0.2	0.1	0.366667	0	1.4	0.500002	3.96666	5	0.433333	0.499999	4.2	0.233334	1.03333	0.333334	1.63333	2.16666	0.76667	0.833336	0	1.8	0.333334	5.23333	2.96667	0.666667	10.7333	0.133333	0.933331	13.4667	4.9	0	13.9	0.233333	35.6	1.43333	1.2	4.73333	0.400002	5.6	0.166667	0.633334	0.5	0.933336	0.766667	33.6667	0.5	0.266669	2.53333	7.6	0.0666666
2020-06-03	0.366667	0.0666666	0.466667	0	1.03333	0.433331	3.66667	6.06667	0.466668	0.500001	4.76666	0.0999985	0.766665	0.2	1.53334	2.53333	0.900002	1.03333	0.0333333	2.23333	0.266667	5.7	2.6	0.866666	10.5	0.233333	1	12.5333	5.06667	0.0999999	14.1	0.2	34.9667	1.7	1.76667	5.36667	0.466664	7	0.233334	0.533334	0.366667	1.33333	0.766665	33	0.5	0.266665	3.2	7.93333	0.133333
2020-06-04	0.4	0.233334	0.366666	0.0333328	1.4	0.366667	4.23333	5.26666	0.333333	0.866667	4.16667	0.333335	0.7	0.266666	1.73333	2.66667	0.533331	1.26667	0.0333328	2.13334	0.399999	5.56666	2.86666	0.700002	10.8667	0.466667	1.13333	12.1333	5.43333	0.0666666	14.2333	0.0666666	36.0666	1.46667	1.1	5.2	0.599999	6.56668	0.366665	0.633335	0.466667	1.1	0.866667	32.4	0.533334	0.2	2.5	7.63333	0.266666
2020-06-05	0.133334	0.166666	0.3	0.0333333	1.3	0.533333	4.16667	5.46666	0.166666	0.766665	3.9	0.466666	1.06667	0.433334	1.73334	2.56667	0.533334	1.26667	0	2.1	0.333334	5.26668	2.63334	1	10.3333	0.533333	1.1	12.6666	4.76666	0.0666666	14.5333	0.233333	35.3667	1.7	1.43334	5.29999	0.533336	6.13333	0.400002	0.866663	0.499998	1.2	1.23333	32.8	0.5	0.299999	3.23333	7.33333	0.0999999
2020-06-06	0.266666	0.0999994	0.266668	0	1	0.433334	4.10001	5.26667	0.533333	0.500002	4.63333	0.400001	0.800003	0.366665	1.76667	2.93333	0.699998	1.26666	0.0333333	1.96666	0.366666	5.06666	2.5	0.8	10.9	0.3	1.23333	12.3667	4.9	0.133334	14.5333	0.1	36.8333	1.73333	1.4	5.63334	0.599998	6.30001	0.433333	0.766671	0.266666	1.33334	0.7	36.1	0.566667	0.233335	3.16667	7.13332	0.133334
2020-06-07	0.233333	0.133334	0.399999	0.0333338	1.26666	0.566667	4.9	5.63334	0.333335	0.633334	4.83333	0.333332	0.799997	0.533333	2.2	2.96667	0.600002	0.900003	0.0333338	2.4	0.300001	5.8	2.83333	0.7	11.4333	0.366667	1.06666	12.8333	5.56666	0.0333333	14.6333	0.133333	36.1	1.56666	1.56667	6.10001	0.433337	6.36666	0.4	0.433332	0.4	1.2	0.999999	34.8667	0.766666	0.2	3.63333	8.40002	0.266667
2020-06-08	0.4	0.133333	0.433334	0.1	1.06667	0.800001	4.36666	5.76666	0.499999	1.03333	4.19999	0.366668	0.966668	0.366667	1.63333	2.33333	0.8	1.23333	0.0333333	2.3	0.2	5.56667	3.13333	0.6	11.8333	0.266666	1.16667	12.9333	5.10001	0.0333333	15.7	0.2	35.5667	1.6	2.13333	5.7	0.466663	7.1	0.233333	0.499999	0.533335	1.26667	0.766667	35.8	0.4	0.333334	3.03333	7.93332	0.133334
2020-06-09	0.3	0.133333	0.433334	0.0666661	1.63333	0.499997	3.93334	5.76667	0.566666	0.633336	4.3	0.433332	0.699998	0.400001	2.06667	2.93333	0.833334	1.1	0.0666661	2.53333	0.2	5.66666	2.9	0.3	11.5	0.333335	0.93333	13.2333	4.63334	0.0333333	14.5667	0.333334	38.2333	1.7	1.3	5.96665	0.633333	7.16667	0.2	0.833333	0.500002	1.13333	0.8	34.9333	0.7	0.199999	3.1	7.46667	0.0999999
2020-06-10	0.4	0.2	0.333333	0.1	1.23333	0.566667	4.7	5.46667	0.266667	0.566667	3.63334	0.366667	1.06667	0.433332	1.86667	2.43333	0.666663	1	0.0666666	2.6	0.1	6.03333	2.56667	0.866663	11.6333	0.399999	0.96667	14.3	5.7	0.0666666	15.8333	0.166667	36.5666	1.46667	1.66667	5.90001	0.8	7.3	0.266668	0.700003	0.466663	1.2	1	35.8667	0.6	0.333333	3.56667	7.9	0.166667
2020-06-11	0.366667	0.166667	0.299999	0.100001	1.5	0.599999	4.86666	5.56667	0.533335	0.833333	4.56666	0.233334	0.733333	0.5	1.79999	2.76667	0.733337	1.23333	0	2.66667	0.266666	5.39999	2.83333	0.666667	10.4	0.466668	0.933333	14.8333	4.93334	0.0333333	15.5667	0.233334	38.5667	1.9	1.73333	5.53333	0.500003	7.50001	0.133332	0.566664	0.433334	1.2	1.16667	37.9	0.766666	0.266668	3.43333	7.96667	0.0999994
2020-06-12	0.3	0.2	0.433333	0.0999994	1.56667	0.633337	4.53333	5.86666	0.399998	0.766665	4.8	0.3	0.699997	0.466667	1.90001	3.33334	0.533332	1.36667	0	2.6	0.433333	5.60001	2.4	0.6	10.8	0.333333	1.16667	13.8	4.66667	0.0333333	16.2	0.333333	38.2	1.26666	1.86666	5.7	0.466667	7.53333	0.266667	0.533333	0.266668	1.2	0.833334	35.5667	0.8	0.299997	3.23333	8.09999	0.233334
2020-06-13	0.2	0.2	0.3	0.0333333	1.86667	0.766665	4.5	6	0.599999	0.800001	4.76666	0.266666	0.900002	0.166666	1.79999	3.36666	0.799999	1.16666	0.0666666	2.8	0.399999	5.86667	2.46666	0.733335	12.0334	0.233334	0.933333	13.7333	4.56666	0	15.4667	0.299999	40.8	1.76667	2.2	5.63332	0.499996	7.13333	0.333332	1	0.266665	1.23333	1.2	38.7667	0.666667	0.400002	3.3	7.80001	0.133334
2020-06-14	0.333335	0.366668	0.1	0.1	1.6	0.700002	3.86667	6.4	0.366668	0.700003	4.5	0.533333	0.866668	0.433333	1.73334	2.66667	0.666667	1.46667	0.0333338	2.96667	0.366668	5.96666	2.23334	0.733332	12.2	0.3	1.2	14	5.16667	0	15.7	0.200001	39.0334	1.36667	1.7	6.2	0.400003	7.76667	0.466668	0.6	0.366667	1.06667	1.13333	39.0667	0.8	0.233334	3.96667	8.50001	0.166667
2020-06-15	0.0999994	0.266665	0.166667	0.0999999	1.4	0.466667	4.63333	6.73333	0.5	0.633331	4.29999	0.400001	1.2	0.333333	1.93333	3.1	0.633334	1.5	0	2.2	0.466667	5.63334	2.6	0.6	12.0333	0.366667	1.03333	14.8667	4.33333	0.0333333	15.6667	0.433333	40.7667	1.23333	1.96667	6.06668	0.6	7.3	0.4	0.599997	0.600002	1.5	0.833331	39.0667	0.966667	0.5	3.1	9.23332	0.299999
2020-06-16	0.166667	0.200001	0.233332	0.0666668	1.4	0.600001	4.83334	6.13333	0.600001	0.333333	4.90001	0.3	0.633331	0.533333	1.83333	3.66666	1.03333	1.33333	0.0333328	2.96667	0.399999	5.36667	2.09999	0.666666	12.7	0.499999	1.03333	13.9333	4.99999	0	16.5667	0.299999	40.4	1.73334	1.8	5.73334	0.566666	7.46666	0.433332	0.633336	0.33333	1.2	0.966669	40.2	0.8	0.366665	3.7	7.96667	0.133333
2020-06-17	0.233333	0.333332	0.0999994	0.0333333	1.33333	0.633332	4.7	5.96667	0.666667	0.399999	4.2	0.366667	1.23334	0.333334	1.86667	3.1	0.500001	1.3	0.0333333	2.43333	0.533335	5.66666	2.53333	0.966665	11.6	0.166668	1.5	14.7	5.53335	0.0333333	17.4667	0.266667	40.7667	1.6	1.8	5.66666	0.433332	7.59999	0.266667	0.666664	0.533333	1.3	0.933332	41.1	0.800001	0.300001	3.53333	9.16667	0.3
2020-06-18	0.166666	0.266667	0.233335	0.1	1.56667	0.999998	4.56667	6.86667	0.499999	0.466667	4.8	0.366667	1.03333	0.433332	2.3	3.40001	0.566669	1.66666	0.0666666	2	0.366666	5.7	2.9	0.633334	13.0333	0.266665	1.13334	14.7667	6.03332	0	17.4	0.366667	41.2	1.16667	1.56667	6.26667	0.533335	7.20002	0.2	0.599998	0.466667	1	0.833333	42.9	0.733332	0.299999	2.83334	8.7	0.133333
2020-06-19	0.266667	0.400001	0.166665	0.0333333	1.3	0.733334	4.4	6.4	0.400001	0.933331	4.56666	0.333334	1.16667	0.3	1.93334	2.86665	0.533334	1.5	0.0333338	2.3	0.333334	5.93333	3.03333	0.700001	13.8667	0.333334	1.5	14.8666	5.56667	0.0666666	18.4	0.566667	44.1667	1.3	1.8	6.06667	0.633332	7.26667	0.433332	1.03334	0.400002	0.999996	0.966668	44.8333	0.766667	0.400002	3.9	8.33333	0.366668
2020-06-20	0.466667	0.466666	0.166667	0	1.96667	0.533335	4.86667	6.16666	0.299999	0.466671	5.33334	0.566665	1.16667	0.533334	1.73334	3.16668	0.733331	1.56667	0.0666671	2.26667	0.433332	5.13333	2.66667	0.866667	15.3333	0.333334	1	14.7334	5.7	0	18.2667	0.266666	43.0667	1.66667	1.7	5.86666	0.766668	7.63333	0.433333	1.1	0.499998	1.2	0.966667	43.7333	0.6	0.166666	3.36667	9.6	0.166667
2020-06-21	0.233334	0.233335	0.166667	0	1.63334	0.733333	5.26666	6.86666	0.666668	0.566667	5.5	0.500001	1.16666	0.6	1.53333	3.4	0.633335	1.83333	0.0666666	2.8	0.466668	6.20001	3.6	0.666668	14.2333	0.3	1.06667	15.5	5.69999	0.0333338	18.4667	0.0666666	43.3333	1.66667	1.93334	6.00001	0.466665	7.29999	0.400002	0.633336	0.266668	1.13333	0.799998	42.5333	0.8	0.366666	3.36666	9	0.266666
2020-06-22	0.266666	0.399999	0.233334	0.0333328	1.73333	0.899998	5.16667	6.16667	0.299999	0.666663	5.53333	0.433332	0.966667	0.4	1.83333	3.6	0.866664	1.53333	0.0333333	2.53333	0.699999	6.2	3.1	0.566664	14.8333	0.300001	1.63334	14.7	6.26668	0.0666666	18.5667	0.5	43.1	1.46666	1.9	7.26666	0.400002	6.69999	0.366666	0.73333	0.366667	1.23334	0.966669	46.4667	0.733334	0.233334	4.06666	9.40001	0.233334
2020-06-23	0.400001	0.333334	0.266665	0	1.8	1.13334	4.73332	6.36667	0.566668	0.666671	5.3	0.400001	1.46667	0.433333	2.16667	2.80001	0.800003	1.76667	0.0999999	2.73333	0.233334	4.96666	3.06666	0.900002	16.6333	0.266666	1.96667	14.4	6.16667	0.0666666	19.8333	0.3	45.6667	2.1	1.5	6.4	0.5	7.23335	0.3	0.7	0.300001	1.1	0.933333	45.5667	0.866665	0.266666	3.33334	9.73333	0.0666666
2020-06-24	0.399999	0.233333	0.2	0	1.86666	0.766665	4.73334	5.96667	0.600001	0.566664	5.80001	0.600001	1.2	0.500001	1.8	3	1.1	1.56667	0.133334	2.73333	0.4	6.6	3.10001	0.966668	14.8	0.366666	1.76667	15.2667	6.33333	0.133334	19.4334	0.3	45.5	1.26667	1.96667	6.66667	0.599998	6.43333	0.533332	0.833334	0.166666	0.966663	1.03333	47.3333	0.833335	0.366668	3.13333	9.89999	0.2
2020-06-25	0.366667	0.166667	0.166668	0	1.93333	1.06667	5.83334	6.63334	0.466666	0.566666	5.93333	0.366665	1.2	0.399999	2.33333	3.23333	0.999999	1.96666	0.0999999	3.6	0.300002	6.4	2.83333	0.566665	14.0333	0.333335	1.5	14.6667	6.53333	0.166666	19.4667	0.533333	45.6333	1.9	2.1	6.56666	0.766669	7.83333	0.366667	1.03334	0.300003	0.766674	1	48.6667	0.7	0.366667	3.96667	10.7667	0.266666
2020-06-26	0.400001	0.233334	0.5	0.0666671	1.9	0.899996	5.43333	5.6	0.666665	0.900003	6.16666	0.333334	1.1	0.233334	2.66667	3.73333	0.533331	1.73333	0.133333	2.7	0.599998	6.63333	3.2	1.03333	13.9667	0.466666	1.2	14.9333	6.2	0.133333	19.7333	0.466667	46.7333	1.53333	2.26667	6.76667	0.666666	7.50001	0.7	0.966665	0.299997	1.09999	0.900001	49.9333	0.766666	0.5	3.53333	10.6333	0.233334
2020-06-27	0.5	0.266666	0.333334	0	2.36667	0.933335	5.66668	6.1	0.700003	0.566664	5.66666	0.266667	1.2	0.233333	2.66667	3.26667	1.13334	1.63334	0.133333	3.16666	0.6	6.83333	3.16667	0.866669	15.3	0.433334	1.26667	16	5.83333	0.0666666	20.5667	0.366666	49.7333	1.6	1.69999	6.46665	0.5	7.50001	0.433334	1.1	0.233332	1.2	1.03333	50.4667	0.7	0.566668	3.83333	10.9333	0.233333
2020-06-28	0.433334	0.233333	0.199999	0.0333333	1.73334	0.933331	5.66666	6.43333	1.06666	0.733335	5.86667	0.899999	1.46666	0.399999	2.66666	3.1	0.999998	1.66667	0.0666666	3.96667	0.5	6.23335	3.20001	1	15.8	0.366667	1.39999	15.1333	6.33333	0.133334	20.0667	0.200001	49.8667	1.66667	1.96667	6.56667	0.566666	7.63332	0.466666	0.933336	0.433332	1.43333	0.966668	49.7	0.700002	0.399999	3.8	10.6667	0.366667
2020-06-29	0.433331	0.333334	0.433333	0.0333333	2.23333	1.3	5.96667	6.7	1.03333	0.766665	5.06667	0.466667	1.46667	0.233335	2.39999	3.06666	0.933335	2.03333	0.0999994	3.13333	0.666664	6.66665	2.66667	1.26666	14.6333	0.633332	1.36667	15.4334	7.2	0.0333328	19	0.366666	48.9333	1.76667	2.1	6.9	0.766665	8.7	0.733334	1.06666	0.233334	1.33334	1.23333	49.8667	0.799999	0.433335	3.76666	10.4333	0.266666
2020-06-30	0.466667	0.333333	0.533334	0.0333328	2.2	1.16667	5.56666	6.4	0.733332	0.733334	6	0.633333	1.23333	0.233334	3.03334	3.53333	1.03333	1.73333	0.1	3.4	0.766669	7.43334	3.73333	0.700003	15.4667	0.300001	1.36667	13.4	6.19999	0.0666666	21.7667	0.133333	51.8	1.8	1.76667	6.56667	0.833334	8.46667	0.733334	0.700002	0.26667	1.23333	1.2	49.9	0.733334	0.499998	2.96667	11.4	0.1
2020-07-01	0.433334	0.200001	0.566665	0	2.26667	1.2	5.9	6.83334	1.1	0.966666	5.53334	0.433333	1.1	0.499999	2.06666	3.50001	0.966666	2.93333	0.2	3.29999	0.466666	6.13334	3.2	0.766664	17.0667	0.566667	1.6	14.6333	6.30001	0.0333338	20.1667	0.233333	53.1333	1.56666	2.23333	7.93333	0.666666	9.33333	0.6	0.766665	0.399998	1.13334	1.1	52.3333	0.533332	0.500002	3.43334	10.4667	0.333333
2020-07-02	0.499999	0.400001	0.333335	0.100001	2.73333	1.06667	6.26666	7.16666	0.66667	0.600002	7.06667	0.466667	1.46667	0.566667	2.36667	3.53333	0.833332	1.4	0.2	3.3	0.666666	7.03333	4.23333	1.1	14.9333	0.633332	1.63334	15.7333	7.6	0.0333328	19.1333	0.233334	56.4667	1.86667	1.76666	7.06667	0.766669	8.53333	0.666665	1.06667	0.433334	1.16667	1.4	54.3334	0.500001	0.466665	3.83333	11.7333	0.399999
2020-07-03	0.433333	0.433332	0.466666	0.0333328	2.33334	1.06667	6.73334	6.8	0.733333	0.833332	6.83333	0.666667	0.966669	0.566667	2.4	3.43333	1.16667	1.96667	0.1	2.76667	0.533333	6.73333	3.60001	0.966668	14.8333	0.333333	0.999997	15.8333	7.6	0.0666666	21.0334	0.266666	52.5667	1.36667	2.4	7.03333	0.733335	9.26667	0.5	0.833337	0.233332	1.16666	1.63333	54.1333	0.700001	0.433334	3.8	11.0667	0.266667
2020-07-04	0.633334	0.400001	0.566667	0	2.3	1.03333	6.23334	6.20001	0.900001	0.799999	6.2	0.666667	0.933332	0.433335	2.9	4.1	1.06667	2.26666	0.200001	3.36666	0.666669	6.63333	3.76666	0.966667	16.6667	0.533333	1.13334	17.3333	8.16667	0.1	20.9	0.133333	55.2667	1.93333	3.1	7.36666	0.933332	9.06665	0.733334	1.06666	0.166666	1.3	1.23333	55.8333	0.433332	0.733333	3.63333	12.0667	0.299999
2020-07-05	0.733334	0.566667	0.5	0.0666671	2.36667	1.3	7.26666	7.83333	0.866666	0.866668	7.3	0.599998	0.866667	0.633332	3	4.13334	1.3	2.3	0.0666666	3.30001	1.13333	6.93333	3.3	1.3	16.3333	0.266668	1.63333	16.8333	7.7	0	22.0334	0.366667	58.5	1.46667	1.83334	8.66667	0.633331	9.76668	0.733334	1.43333	0.466669	1	1.7	55.7333	0.666666	0.466663	3.03333	12.2667	0.366667
2020-07-06	0.666666	0.366666	0.533334	0.0333333	2.46667	1.23333	6.6	6.79999	0.633334	0.633333	7.09999	0.333334	0.73333	0.666666	2.69999	4.2	0.966663	2.03333	0.0333328	4.2	0.633334	7.36668	4.5	0.633331	16.5667	0.466667	1.4	18	7.53332	0.0333328	21.9666	0.166667	56.8334	1.73334	1.9	7.03333	0.699999	10.0333	0.466667	1.16667	0.233334	1.26667	1.43333	58.3667	0.666669	0.633337	3.46667	11.8	0.4
2020-07-07	0.6	0.466667	0.366666	0.0333333	2.3	1.46667	6.1	7.06667	0.833333	0.533335	8.3	0.666667	1	0.866668	2.9	4.63333	1.4	1.8	0.166667	3.43333	0.766667	7	3.50001	0.966669	16.8	0.366665	1.43334	17.2	7.66668	0.0333338	22.2667	0.166667	59.2666	1.5	1.96667	8.23334	0.833336	9.66666	0.633333	1.06666	0.633333	1.03333	1.36667	57.7333	0.566666	0.599998	4.3	12	0.3
2020-07-08	0.933333	0.233333	0.500001	0.0999994	2.3	1.3	6.89999	6.96667	0.499998	0.533332	8.1	0.633334	0.733334	0.833332	2.63334	3.83333	1.46667	1.9	0.0333328	3.1	0.999999	6.7	3.6	0.499999	17.2667	0.366667	1.4	17.5	7.5	0	21.7333	0.399999	59.4334	2.2	2.26667	7.46667	0.599998	10.7333	0.6	1.03333	0.466665	1.53333	1.5	58.8	0.800001	0.700001	3.06666	11.7333	0.166667
2020-07-09	0.733333	0.566667	0.666667	0.0666668	2.26667	1.66667	7.16667	7.83333	0.533333	0.666666	8.46667	0.566665	0.866663	0.833333	2.16666	4.10001	1.13333	2.16667	0.133334	4.23333	1.13333	8.13333	4.06667	0.933333	19.7667	0.4	1.4	18.2	7.00001	0.0333328	22.4	0.266667	60.4666	2	2.13334	8.36666	1	10.6	0.433332	1.43333	0.466667	1.36666	1.43333	61.7667	0.933331	0.366666	4.00001	12.1667	0.433333
2020-07-10	1	0.633334	0.366666	0.0666671	2.46667	1.23333	5.99999	7.23333	0.600002	0.833335	8.63334	0.700001	1.03333	0.966669	2.6	4.36666	1.4	1.76666	0.0666666	4.33334	0.966666	7.23334	3.06666	0.533332	18	0.433334	1.23333	18.5	7.13333	0.0666676	25.2334	0.166666	63.2	1.83334	2.13333	8.30001	1.03333	9.66664	0.466667	1.23334	0.333332	1.56667	1.73334	61.6	0.800002	0.700001	3.43333	12.6	0.366667
2020-07-11	0.733334	0.333333	0.533331	0	2.9	1.4	7.10002	8.56668	0.466666	0.500001	8.19999	0.566667	1.03333	0.799999	2.83334	4.46667	1.5	2.00001	0.166666	4.56666	1.1	8.49999	3.83334	0.833336	16.8	0.533332	1.13334	18.6333	7.66665	0.133333	23.8667	0.266666	61.3333	2.23333	2.93334	7.83332	0.999997	10.4333	0.366667	1.4	0.400002	1.36666	1.7	62.8	1.2	0.600002	3.66667	12.5	0.333333
2020-07-12	0.6	0.666666	0.433335	0.0666661	2.33333	1.56667	6.96666	7.53334	0.566667	0.899999	8.63334	0.366668	1.06667	0.633334	3.16667	4.86666	1.36667	2.33333	0.133333	4.56666	0.933334	7.26668	3.73332	0.933332	19.2	0.299999	1.13333	19.7333	7.1	0	25.1	0.1	63.7	1.96667	2.4	7.26667	1.33333	11.5	0.766666	1.7	0.433332	1.73333	1.3	62.8	0.799999	0.666664	3.36666	12.4333	0.333333
2020-07-13	0.633334	0.366667	0.533332	0.0666671	2.93334	1.3	7.16667	8.33333	0.800001	0.933333	8.7	0.433332	0.633333	0.8	3.16666	4.23333	1.56666	1.73333	0.200001	3.76667	1.23333	8.29999	3.46667	0.9	19.0333	0.333334	1.16667	20.4667	8.03335	0.133333	26.2	0.133333	65.1	2.13333	2.76667	8.23333	1.03334	12.5	0.666668	1.26667	0.366667	1.9	1.56666	65.9333	1.13333	1.06667	3.76668	12.8667	0.4
2020-07-14	0.4	0.733335	0.433335	0.0666666	3.2	1.76666	7.39999	7.96667	0.533331	0.5	9.43333	0.499999	0.800001	0.866666	3.13334	3.96666	1.50001	2.23333	0.266665	4.43333	1	7.86668	3.73333	1.16667	20.1	0.566668	1.83333	20.9	7.56665	0.133333	25.8	0.133333	68	2.1	2.56666	7.66667	1.13333	11.0333	0.533333	1.13333	0.300001	1.33334	1.63334	66.5667	0.933332	0.766666	3.36667	13.8666	0.300001
2020-07-15	0.6	0.333333	0.366665	0.0666661	2.4	1.63334	7.06666	8.3	0.633335	0.599998	9.43334	0.900002	0.733334	0.8	3.56666	4.03334	1.86666	2.6	0.266667	3.83333	0.966665	8.66668	3.16667	1.2	19.0333	0.566668	1.4	20.8	8.73333	0.0333328	28.7333	0.200001	66.8	1.9	2.76667	7.8	1	11.7667	0.633333	1.33333	0.433332	1.13334	1.36667	68.7667	1.3	0.899999	4.33332	14.2	0.333334
2020-07-16	0.466666	0.366667	0.566668	0.0333333	3.06666	1.86667	6.76667	8.63334	0.700002	0.66667	9.83334	0.566666	0.866667	0.933332	2.83333	4.86666	2.03333	2.76667	0.0999994	4.8	1	9.76666	3.36667	1.03334	20.0333	0.466664	1.56666	21.2333	8.60001	0.1	27.1333	0.299999	69.2	2.56666	2.56667	8.73332	1.16667	12.5667	0.833332	1.36667	0.433334	1.3	1.4	67.4333	0.966668	0.700001	4.2	14.7	0.233333
2020-07-17	0.566667	0.533334	0.566667	0.0333335	3.36667	1.63333	8.06667	8.36666	0.533333	0.7	9.39999	0.533333	0.766668	0.766666	3.63334	4.86667	1.03333	1.93333	0.233334	3.7	1.3	10.3	4.03333	1.46666	21.3333	0.433334	1.63334	22.3334	9.49999	0.0666666	27.3	0.266666	71.4333	2.33333	2.46666	9.26667	0.799996	12.3	0.533335	1.16667	0.433332	1.56667	1.4	70.9334	1.23333	0.899999	4.36667	15.3333	0.166666
2020-07-18	0.466667	0.5	0.4	0.0333333	2.96667	1.5	7.8	9.20001	0.633332	0.633333	10.2667	0.733335	0.933329	0.666667	4.16666	4.66667	1.46667	2.7	0.233334	4.33333	1.2	9.96667	3.5	1.03333	21.5	0.366666	1.56666	22.4	9.50001	0.0666666	30.1333	0.1	74.3	1.83334	2.83333	9.60001	0.833336	14.0667	0.799999	1.46667	0.533335	1.76667	1.36667	71.8	1.36667	1.1	4.63334	14.1333	0.166667
2020-07-19	0.666666	0.466666	0.333332	0.0333333	3.03333	1.06667	6.60001	10.2	0.733334	0.566666	9.83334	0.133331	0.833334	0.866667	3.56667	5.30001	2	2.63332	0.366667	4.13333	1	9.5	3.5	1.1	22	0.466668	1.66667	22.7333	10.2	0.2	31.4333	0.266666	70.5333	2.43333	2.96667	9.93333	0.666665	13	0.500002	1.53333	0.633331	1.8	1.33333	74.1667	1	0.933334	4.66666	15.6333	0.166667
2020-07-20	0.566666	0.433333	0.533333	0.0999999	2.6	1.56667	8.63333	9.96666	0.499998	0.566666	10.3	0.733334	1.1	1.2	3.7	6.06666	1.63333	2.93333	0.299999	3.70001	1.13333	10.3667	3.56667	1.03334	21.7333	0.733334	1.5	24.4	9.76667	0.0666666	31.6333	0.133333	75.0333	2.13333	2.63333	10.1	0.833331	14.9333	0.699997	0.900002	0.566669	1.53333	1.66667	73.2	1.3	0.933332	4.53334	15.2333	0.300001
2020-07-21	0.666667	0.5	0.466667	0.1	3.16666	1.53334	8.7	10.1	0.733334	0.900002	10.0333	0.566668	1.3	0.666668	3.8	5.86667	1.46667	2.43334	0.266667	3.86667	1.3	10.2667	4.16667	1	23.2	0.733333	1.93333	24.2667	10.7667	0	30.4	0.166667	75.9667	2.1	2.86667	11.2667	0.866669	15.1667	1	0.999999	0.666664	1.83334	1.63333	76.2	1.26667	0.866669	4.53333	15.9667	0.166667
2020-07-22	0.633332	0.366667	0.566667	0.0999999	2.66667	1.93333	7.23333	10.4333	0.899998	0.699999	10.8667	0.300001	1.26666	0.833333	3.86666	6.1	1.73334	2.76666	0.3	4.13333	1.46667	10.8333	4	1.06667	24.3333	0.699999	1.5	25.7333	10.5	0.0666676	31.9	0.166668	79	1.96667	3.13334	9.86666	1.03333	14.6333	0.399998	1.26667	0.833334	2.06666	2.03333	76.9334	1.23333	1.13333	6.16667	16	0.433333
2020-07-23	0.66667	0.699999	0.300002	0.0333335	3.66667	1.76667	8.33333	10.3667	1	0.500003	11.7667	0.499998	1.36667	0.966666	4	6.46666	1.5	2.56667	0.4	4.2	1.46667	11	3.90001	1.43333	24.7667	0.800001	1.6	24.7333	10.5	0.0666666	31.1667	0.133334	83.2	2.23333	3.26666	11.0333	1.26667	15.2667	0.6	1.46667	0.6	1.66667	1.93333	78.2666	1.56667	1.16667	5.73334	16.1	0.233334
2020-07-24	0.766664	0.566667	0.566665	0.166667	3.6	2.36667	8.7	9.76669	0.633334	0.899999	10.0333	0.566668	0.800001	0.600001	4.26667	6.56666	1.46666	3.1	0.533333	3.86666	1.53333	11.3667	4.59999	1.43333	23	0.633332	1.83334	26.1333	10.6333	0	34.4334	0.0666656	81.6333	2.36666	2.8	11.2667	1.03333	15.1	0.866667	1.76667	0.4	1.5	1.83333	77.6	1.1	0.766667	5.93333	16.1333	0.3
2020-07-25	0.899999	0.433334	0.400002	0.0666666	3	1.93333	7.96666	10.4	0.833332	0.666666	11.2	0.666664	1.16666	0.866664	4.10001	6.53334	1.86667	2.8	0.466667	4.33333	1.46667	10.4334	4.46666	1.03334	24.3667	0.633334	1.56666	25.2667	9.43334	0.166666	35.1333	0.166666	83	2.16667	3.36666	12.9667	1.26667	14.9667	0.6	1.09999	0.533333	2.03333	1.9	78.6667	2	0.866665	5.76667	16.1333	0.133333
2020-07-26	0.733333	0.566668	0.433332	0.0666666	3.33333	1.8	8.06667	10.5667	0.933331	0.533333	11.6	0.900003	1.4	0.966667	4.59999	7.43333	1.2	3.16667	0.633332	4.76667	1.36666	11.0667	4.93334	1.66666	23.7333	1.23333	1.7	26.2667	10.8	0.0333338	34.7	0.1	84.1	2.4	2.96667	10.8333	1.2	17.0667	0.700001	1.66667	0.833336	2.3	1.53334	80.7334	1.46667	0.766667	5.86666	16.5333	0.133333
2020-07-27	0.766668	0.4	0.600001	0.1	2.83333	2	8.33333	12.0333	0.966668	0.933334	13.2667	0.733332	1.03333	0.566666	4.6	7.06667	1.13334	2.83332	0.533335	5.4	1.56667	10.9667	5	1.6	27.8	0.9	1.43333	26.4333	10.3333	0.166666	37.0667	0.266667	87.2666	2.1	3.03333	11.5667	0.966666	15.4	0.633333	1.53334	0.633331	1.8	1.23333	82.8333	1.46666	0.866666	6	16.6	0.366667
2020-07-28	0.866666	0.933332	0.666665	0.166666	3.46667	1.8	9.23334	11.5333	1.46667	0.900001	11.9333	0.533333	1.06667	0.900002	4.73334	6.93333	1.6	2.3	0.366667	4.63333	1.43333	11.1667	5.2	1.8	27.3	1.03333	1.76667	26.8333	10.1666	0.166667	37.5333	0.2	87.4	3.3	3.16667	12.6667	1.53334	16.2334	0.866665	1.23334	0.566666	2.16667	1.7	86.6	1.2	0.833334	5.56666	17.4	0.3
2020-07-29	1	0.6	0.633333	0.233334	3.76667	1.86667	8.63334	12.6667	0.866669	1.06667	12.3	0.633335	1.36666	0.933332	4.63333	7.06666	1.1	2.53334	0.399999	4.66666	1.76667	12.1	5.06666	1.9	25.2333	1.03333	1.9	27.7667	10.6333	0.133333	36.4667	0.166666	88.9667	2.33333	2.96667	12.3	1.36666	17.2667	0.700003	1.39999	0.800001	2.03333	1.23333	87.8	1.46666	0.933331	6.63334	15.5667	0.3
[truncated: 63 more rows]
[truncated: 110 more columns]

## Sheet: 4
	Appling	Atkinson	Bacon	Baker	Baldwin	Banks	Barrow	Bartow	Ben Hill	Berrien	Bibb	Bleckley	Brantley	Brooks	Bryan	Bulloch	Burke	Butts	Calhoun	Camden	Candler	Carroll	Catoosa	Charlton	Chatham	Chattahoochee	Chattooga	Cherokee	Clarke	Clay	Clayton	Clinch	Cobb	Coffee	Colquitt	Columbia	Cook	Coweta	Crawford	Crisp	Dade	Dawson	Decatur	DeKalb	Dodge	Dooly	Dougherty	Douglas	Early
[truncated: 226 more rows]
[truncated: 110 more columns]

[truncated: 5 more sheets: 5, 6, 7, 8, 9]
